# Supplementary material for: Oxymatrine relieves high-fructose/fat-induced obesity via reprogramming the activity of lipid metabolism-related enhancer
Source: Front Endocrinol (Lausanne). 2023 Aug 4;14:1145575. doi: 10.3389/fendo.2023.1145575 (PMC10437059; doi:10.3389/fendo.2023.1145575)
Supplement: Supplementary file 1 [file DataSheet_1.zip]

Archive with 6 entries (6 files):
- supplementary materials/Revised Figure S2.tif
- supplementary materials/Supplementary Figures and Figure legends.docx
- supplementary materials/Table S1.xlsx
- supplementary materials/Table_S2.xls
- supplementary materials/Table_S3.xls
- supplementary materials/Table_S4.xls
