# Supplementary material for: Oxymatrine relieves high-fructose/fat-induced obesity via reprogramming the activity of lipid metabolism-related enhancer
Source: Front Endocrinol (Lausanne). 2023 Aug 4;14:1145575. doi: 10.3389/fendo.2023.1145575 (PMC10437059; doi:10.3389/fendo.2023.1145575)
Supplement: Supplementary file 1 [file DataSheet_1.zip › supplementary materials/Table S1.xlsx]

## Sheet: Sheet1
Table S3. Effects of Natural Products on the enhancer activity of Bcl2.
Product Name	CAS Number	Formula	Concentration	Raw-signal-rep1	Raw-signal-rep2	Average-signal	Fold-change
Isethionic acid	107-36-8	C2H6O4S	10mM	24118	24744.5	24431.2	0.116981
Allocholic acid	2464-18-8	C24H40O5	10mM	23083	27233.2	25158.1	0.120462
Oxymatrine	16837-52-8	C15H24N2O2	10mM	28441	32020	30230.5	0.144749
Valnemulin (Hydrochloride)	133868-46-9	C31H53ClN2O5S	10mM	44750.5	44598.5	44674.5	0.21391
Cholic acid	81-25-4	C24H40O5	10mM	64482	25792.8	45137.4	0.216126
Andrographolide	5508-58-7	C20H30O5	10mM	51890.5	44789	48339.8	0.23146
(R)-Ornithine hydrochloride	16682-12-5	C5H13ClN2O2	10mM	50183.5	50810	50496.8	0.241788
Chelerythrine (chloride)	3895-92-9	C21H18ClNO4	10mM	48001.5	54551.5	51276.5	0.245521
Corydaline	518-69-4	C22H27NO4	10mM	52540	54434.5	53487.2	0.256107
Ethynyl Estradiol	57-63-6	C20H24O2	10mM	78489	31395.6	54942.3	0.263074
(2R)-3-(((2-Aminoethoxy)(hydroxy)phosphoryl)oxy)propane-1,2-diyl ditetradecanoate	998-07-2	C33H66NO8P	10mM	54168	60034	57101	0.27341
Genistein	446-72-0	C15H10O5	10mM	58122.5	61932.5	60027.5	0.287423
D-Galactose	59-23-4	C6H12O6	10mM	63233	57453.5	60343.2	0.288935
Methyl anisate	121-98-2	C9H10O3	10mM	61374.5	62374	61874.2	0.296265
β,β-Dimethylacrylshikonin	24502-79-2	C21H22O6	10mM	66323.2	58708.5	62515.9	0.299337
Raspberry ketone	5471-51-2	C10H12O2	10mM	58981	67311	63146	0.302355
Dehydroandrographolide	134418-28-3	C20H28O4	10mM	62679	71130	66904.5	0.320351
Methyl deacetylasperulosidate	52613-28-2	C17H24O11	10mM	62596	71946	67271	0.322106
N-Acetyl-L-leucine	1188-21-2	C8H15NO3	10mM	70190.2	64589.2	67389.8	0.322674
Rottlerin	82-08-6	C30H28O8	2mM	62992.5	72111.5	67552	0.323451
L-Fucitol	13074-06-1	C6H14O5	10mM	70876.5	64734	67805.2	0.324664
Kaempferitrin	482-38-2	C27H30O14	10mM	73861.5	64052	68956.8	0.330178
L-Valine	72-18-4	C5H11NO2	10mM	70408.5	69011.5	69710	0.333784
Trimethylamine N-oxide	1184-78-7	C3H9NO	10mM	68518.5	74745.8	71632.1	0.342988
Gastrodenol	57644-54-9	C6H8O7 . 1/2Bi . 3/2K	10mM	74605	68807	71706	0.343341
Crocin	42553-65-1	C44H64O24	10mM	67816.5	77851	72833.8	0.348741
Elaidic acid	112-79-8	C18H34O2	10mM	75744.5	70070.5	72907.5	0.349094
Flavanone	487-26-3	C15H12O2	10mM	70802.5	75296.5	73049.5	0.349774
Aztreonam	78110-38-0	C13H17N5O8S2	10mM	71852.2	74373.8	73113	0.350078
18β-Glycyrrhetinic acid	471-53-4	C30H46O4	10mM	76008.8	73686	74847.4	0.358383
Astragalin	480-10-4	C21H20O11	10mM	79004.2	78645	78824.6	0.377427
(R,R)-Secoisolariciresinol diglucoside	158932-33-3	C32H46O16	10mM	114565	45826	80195.5	0.383991
Daphnoretin	2034-69-7	C19H12O7	10mM	79197.8	81449.2	80323.5	0.384604
N-p-trans-Coumaroyltyramine	36417-86-4	C17H17NO3	10mM	76434.5	84819	80626.8	0.386056
Astringin	29884-49-9	C20H22O9	10mM	82707	79116.5	80911.8	0.38742
Xanthosine	146-80-5	C10H12N4O6	10mM	78634.5	85011.5	81823	0.391783
2-(2-Phenylacetamido)acetic acid	500-98-1	C10H11NO3	10mM	88783	77032	82907.5	0.396976
Dithranol	1143-38-0	C14H10O3	10mM	87296.5	79189	83242.8	0.398582
(R)-3-Hydroxybutanoic acid	625-72-9	C4H8O3	10mM	86412	81045.8	83728.9	0.400909
Veratric acid	93-07-2	C9H10O4	10mM	89367.5	78322.5	83845	0.401465
Undecanedioic acid	1852-04-6	C11H20O4	10mM	88723	79877	84300	0.403644
Gynostemma Extract	80321-63-7	C47H80O17	10mM	82602.8	86228.2	84415.5	0.404197
2,2':5',2''-Terthiophene	1081-34-1	C12H8S3	10mM	80956	89181.5	85068.8	0.407325
4-Amino-L-phenylalanine	943-80-6	C9H12N2O2	10mM	88154	82104	85129	0.407613
Chebulagic acid	23094-71-5	C41H30O27	10mM	85731.5	84736	85233.8	0.408115
Quercetin	117-39-5	C15H10O7	10mM	91010	79816	85413	0.408973
trans-Zeatinriboside	6025-53-2	C15H21N5O5	10mM	92059	79125	85592	0.40983
Bufotalin	471-95-4	C26H36O6	10mM	91357	80365	85861	0.411118
L-Kynurenine	2922-83-0	C10H12N2O3	10mM	87081.8	84890.2	85986	0.411717
Eupatilin	22368-21-4	C18H16O7	10mM	88688	83744	86216	0.412818
L-DABA	1758-80-1	C4H10N2O2	2mM	85475	87282.5	86378.8	0.413597
3,5-Dihydroxyacetophenone	51863-60-6	C8H8O3	10mM	93731	80661	87196	0.41751
N-Acetyl-L-tryptophan	1218-34-4	C13H14N2O3	10mM	89910	85154	87532	0.419119
Tetrahydrocurcumin	36062-04-1	C21H24O6	10mM	91328	84264	87796	0.420383
DY131	95167-41-2	C18H21N3O2	10mM	93132	82464.5	87798.2	0.420394
Lovastatin	75330-75-5	C24H36O5	10mM	88160	87474	87817	0.420484
Veratraldehyde	120-14-9	C9H10O3	10mM	85982.2	90153	88067.6	0.421684
2,3,5,4'-Tetrahydroxystilbene 2-O-β-D-glucoside	82373-94-2	C20H22O9	10mM	92780	83942	88361	0.423089
Isosakuranetin	480-43-3	C16H14O5	10mM	88974	88007	88490.5	0.423709
Veratramine	60-70-8	C27H39NO2	10mM	90507	87319	88913	0.425732
3,5-Dimethoxyphenol	500-99-2	C8H10O3	10mM	94041	84992	89516.5	0.428621
Methyl L-pyroglutamate	4931-66-2	C6H9NO3	10mM	90505	89383	89944	0.430668
2-Aminobenzenesulfonamide	3306-62-5	C6H8N2O2S	10mM	93691	86992	90341.5	0.432572
D-Glucose 6-phosphate (disodium salt)	3671-99-6	C6H11Na2O9P	10mM	96129	84749	90439	0.433038
trans-Vaccenic acid	693-72-1	C18H34O2	10mM	91568	89492	90530	0.433474
Malic acid	6915-15-7	C4H6O5	10mM	85398	95909.2	90653.6	0.434066
Picropodophyllin	477-47-4	C22H22O8	10mM	88179	94340	91259.5	0.436967
Halofuginone (hydrobromide)	64924-67-0	C16H18Br2ClN3O3	10mM	94956	87582	91269	0.437013
Citicoline	987-78-0	C14H26N4O11P2	10mM	93335	89269	91302	0.437171
5,7-Dihydroxy-4-methylcoumarin	2107-76-8	C10H8O4	10mM	89002	94350	91676	0.438961
Embelin	550-24-3	C17H26O4	10mM	89880	93936	91908	0.440072
Spectinomycin (dihydrochloride)	21736-83-4	C14H26Cl2N2O7	10mM	93442	90383	91912.5	0.440094
Amsacrine (hydrochloride)	54301-15-4	C21H20ClN3O3S	10mM	93634	90285	91959.5	0.440319
3-Hydroxybenzoic acid	99-06-9	C7H6O3	10mM	98827	85638	92232.5	0.441626
Aminooxyacetic acid hemihydrochloride	2921-14-4	NH2OCH2COOH.0.5HCl	10mM	90931	93677	92304	0.441968
Berbamine	478-61-5	C37H40N2O6	10mM	90325	94392	92358.5	0.442229
Ferulic acid methyl ester	2309-07-1	C11H12O4	10mM	93696	91405	92550.5	0.443149
Licochalcone E	864232-34-8	C21H22O4	10mM	99446.5	85763	92604.8	0.443408
β-Anhydroicaritin	38226-86-7	C21H20O6	10mM	96320	88941	92630.5	0.443532
Retinoic acid	302-79-4	C20H28O2	10mM	94547	90747	92647	0.443611
Capsaicin	404-86-4	C18H27NO3	10mM	88313	97268	92790.5	0.444298
Phenoxyacetic acid	122-59-8	C8H8O3	10mM	90675	95222	92948.5	0.445054
2-Phenylethylamine	64-04-0	C8H11N	10mM	100511	86006	93258.5	0.446539
D-(-)-Quinic acid	77-95-2	C7H12O6	10mM	89756.2	97146.8	93451.5	0.447463
Octenidine (dihydrochloride)	70775-75-6	C36H64Cl2N4	10mM	133765	53506	93635.5	0.448344
Oleic acid	112-80-1	C18H34O2	10mM	89915	97387	93651	0.448418
Ginsenoside Rb3	68406-26-8	C53H90O22	10mM	93621.8	93810	93715.9	0.448729
Sesamoside	117479-87-5	C17H24O12	10mM	89740	98093	93916.5	0.449689
(-)-α-Pinene	7785-26-4	C10H16	10mM	90315	97704	94009.5	0.450135
Chrysophanol	481-74-3	C15H10O4	2mM	100889	88214	94551.5	0.45273
8-Hydroxyguanosine	3868-31-3	C10H13N5O6	10mM	89554	99683	94618.5	0.453051
2'-Deoxyuridine	951-78-0	C9H12N2O5	10mM	101358	88186	94772	0.453786
Glycolic acid	79-14-1	C2H4O3	10mM	88795	101197	94996	0.454858
Dihydrocoumarin	119-84-6	C9H8O2	10mM	102624	87626	95125	0.455476
Harmine	442-51-3	C13H12N2O	10mM	96034	94300	95167	0.455677
Clitocine	105798-74-1	C9H13N5O6	10mM	94968	95587	95277.5	0.456206
H-Trp-NH2.HCl	5022-65-1	C11H14ClN3O	10mM	93908	96673	95290.5	0.456268
Isosteviol	27975-19-5	C20H30O3	10mM	92259	98407	95333	0.456472
Crotonoside	1818-71-9	C10H13N5O5	10mM	102904	87937	95420.5	0.456891
Thymol	89-83-8	C10H14O	10mM	99639	91334	95486.5	0.457207
Corilagin	23094-69-1	C27H22O18	10mM	91344	99716	95530	0.457415
Coniferaldehyde	458-36-6	C10H10O3	10mM	89961	101770	95865.5	0.459022
3'-Hydroxypterostilbene	475231-21-1	C16H16O4	10mM	98184	93659	95921.5	0.45929
Icaritin	118525-40-9	C21H20O6	10mM	96421	95974	96197.5	0.460611
L-Alanyl-L-leucine	3303-34-2	C9H18N2O3	10mM	91349.5	101309	96329.2	0.461242
Pregnenolone monosulfate	1247-64-9	C21H32O5S	10mM	100298	92539	96418.5	0.461669
Chelidonine	476-32-4	C20H19NO5	10mM	90509	102486	96497.5	0.462048
Irinotecan (hydrochloride trihydrate)	136572-09-3	C33H45ClN4O9	10mM	91986	101084	96535	0.462227
Ftaxilide	19368-18-4	C16H15NO3	10mM	89892	103195	96543.5	0.462268
Quercetagitrin	548-75-4	C21H20O13	10mM	98689	94484	96586.5	0.462474
Paris saponin VII	68124-04-9	C51H82O21	10mM	97964.5	95446	96705.2	0.463042
Ethylparaben	120-47-8	C9H10O3	10mM	103259	90527	96893	0.463941
Metronidazole	443-48-1	C6H9N3O3	10mM	96205	97587	96896	0.463956
Nicotiflorin	17650-84-9	C27H30O15	10mM	91568	102570	97069	0.464784
H-Tyr(3-I)-OH	70-78-0	C9H10INO3	10mM	101160	93463	97311.5	0.465945
Tabersonine	4429-63-4	C21H24N2O2	10mM	102047	92957	97502	0.466857
Ginsenoside Re	52286-59-6	C48H82O18	10mM	96047	99089	97568	0.467173
Asymmetric dimethylarginine	30315-93-6	C8H18N4O2	10mM	96465	98783	97624	0.467442
Flavin Adenine Dinucleotide Disodium	84366-81-4	C27H31N9Na2O15P2	10mM	95756	99663	97709.5	0.467851
Bruceine A	25514-31-2	C26H34O11	10mM	95763	100007	97885	0.468691
Formononetin	485-72-3	C16H12O4	10mM	93260	102930	98095	0.469697
Phytic acid (potassium)	129832-03-7	C6H16K2O24P6	10mM	94719	101689	98204	0.470219
N-Acetyl-L-histidine (monohydrate)	39145-52-3	C8H13N3O4	10mM	95159.5	101337	98248.2	0.470431
Quinidine hydrochloride monohydrate	6151-40-2	C20H27ClN2O3	10mM	103835	92757	98296	0.470659
Isorhamnetin-3-O-glucoside	5041-82-7	C22H22O12	10mM	104896	92211	98553.5	0.471892
Tomatidine	77-59-8	C27H45NO2	2mM	105740	91634	98687	0.472531
D-Arabitol	488-82-4	C5H12O5	10mM	101772	95775	98773.5	0.472946
Galangin	548-83-4	C15H10O5	10mM	100880	97401	99140.5	0.474703
Norepinephrine	51-41-2	C8H11NO3	10mM	106084	92228	99156	0.474777
Xanthurenic acid	59-00-7	C10H7NO4	10mM	101648	96977	99312.8	0.475528
Dihydrocapsaicin	19408-84-5	C18H29NO3	10mM	96519.5	102348	99433.5	0.476106
Sipeimine	61825-98-7	C27H43NO3	10mM	98683	100268	99475.5	0.476307
Tetrahydroberberine	522-97-4	C20H21NO4	10mM	99196	99770	99483	0.476343
Meglutol	503-49-1	C6H10O5	10mM	101682	97374	99528	0.476558
Moracin M	56317-21-6	C14H10O4	10mM	102751	96319	99535	0.476592
Racanisodamine	17659-49-3	C17H23NO4	10mM	101820	97444	99632	0.477056
Gentiopicroside	20831-76-9	C16H20O9	10mM	100914	98469	99691.5	0.477341
Pterostilbene	537-42-8	C16H16O3	10mM	107334	92197	99765.5	0.477695
D-Mannitol	69-65-8	C6H14O6	10mM	106844	93053	99948.5	0.478572
Sudan III	85-86-9	C22H16N4O	10mM	95373	104576	99974.5	0.478696
5-Hydroxytryptophan	56-69-9	C11H12N2O3	10mM	99149	101307	100228	0.47991
Theaflavin 3,3'-digallate	30462-35-2	C43H32O20	10mM	106030	94537	100284	0.480176
Rutaecarpine	84-26-4	C18H13N3O	10mM	95326	105404	100365	0.480565
Betaine (hydrochloride)	590-46-5	C5H12ClNO2	10mM	104882	96163	100522	0.48132
Kurarinone	34981-26-5	C26H30O6	10mM	97256	104184	100720	0.482266
Liquiritin	551-15-5	C21H22O9	10mM	107898	93739	100818	0.482737
Bisdemethoxycurcumin	33171-05-0	C19H16O4	10mM	99279	102654	100966	0.483446
Gentamicin (sulfate)	1405-41-0	C(19-21)H(39-43)N5O7·H2SO4	3mg/mL	105523	96569	101046	0.483827
S-(+)-Marmesin	13849-08-6	C14H14O4	2mM	103900	98538	101219	0.484654
1,3-Dimethyluracil	874-14-6	C6H8N2O2	10mM	100660	102131	101396	0.4855
Dimetridazole	551-92-8	C5H7N3O2	10mM	100920	102071	101496	0.485979
Chikusetsusaponin Iva	51415-02-2	C42H66O14	10mM	105602	97608	101605	0.486503
Imperatorin	482-44-0	C16H14O4	10mM	97025	106335	101680	0.486862
Thymidine	50-89-5	C10H14N2O5	10mM	98328	105316	101822	0.487542
Oxypurinol	2465-59-0	C5H4N4O2	10mM	102947	100700	101824	0.48755
Gambogic Acid	2752-65-0	C38H44O8	10mM	103062	101047	102054	0.488656
Sophoricoside	152-95-4	C21H20O10	10mM	95977	108376	102176	0.48924
3-Methyl-2-oxobutanoic acid	759-05-7	C5H8O3	10mM	102083	102356	102220	0.489446
Chelidonic acid	99-32-1	C7H4O6	10mM	110086	94854	102470	0.490645
Dextrose	50-99-7	C6H12O6	10mM	104482	100941	102712	0.491801
Phenylephrine (hydrochloride)	61-76-7	C9H14ClNO2	10mM	110706	94815	102760	0.492036
Isoacteoside	61303-13-7	C29H36O15	10mM	102689	102907	102798	0.492216
Artemether	71963-77-4	C16H26O5	10mM	100162	105656	102909	0.492747
3-Methyladipic acid	3058-01-3	C7H12O4	10mM	110922	95085	103004	0.4932
Hederacoside C	14216-03-6	C59H96O26	10mM	103352	102832	103092	0.493623
Ginsenoside Rh3	105558-26-7	C36H60O7	10mM	96673	109552	103112	0.493721
Maltitol	585-88-6	C12H24O11	10mM	102763	103613	103188	0.494083
Castor oil	8001-79-4	N/A	10mM	106443	100344	103394	0.495067
(3S,4R,5S)-1,3,4,5,6-Pentahydroxyhexan-2-one	87-79-6	C6H12O6	10mM	108745	98704	103724	0.496652
L-Asparagine	70-47-3	C4H8N2O3	10mM	106080	101529	103804	0.497035
Genistin	529-59-9	C21H20O10	10mM	99766	108400	104083	0.498368
Pyrogallol	87-66-1	C6H6O3	10mM	100359	107860	104110	0.498495
Benzoylpaeoniflorin	38642-49-8	C30H32O12	10mM	108424	100024	104224	0.499044
3-Phenoxybenzoic acid	3739-38-6	C13H10O3	10mM	111720	96790	104255	0.499192
Coenzyme Q9	303-97-9	C54H82O4	2mM	103770	105351	104560	0.500655
L-m-Tyrosine	587-33-7	C9H11NO3	10mM	100767	108425	104596	0.500825
L-Phenylalanine	63-91-2	C9H11NO2	10mM	102876	106449	104662	0.501143
Chenodeoxycholic Acid	474-25-9	C24H40O4	10mM	107763	102342	105052	0.503011
Thiostrepton	1393-48-2	C72H85N19O18S5	10mM	98166	112017	105092	0.503197
Cedryl acetate	77-54-3	C17H28O2	10mM	106215	104266	105240	0.503911
γ-Glu-Phe (TFA)		C16H19F3N2O7	10mM	113730	97077	105404	0.504691
Hyperoside	482-36-0	C21H20O12	10mM	98921	112038	105479	0.505054
Herniarin	531-59-9	C10H8O3	10mM	112055	99081	105568	0.505479
Indirubin	479-41-4	C16H10N2O2	10mM	108487	102749	105618	0.505718
L-SelenoMethionine	3211-76-5	C5H11NO2Se	10mM	112785	98904	105844	0.506803
Dihydrodaidzein	17238-05-0	C15H12O4	10mM	99863	112128	105996	0.507526
4-Butylresorcinol	18979-61-8	C10H14O2	10mM	104685	107338	106012	0.507602
Palmaturbine	16176-68-4	C20H20NO4	10mM	113966	98209	106088	0.507966
Pleuromutilin	125-65-5	C22H34O5	10mM	105854	106328	106092	0.507985
2'-Deoxyinosine	890-38-0	C10H12N4O4	10mM	110744	101729	106236	0.50868
Fumagillin	23110-15-8	C26H34O7	10mM	107452	105380	106416	0.50954
Nortropine	538-09-0	C7H13NO	10mM	112965	100044	106504	0.509963
Dicaprylyl carbonate	1680-31-5	C17H34O3	10mM	103581	109482	106532	0.510092
2-Methylbenzoxazole	95-21-6	C8H7NO	10mM	112724	100543	106634	0.510581
NSC 16590	62-57-7	C4H9NO2	10mM	102664	110687	106676	0.510782
Glycochenodeoxycholic acid (sodium salt)	16564-43-5	C26H42NNaO5	10mM	106177	107230	106704	0.510916
Thymine	65-71-4	C5H6N2O2	10mM	104741	108706	106724	0.511012
(-)-Borneol	464-45-9	C10H18O	10mM	101868	111856	106862	0.511675
Nalidixic acid	389-08-2	C12H12N2O3	10mM	107542	106933	107238	0.513473
Creosol	93-51-6	C8H10O2	10mM	103374	111152	107263	0.513595
Helicid	80154-34-3	C13H16O7	10mM	107715	107538	107626	0.515335
Artemisinin	63968-64-9	C15H22O5	10mM	111740	103762	107751	0.515931
Bisphenol A	80-05-7	C15H16O2	10mM	104001	112297	108149	0.517837
Uridine-5'-diphosphate disodium salt	27821-45-0	C9H12N2Na2O12P2	10mM	105286	111290	108288	0.518503
Lornoxicam	70374-39-9	C13H10ClN3O4S2	10mM	105830	111404	108617	0.520078
6''-O-Acetylglycitin	134859-96-4	C24H24O11	10mM	114768	102835	108802	0.520961
Ligustroflavone	260413-62-5	C33H40O18	10mM	113394	104309	108852	0.521201
NMDA	6384-92-5	C5H9NO4	10mM	110505	107382	108944	0.521641
4-Pentenoic acid	591-80-0	C5H8O2	10mM	114046	104570	109308	0.523387
Bergapten	484-20-8	C12H8O4	10mM	116347	102677	109512	0.524363
4-Methyl-2-oxopentanoic acid	816-66-0	C6H10O3	10mM	113543	105805	109674	0.525139
Glycyl-L-valine	1963-21-9	C7H14N2O3	10mM	106479	112977	109728	0.525398
2'-Hydroxy-4'-methylacetophenone	6921-64-8	C9H10O2	10mM	115696	103778	109737	0.525441
Glycocholic acid	475-31-0	C26H43NO6	10mM	111818	107704	109761	0.525556
L-Aspartic aicd (sodium)	3792-50-5	C4H6NNaO4	10mM	109588	109964	109776	0.525628
Ergothioneine	497-30-3	C9H15N3O2S	10mM	117315	102832	110074	0.527052
8-Aminooctanoic acid	1002-57-9	C8H17NO2	10mM	102424	117776	110100	0.527179
Octanoic acid	124-07-2	C8H16O2	10mM	120048	102184	111116	0.532044
Lignin	9005-53-2	N/A	3mg/mL	106082	116898	111490	0.533834
Atractylenolide II	73069-14-4	C15H20O2	10mM	110561	112433	111497	0.533868
Fosbretabulin (disodium)	168555-66-6	C18H19Na2O8P	10mM	108839	114887	111863	0.53562
DL-alpha-Tocopherol	10191-41-0	C29H50O2	10mM	104982	119073	112028	0.536408
Sapropterin (dihydrochloride)	69056-38-8	C9H17Cl2N5O3	10mM	117827	106505	112166	0.537071
Cryptotanshinone	35825-57-1	C19H20O3	10mM	116441	108213	112327	0.537842
Nobiletin	478-01-3	C21H22O8	10mM	119387	105677	112532	0.538824
Fosinopril (sodium)	88889-14-9	C30H45NNaO7P	10mM	112035	113033	112534	0.538833
Beta-Sitosterol (purity>75%)	83-46-5	C29H50O	10mM	107507	117719	112613	0.539212
Steviolbioside	41093-60-1	C32H50O13	10mM	113288	112069	112678	0.539525
Biotin	58-85-5	C10H16N2O3S	10mM	118213	107809	113011	0.541117
H-D-cis-Hyp-OH	2584-71-6	C5H9NO3	10mM	107034	119176	113105	0.541567
2-(4-Methoxyphenyl)acetic acid	104-01-8	C9H10O3	10mM	120781	105441	113111	0.541596
25-Hydroxycholesterol	2140-46-7	C27H46O2	10mM	122226	104062	113144	0.541754
Butylphthalide	6066-49-5	C12H14O2	10mM	106506	120141	113324	0.542614
Gastrodin	62499-27-8	C13H18O7	10mM	106078	120674	113376	0.542865
2-Phenylacetaldehyde	122-78-1	C8H8O	10mM	119457	107939	113698	0.544407
Sinomenine hydrochloride	6080-33-7	C19H24ClNO4	10mM	117825	109695	113760	0.544704
Ethoxyacetic acid	627-03-2	C4H8O3	10mM	113864	114324	114094	0.546303
Phosphonoacetic acid	4408-78-0	C2H5O5P	10mM	123078	105218	114148	0.546561
Glycochenodeoxycholic acid	640-79-9	C26H43NO5	10mM	109278	119281	114280	0.547191
Carnosic acid	3650-09-7	C20H28O4	10mM	120621	108081	114351	0.547533
2'-Deoxyadenosine-5'-monophosphate	653-63-4	C10H14N5O6P	10mM	119552	109414	114483	0.548166
D-(+)-Neopterin	2009-64-5	C9H11N5O4	10mM	107119	121881	114500	0.548247
H-Phe-Phe-OH	2577-40-4	C18H20N2O3	10mM	113552	115782	114667	0.549047
Arteannuin B	50906-56-4	C15H20O3	10mM	110068	119281	114674	0.549082
Clofoctol	37693-01-9	C21H26Cl2O	10mM	117893	112429	115161	0.551412
Notoginsenoside R1	80418-24-2	C47H80O18	10mM	117722	112752	115237	0.551776
Cepharanthine	481-49-2	C37H38N2O6	10mM	122432	108494	115464	0.55286
trans-4-Hydroxycyclohexanecarboxylic acid	3685-26-5	C7H12O3	10mM	121660	109278	115469	0.552888
Isoquinoline	119-65-3	C9H7N	10mM	124447	106505	115476	0.55292
Maltol	118-71-8	C6H6O3	10mM	110749	120536	115642	0.553717
4-Carboxypyrazole	37718-11-9	C4H4N2O2	10mM	121632	110240	115936	0.555123
Cyclo(his-pro) (TFA)	936749-56-3	C13H15F3N4O4	10mM	109607	122604	116106	0.555934
2,2'-Anhydrouridine	3736-77-4	C9H10N2O5	10mM	124004	108480	116242	0.556588
Isoliquiritigenin	961-29-5	C15H12O4	10mM	118841	114446	116644	0.55851
N-Acetyl-5-hydroxytryptamine	1210-83-9	C12H14N2O2	10mM	109824	123748	116786	0.559193
Oxytetracycline	79-57-2	C22H24N2O9	10mM	125129	108496	116812	0.55932
Homovanillic acid	306-08-1	C9H10O4	10mM	123364	110293	116828	0.559396
3,4-Dimethoxyphenethylamine	120-20-7	C10H15NO2	10mM	123321	110351	116836	0.559432
Goserelin (acetate)	145781-92-6	C61H88N18O16	10mM	114813	118905	116859	0.559542
Nepsilon-Acetyl-L-lysine	692-04-6	C8H16N2O3	10mM	111650	122081	116866	0.559573
Vitamin B12	68-19-9	C63H88CoN14O14P	10mM	121103	113452	117278	0.561546
Farrerol	24211-30-1	C17H16O5	10mM	120104	115075	117590	0.56304
Chrysophanein	4839-60-5	C21H20O9	10mM	125509	110367	117938	0.564709
Irinotecan (hydrochloride)	100286-90-6	C33H39ClN4O6	10mM	119780	116219	118000	0.565003
Hederacolchiside A1	106577-39-3	C47H76O16	10mM	118628	117498	118063	0.565307
Ureidopropionic acid	462-88-4	C4H8N2O3	10mM	116368	119887	118128	0.565616
Pefloxacin (mesylate)	70458-95-6	C18H24FN3O6S	10mM	116420	120113	118266	0.566282
N8-Acetylspermidine dihydrochloride	34450-15-2	C9H23Cl2N3O	10mM	121539	115163	118351	0.566686
Methyl p-tert-butylphenylacetate	3549-23-3	C13H18O2	10mM	121996	114734	118365	0.566753
Apigenin-7-glucuronide	29741-09-1	C21H18O11	10mM	126409	110554	118481	0.56731
2-Oxovaleric acid	1821-02-9	C5H8O3	10mM	118974	119142	119058	0.570071
Anisomycin	22862-76-6	C14H19NO4	10mM	123495	114652	119074	0.570146
Gomisin N	69176-52-9	C23H28O6	10mM	122207	116048	119128	0.570404
Lipoamide	940-69-2	C8H15NOS2	10mM	117167	121215	119191	0.570708
Guvacine hydrochloride	6027-91-4	C6H10ClNO2	10mM	120877	117956	119416	0.571788
Guanidine (hydrochloride)	50-01-1	CH6ClN3	10mM	116908	122142	119525	0.572308
4-Hydroxyacetophenone	99-93-4	C8H8O2	10mM	116839	122305	119572	0.572533
2-Methylpentanedioic acid	617-62-9	C6H10O4	10mM	114093	125119	119606	0.572695
Physcion	521-61-9	C16H12O5	10mM	118678	120539	119608	0.572707
Bisantrene	78186-34-2	C22H22N8	2mM	114874	124585	119730	0.573287
Cabazitaxel	183133-96-2	C45H57NO14	10mM	113743	125723	119733	0.573303
Maltose monohydrate	6363-53-7	C12H24O12	10mM	119779	120167	119973	0.574453
Xanthine	69-89-6	C5H4N4O2	10mM	127104	113700	120402	0.576507
3-Methylpyrazole	1453-58-3	C4H6N2	10mM	115577	125496	120536	0.577151
DL-Threonine	80-68-2	C4H9NO3	10mM	115870	125232	120551	0.57722
[Leu5]-Enkephalin	58822-25-6	C28H37N5O7	10mM	120993	120218	120606	0.577481
Nitrofurazone	59-87-0	C6H6N4O4	10mM	127092	114397	120744	0.578147
Octadecanal	638-66-4	C18H36O	10mM	123191	118555	120873	0.578762
Fosfructose (trisodium)	38099-82-0	C6H11Na3O12P2	10mM	118746	123056	120901	0.578896
AICAR (phosphate)	681006-28-0	C9H17N4O9P	10mM	123242	118782	121012	0.579428
7-Ketolithocholic acid	4651-67-6	C24H38O4	10mM	113169	129001	121085	0.579777
2-Phospho-L-ascorbic acid (trisodium)	66170-10-3	C6H6Na3O9P	10mM	113299	128944	121121	0.579951
Safflower yellow	1401-20-3	N/A	3mg/mL	124058	118568	121313	0.580869
Dibenzyl disulfide	150-60-7	C14H14S2	10mM	115400	127411	121406	0.581312
NAD+	53-84-9	C21H27N7O14P2	10mM	115071	128171	121621	0.582344
6-Methoxy-2-naphthoic acid	2471-70-7	C12H10O3	10mM	120624	123033	121829	0.583338
Sulbenicillin (disodium)	28002-18-8	C16H16N2Na2O7S2	10mM	118713	125432	122072	0.584505
Brofaromine	63638-91-5	C14H16BrNO2	10mM	121012	123196	122104	0.584659
2-Hydroxy-2-phenylacetic acid	90-64-2	C8H8O3	10mM	129842	114410	122126	0.584762
Angelicin	523-50-2	C11H6O3	10mM	121755	122909	122332	0.585748
Cinnamaldehyde	104-55-2	C9H8O	10mM	118501	126186	122344	0.585803
5α-Cholestan-3β-ol	80-97-7	C27H48O	2mM	115423	129318	122370	0.585932
DL-Tryptophan	54-12-6	C11H12N2O2	10mM	130381	114529	122455	0.586336
Saponins	8047-15-2	N/A	3mg/mL	128265	118121	123193	0.589871
Morin	480-16-0	C15H10O7	10mM	126273	120130	123202	0.589911
Parishin	62499-28-9	C45H56O25	10mM	121609	124854	123232	0.590055
Methyl 3,4,5-trimethoxybenzoate	1916-07-0	C11H14O5	10mM	126543	120056	123300	0.590381
2-(2-Methylbenzamido)acetic acid	42013-20-7	C10H11NO3	10mM	126655	120336	123496	0.591319
L-Dihydroorotic acid	5988-19-2	C5H6N2O4	10mM	131960	115041	123500	0.591343
trans-Cyclohexane-1,2-diol	1460-57-7	C6H12O2	10mM	122684	124369	123526	0.591467
Trimethylammonium chloride	593-81-7	C3H10ClN	10mM	133532	114413	123972	0.593603
Madecassic acid	18449-41-7	C30H48O6	10mM	118407	129643	124025	0.593854
Casanthranol	8024-48-4	N/A	3mg/mL	118327	129725	124026	0.593859
2,6-Dimethoxybenzoic acid	1466-76-8	C9H10O4	10mM	129789	118414	124102	0.594221
Chlorogenic acid	327-97-9	C16H18O9	10mM	117025	131348	124186	0.594628
Myricetin	529-44-2	C15H10O8	10mM	117625	130776	124200	0.594695
Ampiroxicam	99464-64-9	C20H21N3O7S	10mM	125762	122951	124356	0.595442
Methyl 2-furoate	611-13-2	C6H6O3	10mM	117759	131006	124382	0.595566
Guaiacol	90-05-1	C7H8O2	10mM	120167	128904	124536	0.596299
H-Gly-Pro-OH	704-15-4	C7H12N2O3	10mM	126602	122501	124552	0.596375
Scutellarein	529-53-3	C15H10O6	10mM	118120	131123	124622	0.596711
Pepstatin (Trifluoroacetate)		C36H64F3N5O11	10mM	124511	125110	124810	0.597615
Ingenol	30220-46-3	C20H28O5	10mM	125791	124040	124916	0.598118
1-Methylguanosine	2140-65-0	C11H15N5O5	10mM	130253	119666	124960	0.598329
Geraniin	60976-49-0	C41H28O27	10mM	132654	118219	125436	0.600613
D-Allothreonine	24830-94-2	C4H9NO3	10mM	125746	125369	125558	0.601192
Benzyl cinnamate	103-41-3	C16H14O2	10mM	123153	128226	125690	0.601824
Menadione	58-27-5	C11H8O2	10mM	125283	126288	125786	0.602284
Scopolin	531-44-2	C16H18O9	10mM	132240	119418	125829	0.602492
Allosecurinine	884-68-4	C13H15NO2	10mM	123587	128463	126025	0.603431
3-Methyl-2-cyclopenten-1-one	2758-18-1	C6H8O	10mM	125396	127020	126208	0.604307
Alizarin	72-48-0	C14H8O4	10mM	132460	120496	126478	0.6056
Honokiol	35354-74-6	C18H18O2	10mM	125297	127801	126549	0.60594
2-Methylbenzaldehyde	529-20-4	C8H8O	10mM	130786	122587	126686	0.606598
L-Thyroxine	51-48-9	C15H11I4NO4	10mM	124008	129551	126780	0.607043
S-Adenosyl-L-methionine (tosylate)		C22H30N6O8S2	10mM	127499	126177	126838	0.607324
Corynoxeine	630-94-4	C22H26N2O4	10mM	120747	133116	126932	0.607771
Brassinolide	72962-43-7	C28H48O6	10mM	136565	117924	127244	0.60927
Sulcatone	110-93-0	C8H14O	10mM	136257	118245	127251	0.609301
Mequinol	150-76-5	C7H8O2	10mM	123244	131273	127258	0.609337
1-Hydroxy-2-naphthoic acid	86-48-6	C11H8O3	10mM	129291	125227	127259	0.609339
Hematoporphyrin	14459-29-1	C34H38N4O6	10mM	131102	123796	127449	0.610249
Prosapogenin A	19057-67-1	C39H62O12	10mM	124103	131054	127578	0.610869
Digitonin	11024-24-1	C56H92O29	10mM	128391	126802	127596	0.610955
Stachydrine	471-87-4	C7H13NO2	10mM	122231	133009	127620	0.611068
Costunolide	553-21-9	C15H20O2	10mM	126355	129013	127684	0.611374
Fucosterol	17605-67-3	C29H48O	10mM	129870	125744	127807	0.611963
Bergamottin	7380-40-7	C21H22O4	10mM	136488	119619	128054	0.613144
Beta-Sitosterol (purity>98%)	83-46-5	C29H50O	2mM	132613	123875	128244	0.614056
Astilbin	29838-67-3	C21H22O11	10mM	132267	124229	128248	0.614075
Nudifloramide	701-44-0	C7H8N2O2	10mM	136163	120898	128530	0.615428
Alpinetin	36052-37-6	C16H14O4	10mM	123456	134196	128826	0.616842
Cotinine	486-56-6	C10H12N2O	10mM	135804	122546	129175	0.618514
Narciclasine	29477-83-6	C14H13NO7	10mM	121267	137160	129214	0.618698
Oroxylin A	480-11-5	C16H12O5	10mM	136208	122301	129254	0.618894
2-hydroxymethyl benzoic acid	612-20-4	C8H8O3	10mM	131520	127022	129271	0.618974
Galanthamine (hydrobromide)	1953-04-4	C17H22BrNO3	10mM	138078	120848	129463	0.619893
10-Gingerol	23513-15-7	C21H34O4	10mM	139637	119384	129510	0.62012
Ivermectin	70288-86-7	C48H74O14	10mM	133253	125800	129526	0.620195
D-?Arabinose	28697-53-2	C5H10O5	10mM	133541	125665	129603	0.620563
Doxycycline (hyclate)	24390-14-5	C22H24N2O8.1/2C2H6O.ClH.1/2H2O	10mM	129950	129633	129792	0.621465
Yunaconitine	70578-24-4	C35H49NO11	10mM	122825	136806	129815	0.621579
(R)-3-Hydroxy-4,4-dimethyldihydrofuran-2(3H)-one	599-04-2	C6H10O3	10mM	132646	127093	129870	0.621839
Cinchonidine	485-71-2	C19H22N2O	10mM	125778	134356	130067	0.622785
Yohimbine (Hydrochloride)	65-19-0	C21H27ClN2O3	10mM	132976	127527	130252	0.623668
L-Xylose	609-06-3	C5H10O5	10mM	138072	122496	130284	0.623824
3-Hydroxy-4-aminopyridine	52334-53-9	C5H6N2O	10mM	133655	127769	130712	0.625873
Cinchonine	118-10-5	C19H22N2O	10mM	140786	121246	131016	0.627329
Schaftoside	51938-32-0	C26H28O14	10mM	141343	120832	131088	0.627671
Digoxigenin	1672-46-4	C23H34O5	10mM	135085	127373	131229	0.628348
Dehydrocostus Lactone	477-43-0	C15H18O2	10mM	122921	139676	131298	0.628681
Sagittatoside A	118525-35-2	C33H40O15	10mM	130237	132393	131315	0.62876
10-Undecenoic acid	112-38-9	C11H20O2	10mM	141417	121429	131423	0.629277
Theophylline	58-55-9	C7H8N4O2	10mM	133414	129640	131527	0.629775
Cryptochlorogenic acid	905-99-7	C16H18O9	10mM	124557	138825	131691	0.630561
Baimaside	18609-17-1	C27H30O17	10mM	139098	124356	131727	0.630733
Avicularin	572-30-5	C20H18O11	10mM	123813	139711	131762	0.630901
Methyl vanillate	3943-74-6	C9H10O4	10mM	125939	138522	132230	0.633144
Gelsemine	509-15-9	C20H22N2O2	10mM	137243	127437	132340	0.633668
Deapioplatycodin D	78763-58-3	C52H84O24	10mM	134236	130480	132358	0.633754
Levomefolic acid	31690-09-2	C20H25N7O6	10mM	133954	131028	132491	0.634391
Fagomine	53185-12-9	C6H13NO3	10mM	136430	128704	132567	0.634755
14-Deoxy-11,12-didehydroandrographolide	42895-58-9	C20H28O4	10mM	129355	136048	132702	0.635399
Aclacinomycin A hydrochloride	75443-99-1	C42H54ClNO15	10mM	127445	138163	132804	0.63589
(±)-Carnitine (chloride)	461-05-2	C7H16ClNO3	10mM	141924	123749	132837	0.636046
Deoxycorticosterone acetate	56-47-3	C23H32O4	10mM	139480	126436	132958	0.63663
4-Hydroxychalcone	20426-12-4	C15H12O2	10mM	125516	140424	132970	0.636685
Mulberroside A	102841-42-9	C26H32O14	10mM	134616	131747	133182	0.637697
Dimethyl trisulfide	3658-80-8	C2H6S3	10mM	126887	139753	133320	0.638361
G-418 (disulfate)	108321-42-2	C20H44N4O18S2	10mM	143402	123830	133616	0.639775
Oleandrin	465-16-7	C32H48O9	10mM	141193	126090	133642	0.6399
Palmitic acid	57-10-3	C16H32O2	10mM	138806	128762	133784	0.640582
3-Hydroxyisovaleric acid	625-08-1	C5H10O3	10mM	127168	140637	133902	0.64115
Iberin	505-44-2	C5H9NOS2	10mM	133062	135167	134114	0.642165
Amygdalin	29883-15-6	C20H27NO11	10mM	135418	133003	134210	0.642624
Acacetin	480-44-4	C16H12O5	10mM	127738	140975	134356	0.643323
Hydrocortisone acetate	50-03-3	C23H32O6	10mM	131060	138599	134830	0.645588
Voriconazole	137234-62-9	C16H14F3N5O	10mM	143020	126986	135003	0.646419
Oligomycin A	579-13-5	C45H74O11	10mM	141057	129695	135376	0.648205
Miconazole (nitrate)	22832-87-7	C18H15Cl4N3O4	10mM	142840	127938	135389	0.648267
Rapamycin	53123-88-9	C51H79NO13	10mM	139185	131805	135495	0.648775
1-Phenylpropane-1,2-dione	579-07-7	C9H8O2	10mM	129383	142030	135707	0.649789
Isoferulic acid	537-73-5	C10H10O4	10mM	133425	138670	136048	0.65142
Astragaloside IV	84687-43-4	C41H68O14	10mM	135726	136378	136052	0.651442
3-O-Methylgallic acid	3934-84-7	C8H8O5	10mM	145878	126543	136210	0.652201
L-Lysine hydrochloride	657-27-2	C6H15ClN2O2	10mM	146990	125483	136236	0.652325
TBB	17374-26-4	C6HBr4N3	10mM	133214	139324	136269	0.652481
Thiamine (hydrochloride)	67-03-8	C12H18Cl2N4OS	10mM	138361	134320	136341	0.652824
3-Hydroxybenzaldehyde	100-83-4	C7H6O2	10mM	138526	134217	136372	0.652972
Asiaticoside	16830-15-2	C48H78O19	10mM	134691	138369	136530	0.653731
DL-Mevalonolactone	674-26-0	C6H10O3	10mM	131902	141543	136722	0.654652
(E)-Flavokawain A	37951-13-6	C18H18O5	10mM	134819	138749	136784	0.654947
3,3-Dimethylglutaric acid	4839-46-7	C7H12O4	10mM	134006	139611	136808	0.655064
Nigericin (sodium salt)	28643-80-3	C40H67NaO11	10mM	145553	128094	136824	0.655136
NADP (disodium salt)	24292-60-2	C21H28N7Na2O17P3	10mM	140447	133344	136896	0.655481
Xanthone	90-47-1	C13H8O2	10mM	138442	135354	136898	0.655493
Hydroquinine	522-66-7	C20H26N2O2	10mM	148451	126222	137336	0.657592
Isoquercitrin	21637-25-2	C21H20O12	10mM	128535	147110	137822	0.659919
Cytarabine	147-94-4	C9H13N3O5	10mM	132970	142764	137867	0.660132
Ginsenoside Rd	52705-93-8	C48H82O18	10mM	135425	140984	138204	0.661748
Erythromycin estolate	3521-62-8	C52H97NO18S	10mM	138510	138163	138336	0.66238
Transcrocetin meglumine salt		C34H58N2O14	10mM	140454	136626	138540	0.663355
Niacin	59-67-6	C6H5NO2	10mM	141604	135675	138640	0.663831
Cortisone acetate	50-04-4	C23H30O6	10mM	145380	133464	139422	0.667578
Patchouli alcohol	5986-55-0	C15H26O	10mM	146838	132406	139622	0.668536
(R)-Serine	312-84-5	C3H7NO3	10mM	144312	135574	139943	0.670073
Pyridoxal phosphate	54-47-7	C8H10NO6P	10mM	132437	147522	139980	0.670247
3-Methylxanthine	1076-22-8	C6H6N4O2	10mM	148858	131219	140039	0.670532
Indolelactic acid	1821-52-9	C11H11NO3	10mM	145528	134918	140223	0.671413
Sulbactam	68373-14-8	C8H11NO5S	10mM	148296	132565	140430	0.672407
Artemotil	75887-54-6	C17H28O5	10mM	143864	137160	140512	0.672797
20(R)-Ginsenoside Rh2	112246-15-8	C36H62O8	10mM	139037	142129	140583	0.673137
ATP	56-65-5	C10H16N5O13P3	10mM	131249	150235	140742	0.673898
Maltose	69-79-4	C12H22O11	10mM	144037	138106	141072	0.675476
Dianemycin	35865-33-9	C47H78O14	10mM	133550	148605	141078	0.675505
(-)-Epigallocatechin	970-74-1	C15H14O7	10mM	135762	146566	141164	0.675919
m-Tolylacetic acid	621-36-3	C9H10O2	10mM	135082	148066	141574	0.677882
Diphylline	479-18-5	C10H14N4O4	10mM	148356	134886	141621	0.678107
Cucurbitacin B	6199-67-3	C32H46O8	10mM	146768	136716	141742	0.678689
Gypenoside XLIX	94987-08-3	C52H86O21	10mM	202533	81013.2	141773	0.678836
L-Leucine	61-90-5	C6H13NO2	10mM	144383	139408	141896	0.679422
(-)-Aspartic acid	1783-96-6	C4H7NO4	10mM	145029	138944	141986	0.679857
Aloperine	56293-29-9	C15H24N2	10mM	148244	136049	142146	0.680623
Asperosaponin VI	39524-08-8	C47H76O18	10mM	148273	136114	142194	0.680848
Notoginsenoside Ft1	155683-00-4	C47H80O17	2mM	147983	136692	142338	0.681538
DHEA	53-43-0	C19H28O2	10mM	134127	150657	142392	0.681799
Podofilox	518-28-5	C22H22O8	10mM	151861	132986	142424	0.68195
Terconazole	67915-31-5	C26H31Cl2N5O3	10mM	146453	138395	142424	0.681952
3-Ethoxy-3-oxopropanoic acid	1071-46-1	C5H8O4	10mM	134137	150982	142560	0.682601
Vanillin acetate	881-68-5	C10H10O4	10mM	149392	135890	142641	0.682991
Doramectin	117704-25-3	C50H74O14	10mM	151032	134344	142688	0.683216
Isophorone	78-59-1	C9H14O	10mM	147565	138157	142861	0.684045
Isorhynchophylline	6859-01-4	C22H28N2O4	10mM	146644	139135	142890	0.684181
Taurocholic acid (sodium salt hydrate)	345909-26-4	C26H44NO7S.xH2O.Na	3mg/mL	144884	141193	143038	0.684894
Lecithin	8002-43-5	C42H80NO8P	2mM	140779	145855	143317	0.686228
Sultamicillin (tosylate)	83105-70-8	C32H38N4O12S3	10mM	135862	150782	143322	0.686254
N2-Methylguanosine	2140-77-4	C11H15N5O5	2mM	133855	153108	143482	0.687016
NSC 13138	486-74-8	C10H7NO2	10mM	140605	146942	143774	0.688414
(R)-Citronellol	1117-61-9	C10H20O	10mM	150454	138135	144294	0.690908
Ginkgolide A	15291-75-5	C20H24O9	10mM	139334	149622	144478	0.691786
Sodium erythorbate	6381-77-7	C6H7NaO6	10mM	146551	142585	144568	0.692218
Ethionamide	536-33-4	C8H10N2S	10mM	143361	146070	144716	0.692924
4-Allylcatechol	1126-61-0	C9H10O2	10mM	138860	150621	144740	0.693044
trans-Benzylideneacetone	1896-62-4	C10H10O	10mM	136086	154023	145054	0.694547
Pipemidic acid	51940-44-4	C14H17N5O3	10mM	141561	149393	145477	0.69657
trans-Trimethoxyresveratrol	22255-22-7	C17H18O3	10mM	139147	151884	145516	0.696755
Hydroxytyrosol	10597-60-1	C8H10O3	10mM	152522	138891	145706	0.697669
Malotilate	59937-28-9	C12H16O4S2	10mM	157272	134626	145949	0.69883
Gossypol (acetic acid)	12542-36-8	C32H34O10	10mM	138690	153574	146132	0.699707
2-Thiophenecarboxaldehyde	98-03-3	C5H4OS	10mM	145896	146376	146136	0.699726
Heparan Sulfate	9050-30-0	C12H19NO20S3 (monomer)	3mg/mL	145877	146402	146140	0.699743
Tigecycline	220620-09-7	C29H39N5O8	10mM	152556	139837	146196	0.700016
5,7,3',4'-Tetramethoxyflavone	855-97-0	C19H18O6	10mM	154844	138181	146512	0.701529
Sulfalene	152-47-6	C11H12N4O3S	10mM	153146	139938	146542	0.70167
Uridine	58-96-8	C9H12N2O6	10mM	155760	137502	146631	0.702096
Solasodine	126-17-0	C27H43NO2	2mM	156173	137221	146697	0.702412
trans-Zeatin	1637-39-4	C10H13N5O	10mM	158460	135294	146877	0.703274
3α,12β-Dihydroxycholanoic acid	570-62-7	C24H40O4	10mM	138758	155422	147090	0.704294
4-Hydroxybenzoic acid	99-96-7	C7H6O3	10mM	147304	147360	147332	0.705454
4,4-Dimethoxy-2-butanone	5436-21-5	C6H12O3	10mM	146487	148437	147462	0.706075
Gossypol	303-45-7	C30H30O8	10mM	137682	157260	147471	0.706118
Pristinamycin IA	3131-03-1	C45H54N8O10	10mM	155995	139140	147568	0.70658
Perillartine	30950-27-7	C10H15NO	10mM	150411	145172	147792	0.707653
Methyl phenylacetate	101-41-7	C9H10O2	10mM	153339	142393	147866	0.708009
Pantethine	16816-67-4	C22H42N4O8S2	10mM	211253	84501.2	147877	0.708063
Diosgenin glucoside	14144-06-0	C33H52O8	10mM	155593	140193	147893	0.708139
Auraptene	495-02-3	C19H22O3	10mM	156506	139418	147962	0.708469
5-Methyl-7-methoxyisoflavone	82517-12-2	C17H14O3	10mM	155525	140470	147998	0.708641
6,2'-Dihydroxyflavone	92439-20-8	C15H10O4	10mM	143928	152111	148020	0.708744
3-Aminopropionitrile fumarate (2:1)	2079-89-2	C4H4O4.2C3H6N2	10mM	145642	150407	148024	0.708768
PCL 016	98-98-6	C6H5NO2	10mM	147118	149307	148212	0.709668
Cholesteryl linoleate	604-33-1	C45H76O2	10mM	151301	145199	148250	0.709848
5-Hydroxy-1-tetralone	28315-93-7	C10H10O2	10mM	142826	153937	148382	0.710478
Rosmarinic acid	20283-92-5	C18H16O8	10mM	212152	84860.8	148506	0.711076
L-Alanyl-L-glutamine	39537-23-0	C8H15N3O4	10mM	153412	143615	148514	0.71111
Spinosin	72063-39-9	C28H32O15	10mM	143454	153647	148550	0.711287
2-Hydroxyadipic acid	18294-85-4	C6H10O5	10mM	148570	148899	148734	0.712168
Dihydroergotoxine (mesylate)	8067-24-1	C123H156N20O23S	10mM	140856	156773	148814	0.712551
4-Ethylphenol	123-07-9	C8H10O	10mM	143086	154613	148850	0.712719
Glucosamine (hydrochloride)	66-84-2	C6H14ClNO5	10mM	151710	146160	148935	0.713128
Vancomycin (hydrochloride)	1404-93-9	C66H76Cl3N9O24	10mM	146159	151893	149026	0.713564
2,3,4-Trihydroxybenzoic acid	610-02-6	C7H6O5	10mM	141478	156645	149062	0.713734
Eugenol	97-53-0	C10H12O2	10mM	154646	143649	149148	0.714145
Cholesteryl palmitate	601-34-3	C43H76O2	10mM	146521	151914	149218	0.714481
Vincamine	1617-90-9	C21H26N2O3	10mM	155634	143024	149329	0.715015
Arenobufagin	464-74-4	C24H32O6	10mM	143929	154856	149392	0.715319
Coenzyme A	85-61-0	C21H36N7O16P3S	10mM	149615	149669	149642	0.716513
Icariin	489-32-7	C33H40O15	10mM	160527	138815	149671	0.716652
Sodium citrate (dihydrate)	6132-04-3	C6H9Na3O9	10mM	148671	150727	149699	0.716786
Tioconazole	65899-73-2	C16H13Cl3N2OS	10mM	144364	155347	149856	0.717536
Diethyl fumarate	623-91-6	C8H12O4	10mM	158518	141314	149916	0.717825
Meropenem (trihydrate)	119478-56-7	C17H31N3O8S	10mM	145429	154659	150044	0.718438
Taurochenodeoxycholic acid (sodium salt)	6009-98-9	C26H44NNaO6S	10mM	157894	142312	150103	0.718721
Liothyronine	6893-02-3	C15H12I3NO4	10mM	158833	142939	150886	0.72247
Timosaponin BII	136656-07-0	C45H76O19	10mM	151029	151032	151030	0.723162
Valpromide	2430-27-5	C8H17NO	10mM	156371	146652	151512	0.725465
Ursolic acid	77-52-1	C30H48O3	10mM	160851	142317	151584	0.725812
Dibutyl phthalate	84-74-2	C16H22O4	10mM	153095	150719	151907	0.727358
Kojic acid	501-30-4	C6H6O4	10mM	143270	160630	151950	0.727564
Olivetol	500-66-3	C11H16O2	10mM	144920	159138	152029	0.727943
Vincristine (sulfate)	2068-78-2	C46H58N4O14S	10mM	159036	145152	152094	0.728251
3-Methylbut-2-enoic acid	541-47-9	C5H8O2	10mM	156059	148290	152174	0.728639
Pachymic acid	29070-92-6	C33H52O5	10mM	152039	152510	152274	0.729118
Mevalonic acid (lithium salt)		C6H11LiO4	10mM	155549	149022	152286	0.729171
(-)-Catechin gallate	130405-40-2	C22H18O10	10mM	149143	155803	152473	0.730069
Pronase E (Activity≥7000 U/g)	9036-06-0	N/A	3mg/mL	156454	148575	152514	0.730267
Sulforaphane	4478-93-7	C6H11NOS2	10mM	157653	147416	152534	0.730363
α-Lipoic Acid	1077-28-7	C8H14O2S2	10mM	164589	140680	152634	0.730842
Glycogen	9005-79-2	C24H42O21	10mM	146206	159346	152776	0.731519
L-Allothreonine	28954-12-3	C4H9NO3	10mM	156803	148892	152848	0.731863
cis-?9,?10-?Epoxystearic acid	24560-98-3	C18H34O3	10mM	156181	149642	152912	0.732168
Adipic acid	124-04-9	C6H10O4	10mM	145166	161181	153174	0.733423
NSC 45699	2018-61-3	C11H13NO3	10mM	164972	141422	153197	0.733535
Methyl Salicylate	119-36-8	C8H8O3	10mM	155407	151756	153582	0.735376
Palonosetron (Hydrochloride)	135729-62-3	C19H25ClN2O	10mM	160791	146374	153582	0.735381
Solamargine	20311-51-7	C45H73NO15	10mM	165906	141441	153674	0.735817
(S)-Leucic acid	13748-90-8	C6H12O3	10mM	150943	156440	153692	0.735903
1-Methylinosine	2140-73-0	C11H14N4O5	10mM	159163	148480	153822	0.736525
Methylmalonic acid	516-05-2	C4H6O4	10mM	147324	160869	154096	0.737842
Epimedin B	110623-73-9	C38H48O19	10mM	154125	154191	154158	0.738137
4-Hydroxymethylpyrazole	25222-43-9	C4H6N2O	10mM	155180	153223	154202	0.738345
Byakangelicol	26091-79-2	C17H16O6	10mM	163815	144806	154310	0.738867
5-Methyl-2'-deoxycytidine	838-07-3	C10H15N3O4	10mM	152568	156282	154425	0.739415
Tetrahydrobiopterin	17528-72-2	C9H15N5O3	10mM	163767	145083	154425	0.739415
Hydrocortisone	50-23-7	C21H30O5	10mM	145146	163827	154486	0.73971
Ac-Ala-OH	97-69-8	C5H9NO3	10mM	163601	145423	154512	0.739832
Isocorydine	475-67-2	C20H23NO4	10mM	156663	152396	154530	0.739915
Glucoraphanin	21414-41-5	C12H23NO10S3	10mM	147210	162053	154632	0.740404
Meisoindigo	97207-47-1	C17H12N2O2	10mM	152676	156706	154691	0.740689
Periplocin	13137-64-9	C36H56O13	10mM	161725	147661	154693	0.740698
Esculin	531-75-9	C15H16O9	10mM	154427	155163	154795	0.741187
Catharanthine	2468-21-5	C21H24N2O2	10mM	167280	142688	154984	0.742092
SAH	979-92-0	C14H20N6O5S	10mM	154035	155957	154996	0.742149
Hippuric acid	495-69-2	C9H9NO3	10mM	162362	147688	155025	0.742288
D-(+)-Trehalose dihydrate	6138-23-4	C12H26O13	10mM	156457	153692	155074	0.742525
Daunorubicin (Hydrochloride)	23541-50-6	C27H30ClNO10	10mM	159899	150301	155100	0.742647
Cholic acid (sodium)	361-09-1	C24H39NaO5	10mM	161934	148313	155124	0.742761
2-Ethylpyrazine	13925-00-3	C6H8N2	10mM	167463	142852	155158	0.742922
Vidarabine	5536-17-4	C10H13N5O4	10mM	161197	149198	155198	0.743114
(-)-Corey lactone diol	32233-40-2	C8H12O4	10mM	151462	159156	155309	0.743648
Astragaloside II	84676-89-1	C43H70O15	10mM	148064	162627	155346	0.743823
6-Acetamidohexanoic acid	57-08-9	C8H15NO3	10mM	167462	143716	155589	0.744989
Gallic acid	149-91-7	C7H6O5	10mM	159776	151473	155624	0.745159
Prilocaine	721-50-6	C13H20N2O	10mM	168012	143701	155856	0.746269
Methyl linolenate	301-00-8	C19H32O2	10mM	164551	147375	155963	0.746779
Oroxin A	57396-78-8	C21H20O10	10mM	168134	143838	155986	0.746888
Methyl cholate	1448-36-8	C25H42O5	10mM	150496	162291	156394	0.748841
alpha-Asarone	2883-98-9	C12H16O3	10mM	169443	144027	156735	0.750476
1-Octanol	111-87-5	C8H18O	10mM	153393	160495	156944	0.751477
Momordin Ic	96990-18-0	C41H64O13	10mM	148807	165357	157082	0.752137
S-Allyl-L-cysteine	21593-77-1	C6H11NO2S	10mM	169717	144856	157286	0.753117
Luteolin 7-O-glucuronide	29741-10-4	C21H18O12	10mM	149404	165725	157564	0.754448
Brevilin A	16503-32-5	C20H26O5	10mM	163314	151835	157574	0.754496
Hexadecanal	629-80-1	C16H32O	10mM	152120	163036	157578	0.754512
Antiarol	642-71-7	C9H12O4	10mM	156084	159627	157856	0.755841
Methyl 2-hydroxy-4-methylvalerate	40348-72-9	C7H14O3	10mM	149069	167890	158480	0.758829
L-Arginine	74-79-3	C6H14N4O2	10mM	158051	159324	158688	0.759825
Tubeimoside I	102040-03-9	C63H98O29	10mM	170458	147434	158946	0.761062
Eptifibatide	188627-80-7	C35H49N11O9S2	10mM	156583	161900	159242	0.762477
Pseudoprotodioscin	102115-79-7	C51H82O21	10mM	171781	146728	159254	0.76254
Paeonol	552-41-0	C9H10O3	10mM	169705	149377	159541	0.763911
Ginsenoside Rc	11021-14-0	C53H90O22	10mM	165561	153956	159758	0.764953
N-?Carbamoyl-?DL-?aspartic acid	923-37-5	C5H8N2O5	10mM	150852	168729	159790	0.765106
Chloroxine	773-76-2	C9H5Cl2NO	10mM	158016	161813	159914	0.7657
Glyoxalic acid	298-12-4	C2H2O3	10mM	150486	169676	160081	0.766496
Higenamine (hydrochloride)	11041-94-4	C16H18ClNO3	10mM	166410	154046	160228	0.767201
Progesterone	57-83-0	C21H30O2	10mM	154565	165948	160256	0.767337
Valproic acid (sodium salt)	1069-66-5	C8H15NaO2	10mM	159475	161188	160332	0.767697
Phosphoramidon (Disodium)	164204-38-0	C23H32N3Na2O10P	10mM	153224	167868	160546	0.768724
4-Methylherniarin	2555-28-4	C11H10O3	10mM	153523	167688	160606	0.769008
Dehydrocorydaline (chloride)	10605-03-5	C22H24ClNO4	10mM	166373	155233	160803	0.769954
Peimine	23496-41-5	C27H45NO3	10mM	161177	160458	160818	0.770024
Imepitoin	188116-07-6	C13H14ClN3O2	10mM	170572	151156	160864	0.770245
Urolithin A	1143-70-0	C13H8O4	10mM	160454	161556	161005	0.770921
(+)-Kavain	500-64-1	C14H14O3	10mM	167056	155520	161288	0.772276
Rhamnose	3615-41-6	C6H12O5	10mM	155448	167152	161300	0.772334
Alliin	556-27-4	C6H11NO3S	10mM	157266	165524	161395	0.77279
Gramine	87-52-5	C11H14N2	10mM	158771	164937	161854	0.774987
Capreomycin (sulfate)	1405-37-4	C25H46N14O11S	10mM	170139	153717	161928	0.775341
Isovanillin	621-59-0	C8H8O3	10mM	162639	161262	161950	0.775449
Apocynin	498-02-2	C9H10O3	10mM	153840	170938	162389	0.777549
Daucosterol	474-58-8	C35H60O6	2mM	160498	165378	162938	0.780177
Estradiol	50-28-2	C18H24O2	10mM	169912	156101	163006	0.780505
Esculetin	305-01-1	C9H6O4	10mM	160296	165986	163141	0.781149
Prednisone	53-03-2	C21H26O5	10mM	156363	170109	163236	0.781604
3-Hydroxybutyric acid	300-85-6	C4H8O3	10mM	164995	161849	163422	0.782494
Riboflavin (phosphate sodium)	130-40-5	C17H20N4NaO9P	10mM	159899	166984	163442	0.782588
Dimethylcurcumin	52328-98-0	C23H24O6	10mM	157693	169860	163776	0.784192
Uracil	66-22-8	C4H4N2O2	10mM	171395	156200	163798	0.784292
Mianserin (hydrochloride)	21535-47-7	C18H21ClN2	10mM	161565	166040	163802	0.784316
Tosufloxacin (tosylate hydrate)	1400591-39-0	C26H25F3N4O7S	10mM	159699	168065	163882	0.784697
4,6-Dioxoheptanoic acid	51568-18-4	C7H10O4	10mM	159938	168036	163987	0.7852
(R)-Leucic acid	20312-37-2	C6H12O3	10mM	177543	151264	164404	0.787194
Cyclen	294-90-6	C8H20N4	10mM	175602	153225	164414	0.787242
N-Oleoyl glycine	2601-90-3	C20H37NO3	10mM	158004	171206	164605	0.78816
D-chiro-Inositol	643-12-9	C6H12O6	10mM	162012	167382	164697	0.788599
Epiberberine (chloride)	889665-86-5	C20H18ClNO4	10mM	159693	170010	164852	0.789339
Pennogenin 3-O-beta-chacotrioside	55916-52-4	C45H72O17	10mM	176224	153875	165050	0.790287
Adenosine	58-61-7	C10H13N5O4	10mM	159723	172055	165889	0.794307
Aminoadipic acid	542-32-5	C6H11NO4	10mM	162374	169572	165973	0.794709
Gefitinib	184475-35-2	C22H24ClFN4O3	10mM	159278	172827	166052	0.79509
Cortisone	53-06-5	C21H28O5	10mM	170043	162228	166136	0.795487
Norgestrel	6533-00-2	C21H28O2	10mM	173945	159018	166482	0.797144
p-Hydroxybenzaldehyde	123-08-0	C7H6O2	10mM	179660	153441	166550	0.797474
Smilagenin	126-18-1	C27H44O3	10mM	175195	158558	166876	0.799035
β-Cyclodextrin	7585-39-9	C42H70O35	10mM	159533	174380	166956	0.799418
Sakuranetin	2957-21-3	C16H14O5	10mM	163912	170058	166985	0.799555
Allantoin	97-59-6	C4H6N4O3	10mM	162471	172187	167329	0.801202
Procyanidin A2	41743-41-3	C30H24O12	10mM	163210	171800	167505	0.802045
Sauchinone	177931-17-8	C20H20O6	10mM	175044	160310	167677	0.802868
L-Glucose	921-60-8	C6H12O6	10mM	171097	164306	167702	0.802985
7,4'-Di-O-methylapigenin	5128-44-9	C17H14O5	10mM	162612	172807	167710	0.803024
6-Hydroxyflavone	6665-83-4	C15H10O3	10mM	168146	167339	167743	0.803183
8-Gingerol	23513-08-8	C19H30O4	10mM	163700	171860	167780	0.803361
Quininic acid	86-68-0	C11H9NO3	10mM	159519	176266	167892	0.8039
Guanosine 5'-triphosphate (trisodium salt)	36051-31-7	C10H13N5Na3O14P3	10mM	181172	154635	167904	0.803953
17a-Hydroxypregnenolone	387-79-1	C21H32O3	10mM	159551	176323	167937	0.804113
Aristolochic acid A	313-67-7	C17H11NO7	10mM	160646	175490	168068	0.804738
H-Abu-OH	1492-24-6	C4H9NO2	10mM	171329	165160	168244	0.805585
Atropine	51-55-8	C17H23NO3	10mM	161010	175938	168474	0.806684
Tinidazole	19387-91-8	C8H13N3O4S	10mM	170125	167483	168804	0.808264
Pyridoxylamine (dihydrochloride)	524-36-7	C8H14Cl2N2O2	10mM	171696	166056	168876	0.808609
Ajmaline	4360-12-7	C20H26N2O2	10mM	171622	166921	169272	0.810503
(S)-2-Hydroxysuccinic acid	97-67-6	C4H6O5	10mM	162310	176252	169281	0.810548
GS967	1262618-39-2	C14H7F6N3O	10mM	175988	162625	169306	0.81067
Aminophylline	317-34-0	C16H24N10O4	10mM	160028	179010	169519	0.811688
Cynaroside	5373-11-5	C21H20O11	10mM	159601	179502	169552	0.811844
Taxifolin 7-O-rhamnoside	137592-12-2	C21H22O11	10mM	161634	177674	169654	0.812334
2,3-Diaminopropanoic acid hydrochloride	54897-59-5	C3H9ClN2O2	10mM	163905	175552	169728	0.812691
Beta-Sitosterol (purity>80%)	83-46-5	C29H50O	2mM	161216	178537	169876	0.813398
Tetrandrine	518-34-3	C38H42N2O6	2mM	183514	156281	169898	0.8135
Sennoside A	81-27-6	C42H38O20	10mM	242868	97147.2	170008	0.814027
Dencichine	5302-45-4	C5H8N2O5	10mM	168547	171736	170142	0.814669
Nicergoline	27848-84-6	C24H26BrN3O3	10mM	168885	171943	170414	0.815973
Halofuginone	55837-20-2	C16H17BrClN3O3	10mM	167830	173205	170518	0.816469
Ginsenoside Rh1	63223-86-9	C36H62O9	10mM	161319	179974	170646	0.817087
(S)-(-)-Phenylethanol	1445-91-6	C8H10O	10mM	181622	159886	170754	0.817601
Dimethyl fumarate	624-49-7	C6H8O4	10mM	162692	178933	170812	0.817881
Kaempferol	520-18-3	C15H10O6	10mM	181736	160608	171172	0.819603
5-Aminosalicylic Acid	89-57-6	C7H7NO3	10mM	172641	169788	171214	0.819806
L-Tartaric acid	87-69-4	C4H6O6	10mM	174451	168047	171249	0.819972
Aristolone	25274-27-5	C15H22O	10mM	185284	157524	171404	0.820714
Nonacosane	630-03-5	C29H60	10mM	162606	180303	171454	0.820955
5'-Methylthioadenosine	2457-80-9	C11H15N5O3S	10mM	164051	179315	171683	0.822051
Butein	487-52-5	C15H12O5	10mM	167770	175993	171882	0.823
Taurine	107-35-7	C2H7NO3S	10mM	172031	172052	172042	0.823766
N2,N2-Dimethylguanosine	2140-67-2	C12H17N5O5	10mM	162386	181837	172112	0.824101
Vinpocetine	42971-09-5	C22H26N2O2	10mM	185451	159588	172520	0.826055
S-Methyl-L-cysteine	1187-84-4	C4H9NO2S	10mM	169133	176808	172970	0.828214
Sciadopitysin	521-34-6	C33H24O10	10mM	164630	181693	173162	0.829129
Demethyleneberberine	25459-91-0	C19H18NO4+	10mM	178412	168078	173245	0.829529
Gambogenic acid	173932-75-7	C38H46O8	10mM	169269	177316	173293	0.829757
S-Adenosyl-L-methionine (disulfate tosylate)	97540-22-2	C22H34N6O16S4	10mM	184030	162792	173411	0.830324
Histamine (dihydrochloride)	56-92-8	C5H11Cl2N3	10mM	181992	164873	173432	0.830427
D-Cycloserine	68-41-7	C3H6N2O2	10mM	171041	175941	173491	0.830707
Apraclonidine (hydrochloride)	73218-79-8	C9H11Cl3N4	10mM	172863	174155	173509	0.830793
L-Hydroxyproline	51-35-4	C5H9NO3	10mM	174278	172823	173550	0.830992
N-Acetyl-DL-methionine	1115-47-5	C7H13NO3S	10mM	170821	176303	173562	0.831047
Hyodeoxycholic acid	83-49-8	C24H40O4	10mM	162085	185156	173620	0.831327
Cinnamylideneacetic acid	1552-94-9	C11H10O2	10mM	167591	179774	173682	0.831624
Chlortetracycline (hydrochloride)	64-72-2	C22H24Cl2N2O8	10mM	174270	173212	173741	0.831904
Corosolic acid	4547-24-4	C30H48O4	10mM	167686	180371	174028	0.83328
Estropipate	7280-37-7	C22H32N2O5S	10mM	179838	168503	174170	0.83396
Desaminotyrosine	501-97-3	C9H10O3	10mM	186280	162437	174358	0.83486
4-Methylumbelliferone	90-33-5	C10H8O3	10mM	172564	176813	174688	0.83644
9-Dihydro-13-acetylbaccatin III	142203-65-4	C33H42O12	10mM	187935	161523	174729	0.836634
3-Methoxybenzoic acid	586-38-9	C8H8O3	2mM	174351	175311	174831	0.837123
4-Hydroxy-3-methylbenzoic acid	499-76-3	C8H8O3	10mM	166137	183808	174972	0.8378
Lupenone	1617-70-5	C30H48O	10mM	171952	178376	175164	0.838717
Ginkgolic Acid	22910-60-7	C22H34O3	10mM	188014	162568	175291	0.839325
Daurisoline	70553-76-3	C37H42N2O6	10mM	171486	179254	175370	0.839704
Aegeline	456-12-2	C18H19NO3	10mM	169764	181479	175622	0.840908
Glycitin	40246-10-4	C22H22O10	10mM	172169	179115	175642	0.841006
Benzoic acid	65-85-0	C7H6O2	10mM	181832	169542	175687	0.841221
Hydrastinine	6592-85-4	C11H13NO3	10mM	165824	185793	175808	0.841803
Isonicotinic acid	55-22-1	C6H5NO2	10mM	190058	161566	175812	0.84182
Mycophenolic acid	24280-93-1	C17H20O6	10mM	179062	172607	175834	0.841928
1,4-Diaminobutane (dihydrochloride)	333-93-7	C4H14Cl2N2	10mM	168049	183919	175984	0.842644
Hydrocinnamic acid	501-52-0	C9H10O2	10mM	171477	180491	175984	0.842644
Polygalic acid	1260-04-4	C29H44O6	10mM	177732	174343	176038	0.8429
Uridine 5'-monophosphate	58-97-9	C9H13N2O9P	10mM	182657	169543	176100	0.843199
H-Phg(4-OH)-OH	32462-30-9	C8H9NO3	10mM	164655	187564	176110	0.843244
Madecassoside	34540-22-2	C48H78O20	10mM	187979	164331	176155	0.843462
Hypericin	548-04-9	C30H16O8	10mM	165261	187050	176156	0.843465
Glabridin	59870-68-7	C20H20O4	10mM	185604	168286	176945	0.847245
Gibberellic acid	77-06-5	C19H22O6	10mM	166446	187800	177123	0.848096
3-Methoxyphenylacetic acid	1798-09-0	C9H10O3	10mM	164914	189640	177277	0.848835
(S)-3-Hydroxybutanoic acid	6168-83-8	C4H8O3	10mM	166344	188481	177412	0.849483
HQNO	341-88-8	C16H21NO2	10mM	181942	173321	177632	0.850532
Octanedioic acid	505-48-6	C8H14O4	10mM	191030	164272	177651	0.850625
3-Indoleacetic acid	87-51-4	C10H9NO2	10mM	166152	189832	177992	0.852258
3-Amino-4-methylpentanoic acid	5699-54-7	C6H13NO2	10mM	183915	172236	178076	0.852659
N-Acetyl-D-glucosamine	7512-17-6	C8H15NO6	10mM	188382	167942	178162	0.853072
i-Inositol	87-89-8	C6H12O6	10mM	189127	167292	178210	0.8533
2-Furoic acid	88-14-2	C5H4O3	10mM	172328	184469	178398	0.854205
Puerarin	3681-99-0	C21H20O9	10mM	176589	180251	178420	0.854308
Cinoxacin	28657-80-9	C12H10N2O5	10mM	178794	178339	178566	0.855009
Oleanolic Acid	508-02-1	C30H48O3	10mM	192489	164790	178640	0.855359
2-Benzoxazolinone	59-49-4	C7H5NO2	10mM	192800	164676	178738	0.85583
Ribostamycin (sulfate)	53797-35-6	C17H36N4O14S	10mM	168336	189359	178848	0.856355
Fructose	7660-25-5	C6H12O6	10mM	173664	184175	178920	0.856699
Angelic acid	565-63-9	C5H8O2	10mM	179514	178386	178950	0.856845
Cephalotaxlen	24316-19-6	C18H21NO4	10mM	180729	177342	179036	0.857255
LC3-mHTT-IN-AN2	7758-73-8	C15H10O4	10mM	168016	190103	179060	0.85737
Lasalocid	25999-31-9	C34H54O8	10mM	177573	180820	179196	0.858026
Arachidic acid	506-30-9	C20H40O2	10mM	188352	170212	179282	0.858436
Sucrose	57-50-1	C12H22O11	10mM	178133	180514	179324	0.858634
D-N-Acetylgalactosamine	1811-31-0	C8H15NO6	10mM	178598	180556	179577	0.859849
Oroxin B	114482-86-9	C27H30O15	10mM	184751	174499	179625	0.860077
Diphenyl disulfide	882-33-7	C12H10S2	10mM	182696	176607	179652	0.860204
Lanatoside C	17575-22-3	C49H76O20	10mM	168698	190684	179691	0.860393
Paxilline	57186-25-1	C27H33NO4	10mM	193532	166018	179775	0.860796
Santacruzamate A	1477949-42-0	C15H22N2O3	10mM	179106	180818	179962	0.861691
Bilirubin	635-65-4	C33H36N4O6	10mM	179535	180412	179974	0.861746
Glycine	56-40-6	C2H5NO2	10mM	183113	176857	179985	0.861801
Benzyl alcohol	100-51-6	C7H8O	10mM	176264	183933	180098	0.862345
Dobutamine (hydrochloride)	49745-95-1	C18H24ClNO3	10mM	194499	165711	180105	0.862376
Puromycin (dihydrochloride)	58-58-2	C22H31Cl2N7O5	10mM	174851	185473	180162	0.862649
Neobavaisoflavone	41060-15-5	C20H18O4	10mM	170099	190255	180177	0.86272
L-Epinephrine (Bitartrate)	51-42-3	C13H19NO9	10mM	191741	168646	180194	0.862799
Danshensu	76822-21-4	C9H10O5	10mM	172252	188817	180534	0.864432
Tiliroside	20316-62-5	C30H26O13	10mM	191827	169285	180556	0.864535
Citral	5392-40-5	C10H16O	10mM	182233	178926	180580	0.864649
Lipoic acid	1200-22-2	C8H14O2S2	10mM	172839	188742	180790	0.865658
Micheliolide	68370-47-8	C15H20O3	10mM	185434	176258	180846	0.865924
Rimantadine (hydrochloride)	1501-84-4	C12H22ClN	10mM	195304	166529	180916	0.866261
5-Hydroxytryptophol	154-02-9	C10H11NO2	10mM	195205	166666	180936	0.866352
Diethyl oxalpropionate	759-65-9	C9H14O5	10mM	195507	166394	180950	0.866423
Oxyresveratrol	29700-22-9	C14H12O4	10mM	177099	185175	181137	0.867317
Noricaritin	5240-95-9	C20H20O7	10mM	175650	187085	181368	0.868421
1-Naphthaleneacetic acid	86-87-3	C12H10O2	10mM	169587	193395	181491	0.869012
Echinacoside	82854-37-3	C35H46O20	10mM	173512	189500	181506	0.869084
Terephthalic acid	100-21-0	C8H6O4	10mM	170304	192764	181534	0.869218
Jervine	469-59-0	C27H39NO3	2mM	176881	186366	181624	0.869647
Ligustrazine (hydrochloride)	76494-51-4	C8H12N2.xHCl	3mg/mL	175556	187764	181660	0.869821
Trigonelline	535-83-1	C7H7NO2	10mM	187864	176372	182118	0.872014
9-Methoxycanthin-6-one	74991-91-6	C15H10N2O2	10mM	172674	191564	182119	0.872019
(+)-Borneol	464-43-7	C10H18O	10mM	194156	170361	182258	0.872687
Patulin	149-29-1	C7H6O4	10mM	185392	179215	182304	0.872902
Benzamide	55-21-0	C7H7NO	10mM	176684	188012	182348	0.873114
L-Threonine	72-19-5	C4H9NO3	10mM	175477	189418	182448	0.873592
Lavendustin A	125697-92-9	C21H19NO6	10mM	181983	183176	182580	0.874224
Retinyl acetate	127-47-9	C22H32O2	10mM	181486	183889	182688	0.874741
Atractyloside (potassium salt)	102130-43-8	C30H44K2O16S2	10mM	179901	185764	182832	0.875435
Paeoniflorin	23180-57-6	C23H28O11	10mM	173898	191802	182850	0.875519
Dimethyl phthalate	131-11-3	C10H10O4	10mM	187409	178302	182856	0.875546
Methyl 2,3-O-Isopropylidene-β-L-ribofuranoside	20672-63-3	C9H16O5	10mM	190274	175520	182897	0.875744
Carnosol	5957-80-2	C20H26O4	10mM	188248	177600	182924	0.875874
3,4-Dimethoxyphenol	2033-89-8	C8H10O3	10mM	195964	169907	182936	0.875929
3,4-Dihydroxybenzeneacetic acid	102-32-9	C8H8O4	10mM	196468	169641	183055	0.8765
Azomycin	527-73-1	C3H3N3O2	10mM	180578	185596	183087	0.876652
Polygalaxanthone III	162857-78-5	C25H28O15	10mM	173208	193033	183120	0.876814
p-Toluic acid	99-94-5	C8H8O2	10mM	195503	171157	183330	0.877818
Curcumin	458-37-7	C21H20O6	10mM	188036	178780	183408	0.878191
Ginsenoside C-K	39262-14-1	C36H62O8	10mM	186698	180343	183520	0.87873
Quercetin 3-O-(6''-galloyl)-β-D-galactopyranoside	53171-28-1	C28H24O16	10mM	177589	189780	183684	0.879515
Quinolinic acid	89-00-9	C7H5NO4	10mM	181708	186005	183856	0.880339
Ferulic acid	1135-24-6	C10H10O4	10mM	173662	194053	183858	0.880343
3,5-Dimethoxybenzoic acid	1132-21-4	C9H10O4	10mM	176597	192017	184307	0.882496
Hederagenin	465-99-6	C30H48O4	10mM	196096	172750	184423	0.883051
Olsalazine (Disodium)	6054-98-4	C14H8N2Na2O6	10mM	183517	185516	184516	0.883499
Gamma-Mangostin	31271-07-5	C23H24O6	10mM	195090	174228	184659	0.884181
Betulonic acid	4481-62-3	C30H46O3	10mM	176292	193349	184820	0.884954
Morusin	62596-29-6	C25H24O6	10mM	199371	170282	184826	0.884983
Salinomycin	53003-10-4	C42H70O11	10mM	185225	184831	185028	0.885948
Noreugenin	1013-69-0	C10H8O4	10mM	178402	191936	185169	0.886623
Indole-3-methanamine	22259-53-6	C9H10N2	10mM	190814	179692	185253	0.887025
Silibinin	22888-70-6	C25H22O10	10mM	181437	189138	185288	0.88719
Ginsenoside Rb1	41753-43-9	C54H92O23	10mM	182031	188611	185321	0.887351
(E)-Cinnamamide	22031-64-7	C9H9NO	10mM	192239	178451	185345	0.887466
1,3-Dithiane	505-23-7	C4H8S2	10mM	175700	195180	185440	0.887921
2,2-Dihydroxyacetic acid	563-96-2	C2H4O4	10mM	179236	191965	185600	0.888689
5-Hydroxymethyl-2-furancarboxylic acid	6338-41-6	C6H6O4	10mM	197404	174238	185821	0.889745
Piperine	94-62-2	C17H19NO3	10mM	194252	177466	185859	0.889927
Reynoutrin	549-32-6	C20H18O11	10mM	199369	172408	185888	0.890068
Khasianine	32449-98-2	C39H63NO11	10mM	174160	197959	186060	0.890887
Dihydroferulic acid	1135-23-5	C10H12O4	10mM	185999	186332	186166	0.891394
Thiocolchicoside	602-41-5	C27H33NO10S	10mM	180030	192626	186328	0.892173
trans-Cinnamaldehyde	14371-10-9	C9H8O	10mM	188601	184163	186382	0.892431
Quinine	130-95-0	C20H24N2O2	10mM	178709	194241	186475	0.892876
Gallein	2103-64-2	C20H12O7	10mM	184273	188838	186556	0.893262
L-Ascorbic acid sodium salt	134-03-2	C6H7NaO6	10mM	190498	182632	186565	0.893307
Manool	596-85-0	C20H34O	10mM	194896	178419	186658	0.89375
2-Acetyl-3-ethylpyrazine	32974-92-8	C8H10N2O	10mM	181072	192383	186728	0.894085
Tangeretin	481-53-8	C20H20O7	10mM	174225	199303	186764	0.89426
Marbofloxacin	115550-35-1	C17H19FN4O4	10mM	180538	193094	186816	0.894509
Limonin	1180-71-8	C26H30O8	10mM	183924	189752	186838	0.894614
5-Hydroxymethylfurfural	67-47-0	C6H6O3	10mM	187561	186183	186872	0.894777
Curdione	13657-68-6	C15H24O2	10mM	192522	181622	187072	0.895735
Fucoxanthin	3351-86-8	C42H58O6	10mM	190474	183858	187166	0.896185
Acetylcorynoline	18797-80-3	C23H23NO6	10mM	177615	197038	187326	0.896954
Diosbulbin B	20086-06-0	C19H20O6	10mM	188549	186320	187434	0.897471
Nanofin	504-03-0	C7H15N	10mM	184894	190197	187546	0.898002
Hispidin	555-55-5	C13H10O5	10mM	185271	189845	187558	0.898062
Nitisinone	104206-65-7	C14H10F3NO5	10mM	194560	180693	187627	0.898391
Myristicin	607-91-0	C11H12O3	10mM	179974	195348	187661	0.898555
Aflatoxin B1	1162-65-8	C17H12O6	10mM	186417	189308	187862	0.89952
Isoprenaline (hydrochloride)	51-30-9	C11H18ClNO3	10mM	192882	182895	187888	0.899644
Cytosine	71-30-7	C4H5N3O	10mM	201284	175041	188162	0.900956
Sisomicin (sulfate)	53179-09-2	C19H37N5O7 . 5/2 H2SO4	10mM	179115	197464	188290	0.901565
3-Nitropropanoic acid	504-88-1	C3H5NO4	10mM	194425	182936	188680	0.903437
Stearic acid	57-11-4	C18H36O2	10mM	180691	197764	189228	0.906056
Ectoine	96702-03-3	C6H10N2O2	10mM	181260	197231	189246	0.906142
DL-Norvaline	760-78-1	C5H11NO2	10mM	200045	178513	189279	0.906302
Dehydroandrographolide succinate	786593-06-4	C28H36O10	10mM	195761	182913	189337	0.90658
Colchicine	64-86-8	C22H25NO6	10mM	179550	199182	189366	0.906721
10-Undecenoic acid (zinc salt)	557-08-4	C22H38O4Zn	10mM	177876	201080	189478	0.907253
Narirutin	14259-46-2	C27H32O14	10mM	190537	188776	189656	0.90811
Palmitoleic acid	373-49-9	C16H30O2	10mM	180298	199640	189969	0.909606
Methionine sulfoxide	62697-73-8	C5H11NO3S	10mM	181904	198328	190116	0.91031
Propylparaben	94-13-3	C10H12O3	10mM	193657	186739	190198	0.910703
Atractylenolide I	73069-13-3	C15H18O2	10mM	183814	197273	190544	0.912357
Artemisic acid	80286-58-4	C15H22O2	10mM	185565	195710	190638	0.912807
Dipotassium glycyrrhizinate	68797-35-3	C42H61KO16	10mM	177995	203399	190697	0.913092
Royal Jelly acid	14113-05-4	C10H18O3	10mM	198692	182808	190750	0.913346
Nitrofurantoin	67-20-9	C8H6N4O5	10mM	192348	189482	190915	0.914135
Uridine triphosphate (trisodium salt)	19817-92-6	C9H12N2Na3O15P3	10mM	187118	194773	190946	0.914282
Phlorizin	60-81-1	C21H24O10	10mM	185018	197309	191164	0.915326
Urea	57-13-6	CH4N2O	10mM	179341	203067	191204	0.91552
(±)-1,2-Propanediol	57-55-6	C3H8O2	10mM	204943	177770	191356	0.91625
Syrosingopine	84-36-6	C35H42N2O11	10mM	205800	177544	191672	0.917761
Ursodiol	128-13-2	C24H40O4	10mM	181131	202817	191974	0.919207
Diosgenin	512-04-9	C27H42O3	10mM	180891	203094	191992	0.919295
Heterophyllin B	145459-19-4	C40H58N8O8	10mM	206033	177955	191994	0.919302
Hordenine	539-15-1	C10H15NO	10mM	274299	109720	192009	0.919376
Curcumenol	19431-84-6	C15H22O2	10mM	207323	177094	192208	0.920329
Isoliensinine	6817-41-0	C37H42N2O6	10mM	188688	195965	192326	0.920893
Monensin sodium salt	22373-78-0	C36H61NaO11	10mM	206286	178421	192354	0.921024
1-Hexadecanol	36653-82-4	C16H34O	10mM	190231	194637	192434	0.921409
Broxyquinoline	521-74-4	C9H5Br2NO	10mM	200194	184778	192486	0.921658
Decanoic acid	334-48-5	C10H20O2	10mM	188296	196918	192607	0.922238
2-Hexylthiophene	18794-77-9	C10H16S	10mM	185157	200286	192722	0.922786
Xanthocillin X permethyl ether	4464-33-9	C20H16N2O2	10mM	189668	196065	192866	0.92348
Mangiferin	4773-96-0	C19H18O11	10mM	201728	184226	192977	0.924009
Citronellol	106-22-9	C10H20O	10mM	205068	180916	192992	0.924081
Quercetagetin	90-18-6	C15H10O8	10mM	197557	188652	193104	0.92462
2,6-Dimethylhydroquinone	654-42-2	C8H10O2	10mM	190330	195912	193121	0.924699
Emetine (dihydrochloride hydrate)	7083-71-8	C29H40N2O4 . 2 HCl . H2O	10mM	204464	181844	193154	0.924857
2-Methylacetophenone	577-16-2	C9H10O	10mM	181862	205236	193549	0.926748
2-Hydroxy-2-methylbutanoic acid	3739-30-8	C5H10O3	10mM	201304	185828	193566	0.926829
N-Benzoyl-(2R,3S)-3-phenylisoserine	132201-33-3	C16H15NO4	10mM	195247	192020	193634	0.927153
Tropine	120-29-6	C8H15NO	10mM	205780	181586	193683	0.92739
Ursonic acid	6246-46-4	C30H46O3	10mM	187688	199687	193688	0.927411
Nicotinamide N-oxide	1986-81-8	C6H6N2O2	10mM	197039	190544	193792	0.927909
L-Praziquanamine	99746-73-3	C12H14N2O	10mM	180851	206963	193907	0.928462
9-amino-CPT	91421-43-1	C20H17N3O4	10mM	193716	194175	193946	0.928647
Sparfloxacin	110871-86-8	C19H22F2N4O3	2mM	208283	179777	194030	0.929051
Sclareolide	564-20-5	C16H26O2	10mM	190722	197776	194249	0.9301
Anacardic Acid	16611-84-0	C22H36O3	10mM	207164	181447	194306	0.93037
Levulinic acid	123-76-2	C5H8O3	10mM	208541	180286	194414	0.930887
5-Methylfurfural	620-02-0	C6H6O2	10mM	206586	183765	195176	0.934536
Cinobufagin	470-37-1	C26H34O6	10mM	195868	194604	195236	0.934826
Aceglutamide	2490-97-3	C7H12N2O4	10mM	206820	183962	195391	0.935568
Acetylvaline	96-81-1	C7H13NO3	10mM	194323	196973	195648	0.936798
Sinapine	18696-26-9	C16H24NO5	10mM	200999	190455	195727	0.937177
Prednisolone	50-24-8	C21H28O5	10mM	187463	204050	195756	0.937318
DL-Xylose	25990-60-7	C5H10O5	10mM	189252	202443	195848	0.937754
Deoxyarbutin	53936-56-4	C11H14O3	10mM	184368	207688	196028	0.938618
(-)-Menthol	2216-51-5	C10H20O	10mM	195024	197482	196253	0.939695
6-Hydroxy-4-methylcoumarin	2373-31-1	C10H8O3	10mM	201267	191405	196336	0.940093
Heneicosanoic acid	2363-71-5	C21H42O2	2mM	183530	209231	196380	0.940306
Lincomycin (hydrochloride monohydrate)	7179-49-9	C18H37ClN2O7S	10mM	198532	194347	196440	0.940588
Batilol	544-62-7	C21H44O3	10mM	196951	195935	196443	0.940605
Nuciferine	475-83-2	C19H21NO2	10mM	200517	193175	196846	0.942535
Coproporphyrin III	14643-66-4	C36H38N4O8	10mM	189161	204672	196916	0.942872
2'-Deoxycytidine	951-77-9	C9H13N3O4	10mM	185982	207984	196983	0.943191
Estrone sulfate (potassium)	1240-04-6	C18H21KO5S	10mM	191588	202871	197230	0.944371
β-Lapachone	4707-32-8	C15H14O3	10mM	189376	205274	197325	0.944828
Lactose	63-42-3	C12H22O11	10mM	193554	201099	197326	0.944835
Kinetin	525-79-1	C10H9N5O	10mM	204922	189756	197339	0.944895
Pyrroloquinoline quinone	72909-34-3	C14H6N2O8	10mM	211344	183766	197555	0.945929
Tacrolimus (monohydrate)	109581-93-3	C44H71NO13	10mM	189217	206044	197630	0.946291
AKBA	67416-61-9	C32H48O5	10mM	197895	197539	197717	0.946705
Xylan	9014-63-5	N/A	3mg/mL	205888	190088	197988	0.948003
Proxyphylline	603-00-9	C10H14N4O3	10mM	209733	186292	198012	0.94812
Brevianamide F	38136-70-8	C16H17N3O2	10mM	201727	194405	198066	0.948376
Garcinone D	107390-08-9	C24H28O7	10mM	187835	208412	198124	0.948652
Bekanamycin	4696-76-8	C18H37N5O10	10mM	208867	187841	198354	0.949755
Phthalylsulfathiazole	85-73-4	C17H13N3O5S2	10mM	211621	185234	198428	0.950107
L-Arginine (hydrochloride)	1119-34-2	C6H15ClN4O2	10mM	191065	206073	198569	0.950785
2-Hydroxy-3-methylbutanoic acid	4026-18-0	C5H10O3	10mM	206913	190564	198738	0.951596
Sulfabenzamide	127-71-9	C13H12N2O3S	10mM	206490	191506	198998	0.952839
N-Methylnicotinamide	114-33-0	C7H8N2O	10mM	201728	196798	199263	0.954108
3-Methyl-2-oxovaleric acid	1460-34-0	C6H10O3	10mM	193155	205672	199414	0.954828
Isofraxidin	486-21-5	C11H10O5	10mM	196994	201861	199428	0.954895
Caryophyllene oxide	1139-30-6	C15H24O	10mM	195958	203229	199593	0.95569
Wogonoside	51059-44-0	C22H20O11	10mM	192151	208127	200139	0.958302
Toltrazuril	69004-03-1	C18H14F3N3O4S	10mM	198803	202120	200462	0.959846
Sennoside B	128-57-4	C42H38O20	10mM	199945	201229	200587	0.960447
Rebaudioside C	63550-99-2	C44H70O22	10mM	186835	214572	200704	0.961005
Cinnamoylglycine	16534-24-0	C11H11NO3	10mM	214162	187718	200940	0.962137
Albendazole	54965-21-8	C12H15N3O2S	10mM	203194	198710	200952	0.962195
Docosanoic acid	112-85-6	C22H44O2	2mM	190985	210979	200982	0.962339
Geniposidic acid	27741-01-1	C16H22O10	10mM	194931	207161	201046	0.962645
2,5-Dimethylpyrazine	123-32-0	C6H8N2	10mM	187218	215110	201164	0.96321
3,4-Dihydroxymandelic acid	775-01-9	C8H8O5	10mM	208272	194968	201620	0.965395
Sesamin	607-80-7	C20H18O6	10mM	194313	209187	201750	0.966016
trans-Cinnamic acid	140-10-3	C9H8O2	10mM	202384	201425	201904	0.966756
Guggulsterone	95975-55-6	C21H28O2	10mM	202066	202036	202051	0.967457
11-?Keto-?beta-?boswellic acid	17019-92-0	C30H46O4	10mM	193957	210301	202129	0.967831
Phillygenin	487-39-8	C21H24O6	10mM	192225	212228	202226	0.968297
5a-Pregnane-3,20-dione	566-65-4	C21H32O2	10mM	194413	210197	202305	0.968673
Agmatine (sulfate)	2482-00-0	C5H16N4O4S	10mM	211676	193097	202386	0.969064
Prim-O-glucosylcimifugin	80681-45-4	C22H28O11	10mM	191865	213450	202658	0.970361
Cyclovirobuxine D	860-79-7	C26H46N2O	10mM	191254	214605	202930	0.971664
Tripterin	34157-83-0	C29H38O4	10mM	201724	204150	202937	0.971699
Polyphyllin VI	55916-51-3	C39H62O13	10mM	193356	212948	203152	0.972729
D-Glucuronic acid	6556-12-3	C6H10O7	10mM	200645	205850	203248	0.973186
Protocatechualdehyde	139-85-5	C7H6O3	10mM	198368	208264	203316	0.973514
Hydroxysafflor yellow A	78281-02-4	C27H32O16	10mM	199962	206708	203335	0.973606
4-Hydroxycoumarin	1076-38-6	C9H6O3	10mM	219663	187324	203494	0.974364
Rubusoside	64849-39-4	C32H50O13	10mM	193845	213232	203538	0.97458
Canrenone	976-71-6	C22H28O3	10mM	194241	213065	203653	0.975128
Synephrine (hydrochloride)	5985-28-4	C9H14ClNO2	10mM	217054	191478	204266	0.978063
Ketoisophorone	1125-21-9	C9H12O2	10mM	196844	211716	204280	0.97813
Flavokawain C	37308-75-1	C17H16O5	10mM	219356	189449	204402	0.978717
Cycloastragenol	84605-18-5	C30H50O5	10mM	215595	193570	204582	0.979578
N-(5-Aminopentyl)acetamide	32343-73-0	C7H16N2O	10mM	220087	189425	204756	0.980409
Antineoplaston A10	91531-30-5	C13H14N2O3	10mM	217024	192758	204891	0.981056
1-Hydroxypyrene	5315-79-7	C16H10O	10mM	200700	209797	205248	0.982767
(E)-Cardamonin	19309-14-9	C16H14O4	10mM	193249	218114	205682	0.984841
5α-Pregnane-3β,6α-diol-20-one	21853-11-2	C21H34O3	10mM	201701	209790	205746	0.985147
Dodecanedioic acid	693-23-2	C12H22O4	10mM	221768	189813	205790	0.985363
Tryptamine	61-54-1	C10H12N2	10mM	220110	191833	205972	0.986229
Vanillin	121-33-5	C8H8O3	10mM	202189	210022	206105	0.98687
Aloin B	28371-16-6	C21H22O9	10mM	208648	203570	206109	0.986888
Phorbol	17673-25-5	C20H28O6	10mM	212327	200150	206238	0.987508
3-Dehydrotrametenolic acid	29220-16-4	C30H46O3	10mM	194442	218084	206263	0.987624
5-Methylcytidine	2140-61-6	C10H15N3O5	10mM	213875	198854	206364	0.98811
Turanose	547-25-1	C12H22O11	10mM	210916	202036	206476	0.988645
Vortioxetine	508233-74-7	C18H22N2S	10mM	197412	215882	206647	0.989464
Saikosaponin D	20874-52-6	C42H68O13	10mM	211193	202228	206710	0.989768
Saikosaponin A	20736-09-8	C42H68O13	10mM	199981	214021	207001	0.991159
Isosilybin	72581-71-6	C25H22O10	10mM	209719	204395	207057	0.991427
Guaifenesin	93-14-1	C10H14O4	10mM	205502	208795	207148	0.991865
Taurochenodeoxycholic acid	516-35-8	C26H45NO6S	10mM	213626	200902	207264	0.992418
β-Carotene	7235-40-7	C40H56	10mM	203201	211478	207340	0.992779
Pulchinenoside A	129724-84-1	C41H66O12	10mM	193426	221951	207688	0.99445
L-Cysteine (hydrochloride)	52-89-1	C3H8ClNO2S	10mM	223508	192004	207756	0.994772
Tenuigenin	2469-34-3	C30H45ClO6	10mM	195082	220667	207874	0.995341
Epibrassinolide	78821-43-9	C28H48O6	10mM	207956	207998	207977	0.995831
4-Aminobenzoic acid	150-13-0	C7H7NO2	10mM	219256	197433	208344	0.997592
D-erythro-Sphingosine	123-78-4	C18H37NO2	10mM	216966	199860	208413	0.99792
Rhamnose (monohydrate)	10030-85-0	C6H14O6	10mM	196659	220211	208435	0.998025
2,3-Dimethoxybenzaldehyde	86-51-1	C9H10O3	10mM	219003	197953	208478	0.998231
DL-3-Phenyllactic acid	828-01-3	C9H10O3	10mM	218528	198683	208606	0.998841
Eicosapentaenoic Acid	10417-94-4	C20H30O2	10mM	215512	201954	208733	0.999452
Dicoumarol	66-76-2	C19H12O6	10mM	224829	192836	208832	0.999928
Triolein	122-32-7	C57H104O6	10mM	207991	209679	208835	0.99994
Sorbic acid	110-44-1	C6H8O2	10mM	221368	196886	209127	1.00134
Tiglic acid	80-59-1	C5H8O2	10mM	220013	198265	209139	1.0014
Pulsatilla saponin D	68027-15-6	C47H76O17	10mM	200069	218385	209227	1.00182
11-oxo-mogroside V	126105-11-1	C60H100O29	10mM	217948	201059	209504	1.00314
1-Naphthol	90-15-3	C10H8O	2mM	210257	208837	209547	1.00335
Paliperidone	144598-75-4	C23H27FN4O3	10mM	299518	119807	209663	1.0039
L-Proline	147-85-3	C5H9NO2	10mM	208522	211106	209814	1.00463
D(+)-Raffinose (pentahydrate)	17629-30-0	C18H42O21	10mM	224567	195179	209873	1.00491
Trans-Anethole	4180-23-8	C10H12O	10mM	210084	209696	209890	1.00499
(±)-Equol	94105-90-5	C15H14O3	10mM	206384	213599	209992	1.00548
Dibutyl sebacate	109-43-3	C18H34O4	10mM	197700	222521	210110	1.00605
1H-pyrazole	288-13-1	C3H4N2	10mM	221124	199320	210222	1.00658
Juglone	481-39-0	C10H6O3	10mM	206988	213517	210252	1.00673
Jatrorrhizine (chloride)	6681-15-8	C20H20ClNO4	10mM	210788	209955	210372	1.0073
α-D-Glucose-1-phosphate (disodium hydrate)	230954-92-4	C6H13Na2O10P	10mM	222238	198554	210396	1.00741
Acetylcysteine	616-91-1	C5H9NO3S	10mM	223847	196969	210408	1.00747
Rifamycin S	13553-79-2	C37H45NO12	10mM	200674	220588	210631	1.00854
Melamine	108-78-1	C3H6N6	10mM	215362	206246	210804	1.00937
3-Methoxytyramine (hydrochloride)	1477-68-5	C9H14ClNO2	10mM	209480	212885	211182	1.01118
D-(+)-Trehalose	99-20-7	C12H22O11	10mM	206795	215714	211254	1.01153
10-Deacetyltaxol	78432-77-6	C45H49NO13	10mM	201596	221200	211398	1.01221
(-)-Fucose	2438-80-4	C6H12O5	10mM	227946	195579	211762	1.01396
5-Methoxyflavone	42079-78-7	C16H12O3	10mM	302844	121138	211991	1.01505
Tyrosol	501-94-0	C8H10O2	10mM	217529	206564	212046	1.01532
Ascomycin	104987-12-4	C43H69NO12	10mM	216552	207910	212231	1.0162
Octopamine (hydrochloride)	770-05-8	C8H12ClNO2	10mM	210789	213873	212331	1.01668
Octyl gallate	1034-01-1	C15H22O5	10mM	201717	223032	212374	1.01689
Oxindole	59-48-3	C8H7NO	10mM	200499	224291	212395	1.01699
Hydroxycitric acid (tripotassium hydrate)	6100-05-6	C6H7K3O8	10mM	208783	216011	212397	1.017
Parasin I (TFA)		C82H154N34O24.C2HF3O2	10mM	199929	225113	212521	1.01759
Phosphocreatine (disodium)	922-32-7	C4H8N3Na2O5P	10mM	209097	216370	212734	1.01861
Isoborneol	124-76-5	C10H18O	10mM	198622	226933	212778	1.01882
2-Naphthoxyacetic acid	120-23-0	C12H10O3	10mM	214613	211411	213012	1.01994
Salvianolic acid C	115841-09-3	C26H20O10	10mM	215959	210319	213139	1.02055
Maltotriose	1109-28-0	C18H32O16	10mM	209298	217252	213275	1.0212
2-Oxobutanoic acid	600-18-0	C4H6O3	10mM	205408	221377	213392	1.02176
Quillaic acid	631-01-6	C30H46O5	10mM	204337	222562	213450	1.02204
Diacerein	13739-02-1	C19H12O8	10mM	219047	208884	213966	1.02451
Rauwolscine (hydrochloride)	6211-32-1	C21H27ClN2O3	10mM	215910	212368	214139	1.02534
(+)-Catechin hydrate	225937-10-0	C15H14O6.xH2O	3mg/mL	213630	214659	214144	1.02536
p-Hydroxymandelic acid	1198-84-1	C8H8O4	10mM	213620	215002	214311	1.02616
1,3-Dicaffeoylquinic acid	19870-46-3	C25H24O12	10mM	201331	227621	214476	1.02695
Tricin	520-32-1	C17H14O7	10mM	202940	226012	214476	1.02695
Aloesin	30861-27-9	C19H22O9	10mM	204263	224752	214508	1.0271
Choline (bitartrate)	87-67-2	C9H19NO7	10mM	202903	226207	214555	1.02733
Kaempferide	491-54-3	C16H12O6	10mM	228677	200467	214572	1.02741
Resibufogenin	465-39-4	C24H32O4	10mM	226168	202981	214574	1.02742
Spiramycin	8025-81-8	C43H74N2O14	10mM	200563	229122	214842	1.02871
Quercetin (dihydrate)	6151-25-3	C15H14O9	10mM	226768	202946	214857	1.02877
Aloin	1415-73-2	C21H22O9	10mM	223167	206647	214907	1.02901
Vinblastine (sulfate)	143-67-9	C46H60N4O13S	10mM	207626	222416	215021	1.02956
Quinoline-2-carboxylic acid	93-10-7	C10H7NO2	10mM	222626	207636	215131	1.03009
Anandamide	94421-68-8	C22H37NO2	10mM	223525	207331	215428	1.03151
Nanchangmycin	65101-87-3	C47H77NaO14	10mM	204366	227392	215879	1.03367
7-Hydroxy-4H-chromen-4-one	59887-89-7	C9H6O3	10mM	217998	214031	216014	1.03432
Scopoletin	92-61-5	C10H8O4	2mM	207757	224380	216068	1.03458
(3-Carboxypropyl)trimethylammonium chloride	6249-56-5	C7H16ClNO2	10mM	231456	200836	216146	1.03495
Triacetylresveratrol	42206-94-0	C20H18O6	10mM	211175	221333	216254	1.03546
Gamabufotalin	465-11-2	C24H34O5	10mM	224916	207802	216359	1.03597
2-Phenylpropionic acid	492-37-5	C9H10O2	10mM	215243	217588	216416	1.03624
Norharmane	244-63-3	C11H8N2	10mM	233316	199525	216420	1.03626
Bleomycin (sulfate)	9041-93-4	C55H85N17O25S4	10mM	233318	200067	216692	1.03756
Pyrocatechuic acid	303-38-8	C7H6O4	10mM	216932	216520	216726	1.03772
Sodium Butyrate	156-54-7	C4H7NaO2	10mM	205168	228376	216772	1.03794
(-)-Huperzine A	102518-79-6	C15H18N2O	10mM	232694	201042	216868	1.0384
Nifuratel	4936-47-4	C10H11N3O5S	10mM	221696	212249	216972	1.0389
Isoorientin	4261-42-1	C21H20O11	10mM	215114	219025	217070	1.03937
Desloratadine	100643-71-8	C19H19ClN2	10mM	215137	219360	217248	1.04023
Salicylamide	65-45-2	C7H7NO2	10mM	231774	202827	217300	1.04047
Cordycepin	73-03-0	C10H13N5O3	10mM	219787	214877	217332	1.04063
Octahydrocurcumin	36062-07-4	C21H28O6	10mM	234882	199848	217365	1.04078
Tectorigenin	548-77-6	C16H12O6	10mM	214749	220066	217408	1.04099
Rehmannioside D	81720-08-3	C27H42O20	10mM	203311	231627	217469	1.04128
3-Indoleacetonitrile	771-51-7	C10H8N2	10mM	220866	214090	217478	1.04132
Piceatannol	10083-24-6	C14H12O4	10mM	214435	220544	217490	1.04138
Bis(2-ethylhexyl) phthalate	117-81-7	C24H38O4	10mM	213459	221631	217545	1.04165
Isoastragaloside II	86764-11-6	C43H70O15	10mM	234195	201160	217678	1.04228
9-Aminoacridine	90-45-9	C13H10N2	10mM	207687	227917	217802	1.04288
H-HoArg-OH	156-86-5	C7H16N4O2	10mM	225177	210437	217807	1.0429
Methyl 3-aminopropanoate (hydrochloride)	3196-73-4	C4H10ClNO2	10mM	204144	231910	218027	1.04395
Dichlorisone acetate	79-61-8	C23H28Cl2O5	2mM	226626	209737	218182	1.04469
Azulene	275-51-4	C10H8	10mM	228095	208581	218338	1.04544
Deoxycytidine triphosphate	2056-98-6	C9H16N3O13P3	10mM	206521	230455	218488	1.04616
Tormentic acid	13850-16-3	C30H48O5	10mM	232838	204308	218573	1.04657
Sinapine (thiocyanate)	7431-77-8	C17H24N2O5S	10mM	227419	209948	218684	1.0471
4-Methoxycinnamic acid	830-09-1	C10H10O3	10mM	225978	212190	219084	1.04901
2-Phenylacetamide	103-81-1	C8H9NO	10mM	222880	215446	219163	1.04939
Kalii Dehydrographolidi Succinas	76958-99-1	C28H35KO10	2mM	204173	234245	219209	1.04961
Escin IB	26339-90-2	C55H86O24	10mM	234740	204534	219637	1.05166
L-Cysteine	52-90-4	C3H7NO2S	10mM	214139	225138	219639	1.05167
2-Amino-1-phenylethanol	7568-93-6	C8H11NO	10mM	210424	228910	219667	1.05181
Cichoric Acid	6537-80-0	C22H18O12	2mM	206668	232846	219757	1.05224
Pseudoginsenoside F11	69884-00-0	C42H72O14	10mM	205324	234284	219804	1.05246
Doxofylline	69975-86-6	C11H14N4O4	10mM	219968	219696	219832	1.0526
Isocytosine	108-53-2	C4H5N3O	10mM	231010	209295	220152	1.05413
Cyclohexanecarboxylic acid	98-89-5	C7H12O2	10mM	214820	225572	220196	1.05434
Sanguinarine (chloride)	5578-73-4	C20H14ClNO4	10mM	216165	224285	220225	1.05448
4-Guanidinobutanoic acid	463-00-3	C5H11N3O2	10mM	207650	233115	220382	1.05523
DIMBOA	15893-52-4	C9H9NO5	10mM	220242	220729	220486	1.05572
Fumaric acid	110-17-8	C4H4O4	10mM	217471	223559	220515	1.05587
Oxaceprol	33996-33-7	C7H11NO4	10mM	219796	221279	220538	1.05597
Coumarin-3-carboxylic Acid	531-81-7	C10H6O4	10mM	234580	206670	220625	1.05639
Didymin	14259-47-3	C28H34O14	10mM	232658	209627	221142	1.05887
Oleoylethanolamide	111-58-0	C20H39NO2	10mM	218476	223967	221222	1.05925
alpha-D-glucose	492-62-6	C6H12O6	10mM	227650	215112	221381	1.06001
Nigakinone	18110-86-6	C15H10N2O3	10mM	207908	235288	221598	1.06105
Hydrocortisone 17-butyrate	13609-67-1	C25H36O6	10mM	236159	207074	221616	1.06114
Indole-3-carboxylic acid	771-50-6	C9H7NO2	10mM	224037	219334	221686	1.06147
5,6-Dihydrouracil	504-07-4	C4H6N2O2	10mM	227386	216743	222064	1.06329
Azetidine-2-carboxylic acid	2517-04-6	C4H7NO2	10mM	233278	210908	222093	1.06342
Prostaglandin E2	363-24-6	C20H32O5	10mM	218405	225846	222126	1.06358
7-Methylxanthine	552-62-5	C6H6N4O2	10mM	232762	211894	222328	1.06455
Cucurbitacin E	18444-66-1	C32H44O8	10mM	216720	228022	222371	1.06475
Pyrroloquinoline quinone (disodium salt)	122628-50-6	C14H4N2Na2O8	10mM	213036	231848	222442	1.06509
Isorhapontigenin	32507-66-7	C15H14O4	10mM	229509	216012	222760	1.06662
NADH (disodium salt)	606-68-8	C21H27N7Na2O14P2	10mM	224006	221643	222824	1.06692
3-Methylglutaric acid	626-51-7	C6H10O4	10mM	213324	232617	222970	1.06762
1-Methyl-6-oxo-1,6-dihydropyridine-3-carboxylic acid	3719-45-7	C7H7NO3	10mM	237354	208695	223024	1.06788
(+)-Sparteine	492-08-0	C15H26N2	10mM	208354	237710	223032	1.06792
α-Pyridone	142-08-5	C5H5NO	10mM	214340	231746	223043	1.06797
Carvacrol	499-75-2	C10H14O	10mM	224292	222041	223166	1.06856
Betamipron	3440-28-6	C10H11NO3	10mM	241044	205293	223168	1.06857
4-Vinylphenol	2628-17-3	C8H8O	10mM	212976	234147	223562	1.07045
7-Methylguanosine	20244-86-4	C11H15N5O5	10mM	224604	222950	223777	1.07149
Imidazole	288-32-4	C3H4N2	10mM	226039	221613	223826	1.07172
Mecarbinate	15574-49-9	C13H15NO3	10mM	226658	221300	223978	1.07245
Triacetonamine	826-36-8	C9H17NO	10mM	239147	209948	224548	1.07517
Sarafloxacin (hydrochloride)	91296-87-6	C20H18ClF2N3O3	10mM	235690	213480	224585	1.07535
Varenicline (Tartrate)	375815-87-5	C17H19N3O6	10mM	220398	228838	224618	1.07551
Indole-3-butyric acid	133-32-4	C12H13NO2	10mM	237641	212176	224908	1.0769
Dihydromyricetin	27200-12-0	C15H12O8	10mM	215089	234817	224953	1.07712
Rutin	153-18-4	C27H30O16	10mM	218278	232734	225506	1.07976
Ethyl ferulate	4046-02-0	C12H14O4	10mM	221582	229578	225580	1.08012
L-Lysine	56-87-1	C6H14N2O2	10mM	214989	236505	225747	1.08092
Hypaconitine	6900-87-4	C33H45NO10	10mM	232242	219306	225774	1.08105
Neohesperidin	13241-33-3	C28H34O15	10mM	215603	236022	225812	1.08123
trans-Aconitic acid	4023-65-8	C6H6O6	10mM	214797	237690	226244	1.0833
Indigo	482-89-3	C16H10N2O2	10mM	234084	218784	226434	1.08421
Hemin	16009-13-5	C34H32ClFeN4O4	10mM	215105	237778	226442	1.08424
N-Methylbenzylamine	103-67-3	C8H11N	10mM	226758	226359	226558	1.0848
Rhoifolin	17306-46-6	C27H30O14	10mM	222727	230949	226838	1.08614
Benzylideneacetone	122-57-6	C10H10O	10mM	228913	224847	226880	1.08634
H-Val-Tyr-OH	3061-91-4	C14H20N2O4	10mM	218805	236380	227592	1.08975
N-Acetylglycine	543-24-8	C4H7NO3	10mM	238972	216353	227662	1.09009
Cysteamine hydrochloride	156-57-0	C2H8ClNS	10mM	245742	209757	227750	1.09051
Scoparone	120-08-1	C11H10O4	10mM	224794	230729	227762	1.09056
2'-Deoxyguanosine	961-07-9	C10H13N5O4	10mM	242789	212748	227768	1.0906
Pregnanediol	80-92-2	C21H36O2	10mM	225249	230447	227848	1.09098
Podocarpic acid	5947-49-9	C17H22O3	10mM	242560	213365	227962	1.09153
Eupatorin	855-96-9	C18H16O7	10mM	222294	233872	228083	1.0921
Millepachine	1393922-01-4	C22H22O4	10mM	228795	227526	228160	1.09247
Spermidine	124-20-9	C7H19N3	10mM	239502	217098	228300	1.09314
Oxybutynin (chloride)	1508-65-2	C22H32ClNO3	10mM	239245	217619	228432	1.09377
Dihydroartemisinin	71939-50-9	C15H24O5	10mM	228057	228993	228525	1.09422
Etoposide	33419-42-0	C29H32O13	10mM	224758	232428	228593	1.09455
Ethyl Caffeate	102-37-4	C11H12O4	10mM	215804	241441	228622	1.09469
L-Alloisoleucine	1509-34-8	C6H13NO2	10mM	215077	242274	228676	1.09494
L-Ornithine	70-26-8	C5H12N2O2	10mM	225464	233280	229372	1.09828
Methyl syringate	884-35-5	C10H12O5	10mM	229466	229720	229593	1.09933
[6]-Gingerol	23513-14-6	C17H26O4	10mM	224258	235079	229668	1.09969
Benzyl benzoate	120-51-4	C14H12O2	10mM	241632	217915	229774	1.1002
Pulegone	89-82-7	C10H16O	10mM	214298	245257	229778	1.10022
Boldenone Undecylenate	13103-34-9	C30H44O3	10mM	231962	228015	229988	1.10123
(+)-Usnic acid	7562-61-0	C18H16O7	10mM	215552	244501	230026	1.10141
4'-O-Methylbavachalcone	20784-60-5	C21H22O4	10mM	242265	217946	230106	1.10179
4'-Demethylepipodophyllotoxin	6559-91-7	C21H20O8	10mM	223354	237660	230507	1.10371
(-)-Epicatechin gallate	1257-08-5	C22H18O10	10mM	222013	239014	230514	1.10374
(E)-Ferulic acid	537-98-4	C10H10O4	10mM	233468	227625	230546	1.1039
Phellodendrine	6873-13-8	C20H24NO4	10mM	246237	214977	230607	1.10419
Isomangiferin	24699-16-9	C19H18O11	10mM	239433	222326	230880	1.10549
Phloracetophenone	480-66-0	C8H8O4	10mM	229483	232405	230944	1.1058
Tricaprilin	538-23-8	C27H50O6	10mM	221092	240884	230988	1.10601
Ruscogenin	472-11-7	C27H42O4	10mM	249331	213732	231532	1.10862
Tazobactam	89786-04-9	C10H12N4O5S	10mM	249516	213958	231737	1.1096
Methylcobalamin	13422-55-4	C63H91CoN13O14P	10mM	240374	223245	231810	1.10995
Adrenosterone	382-45-6	C19H24O3	10mM	237755	225976	231866	1.11021
4-Ethylbenzaldehyde	4748-78-1	C9H10O	10mM	221474	242288	231881	1.11029
N-Acetyl-L-aspartic acid	997-55-7	C6H9NO5	10mM	241048	224620	232834	1.11485
Echinocystic acid	510-30-5	C30H48O4	10mM	224343	241597	232970	1.1155
L-Glutamic acid monosodium salt	142-47-2	C5H8NNaO4	10mM	251532	214468	233000	1.11565
1-Methyl-L-histidine	332-80-9	C7H11N3O2	10mM	227447	238622	233034	1.11581
Naringin Dihydrochalcone	18916-17-1	C27H34O14	10mM	243246	223096	233171	1.11647
Isochlorogenic acid A	2450-53-5	C25H24O12	10mM	224631	241781	233206	1.11663
L-Carnitine (hydrochloride)	6645-46-1	C7H16ClNO3	10mM	243740	222888	233314	1.11715
Albiflorin	39011-90-0	C23H28O11	10mM	234174	232774	233474	1.11792
Magnesium Lithospermate B	122021-74-3	C36H28MgO16	10mM	239514	227718	233616	1.1186
p-Coumaric acid	501-98-4	C9H8O3	10mM	233199	234523	233861	1.11977
Noscapine	128-62-1	C22H23NO7	10mM	250982	216746	233864	1.11978
Geldanamycin	30562-34-6	C29H40N2O9	10mM	247099	220678	233888	1.1199
2-Amino-5-phenylpyridine	33421-40-8	C11H10N2	10mM	223955	243910	233932	1.12011
Troxerutin	7085-55-4	C33H42O19	10mM	251619	216591	234105	1.12094
Folic acid	59-30-3	C19H19N7O6	10mM	240375	227991	234183	1.12131
L-Glutamine	56-85-9	C5H10N2O3	10mM	235658	232755	234206	1.12142
Muscone	541-91-3	C16H30O	10mM	248839	220315	234577	1.1232
L-Gulono-1,4-lactone	1128-23-0	C6H10O6	10mM	244649	224754	234702	1.12379
Valacyclovir (hydrochloride)	124832-27-5	C13H21ClN6O4	10mM	243994	225475	234734	1.12395
1,3-Dimethyluric acid	944-73-0	C7H8N4O3	10mM	228137	241467	234802	1.12427
4-Methylesculetin	529-84-0	C10H8O4	10mM	244504	225561	235032	1.12538
Wedelolactone	524-12-9	C16H10O7	10mM	243446	226690	235068	1.12555
Schisandrin A	61281-38-7	C24H32O6	10mM	226129	244076	235102	1.12571
7beta-Hydroxylathyrol	34208-98-5	C20H30O5	10mM	227793	242840	235316	1.12674
5-Methoxyindole-3-acetic acid	3471-31-6	C11H11NO3	10mM	336374	134550	235462	1.12743
Rubitecan	91421-42-0	C20H15N3O6	10mM	226038	245153	235596	1.12807
Inosine 5'-monophosphate (disodium salt hydrate)	352195-40-5	C10H13N4O8P.xH2O.2Na	3mg/mL	234977	236278	235628	1.12823
Indole	120-72-9	C8H7N	10mM	221784	250081	235932	1.12969
Maleimide	541-59-3	C4H3NO2	10mM	229527	242418	235972	1.12988
Cinobufotalin	1108-68-5	C26H34O7	10mM	230462	241555	236008	1.13005
2,4-Di-tert-butylphenol	96-76-4	C14H22O	10mM	221712	250517	236114	1.13056
D-Alanine	338-69-2	C3H7NO2	10mM	245057	227292	236174	1.13085
Indacaterol	312753-06-3	C24H28N2O3	10mM	223240	249328	236284	1.13137
H-D-Trp-OH	153-94-6	C11H12N2O2	10mM	229726	243271	236498	1.1324
Kynurenic acid	492-27-3	C10H7NO3	10mM	226533	246585	236559	1.13269
Pimelic acid	111-16-0	C7H12O4	10mM	250478	222663	236570	1.13274
Acefylline	652-37-9	C9H10N4O4	10mM	241508	231976	236742	1.13356
Desoxyrhaponticin	30197-14-9	C21H24O8	10mM	243374	230295	236834	1.13401
Salvianolic acid A	96574-01-5	C26H22O10	10mM	249520	224293	236907	1.13435
Toyocamycin	606-58-6	C12H13N5O4	10mM	233815	240957	237386	1.13665
Ginsenoside Rg2	52286-74-5	C42H72O13	10mM	250577	224406	237492	1.13715
1-Kestose	470-69-9	C18H32O16	10mM	243647	231598	237622	1.13778
Lawsone	83-72-7	C10H6O3	10mM	249115	226499	237807	1.13866
2-Acetonaphthone	93-08-3	C12H10O	10mM	245533	230277	237905	1.13913
Euphorbia Factor L2	218916-51-9	C38H42O9	10mM	223010	252856	237933	1.13927
N-Acetylhistamine	673-49-4	C7H11N3O	10mM	252869	223769	238319	1.14111
2,4-Dihydroxybenzoic acid	89-86-1	C7H6O4	10mM	240997	235731	238364	1.14133
Myristic acid	544-63-8	C14H28O2	10mM	226843	250008	238426	1.14162
Adenosine 5'-diphosphate	58-64-0	C10H15N5O10P2	10mM	222205	254746	238476	1.14186
11beta-Hydroxyprogesterone	600-57-7	C21H30O3	10mM	235526	241697	238612	1.14252
Nadifloxacin	124858-35-1	C19H21FN2O4	10mM	255976	221347	238662	1.14275
Naringenin	480-41-1	C15H12O5	10mM	256188	221210	238699	1.14293
Butyrylcarnitine	25576-40-3	C11H21NO4	10mM	235508	242186	238847	1.14364
Berberine (chloride)	633-65-8	C20H18ClNO4	10mM	245955	231808	238882	1.14381
Carveol	99-48-9	C10H16O	10mM	232953	245198	239075	1.14474
1-Methyladenine	5142-22-3	C6H7N5	10mM	227391	250997	239194	1.1453
Ethyl pyruvate	617-35-6	C5H8O3	10mM	238787	239614	239200	1.14534
Toosendanin	58812-37-6	C30H38O11	10mM	241206	237396	239301	1.14582
Coumarin	91-64-5	C9H6O2	10mM	239234	240255	239744	1.14794
Acevaltrate	25161-41-5	C24H32O10	10mM	236750	243438	240094	1.14961
Fenspiride (Hydrochloride)	5053-08-7	C15H21ClN2O2	10mM	239878	240364	240121	1.14974
Epiberberine	6873-09-2	C20H18NO4+	10mM	255983	224439	240211	1.15017
Xanthotoxol	2009-24-7	C11H6O4	10mM	225688	254916	240302	1.15061
Paclitaxel	33069-62-4	C47H51NO14	10mM	228672	252101	240386	1.15101
Orotic acid	65-86-1	C5H4N2O4	10mM	239507	241450	240478	1.15146
Licochalcone D	144506-15-0	C21H22O5	10mM	237764	243340	240552	1.15181
D-Gluconic acid	526-95-4	C6H12O7	10mM	238803	242485	240644	1.15225
Phloretin	60-82-2	C15H14O5	10mM	259744	221688	240716	1.15259
Methyl 3,4-dihydroxybenzoate	2150-43-8	C8H8O4	10mM	251522	230000	240761	1.15281
Forchlorfenuron	68157-60-8	C12H10ClN3O	10mM	260226	221309	240768	1.15284
Pharmatose DCL 14	64044-51-5	C12H24O12	10mM	225651	256027	240839	1.15318
Artesunate	88495-63-0	C19H28O8	10mM	258187	223832	241010	1.154
Tussilagone	104012-37-5	C23H34O5	10mM	244963	237108	241036	1.15412
D-α-Tocopherol acetate	58-95-7	C31H52O3	10mM	243690	238514	241102	1.15444
[8]-Shogaol	36700-45-5	C19H28O3	10mM	231958	250327	241142	1.15463
3-Hydroxyanthranilic acid	548-93-6	C7H7NO3	10mM	237868	244754	241311	1.15544
Acarbose	56180-94-0	C25H43NO18	10mM	256443	226438	241440	1.15606
Gatifloxacin (hydrochloride)	121577-32-0	C19H23ClFN3O4	10mM	256971	226167	241569	1.15668
(R)-pyrrolidine-2-carboxylic acid	344-25-2	C5H9NO2	10mM	252130	231314	241722	1.15741
Glycodeoxycholic acid (monohydrate)	1079043-81-4	C26H45NO6	10mM	231956	251586	241771	1.15764
N-Methylsarcosine	1118-68-9	C4H9NO2	10mM	232305	251389	241847	1.15801
Nonivamide	2444-46-4	C17H27NO3	10mM	249383	234700	242042	1.15894
Ethambutol (dihydrochloride)	1070-11-7	C10H26Cl2N2O2	10mM	236949	247648	242298	1.16017
Isocorynoxeine	51014-29-0	C22H26N2O4	10mM	237848	247216	242532	1.16129
(Ethoxymethyl)benzene	539-30-0	C9H12O	10mM	261823	223317	242570	1.16147
Wilforlide A	84104-71-2	C30H46O3	2mM	245335	239864	242600	1.16161
Echinatin	34221-41-5	C16H14O4	10mM	246197	239185	242691	1.16205
Verbenalin	548-37-8	C17H24O10	10mM	242657	242832	242744	1.16231
Picroside I	27409-30-9	C24H28O11	10mM	240151	245517	242834	1.16273
Astragaloside I	84680-75-1	C45H72O16	10mM	232925	253125	243025	1.16365
N-Isovaleroylglycine	16284-60-9	C7H13NO3	10mM	246233	239962	243098	1.164
Mulberrin	62949-79-5	C25H26O6	10mM	233711	252645	243178	1.16438
Forsythiaside A	79916-77-1	C29H36O15	10mM	241136	245579	243358	1.16524
Angiotensin III (TFA)		N/A	10mM	231036	255873	243454	1.1657
Shikonin	517-89-5	C16H16O5	10mM	239253	247684	243468	1.16577
β-Estradiol 17-acetate	1743-60-8	C20H26O3	10mM	260909	226049	243479	1.16582
Magnolin	31008-18-1	C23H28O7	10mM	242851	244117	243484	1.16585
D-Panthenol	81-13-0	C9H19NO4	10mM	234088	253050	243569	1.16625
α-Vitamin E	59-02-9	C29H50O2	10mM	231450	255775	243612	1.16646
D-?(+)?-?Phenyllactic acid	7326-19-4	C9H10O3	10mM	249942	237446	243694	1.16685
3,4,5-Trimethoxycinnamic acid	90-50-6	C12H14O5	10mM	232858	254818	243838	1.16754
Ellagic acid	476-66-4	C14H6O8	10mM	242071	245613	243842	1.16756
(2S,3R,4S,5R)-2-Amino-3,4,5,6-tetrahydroxyhexanal hydrochloride	5505-63-5	C6H14ClNO5	10mM	348517	139407	243962	1.16813
Polymyxin B (Sulfate)	1405-20-5	C55H96N16O13.H2SO4 (Polymyxin B2 Sulfate)	3mg/mL	261480	227491	244486	1.17064
Dronedarone	141626-36-0	C31H44N2O5S	10mM	237259	252018	244638	1.17137
Monocrotaline	315-22-0	C16H23NO6	10mM	251444	238101	244772	1.17202
α-Cyclodextrin	10016-20-3	C36H60O30	10mM	259724	229981	244852	1.1724
3b-Hydroxy-5-cholenoic acid	5255-17-4	C24H38O3	10mM	245311	244770	245040	1.1733
Galactose 1-phosphate Potassium salt	19046-60-7	C6H11K2O9P	10mM	250859	239397	245128	1.17372
L-(+)-Abrine	526-31-8	C12H14N2O2	2mM	240668	249696	245182	1.17398
D-Fructose	57-48-7	C6H12O6	10mM	240988	249457	245222	1.17417
H-HomoArg-OH.HCl	1483-01-8	C7H17ClN4O2	10mM	247212	243278	245245	1.17428
Miquelianin	22688-79-5	C21H18O13	10mM	261379	229515	245447	1.17525
DL-O-Phosphoserine	17885-08-4	C3H8NO6P	10mM	256985	234056	245520	1.1756
Hesperetin	520-33-2	C16H14O6	10mM	350907	140363	245635	1.17614
Arecoline (hydrobromide)	300-08-3	C8H14BrNO2	10mM	255397	236261	245829	1.17707
Ethyl gallate	831-61-8	C9H10O5	10mM	235889	255941	245915	1.17749
Estrone	53-16-7	C18H22O2	10mM	238673	254107	246390	1.17976
Cyclic AMP	60-92-4	C10H12N5O6P	10mM	244859	248109	246484	1.18021
D-Ribonolactone	5336-08-3	C5H8O5	10mM	233901	259157	246529	1.18043
Arbutin	497-76-7	C12H16O7	10mM	260322	232740	246531	1.18044
Gamithromycin	145435-72-9	C40H76N2O12	10mM	259938	233334	246636	1.18094
Urolithin C	165393-06-6	C13H8O5	10mM	238581	254964	246772	1.18159
Estradiol (cypionate)	313-06-4	C26H36O3	10mM	229777	264117	246947	1.18243
2-Phenylethanol	60-12-8	C8H10O	10mM	241238	252982	247110	1.18321
Calycosin	20575-57-9	C16H12O5	10mM	264695	229753	247224	1.18375
Faropenem sodium	122547-49-3	C12H14NNaO5S	10mM	232809	262163	247486	1.18501
Aloe emodin	481-72-1	C15H10O5	10mM	254768	240344	247556	1.18534
Doxorubicin (hydrochloride)	25316-40-9	C27H30ClNO11	10mM	249456	245744	247600	1.18555
L-Arabinitol	7643-75-6	C5H12O5	10mM	242050	253328	247689	1.18598
Tunicamycin	11089-65-9	C39H64N4O16	3mg/mL	254229	241313	247771	1.18637
Pazufloxacin (mesylate)	163680-77-1	C17H19FN2O7S	10mM	250264	245335	247800	1.18651
Sinensetin	2306-27-6	C20H20O7	10mM	265876	230830	248353	1.18916
Phosphorylethanolamine	1071-23-4	C2H8NO4P	10mM	258672	238215	248444	1.18959
Ouabain (Octahydrate)	11018-89-6	C29H60O20	10mM	265550	231407	248478	1.18976
7,8-Dihydro-L-biopterin	6779-87-9	C9H13N5O3	10mM	253199	244020	248610	1.19039
Shikimic acid	138-59-0	C7H10O5	10mM	355193	142077	248635	1.19051
Azelaic acid	123-99-9	C9H16O4	10mM	259103	238367	248735	1.19099
Ginsenoside Rb2	11021-13-9	C53H90O22	10mM	257391	240453	248922	1.19188
Decitabine	2353-33-5	C8H12N4O4	10mM	252225	246039	249132	1.19289
Dibenzoyl Thiamine	299-88-7	C26H26N4O4S	10mM	251403	247242	249322	1.1938
(S)-3-Hydroxyisobutyric acid	2068-83-9	C4H8O3	10mM	264172	234476	249324	1.19381
3,5-Dihydroxybenzoic acid	99-10-5	C7H6O4	10mM	266279	232888	249584	1.19505
L-Norleucine	327-57-1	C6H13NO2	10mM	268167	231005	249586	1.19506
Aconine	509-20-6	C25H41NO9	10mM	257664	241554	249609	1.19517
2-(1H-Indol-3-yl)ethan-1-ol	526-55-6	C10H11NO	10mM	255639	244253	249946	1.19679
Narcissin	604-80-8	C28H32O16	10mM	264103	235962	250032	1.1972
Mevastatin	73573-88-3	C23H34O5	10mM	240788	259384	250086	1.19746
beta-Mangostin	20931-37-7	C25H28O6	10mM	242990	258095	250542	1.19964
Choline (chloride)	67-48-1	C5H14ClNO	10mM	236961	264260	250610	1.19997
Dehydrocorydaline	30045-16-0	C22H24NO4+	10mM	269704	231611	250658	1.20019
Salidroside	10338-51-9	C14H20O7	10mM	238347	263172	250760	1.20068
Lobetyolin	129277-38-9	C20H28O8	10mM	240442	261399	250920	1.20145
Lanolin	8006-54-0	C54H84N16O21	10mM	269329	232673	251001	1.20184
Angoroside C	115909-22-3	C36H48O19	10mM	250441	251822	251132	1.20246
5-O-Methylvisammioside	84272-85-5	C22H28O10	10mM	246023	256346	251184	1.20272
Melittoside	19467-03-9	C21H32O15	10mM	235086	267353	251220	1.20288
L-Homocitrulline	1190-49-4	C7H15N3O3	10mM	253305	249782	251544	1.20444
10-Deacetylbaccatin III	32981-86-5	C29H36O10	10mM	254163	249578	251870	1.206
Corticosterone	50-22-6	C21H30O4	10mM	251117	252694	251906	1.20617
Enocyanin	11029-12-2	N/A	3mg/mL	244273	260241	252257	1.20785
Proanthocyanidins	20347-71-1	C30H26O13	2mM	263349	241400	252374	1.20842
α-L-Rhamnose monohydrate	6155-35-7	C6H14O6	10mM	259419	245452	252436	1.20871
Daidzin	552-66-9	C21H20O9	10mM	269075	236124	252600	1.20949
4'-Demethylpodophyllotoxin	40505-27-9	C21H20O8	10mM	252791	252533	252662	1.20979
Santonin	481-06-1	C15H18O3	10mM	271788	233559	252674	1.20985
Forskolin	66575-29-9	C22H34O7	10mM	243925	261475	252700	1.20997
Droxidopa	23651-95-8	C9H11NO5	2mM	254178	251329	252754	1.21023
Bestatin	58970-76-6	C16H24N2O4	10mM	247419	258808	253114	1.21195
Neochlorogenic acid	906-33-2	C16H18O9	10mM	239789	266574	253182	1.21228
3-Amino-4-hydroxybenzoic acid	1571-72-8	C7H7NO3	10mM	240594	265869	253232	1.21252
(-)-(S)-Equol	531-95-3	C15H14O3	10mM	272358	234276	253317	1.21293
20-Deoxyingenol	54706-99-9	C20H28O4	10mM	261853	245189	253521	1.2139
Caftaric acid	67879-58-7	C13H12O9	10mM	255541	251550	253546	1.21402
p-Hydroxycinnamic acid	7400-08-0	C9H8O3	10mM	257667	249582	253624	1.2144
Milbemycin oxime	129496-10-2	C63H88N2O14	10mM	250102	257275	253688	1.21471
Linalool	78-70-6	C10H18O	10mM	250657	256989	253823	1.21535
Homoplantaginin	17680-84-1	C22H22O11	10mM	265403	242285	253844	1.21545
Cholesterol	57-88-5	C27H46O	10mM	253995	253703	253849	1.21548
Zingerone	122-48-5	C11H14O3	10mM	261807	245913	253860	1.21553
Spiculisporic acid	469-77-2	C17H28O6	10mM	270016	237750	253883	1.21564
Gomisin G	62956-48-3	C30H32O9	10mM	271074	236768	253921	1.21582
8-Azaguanine	134-58-7	C4H4N6O	10mM	257776	250108	253942	1.21592
Pregnenolone	145-13-1	C21H32O2	10mM	248321	259710	254016	1.21627
Hydroquinidine	1435-55-8	C20H26N2O2	10mM	255725	252796	254260	1.21745
Lasalocid (sodium)	25999-20-6	C34H53NaO8	10mM	245476	263129	254302	1.21765
Vanillic acid	121-34-6	C8H8O4	10mM	260339	248629	254484	1.21852
Phellodendrine (chloride)	104112-82-5	C20H24ClNO4	10mM	241730	267563	254646	1.21929
Dihydrotanshinone I	87205-99-0	C18H14O3	10mM	257346	252016	254681	1.21946
Ginsenoside Rh2	78214-33-2	C36H62O8	10mM	250257	259131	254694	1.21952
(-)-Epigallocatechin Gallate	989-51-5	C22H18O11	10mM	266879	243016	254948	1.22074
Osthole	484-12-8	C15H16O3	10mM	246777	263315	255046	1.22121
L-Histidine	71-00-1	C6H9N3O2	10mM	246928	263366	255147	1.22169
Aurantio-obtusin	67979-25-3	C17H14O7	10mM	258711	251607	255159	1.22175
Eleutheroside E	39432-56-9	C34H46O18	10mM	257209	253118	255163	1.22177
Ailanthone	981-15-7	C20H24O7	10mM	252655	258089	255372	1.22277
N,N,O-Tridesmethylvenlafaxine	149289-29-2	C14H21NO2	10mM	242067	269129	255598	1.22385
Ribitol	488-81-3	C5H12O5	10mM	245040	266800	255920	1.22539
Efavirenz	154598-52-4	C14H9ClF3NO2	10mM	270480	241522	256001	1.22578
Daptomycin	103060-53-3	C72H101N17O26	10mM	250468	261732	256100	1.22625
Atropine (sulfate monohydrate)	5908-99-6	C17H25NO7S	10mM	267805	245600	256702	1.22914
DL-Homocystine	870-93-9	C8H16N2O4S2	10mM	246287	267354	256820	1.2297
Dinitolmide	148-01-6	C8H7N3O5	10mM	270138	243536	256837	1.22978
Nardosinone	23720-80-1	C15H22O3	10mM	273978	239873	256926	1.23021
5-Hydroxyflavone	491-78-1	C15H10O3	10mM	263991	250008	257000	1.23056
2,5-Furandicarboxylic acid	3238-40-2	C6H4O5	10mM	248069	265938	257004	1.23058
L-Homoserine	672-15-1	C4H9NO3	10mM	266353	247771	257062	1.23086
1,3,5-Trimethoxybenzene	621-23-8	C9H12O3	10mM	367741	147096	257419	1.23257
Hexahydrocurcumin	36062-05-2	C21H26O6	10mM	270337	244708	257522	1.23306
sn-Glycero-3-phosphocholine	28319-77-9	C8H20NO6P	10mM	270384	245176	257780	1.2343
Swertiamarin	17388-39-5	C16H22O10	10mM	255221	260377	257799	1.23439
Kaempferol 3-neohesperidoside	32602-81-6	C27H30O15	10mM	262849	252970	257910	1.23492
5-O-Demethylnobiletin	2174-59-6	C20H20O8	10mM	246648	269181	257914	1.23494
Dimethyl biphenyl-4,4'-dicarboxylate	792-74-5	C16H14O4	2mM	263871	252097	257984	1.23527
Demethylsuberosin	21422-04-8	C14H14O3	10mM	277299	238682	257990	1.23531
Dihydrochelerythrine	6880-91-7	C21H19NO4	10mM	277461	238699	258080	1.23573
Oglufanide	38101-59-6	C16H19N3O5	10mM	275612	240553	258082	1.23575
Phthalic acid mono-2-ethylhexyl ester	4376-20-9	C16H22O4	10mM	258153	258064	258108	1.23587
DL-Arginine	7200-25-1	C6H14N4O2	10mM	247127	269569	258348	1.23702
Prohydrojasmon (racemate)	158474-72-7	C15H26O3	10mM	264710	251995	258352	1.23704
Avibactam (sodium)	1192491-61-4	C7H10N3NaO6S	10mM	277028	239866	258447	1.23749
Dioscin	19057-60-4	C45H72O16	10mM	255297	262258	258778	1.23907
Rufinamide	106308-44-5	C10H8F2N4O	10mM	256577	261115	258846	1.2394
Alisol B 23-acetate	26575-95-1	C32H50O5	10mM	275506	242378	258942	1.23986
Camptothecin	7689-03-4	C20H16N2O4	10mM	243791	274116	258954	1.23992
β-Alanine	107-95-9	C3H7NO2	10mM	247421	270891	259156	1.24089
D(-)-2-Aminobutyric acid	2623-91-8	C4H9NO2	10mM	258480	260385	259432	1.24221
Imidazoleacetic acid (hydrochloride)	3251-69-2	C5H7ClN2O2	10mM	257991	262044	260018	1.24501
Atractylodin	55290-63-6	C13H10O	10mM	242487	277573	260030	1.24507
Nerolidol	7212-44-4	C15H26O	10mM	256328	263778	260053	1.24518
6-Benzylaminopurine	1214-39-7	C12H11N5	10mM	269335	250888	260112	1.24546
Adenine	73-24-5	C5H5N5	10mM	242842	277913	260378	1.24674
Fraxetin	574-84-5	C10H8O5	10mM	257579	263283	260431	1.24699
Secoisolariciresinol diglucoside	257930-74-8	C32H46O16	10mM	246771	274125	260448	1.24707
Tetramethylpyrazine	1124-11-4	C8H12N2	10mM	278067	242886	260476	1.24721
Cardamonin	18956-16-6	C16H14O4	10mM	246770	274233	260502	1.24733
Ginsenoside Rg5	186763-78-0	C42H70O12	10mM	248302	272959	260630	1.24795
Epigoitrin	1072-93-1	C5H7NOS	10mM	279737	241602	260670	1.24813
4'-Hydroxychalcone	2657-25-2	C15H12O2	10mM	265567	256335	260951	1.24948
Dodecanoylcarnitine	25518-54-1	C19H37NO4	10mM	270631	251276	260954	1.24949
Robenidine hydrochloride	25875-50-7	C15H14Cl3N5	10mM	273885	248452	261168	1.25052
Salicyl alcohol	90-01-7	C7H8O2	10mM	272537	249905	261221	1.25077
Spermine	71-44-3	C10H26N4	10mM	278589	243964	261276	1.25104
(S)-2-Hydroxy-3-phenylpropanoic acid	20312-36-1	C9H10O3	10mM	274809	248296	261552	1.25236
(S)-(+)-1,2-Propanediol	4254-15-3	C3H8O2	10mM	267521	256270	261896	1.254
3-(4-Hydroxyphenyl)-1-propanol	10210-17-0	C9H12O2	10mM	271979	252810	262394	1.25639
D-Glutamine	5959-95-5	C5H10N2O3	10mM	246093	278834	262464	1.25672
Schisandrin C	61301-33-5	C22H24O6	10mM	248808	276195	262502	1.25691
7-Hydroxy-3,4-dihydro-2(1H)-quinolinone	22246-18-0	C9H9NO2	10mM	275393	249906	262650	1.25761
Garcinol	78824-30-3	C38H50O6	10mM	252890	272438	262664	1.25768
Dapsone	80-08-0	C12H12N2O2S	10mM	261604	264360	262982	1.25921
cis-Isolimonenol	22972-51-6	C10H16O	10mM	279562	246584	263073	1.25964
Acyclovir	59277-89-3	C8H11N5O3	10mM	254712	271656	263184	1.26017
1,4-Dimethoxybenzene	150-78-7	C8H10O2	10mM	258680	267899	263290	1.26068
Xanthoxylin	90-24-4	C10H12O4	10mM	274425	252333	263379	1.26111
Glucosamine	3416-24-8	C6H13NO5	10mM	261709	265091	263400	1.26121
Ginkgolide C	15291-76-6	C20H24O11	10mM	254060	273236	263648	1.26239
Vitamin K1	84-80-0	C31H46O2	10mM	254518	272995	263756	1.26291
Vanilpyruvic acid	1081-71-6	C10H10O5	10mM	264666	262898	263782	1.26304
5'-Cytidylic acid	63-37-6	C9H14N3O8P	10mM	255178	272551	263864	1.26343
(S)-10-Hydroxycamptothecin	19685-09-7	C20H16N2O5	10mM	263061	264680	263870	1.26346
m-Anisaldehyde	591-31-1	C8H8O2	10mM	251144	276935	264040	1.26427
Aucubin	479-98-1	C15H22O9	10mM	264001	264112	264056	1.26435
Mizoribine	50924-49-7	C9H13N3O6	10mM	282354	246021	264188	1.26498
Trimipramine (maleate)	521-78-8	C24H30N2O4	10mM	275735	252852	264294	1.26549
Loureirin B	119425-90-0	C18H20O5	10mM	259232	269470	264351	1.26576
2-Phenylglycine	2835-06-5	C8H9NO2	10mM	273324	255560	264442	1.2662
Maslinic acid	4373-41-5	C30H48O4	10mM	259566	269339	264452	1.26625
Icariside I	56725-99-6	C27H30O11	10mM	284712	244253	264482	1.26639
Diphenhydramine (hydrochloride)	147-24-0	C17H22ClNO	10mM	257985	271063	264524	1.26659
Combretastatin A4	117048-59-6	C18H20O5	10mM	282744	246660	264702	1.26744
Amentoflavone	1617-53-4	C30H18O10	10mM	274195	255919	265057	1.26914
D-Ribose(mixture of isomers)	50-69-1	C5H10O5	10mM	253553	276597	265075	1.26923
Hinokitiol	499-44-5	C10H12O2	10mM	260200	270445	265322	1.27041
Paromomycin (sulfate)	1263-89-4	C23H47N5O18S	10mM	272445	258525	265485	1.27119
Cuminaldehyde	122-03-2	C10H12O	10mM	285631	245350	265490	1.27122
Agarotetrol	69809-22-9	C17H18O6	10mM	247749	283235	265492	1.27122
Estradiol benzoate	50-50-0	C25H28O3	10mM	271700	259633	265666	1.27206
(-)-Sparteine	90-39-1	C15H26N2	2mM	270620	260730	265675	1.2721
Carboxin	5234-68-4	C12H13NO2S	10mM	264888	267106	265997	1.27364
Cytisinicline	485-35-8	C11H14N2O	10mM	280113	252287	266200	1.27461
Indole-2-carboxylic acid	1477-50-5	C9H7NO2	10mM	277924	254775	266350	1.27533
Suberosin	581-31-7	C15H16O3	10mM	283799	249139	266469	1.2759
Triclosan	3380-34-5	C12H7Cl3O2	10mM	256082	276860	266471	1.27591
3'-Methoxypuerarin	117047-07-1	C22H22O10	10mM	380854	152342	266598	1.27652
p-Anisic acid	100-09-4	C8H8O3	10mM	249218	284241	266730	1.27715
Daidzein	486-66-8	C15H10O4	10mM	262262	271371	266816	1.27757
4-Hydroxyisoleucine	781658-23-9	C6H13NO3	10mM	257700	276172	266936	1.27814
Mogroside V	88901-36-4	C60H102O29	10mM	258572	276102	267337	1.28006
Veratryl alcohol	93-03-8	C9H12O3	10mM	281338	253399	267368	1.28021
L-Theanine	3081-61-6	C7H14N2O3	10mM	277416	257448	267432	1.28051
Glycyrrhizic acid	1405-86-3	C42H62O16	10mM	252489	282404	267446	1.28058
Tobramycin	32986-56-4	C18H37N5O9	10mM	288642	246470	267556	1.28111
Ziyuglycoside I	35286-58-9	C41H66O13	10mM	251340	284093	267716	1.28188
BTB06584	219793-45-0	C19H12ClNO6S	10mM	250596	284899	267748	1.28202
L-Carnosine	305-84-0	C9H14N4O3	10mM	257559	278046	267802	1.28229
Lobeline (hydrochloride)	134-63-4	C22H28ClNO2	10mM	288170	247476	267823	1.28239
Chloramphenicol succinate (sodium)	982-57-0	C15H15Cl2N2NaO8	10mM	260564	275101	267832	1.28243
Rotenone	83-79-4	C23H22O6	10mM	252382	283396	267889	1.2827
Benzoylaconine	466-24-0	C32H45NO10	10mM	289436	246452	267944	1.28296
Gracillin	19083-00-2	C45H72O17	10mM	252253	283721	267987	1.28317
Sodium 2-hydroxybutanoate	5094-24-6	C4H7NaO3	10mM	266342	269676	268009	1.28328
Tropisetron	89565-68-4	C17H20N2O2	10mM	253858	282315	268086	1.28365
Histamine (phosphate)	51-74-1	C5H15N3O8P2	10mM	280679	256931	268805	1.28709
1,2-Dimethoxybenzene	91-16-7	C8H10O2	10mM	280569	257408	268988	1.28797
Asiaticoside B	125265-68-1	C48H78O20	10mM	282916	255224	269070	1.28836
2,6-Dihydroxybenzoic acid	303-07-1	C7H6O4	10mM	262915	275401	269158	1.28878
2,6-Dihydroxyacetophenone	699-83-2	C8H8O3	10mM	255602	282978	269290	1.28941
Tetrahydrothiophen-3-one	1003-04-9	C4H6OS	10mM	265434	273308	269371	1.2898
Disodium 5'-inosinate	4691-65-0	C10H11N4Na2O8P	10mM	252566	286340	269453	1.29019
Orientin	28608-75-5	C21H20O11	10mM	289563	249589	269576	1.29078
Thyminose	533-67-5	C5H10O4	10mM	274438	264826	269632	1.29105
Schisantherin A	58546-56-8	C30H32O9	10mM	274955	264458	269706	1.2914
Berberrubine (chloride)	15401-69-1	C19H16ClNO4	10mM	258142	281532	269837	1.29203
Daminozide	1596-84-5	C6H12N2O3	10mM	255199	284552	269876	1.29221
3-Hydroxyphenylacetic acid	621-37-4	C8H8O3	10mM	283427	256636	270032	1.29296
Ethylmalonic acid	601-75-2	C5H8O4	10mM	267693	272619	270156	1.29356
Laurocapram	59227-89-3	C18H35NO	10mM	261261	279723	270492	1.29517
Carboxyatractyloside (dipotassium)	33286-30-5	C31H44K2O18S2	10mM	284209	257301	270755	1.29642
m-Tolualdehyde	620-23-5	C8H8O	10mM	260277	281313	270795	1.29662
Dictamine	484-29-7	C12H9NO2	10mM	289766	251977	270872	1.29698
L-Prolylglycine	2578-57-6	C7H12N2O3	10mM	254918	287065	270992	1.29756
L-Methionine sulfoxide	3226-65-1	C5H11NO3S	10mM	255679	286345	271012	1.29765
Triptonide	38647-11-9	C20H22O6	10mM	269968	272237	271102	1.29809
4-Methoxybenzaldehyde	123-11-5	C8H8O2	10mM	258706	283652	271179	1.29845
6-Methylcoumarin	92-48-8	C10H8O2	10mM	254998	287994	271496	1.29997
DL-Lysine	70-54-2	C6H14N2O2	10mM	266531	276525	271528	1.30013
Neomycin (sulfate)	1405-10-3	C23H52N6O25S3	10mM	268108	275479	271794	1.3014
Butyl isobutyl phthalate	17851-53-5	C16H22O4	10mM	277392	266236	271814	1.3015
Pyridoxine (hydrochloride)	58-56-0	C8H12ClNO3	10mM	259136	284702	271919	1.302
Flavokawain A	3420-72-2	C18H18O5	10mM	269436	274635	272036	1.30256
Calycosin-7-O-β-D-glucoside	20633-67-4	C22H22O10	10mM	278457	265644	272050	1.30263
Tenacissoside H	191729-45-0	C42H66O14	10mM	261353	282880	272116	1.30294
Hesperidin	520-26-3	C28H34O15	10mM	293632	250710	272171	1.3032
Afalanine	2901-75-9	C11H13NO3	10mM	281061	263450	272256	1.30361
Creatine	57-00-1	C4H9N3O2	10mM	270046	274663	272354	1.30408
3-Methyluridine	2140-69-4	C10H14N2O6	10mM	292297	252805	272551	1.30502
Baccatin III	27548-93-2	C31H38O11	10mM	273521	271847	272684	1.30566
Theaflavin	4670-05-7	C29H24O12	10mM	275015	271262	273138	1.30784
Natamycin	7681-93-8	C33H47NO13	10mM	262075	284294	273184	1.30806
Catechin	154-23-4	C15H14O6	10mM	259304	287118	273211	1.30818
L-Cystine	56-89-3	C6H12N2O4S2	10mM	290775	255958	273367	1.30893
Harpagoside	19210-12-9	C24H30O11	10mM	270390	276453	273422	1.30919
Succinylsulfathiazole	116-43-8	C13H13N3O5S2	10mM	275419	271765	273592	1.31001
Octadecanedioic acid	871-70-5	C18H34O4	10mM	262017	285589	273803	1.31102
Wogonin	632-85-9	C16H12O5	10mM	281710	266181	273946	1.3117
Sodium 1-hydroxypropane-1,2,3-tricarboxylate hydrate	1637-73-6	C6H8Na3O7	10mM	271410	276575	273992	1.31193
Poricoic acid A	137551-38-3	C31H46O5	10mM	270517	277519	274018	1.31205
4,5-Dicaffeoylquinic acid	57378-72-0	C25H24O12	10mM	294990	253111	274050	1.3122
Catalpol	2415-24-9	C15H22O10	10mM	278575	270019	274297	1.31338
D-(+)-Glucono-1,5-lactone	90-80-2	C6H10O6	10mM	258644	290116	274380	1.31378
Raltegravir (potassium salt)	871038-72-1	C20H20FKN6O5	10mM	259634	289384	274509	1.3144
Laminaran	9008-22-4	N/A	3mg/mL	259682	289481	274582	1.31475
Cholesteryl behenate	61510-09-6	C49H88O2	10mM	279445	269761	274603	1.31485
L-Serine	56-45-1	C3H7NO3	10mM	260013	289310	274662	1.31513
Poliumoside	94079-81-9	C35H46O19	10mM	268861	280699	274780	1.3157
sn-Glycerol 3-phosphate	17989-41-2	C3H9O6P	10mM	291436	258498	274967	1.31659
(S)-b-aminoisobutyric acid	4249-19-8	C4H9NO2	10mM	271325	278664	274995	1.31672
Levistolide A	88182-33-6	C24H28O4	10mM	294541	255903	275222	1.31781
Sucralose	56038-13-2	C12H19Cl3O8	10mM	266773	283746	275260	1.31799
D-(+)-Cellobiose	528-50-7	C12H22O11	10mM	281124	269948	275536	1.31932
Methyl protodioscin	54522-52-0	C52H86O22	10mM	285749	266042	275896	1.32104
Sulfaquinoxaline (sodium salt)	967-80-6	C14H11N4NaO2S	10mM	262829	289313	276071	1.32188
Scyllo-Inositol	488-59-5	C6H12O6	10mM	262211	289935	276073	1.32189
Picroside II	39012-20-9	C23H28O13	10mM	291466	261276	276371	1.32331
Loureirin A	119425-89-7	C17H18O4	10mM	264312	288601	276456	1.32372
Specnuezhenide	39011-92-2	C31H42O17	10mM	291216	261919	276568	1.32426
cis,cis-Muconic acid	1119-72-8	C6H6O4	10mM	293237	260074	276656	1.32468
Bruceantin	41451-75-6	C28H36O11	10mM	267974	285598	276786	1.3253
Lithospermic acid	28831-65-4	C27H22O12	10mM	288108	265596	276852	1.32562
Morroniside	25406-64-8	C17H26O11	10mM	273998	279923	276960	1.32614
Citraconic acid	498-23-7	C5H6O4	10mM	258217	295946	277082	1.32672
Isatin	91-56-5	C8H5NO2	10mM	297750	256441	277096	1.32678
5-Aminolevulinic acid (hydrochloride)	5451-09-2	C5H10ClNO3	10mM	277581	276748	277164	1.32711
Hydroxytyrosol acetate	69039-02-7	C10H12O4	10mM	266461	288080	277270	1.32762
H-His-OH.HCl.H2O	5934-29-2	C6H12ClN3O3	10mM	284934	269630	277282	1.32768
Mupirocin	12650-69-0	C26H44O9	10mM	292015	262596	277306	1.32779
Phthalylsulfacetamide	131-69-1	C16H14N2O6S	10mM	258213	296605	277409	1.32828
Decursin	5928-25-6	C19H20O5	10mM	270518	284342	277430	1.32839
2-Oxosuccinic acid	328-42-7	C4H4O5	10mM	263369	291635	277502	1.32873
Chlorquinaldol	72-80-0	C10H7Cl2NO	10mM	275306	280581	277944	1.33084
Androsterone	53-41-8	C19H30O2	10mM	292479	263466	277972	1.33098
(±)-Huperzine A	120786-18-7	C15H18N2O	10mM	291874	264263	278068	1.33144
5'-Deoxyadenosine	4754-39-6	C10H13N5O3	10mM	299625	257213	278419	1.33312
Lathyrol	34420-19-4	C20H30O4	10mM	289190	267669	278430	1.33317
Docetaxel (Trihydrate)	148408-66-6	C43H59NO17	10mM	264554	292546	278550	1.33375
Cedrol	77-53-2	C15H26O	10mM	282055	275599	278827	1.33507
Dimethyl sulfone	67-71-0	C2H6O2S	10mM	291300	266496	278898	1.33541
Pseudouridine	1445-07-4	C9H12N2O6	10mM	265017	292889	278953	1.33568
Lysipressin	50-57-7	C46H65N13O12S2	10mM	293095	264880	278988	1.33584
Pinoresinol Diglucoside	63902-38-5	C32H42O16	10mM	283096	275023	279060	1.33619
Gramicidin	1405-97-6	C99H140N20O17	10mM	295129	263053	279091	1.33634
Glycycoumarin	94805-82-0	C21H20O6	10mM	281928	276780	279354	1.3376
N4-Acetylcytidine	3768-18-1	C11H15N3O6	10mM	280433	278593	279513	1.33836
4-Methylbiphenyl	644-08-6	C13H12	10mM	261467	298631	280049	1.34093
Genipin	6902-77-8	C11H14O5	10mM	280249	279878	280064	1.341
Ibotenic acid	2552-55-8	C5H6N2O4	10mM	261180	299182	280181	1.34156
KSD 2405	620-24-6	C7H8O2	10mM	298857	261540	280198	1.34164
Columbin	546-97-4	C20H22O6	10mM	274758	285919	280338	1.34231
Scabertopin	185213-52-9	C20H22O6	10mM	262813	297927	280370	1.34246
Cimifugin	37921-38-3	C16H18O6	10mM	294968	265890	280429	1.34275
Sulfacetamide	144-80-9	C8H10N2O3S	10mM	298321	262542	280432	1.34276
Verbascoside	61276-17-3	C29H36O15	10mM	278990	282034	280512	1.34314
Wushanicaritin	521-45-9	C21H22O7	10mM	296298	264761	280530	1.34323
1-Deoxynojirimycin	19130-96-2	C6H13NO4	10mM	297153	264055	280604	1.34358
Bakuchiol	10309-37-2	C18H24O	10mM	300000	262830	281415	1.34747
Ergolide	54999-07-4	C17H22O5	10mM	297171	266326	281748	1.34906
Protocatechuic acid	99-50-3	C7H6O4	10mM	292311	271230	281770	1.34917
Guanosine	118-00-3	C10H13N5O5	10mM	297042	266739	281890	1.34974
2-Hydroxyphenylacetic acid	614-75-5	C8H8O3	10mM	290671	273458	282064	1.35058
Sitafloxacin (hydrate)	163253-35-8	C19H18ClF2N3O3.3/2H2O	10mM	291101	273071	282086	1.35068
Gluconate (sodium)	527-07-1	C6H11NaO7	10mM	268839	295414	282126	1.35087
3-Amino-2-methylpropanoic acid	144-90-1	C4H9NO2	10mM	282950	281328	282139	1.35093
Ethyl palmitate	628-97-7	C18H36O2	10mM	297361	267096	282228	1.35136
SDMA	30344-00-4	C8H18N4O2	10mM	264570	300030	282300	1.3517
Glycoursodeoxycholic acid	64480-66-6	C26H43NO5	10mM	297103	268054	282578	1.35304
J-147	1146963-51-0	C18H17F3N2O2	10mM	297533	267817	282675	1.3535
Methyl 3-phenylpropanoate	103-25-3	C10H12O2	10mM	301292	264450	282871	1.35444
β-Elemene	515-13-9	C15H24	10mM	267118	298629	282874	1.35445
4-Aminohippuric acid	61-78-9	C9H10N2O3	10mM	288381	277428	282904	1.3546
Lactobionic acid	96-82-2	C12H22O12	10mM	275636	290636	283136	1.35571
(S)-(?)-Perillyl alcohol	18457-55-1	C10H16O	10mM	277301	289202	283252	1.35626
Monoammonium glycyrrhizinate hydrate	53956-04-0	C42H65NO16	10mM	266517	300152	283334	1.35666
Pseudolaric Acid B	82508-31-4	C23H28O8	10mM	283958	282890	283424	1.35709
3,4-Dicaffeoylquinic acid	14534-61-3	C25H24O12	10mM	289830	277032	283431	1.35712
Schisandrin B	61281-37-6	C23H28O6	10mM	306015	260958	283486	1.35739
D-(-)-Lactic acid	10326-41-7	C3H6O3	10mM	273406	293581	283494	1.35742
(-)-Syringaresnol-4-O-β-D-apiofuranosyl-(1→2)-β-D-glucopyranoside	136997-64-3	C33H44O17	10mM	268966	298072	283519	1.35754
Neferine	2292-16-2	C38H44N2O6	10mM	287065	280001	283533	1.35761
Daphnetin	486-35-1	C9H6O4	10mM	290691	276682	283686	1.35834
N-Acetyl-L-tyrosine	537-55-3	C11H13NO4	10mM	292274	275456	283865	1.3592
Josamycin	16846-24-5	C42H69NO15	10mM	282873	285780	284326	1.36141
Streptomycin (sulfate)	3810-74-0	C21H42N7O18S1.5	10mM	274701	294111	284406	1.36179
Arctigenin	7770-78-7	C21H24O6	10mM	280847	288264	284556	1.3625
2',4'-Dimethylacetophenone	89-74-7	C10H12O	10mM	307374	261989	284682	1.36311
Sinigrin	3952-98-5	C10H16KNO9S2	10mM	282332	287258	284795	1.36365
alpha-Mangostin	6147-11-1	C24H26O6	10mM	273160	296577	284868	1.364
Ginsenoside F1	53963-43-2	C36H62O9	10mM	273790	296294	285042	1.36483
Flavokawain B	1775-97-9	C17H16O4	10mM	288930	281529	285230	1.36573
Teprenone	6809-52-5	C23H38O	10mM	289537	281144	285340	1.36626
Pioglitazone	111025-46-8	C19H20N2O3S	10mM	278209	292777	285493	1.36699
Creatinine	60-27-5	C4H7N3O	10mM	307730	263750	285740	1.36818
6-Biopterin	22150-76-1	C9H11N5O3	10mM	293395	278100	285748	1.36821
Oxalic acid dihydrate	6153-56-6	C2H6O6	10mM	278850	292912	285881	1.36885
Syringaldehyde	134-96-3	C9H10O4	10mM	282166	290144	286155	1.37016
Betulinic acid	472-15-1	C30H48O3	10mM	268902	303484	286193	1.37034
DL-Menthol	89-78-1	C10H20O	10mM	268915	303491	286203	1.37039
Paroxypropione	70-70-2	C9H10O2	10mM	284698	288804	286751	1.37302
N4-Acetylcytidine triphosphate (sodium)		C11H14N3Na4O15P3	10mM	276212	297817	287014	1.37428
Escin	6805-41-0	C55H86O24	10mM	292324	282285	287304	1.37567
Apigenin	520-36-5	C15H10O5	10mM	302863	272286	287574	1.37696
Quinidine	56-54-2	C20H24N2O2	10mM	275497	299813	287655	1.37734
Medroxyprogesterone acetate	71-58-9	C24H34O4	10mM	298266	277781	288024	1.37911
TFAP	1011244-68-0	C13H10F3N3O	10mM	297184	279866	288525	1.38151
Buparvaquone	88426-33-9	C21H26O3	10mM	299001	278120	288560	1.38168
Tiopronin	1953-02-2	C5H9NO3S	10mM	312182	265390	288786	1.38276
Jujuboside A	55466-04-1	C58H94O26	10mM	277376	300399	288888	1.38325
Gypenoside XVII	80321-69-3	C48H82O18	10mM	278746	299338	289042	1.38399
Fisetin	528-48-3	C15H10O6	10mM	289858	288252	289055	1.38405
2',4'-Dihydroxyacetophenone	89-84-9	C8H8O3	10mM	283053	295345	289199	1.38474
Palmatine (chloride)	10605-02-4	C21H22ClNO4	10mM	304693	273921	289307	1.38525
Ethyl 3-coumarincarboxylate	1846-76-0	C12H10O4	10mM	298574	280071	289322	1.38533
Ferulic acid (sodium)	24276-84-4	C10H9NaO4	10mM	297591	281230	289410	1.38575
Ajugol	52949-83-4	C15H24O9	10mM	293060	286559	289810	1.38766
Esculentoside H	66656-92-6	C48H76O21	10mM	291326	288394	289860	1.3879
L-Homocysteine	6027-13-0	C4H9NO2S	10mM	305516	274344	289930	1.38824
4-Chlorosalicylic acid	5106-98-9	C7H5ClO3	10mM	290924	289096	290010	1.38862
Topotecan (Hydrochloride)	119413-54-6	C23H24ClN3O5	10mM	304080	276481	290280	1.38992
Oleuropein	32619-42-4	C25H32O13	10mM	284335	296570	290452	1.39074
Guaiazulene	489-84-9	C15H18	10mM	281775	299235	290505	1.39099
Vanillyl alcohol	498-00-0	C8H10O3	10mM	312714	268301	290508	1.391
10-Hydroxydecanoic acid	1679-53-4	C10H20O3	10mM	278654	302461	290558	1.39124
DL-Homocysteine thiolactone (hydrochloride)	6038-19-3	C4H8ClNOS	10mM	282055	299247	290651	1.39169
Timosaponin AIII	41059-79-4	C39H64O13	10mM	291571	289826	290698	1.39192
1-Monomyristin	589-68-4	C17H34O4	10mM	311403	270415	290909	1.39293
Taxifolin	480-18-2	C15H12O7	10mM	289107	292922	291014	1.39343
Glutaric acid	110-94-1	C5H8O4	10mM	280460	301904	291182	1.39423
2-Hydroxy-4-methoxybenzaldehyde	673-22-3	C8H8O3	10mM	275755	306999	291377	1.39517
Petroselinic acid	593-39-5	C18H34O2	10mM	303154	279799	291476	1.39564
Schisandrol B	58546-54-6	C23H28O7	10mM	283899	299202	291550	1.396
Methyl cinnamate	103-26-4	C10H10O2	10mM	273577	309591	291584	1.39616
Melatonin	73-31-4	C13H16N2O2	10mM	301806	282003	291904	1.39769
2,2-Dimethylsuccinic acid	597-43-3	C6H10O4	10mM	290867	293142	292004	1.39817
Schisanhenol	69363-14-0	C23H30O6	10mM	282665	301397	292031	1.3983
Perillyl alcohol	536-59-4	C10H16O	10mM	299793	284341	292067	1.39847
Scutellarin	27740-01-8	C21H18O12	10mM	273993	310170	292082	1.39854
Squalene	111-02-4	C30H50	10mM	293372	291420	292396	1.40005
Spinacine	59981-63-4	C7H9N3O2	10mM	301325	284374	292850	1.40222
Sophocarpine	6483-15-4	C15H22N2O	10mM	315004	270924	292964	1.40277
2-Oxo-3-phenylpropanoic acid	156-06-9	C9H8O3	10mM	285163	301261	293212	1.40395
Bavachin	19879-32-4	C20H20O4	10mM	309432	277045	293238	1.40408
Panaxatriol	32791-84-7	C30H52O4	10mM	276432	310244	293338	1.40456
Leonurine (hydrochloride)	24735-18-0	C14H22ClN3O5	10mM	287911	298773	293342	1.40458
Proparacaine (Hydrochloride)	5875-06-9	C16H27ClN2O3	10mM	305687	281563	293625	1.40593
Fidaxomicin	873857-62-6	C52H74Cl2O18	10mM	313611	274606	294108	1.40825
7-Ethylcamptothecin	78287-27-1	C22H20N2O4	10mM	290373	297874	294124	1.40832
Galanthamine	357-70-0	C17H21NO3	10mM	280092	308370	294231	1.40883
Umbelliferone	93-35-6	C9H6O3	10mM	314063	274482	294272	1.40903
Biochanin A	491-80-5	C16H12O5	10mM	298333	291126	294730	1.41122
Crustecdysone	5289-74-7	C27H44O7	10mM	287031	302660	294846	1.41177
Hydroxy-α-sanshool	83883-10-7	C16H25NO2	10mM	307293	282442	294868	1.41188
D-Leucine	328-38-1	C6H13NO2	10mM	280987	309345	295166	1.41331
γ-Glu-Phe	7432-24-8	C14H18N2O5	10mM	313211	277202	295206	1.4135
Acetylcholine (iodide)	2260-50-6	C7H16INO2	10mM	276354	314128	295241	1.41367
Danthron	117-10-2	C14H8O4	10mM	296692	294205	295448	1.41466
Filipin complex	11078-21-0	C35H58O11 (for Filipin III)	10mM	302283	289006	295644	1.4156
5-Methyl-2-thiophenecarboxaldehyde	13679-70-4	C6H6OS	10mM	284695	306803	295749	1.4161
Ononin	486-62-4	C22H22O9	10mM	294792	296797	295794	1.41632
Tropolone	533-75-5	C7H6O2	10mM	301916	289735	295826	1.41647
Isorhamnetin-3-O-neohespeidoside	55033-90-4	C28H32O16	10mM	318749	273651	296200	1.41826
D-Phenylalanine	673-06-3	C9H11NO2	10mM	316110	276702	296406	1.41925
L-Methionine	63-68-3	C5H11NO2S	10mM	276841	316159	296500	1.4197
Nerol	106-25-2	C10H18O	10mM	291320	302538	296929	1.42175
Coixol	532-91-2	C8H7NO3	10mM	305237	288804	297020	1.42219
Manninotriose	13382-86-0	C18H32O16	10mM	293038	301152	297095	1.42255
Urolithin B	1139-83-9	C13H8O3	10mM	297064	297239	297152	1.42282
Nonadecanoic acid	646-30-0	C19H38O2	10mM	287506	306860	297183	1.42297
Methyl gallate	99-24-1	C8H8O5	10mM	302737	291644	297190	1.423
Zearalenone	17924-92-4	C18H22O5	10mM	311708	282816	297262	1.42334
Mycophenolate Mofetil	128794-94-5	C23H31NO7	10mM	287211	308920	298066	1.42719
Vindoline	2182-14-1	C25H32N2O6	10mM	312659	283578	298118	1.42745
DL-Panthenol	16485-10-2	C9H19NO4	10mM	280790	315452	298121	1.42746
Bergenin	477-90-7	C14H16O9	10mM	292762	303620	298191	1.42779
Deoxycholic acid sodium salt	302-95-4	C24H39NaO4	10mM	315596	281477	298536	1.42945
Ethyl 3-hydroxybutyrate	5405-41-4	C6H12O3	10mM	297211	301358	299284	1.43303
Bindarit	130641-38-2	C19H20N2O3	10mM	320732	278105	299418	1.43367
Nystose	13133-07-8	C24H42O21	10mM	323273	275583	299428	1.43372
Caffeic acid phenethyl ester	104594-70-9	C17H16O4	10mM	309872	289220	299546	1.43428
Baohuoside I	113558-15-9	C27H30O10	10mM	279310	319822	299566	1.43438
Chlorindione	1146-99-2	C15H9ClO2	10mM	310230	289122	299676	1.4349
Hypotaurine	300-84-5	C2H7NO2S	10mM	319882	279893	299888	1.43592
Selenomethionine	1464-42-2	C5H11NO2Se	10mM	307022	293098	300060	1.43674
Inosine	58-63-9	C10H12N4O5	10mM	315927	284203	300065	1.43677
Histamine	51-45-6	C5H9N3	10mM	287854	312362	300108	1.43697
Kainic acid	487-79-6	C10H15NO4	10mM	308670	292079	300374	1.43825
3-Amino-2-piperidinone	1892-22-4	C5H10N2O	10mM	292875	308489	300682	1.43972
(-)-Gallocatechin gallate	4233-96-9	C22H18O11	10mM	308207	293308	300758	1.44008
Nicotinamide	98-92-0	C6H6N2O	10mM	292917	308813	300865	1.4406
Reserpine (hydrochloride)	16994-56-2	C33H41ClN2O9	10mM	312227	289832	301030	1.44138
Parthenolide	20554-84-1	C15H20O3	10mM	300266	301808	301037	1.44142
3,4-Dimethoxycinnamic acid	2316-26-9	C11H12O4	10mM	319426	283142	301284	1.4426
Schisandrin	7432-28-2	C24H32O7	2mM	313884	288769	301326	1.44281
Engeletin	572-31-6	C21H22O10	10mM	303464	299412	301438	1.44334
1,2-Cyclohexanedione	765-87-7	C6H8O2	10mM	281883	321309	301596	1.4441
DL-Norepinephrine (hydrochloride)	55-27-6	C8H12ClNO3	10mM	314073	289611	301842	1.44527
Gigantol	67884-30-4	C16H18O4	10mM	300308	303472	301890	1.4455
5,6-Dihydroxyindole	3131-52-0	C8H7NO2	10mM	287148	316999	302074	1.44638
Tedizolid (phosphate)	856867-55-5	C17H16FN6O6P	10mM	319852	284427	302140	1.4467
Bevirimat	174022-42-5	C36H56O6	10mM	295756	308751	302254	1.44724
Corynoline	18797-79-0	C21H21NO5	10mM	321373	283274	302324	1.44758
L-Azetidine-2-carboxylic acid	2133-34-8	C4H7NO2	10mM	302505	302191	302348	1.4477
Dehydroisoandrosterone 3-acetate	853-23-6	C21H30O3	10mM	285745	319317	302531	1.44857
Shionone	10376-48-4	C30H50O	10mM	312265	292887	302576	1.44879
Herbacetin	527-95-7	C15H10O7	10mM	315604	289687	302646	1.44912
Griseofulvin	126-07-8	C17H17ClO6	10mM	322708	282836	302772	1.44973
Rhynchophylline	76-66-4	C22H28N2O4	10mM	322809	283596	303202	1.45179
Anabasine	494-52-0	C10H14N2	10mM	300411	306440	303426	1.45286
2,5-Dihydroxyacetophenone	490-78-8	C8H8O3	10mM	299262	307670	303466	1.45305
Menaquinone-4	863-61-6	C31H40O2	10mM	300160	307513	303836	1.45482
Kushenol A	99217-63-7	C25H28O5	10mM	311003	296805	303904	1.45515
delta-Valerobetaine	6778-33-2	C8H17NO2	10mM	290247	317975	304111	1.45614
β-Aminopropionitrile	151-18-8	C3H6N2	10mM	322889	285697	304293	1.45701
Beta-asarone	5273-86-9	C12H16O3	10mM	286200	322732	304466	1.45784
Dermorphin	77614-16-5	C40H50N8O10	10mM	318102	290867	304484	1.45793
Acetamide	60-35-5	C2H5NO	10mM	296373	312603	304488	1.45794
Indole-3-carboxaldehyde	487-89-8	C9H7NO	10mM	324201	285162	304682	1.45887
Formamide	75-12-7	CH3NO	10mM	289758	319737	304748	1.45919
Delta-Tocopherol	119-13-1	C27H46O2	10mM	305489	304318	304904	1.45993
Protodioscin	55056-80-9	C51H84O22	10mM	322677	287381	305029	1.46053
Macelignan	107534-93-0	C20H24O4	10mM	300109	309952	305030	1.46054
Genipin 1-β-D-gentiobioside	29307-60-6	C23H34O15	10mM	291037	319037	305037	1.46057
N-Nornuciferine	4846-19-9	C18H19NO2	10mM	298974	311264	305119	1.46097
Casticin	479-91-4	C19H18O8	10mM	314128	296364	305246	1.46157
Setiptiline (maleate)	85650-57-3	C23H23NO4	10mM	324506	286439	305472	1.46266
(-)-Fenchone	7787-20-4	C10H16O	10mM	298957	312118	305538	1.46297
Germacrone	6902-91-6	C15H22O	10mM	310187	300967	305577	1.46316
Deserpidine	131-01-1	C32H38N2O8	10mM	296158	315592	305875	1.46459
5-Methylcytosine	554-01-8	C5H7N3O	10mM	320796	291469	306132	1.46582
Procyanidin B2	29106-49-8	C30H26O12	10mM	290164	322393	306278	1.46652
D-Sorbitol	50-70-4	C6H14O6	10mM	312156	300592	306374	1.46697
Baicalin	21967-41-9	C21H18O11	10mM	323949	288817	306383	1.46702
Syringic acid	530-57-4	C9H10O5	10mM	291069	321943	306506	1.46761
DL-Methionine methylsulfonium (chloride)	3493-12-7	C6H14ClNO2S	10mM	298591	314799	306695	1.46851
(+)-Bicuculline	485-49-4	C20H17NO6	10mM	296210	317209	306710	1.46858
1,4-Cineole	470-67-7	C10H18O	10mM	328450	285546	306998	1.46996
D-Kynurenine	13441-51-5	C10H12N2O3	10mM	306094	308313	307204	1.47095
Sweroside	14215-86-2	C16H22O9	10mM	293764	320646	307205	1.47095
Erythorbic acid	89-65-6	C6H8O6	10mM	314470	300045	307258	1.47121
2-Methoxybenzoic acid	579-75-9	C8H8O3	10mM	288745	325805	307275	1.47129
5'-Guanylic acid (disodium salt)	5550-12-9	C10H12N5Na2O8P	10mM	301389	313270	307330	1.47155
Chrysosplenetin	603-56-5	C19H18O8	10mM	311140	303672	307406	1.47192
Anthraquinone	84-65-1	C14H8O2	10mM	286587	328274	307430	1.47203
Probucol	23288-49-5	C31H48O2S2	10mM	305987	309212	307600	1.47284
Neohesperidin dihydrochalcone	20702-77-6	C28H36O15	10mM	293824	321440	307632	1.473
Tetradecanedioic acid	821-38-5	C14H26O4	10mM	305468	310732	308100	1.47524
5-Amino-3H-imidazole-4-Carboxamide	360-97-4	C4H6N4O	10mM	288341	328050	308196	1.4757
Diosmin	520-27-4	C28H32O15	10mM	290106	326302	308204	1.47574
Nestoron	7759-35-5	C23H30O4	10mM	327044	289402	308223	1.47583
Castanospermine	79831-76-8	C8H15NO4	10mM	318857	297690	308274	1.47607
D-arabinose	10323-20-3	C5H10O5	10mM	325683	291117	308400	1.47668
Dehydronuciferine	7630-74-2	C19H19NO2	10mM	304347	312660	308504	1.47717
Bergaptol	486-60-2	C11H6O4	10mM	304559	312957	308758	1.47839
Cyromazine	66215-27-8	C6H10N6	10mM	302017	315515	308766	1.47843
Decanedioic acid	111-20-6	C10H18O4	10mM	330063	288220	309142	1.48023
Isoquercetin	482-35-9	C21H20O12	10mM	333029	285365	309197	1.48049
Inulin	9005-80-5	N/A	3mg/mL	290595	328637	309616	1.4825
Benfotiamine	22457-89-2	C19H23N4O6PS	10mM	304658	314596	309627	1.48255
N-Hydroxypipecolic acid	115819-92-6	C6H11NO3	10mM	303879	315396	309638	1.4826
Tramiprosate	3687-18-1	C3H9NO3S	10mM	322643	296742	309692	1.48286
Amorolfine (hydrochloride)	78613-38-4	C21H36ClNO	10mM	288134	331257	309696	1.48288
Citicoline (sodium)	33818-15-4	C14H25N4NaO11P2	10mM	294338	325212	309775	1.48326
20(R)-Ginsenoside Rg3	38243-03-7	C42H72O13	10mM	302543	317016	309780	1.48328
Camphor	76-22-2	C10H16O	10mM	334560	285015	309788	1.48332
Atractyloside A	126054-77-1	C21H36O10	10mM	306296	313607	309952	1.4841
Luteolin	491-70-3	C15H10O6	10mM	311573	308416	309994	1.48431
L-5-Hydroxytryptophan	4350-09-8	C11H12N2O3	10mM	315237	305428	310332	1.48593
Vinorelbine (ditartrate)	125317-39-7	C53H66N4O20	10mM	327218	293451	310334	1.48594
Bavachinin	19879-30-2	C21H22O4	10mM	335438	285480	310459	1.48653
Phosphorylcholine	3616-04-4	C5H14NO4P	10mM	328274	292955	310614	1.48728
Enoxacin (hydrate)	84294-96-2	C15H17FN4O3 . 3/2 H2O	2mM	311738	309736	310737	1.48787
Methoxyacetic acid	625-45-6	C3H6O3	10mM	330310	291442	310876	1.48853
Tomatine	17406-45-0	C50H83NO21	10mM	301391	320494	310942	1.48885
Epiandrosterone	481-29-8	C19H30O2	10mM	311362	310956	311159	1.48989
Epmedin C	110642-44-9	C39H50O19	10mM	309592	313196	311394	1.49101
Tetracycline (hydrochloride)	64-75-5	C22H25ClN2O8	10mM	314191	309253	311722	1.49258
2-Aminobenzenesulfonic acid	88-21-1	C6H7NO3S	10mM	328903	294939	311921	1.49353
Benzoylhypaconine	63238-66-4	C31H43NO9	10mM	290466	333427	311946	1.49366
Lapachol	84-79-7	C15H14O3	10mM	323764	300348	312056	1.49418
Ginkgolide B	15291-77-7	C20H24O10	10mM	325392	299245	312318	1.49544
Cefaclor	53994-73-3	C15H14ClN3O4S	10mM	293833	331045	312439	1.49602
Pentacosanoic acid	506-38-7	C25H50O2	10mM	318314	307379	312846	1.49797
Erucic acid	112-86-7	C22H42O2	10mM	309598	316928	313263	1.49996
Anethole	104-46-1	C10H12O	10mM	317758	309479	313618	1.50166
Acetyl-L-carnitine (hydrochloride)	5080-50-2	C9H18ClNO4	10mM	316708	310944	313826	1.50266
L-Isoleucine	73-32-5	C6H13NO2	10mM	323927	304076	314002	1.5035
Berberine (chloride hydrate)	68030-18-2	C20H20ClNO5	10mM	322457	305619	314038	1.50367
Isoginkgetin	548-19-6	C32H22O10	10mM	321541	306711	314126	1.50409
γ-Oryzanol	11042-64-1	C40H58O4	10mM	317309	311195	314252	1.5047
3-Methyl-2-buten-1-ol	556-82-1	C5H10O	10mM	300267	328421	314344	1.50514
Deoxycholic acid	83-44-3	C24H40O4	10mM	332552	296160	314356	1.50519
Estramustine (phosphate sodium)	52205-73-9	C23H30Cl2NNa2O6P	10mM	294701	334146	314424	1.50552
Oxalic Acid	144-62-7	C2H2O4	10mM	302668	326642	314655	1.50663
Oleanonic acid	17990-42-0	C30H46O3	10mM	307241	322372	314806	1.50735
Brefeldin A	20350-15-6	C16H24O4	10mM	335677	294170	314924	1.50791
Piperonylic acid	94-53-1	C8H6O4	10mM	329806	300334	315070	1.50861
Methoxsalen	298-81-7	C12H8O4	10mM	331555	298629	315092	1.50872
Impulsin	544-31-0	C18H37NO2	10mM	333775	296484	315130	1.5089
Panaxadiol	19666-76-3	C30H52O3	10mM	316200	315304	315752	1.51188
4',5-Dihydroxyflavone	6665-67-4	C15H10O4	10mM	311471	320050	315760	1.51192
D-Tyrosine	556-02-5	C9H11NO3	10mM	339442	292421	315932	1.51274
Doripenem (monohydrate)	364622-82-2	C15H26N4O7S2	10mM	331721	300694	316208	1.51406
Isoimperatorin	482-45-1	C16H14O4	10mM	298411	335400	316906	1.5174
Phytic acid (dodecasodium salt hydrate)	123408-98-0	C6H18O24P6.XH2O.12Na	3mg/mL	336272	297736	317004	1.51787
4-Ethoxyphenol	622-62-8	C8H10O2	10mM	305733	328670	317202	1.51882
(-)-Limonene	5989-54-8	C10H16	10mM	322459	312037	317248	1.51904
Kifunensine	109944-15-2	C8H12N2O6	10mM	317886	316653	317270	1.51914
Lithocholic acid	434-13-9	C24H40O3	10mM	329178	305795	317486	1.52018
2,4-Dihydroxybenzaldehyde	95-01-2	C7H6O3	10mM	319526	316006	317766	1.52152
Liensinine	2586-96-1	C37H42N2O6	10mM	335771	299993	317882	1.52208
Benzyl acetate	140-11-4	C9H10O2	10mM	297955	337940	317948	1.52239
Hispidulin	1447-88-7	C16H12O6	10mM	308073	328045	318059	1.52292
1F-Fructofuranosylnystose	59432-60-9	C30H52O26	10mM	315948	320342	318145	1.52334
Hexadecanedioic acid	505-54-4	C16H30O4	10mM	324231	312086	318158	1.5234
3-Hydroxymandelic Acid	17119-15-2	C8H8O4	10mM	299045	337451	318248	1.52383
N-Acetylornithine	6205-08-9	C7H14N2O3	10mM	305175	331451	318313	1.52414
Cilastatin	82009-34-5	C16H26N2O5S	10mM	310304	326985	318644	1.52573
Anthraquinone-2-carboxylic acid	117-78-2	C15H8O4	10mM	343093	294432	318762	1.52629
Acetylcholine (chloride)	60-31-1	C7H16ClNO2	10mM	327992	309766	318879	1.52685
3-Hydroxyhippuric acid	1637-75-8	C9H9NO4	10mM	309198	328746	318972	1.5273
Curcumol	4871-97-0	C15H24O2	10mM	299485	338546	319016	1.5275
Peiminine	18059-10-4	C27H43NO3	10mM	329502	308537	319020	1.52752
Ac-Arg-OH	155-84-0	C8H16N4O3	10mM	314384	323704	319044	1.52764
Triptolide	38748-32-2	C20H24O6	10mM	322555	315734	319144	1.52812
Heptadecanoic acid	506-12-7	C17H34O2	10mM	327460	310922	319191	1.52834
Uridine triphosphate	63-39-8	C9H15N2O15P3	10mM	319692	318933	319312	1.52893
D-Glucose 6-phosphate	56-73-5	C6H13O9P	10mM	323617	315103	319360	1.52915
p-Tolualdehyde	104-87-0	C8H8O	10mM	335022	303965	319494	1.52979
2-Hydroxyhexanoic acid	6064-63-7	C6H12O3	10mM	311526	328629	320078	1.53259
Imazalil	35554-44-0	C14H14Cl2N2O	10mM	337836	302322	320079	1.5326
Stearyl glycyrrhetinate	13832-70-7	C48H82O4	10mM	339687	300520	320104	1.53271
Aspartic acid (calcium)	10389-09-0	C4H5CaNO4	10mM	330895	309364	320130	1.53284
Forsythoside B	81525-13-5	C34H44O19	10mM	305698	335000	320349	1.53389
6-(γ,γ-Dimethylallylamino)purine	2365-40-4	C10H13N5	10mM	325575	315374	320474	1.53449
(E/Z)-Polydatin	65914-17-2	C20H22O8	10mM	310361	330709	320535	1.53478
Erianin	95041-90-0	C18H22O5	10mM	309079	333135	321107	1.53752
5-Methyltetrahydrofolic acid	134-35-0	C20H25N7O6	10mM	325785	316776	321280	1.53835
Dehydrocholate (sodium)	145-41-5	C24H33NaO5	10mM	333458	309411	321434	1.53909
D-Cysteine	921-01-7	C3H7NO2S	10mM	347131	295763	321447	1.53915
Geraniol	106-24-1	C10H18O	10mM	303430	340422	321926	1.54144
L-Citrulline	372-75-8	C6H13N3O3	10mM	300700	344523	322612	1.54472
Tylosin	1401-69-0	C46H77NO17	10mM	341150	304251	322700	1.54515
Pentoxifylline	6493-05-6	C13H18N4O3	10mM	327529	318097	322813	1.54569
8-Hydroxy-2'-deoxyguanosine	88847-89-6	C10H13N5O5	10mM	345476	300310	322893	1.54607
(+)-Camphor	464-49-3	C10H16O	10mM	339499	306359	322929	1.54624
5-Aminovaleric acid	660-88-8	C5H11NO2	10mM	307428	338482	322955	1.54637
Cyclosporin A	59865-13-3	C62H111N11O12	10mM	323788	322324	323056	1.54685
Ipriflavone	35212-22-7	C18H16O3	10mM	311931	334256	323094	1.54703
Apramycin (sulfate)	65710-07-8	C21H43N5O15S	10mM	329200	317178	323189	1.54749
Betulin	473-98-3	C30H50O2	2mM	348813	297730	323272	1.54788
Berbamine (dihydrochloride)	6078-17-7	C37H42Cl2N2O6	10mM	344765	301790	323278	1.54791
2-Methylsuccinic acid	498-21-5	C5H8O4	10mM	336702	310703	323702	1.54995
Harringtonine	26833-85-2	C28H37NO9	10mM	345829	302041	323935	1.55106
Plumbagin	481-42-5	C11H8O3	10mM	316241	331950	324096	1.55183
Tryptanthrin	13220-57-0	C15H8N2O2	10mM	303297	345207	324252	1.55258
Cytidine-5'-triphosphate disodium	36051-68-0	C9H14N3Na2O14P3	10mM	303952	344608	324280	1.55271
Lupeol	545-47-1	C30H50O	2mM	321610	327164	324387	1.55322
D-Pinitol	10284-63-6	C7H14O6	10mM	308640	340766	324703	1.55474
Farnesol	4602-84-0	C15H26O	10mM	308718	340729	324724	1.55484
Bulleyaconitine A	107668-79-1	C35H49NO9	10mM	306538	343022	324780	1.55511
Rhein	478-43-3	C15H8O6	10mM	309907	340135	325021	1.55626
Adenosine monophosphate	61-19-8	C10H14N5O7P	10mM	314085	336013	325049	1.55639
Corynoxine	6877-32-3	C22H28N2O4	10mM	321609	329015	325312	1.55765
Rhapontigenin	500-65-2	C15H14O4	10mM	345837	305724	325780	1.5599
Furazolidone	67-45-8	C8H7N3O5	10mM	344393	308022	326208	1.56194
Quercitrin	522-12-3	C21H20O11	10mM	344745	307771	326258	1.56218
Fargesin	31008-19-2	C21H22O6	10mM	310603	342089	326346	1.5626
7-Amino-4-(trifluoromethyl)coumarin	53518-15-3	C10H6F3NO2	10mM	324310	328441	326376	1.56275
Hygromycin B	31282-04-9	C20H37N3O13	10mM	333535	319281	326408	1.5629
Coumaran	496-16-2	C8H8O	10mM	347613	305292	326452	1.56311
Asiatic acid	464-92-6	C30H48O5	10mM	317981	335891	326936	1.56543
Anamorelin	249921-19-5	C31H42N6O3	10mM	317618	336458	327038	1.56592
(20S)-Protopanaxatriol	34080-08-5	C30H52O4	10mM	322508	331985	327246	1.56692
D-Mannose	3458-28-4	C6H12O6	10mM	319757	334771	327264	1.567
Vitamin D2	50-14-6	C28H44O	10mM	325590	328989	327290	1.56712
(20S)-Protopanaxadiol	30636-90-9	C30H52O3	10mM	320651	334211	327431	1.5678
Vitexin	3681-93-4	C21H20O10	10mM	328894	326150	327522	1.56824
Salicin	138-52-3	C13H18O7	10mM	336316	319428	327872	1.56991
Imidazol-1-yl-acetic acid	22884-10-2	C5H6N2O2	10mM	345849	310044	327946	1.57027
Coptisine (chloride)	6020-18-4	C19H14ClNO4	10mM	334135	322250	328192	1.57145
Xanthatin	26791-73-1	C15H18O3	10mM	313050	343371	328210	1.57153
2'-Hydroxyacetophenone	118-93-4	C8H8O2	10mM	316379	340448	328414	1.5725
L-Tryptophan	73-22-3	C11H12N2O2	10mM	336446	320789	328618	1.57348
3,4-Dimethylbenzoic acid	619-04-5	C9H10O2	10mM	312487	345110	328798	1.57435
Citric acid	77-92-9	C6H8O7	10mM	339878	317918	328898	1.57482
NSC 8751	107-93-7	C4H6O2	10mM	322008	335953	328980	1.57522
L-Ascorbic acid	50-81-7	C6H8O6	10mM	353717	304390	329054	1.57557
Telocinobufagin	472-26-4	C24H34O5	10mM	354694	304596	329645	1.5784
Camalexin	135531-86-1	C11H8N2S	10mM	316769	342707	329738	1.57885
Danshensu (sodium salt)	67920-52-9	C9H9NaO5	10mM	318842	340691	329766	1.57898
4-Hydroxybenzyl cyanide	14191-95-8	C8H7NO	10mM	319986	339548	329767	1.57898
Demethoxycurcumin	22608-11-3	C20H18O5	10mM	313493	346042	329768	1.57899
Isosakuranin	491-69-0	C22H24O10	10mM	352282	307263	329773	1.57901
Fraxinellone	28808-62-0	C14H16O3	10mM	345779	314002	329890	1.57958
Corylin	53947-92-5	C20H16O4	10mM	317769	342039	329904	1.57964
Allicin	539-86-6	C6H10OS2	10mM	307362	352641	330002	1.58011
Epothilone A	152044-53-6	C26H39NO6S	10mM	314044	346273	330158	1.58086
Isobavachalcone	20784-50-3	C20H20O4	10mM	314599	345849	330224	1.58117
3,7,4'-Trihydroxyflavone	2034-65-3	C15H10O5	10mM	345112	315777	330444	1.58223
D-Pantothenic acid (hemicalcium salt)	137-08-6	C9H16NO5 . 1/2 Ca	10mM	315864	345280	330572	1.58284
Nocodazole	31430-18-9	C14H11N3O3S	10mM	311975	350274	331124	1.58548
α-Arbutin	84380-01-8	C12H16O7	10mM	335968	326353	331160	1.58566
3-Methylbutanoic acid	503-74-2	C5H10O2	10mM	323867	338895	331381	1.58671
Amarogentin	21018-84-8	C29H30O13	10mM	342165	321560	331862	1.58902
Barlerin	57420-46-9	C19H28O12	10mM	347555	316362	331958	1.58948
Uridine 5′-diphosphoglucose (disodium salt)	28053-08-9	C15H22N2Na2O17P2	10mM	330221	334190	332206	1.59066
Sarcosine	107-97-1	C3H7NO2	10mM	331731	332972	332352	1.59136
(2S)-2'-Methoxykurarinone	270249-38-2	C27H32O6	10mM	357105	307824	332464	1.5919
Maleic Acid	110-16-7	C4H4O4	10mM	344323	320735	332529	1.59221
Glutathione oxidized	27025-41-8	C20H32N6O12S2	10mM	311880	353788	332834	1.59367
(±) Anabasine	13078-04-1	C10H14N2	10mM	357743	308031	332887	1.59392
9-Hydroxycamptothecin	67656-30-8	C20H16N2O5	10mM	348734	317086	332910	1.59403
Loteprednol Etabonate	82034-46-6	C24H31ClO7	10mM	328376	337645	333010	1.59452
Aklomide	3011-89-0	C7H5ClN2O3	10mM	329906	336231	333068	1.59479
O-Acetylserine	5147-00-2	C5H9NO4	10mM	350475	315817	333146	1.59516
α-Linolenic acid	463-40-1	C18H30O2	10mM	329256	337469	333362	1.5962
1,2-Dipalmitoyl-sn-glycerol 3-phosphate (sodium)	169051-60-9	C35H68NaO8P	10mM	344310	322477	333394	1.59635
Dimethylfraxetin	6035-49-0	C12H12O5	10mM	312495	354372	333434	1.59654
Cefoselis (sulfate)	122841-12-7	C19H24N8O10S3	10mM	319426	347952	333689	1.59776
Chelidamic acid	138-60-3	C7H5NO5	10mM	337786	329910	333848	1.59853
Nicotinamide riboside (chloride)	23111-00-4	C11H15ClN2O5	10mM	351236	316764	334000	1.59925
Salsolidine	5784-74-7	C12H17NO2	10mM	358342	309722	334032	1.59941
Piperlongumine	20069-09-4	C17H19NO5	10mM	350864	317834	334349	1.60092
Glycerol	56-81-5	C3H8O3	10mM	337763	331026	334394	1.60114
Propyl gallate	121-79-9	C10H12O5	10mM	347789	321186	334488	1.60159
Ginsenoside Rg1	22427-39-0	C42H72O14	10mM	332260	336740	334500	1.60165
Levofloxacin	100986-85-4	C18H20FN3O4	10mM	327243	341811	334527	1.60178
Demeclocycline (hydrochloride)	64-73-3	C21H22Cl2N2O8	10mM	335297	333770	334534	1.60181
1-Hydroxyoctadecane	112-92-5	C18H38O	10mM	325320	343963	334642	1.60232
Phenylalanylalanine	3918-87-4	C12H16N2O3	10mM	312288	357745	335016	1.60412
L-Lactic acid	79-33-4	C3H6O3	10mM	349925	320135	335030	1.60418
Atractylenolide III	73030-71-4	C15H20O3	10mM	313680	356791	335236	1.60517
Platycodin D2	66663-90-9	C63H102O33	10mM	328604	341878	335241	1.6052
Purpurin	81-54-9	C14H8O5	10mM	355666	315624	335645	1.60713
2-Deoxy-D-glucose	154-17-6	C6H12O5	10mM	337419	334146	335782	1.60779
Xanthohumol	6754-58-1	C21H22O5	10mM	332722	338986	335854	1.60813
Liensinine (Diperchlorate)	5088-90-4	C37H44Cl2N2O14	10mM	325573	346222	335898	1.60834
Fraxin	524-30-1	C16H18O10	10mM	320180	351619	335900	1.60835
2,5-Dihydroxybenzaldehyde	1194-98-5	C7H6O3	10mM	349268	323070	336169	1.60964
Guanidinosuccinic acid	6133-30-8	C5H9N3O4	10mM	334250	338264	336257	1.61006
Lumisterol	474-69-1	C28H44O	10mM	330621	342374	336498	1.61121
Ingenol Mebutate	75567-37-2	C25H34O6	10mM	334604	338456	336530	1.61137
Isorhamnetin	480-19-3	C16H12O7	10mM	358614	314696	336655	1.61197
cis-3-Hexen-1-ol	928-96-1	C6H12O	10mM	331544	341895	336720	1.61227
5-Methyluridine	1463-10-1	C10H14N2O6	10mM	362645	311023	336834	1.61282
2-Hydroxy-4-methoxybenzoic acid	2237-36-7	C8H8O4	10mM	348333	325718	337026	1.61374
Maltohexaose	34620-77-4	C36H62O31	10mM	323740	350383	337062	1.61391
Bromocriptine (mesylate)	22260-51-1	C33H44BrN5O8S	10mM	338859	335538	337198	1.61457
4-Hydroxyphenylacetic acid	156-38-7	C8H8O3	10mM	352046	322718	337382	1.61544
Isoalantolactone	470-17-7	C15H20O2	10mM	340260	334518	337389	1.61548
Decursinol	23458-02-8	C14H14O4	10mM	346226	328640	337433	1.61569
Pyridoxylamine	85-87-0	C8H12N2O2	10mM	362852	312211	337532	1.61616
Tizoxanide	173903-47-4	C10H7N3O4S	10mM	322387	352943	337665	1.6168
Bilobalide	33570-04-6	C15H18O8	10mM	357079	318267	337673	1.61684
Homogentisic acid	451-13-8	C8H8O4	10mM	356565	319319	337942	1.61813
H-HoPro-OH	3105-95-1	C6H11NO2	10mM	335662	340851	338256	1.61963
Loganin	18524-94-2	C17H26O10	10mM	322618	354121	338370	1.62018
Bornyl acetate	76-49-3	C12H20O2	10mM	336974	339791	338382	1.62024
Ornidazole	16773-42-5	C7H10ClN3O3	10mM	344403	332732	338568	1.62112
Ancitabine (hydrochloride)	10212-25-6	C9H12ClN3O4	10mM	332360	344930	338645	1.62149
Tylosin (tartrate)	74610-55-2	C50H83NO23	10mM	346089	331678	338884	1.62264
Alantolactone	546-43-0	C15H20O2	10mM	352162	326120	339141	1.62387
Rebaudioside A	58543-16-1	C44H70O23	10mM	353544	324857	339200	1.62415
Dihydrocaffeic acid	1078-61-1	C9H10O4	10mM	365862	312584	339223	1.62426
Skatole	83-34-1	C9H9N	10mM	341081	337494	339288	1.62457
6-Hydroxynicotinic acid	5006-66-6	C6H5NO3	10mM	325107	353479	339293	1.6246
Sophoridine	6882-68-4	C15H24N2O	10mM	321641	357801	339721	1.62665
Deoxycorticosterone	64-85-7	C21H30O3	10mM	354171	325501	339836	1.6272
Paradol	27113-22-0	C17H26O3	10mM	326557	353192	339874	1.62738
N-Acetylneuraminic acid	131-48-6	C11H19NO9	10mM	317766	362234	340000	1.62798
(-)-Epicatechin	490-46-0	C15H14O6	10mM	356697	323700	340198	1.62893
Senkyunolide A	63038-10-8	C12H16O2	10mM	349311	331259	340285	1.62935
Hydroxy-β-sanshool	97465-69-5	C16H25NO2	10mM	360340	320550	340445	1.63011
(-)-Sparteine (sulfate pentahydrate)	6160-12-9	C15H26N2 . H2SO4 .5H2O	10mM	364687	316352	340520	1.63047
Yamogenin	512-06-1	C27H42O3	10mM	319457	361674	340566	1.63069
L-Norvaline	6600-40-4	C5H11NO2	10mM	361578	320008	340793	1.63178
Trichostatin A	58880-19-6	C17H22N2O3	10mM	337077	344669	340873	1.63216
Shogaol	555-66-8	C17H24O3	10mM	335007	347102	341054	1.63303
Phenprocoumon	435-97-2	C18H16O3	10mM	348146	333996	341071	1.63311
Cyclo(Ala-Gly)	4526-77-6	C5H8N2O2	10mM	358937	323823	341380	1.63459
Glaucocalyxin A	79498-31-0	C20H28O4	10mM	345706	337474	341590	1.6356
Columbamine	3621-36-1	C20H20NO4	10mM	317937	365256	341596	1.63563
Homoharringtonine	26833-87-4	C29H39NO9	10mM	351084	332174	341629	1.63578
3-Methyl-L-histidine	368-16-1	C7H11N3O2	10mM	354107	329470	341788	1.63655
L-Carnitine	541-15-1	C7H15NO3	10mM	329472	354798	342135	1.6382
Mollugin	55481-88-4	C17H16O4	10mM	358406	325870	342138	1.63822
Tyramine	51-67-2	C8H11NO	10mM	346706	338098	342402	1.63948
Coniferyl alcohol	458-35-5	C10H12O3	10mM	350617	334281	342449	1.63971
Novobiocin (Sodium)	1476-53-5	C31H35N2NaO11	10mM	351987	333353	342670	1.64077
Pteridine-2,4(1H,3H)-dione	487-21-8	C6H4N4O2	10mM	346260	339556	342908	1.64191
GW 501516	317318-70-0	C21H18F3NO3S2	10mM	352567	333252	342910	1.64191
meso-Erythritol	149-32-6	C4H10O4	10mM	350691	335796	343244	1.64351
Methyl nicotinate	93-60-7	C7H7NO2	10mM	331987	355453	343720	1.64579
Cerulenin	17397-89-6	C12H17NO3	10mM	365943	321757	343850	1.64642
Nordihydroguaiaretic acid	500-38-9	C18H22O4	10mM	325492	362396	343944	1.64687
Hydroxyacetone	116-09-6	C3H6O2	10mM	340511	348624	344568	1.64985
Tannic acid	1401-55-4	C76H52O46	10mM	366808	322336	344572	1.64987
Dehydrodiisoeugenol	2680-81-1	C20H22O4	10mM	340815	348351	344583	1.64993
Colistin (sulfate)	1264-72-8	C52H100N16O17S	10mM	358980	330821	344900	1.65145
γ-Cyclodextrin	17465-86-0	C48H80O40	10mM	362121	327976	345048	1.65216
Uridine 5'-monophosphate disodium salt	3387-36-8	C9H11N2Na2O9P	10mM	349288	341029	345158	1.65268
Alkannin	517-88-4	C16H16O5	10mM	367535	322932	345234	1.65304
Tetramisole (hydrochloride)	5086-74-8	C11H13ClN2S	10mM	333084	357439	345262	1.65318
[truncated: 349 more rows]
