# Supplementary material for: Oxymatrine relieves high-fructose/fat-induced obesity via reprogramming the activity of lipid metabolism-related enhancer
Source: Front Endocrinol (Lausanne). 2023 Aug 4;14:1145575. doi: 10.3389/fendo.2023.1145575 (PMC10437059; doi:10.3389/fendo.2023.1145575)
Supplement: Supplementary file 1 [file DataSheet_1.zip › supplementary materials/Table_S2.xls]

PeakID (cmd=annotatePeaks.pl Normal.bed rn6)	Chr	Start	End	Strand	Peak Score	Focus Ratio/Region Size	Annotation	Detailed Annotation	Distance to TSS	Nearest PromoterID	Entrez ID	Nearest Unigene	Nearest Refseq	Nearest Ensembl	Gene Name	Gene Alias	Gene Description	Gene Type
49541	chr15	32813976	32863515	+	37983	NA	Intergenic	Intergenic	49188	NM_138910	192275	Rn.7262	NM_138910	ENSRNOG00000009090	Dad1	-	defender against cell death 1	protein-coding
48155	chr8	77330624	77378777	+	37466	NA	intron (NM_012597, intron 1 of 8)	MTE2b|LTR|ERVL-MaLR	43548	NM_012597	24538	Rn.1195	NM_012597	ENSRNOG00000060338	Lipc	-	lipase C, hepatic type	protein-coding
41908	chr3	9508858	9550764	+	29298	NA	Intergenic	(ACAC)n|Simple_repeat|Simple_repeat	106247	NM_001100979	311852	Rn.28592	NM_001100979	ENSRNOG00000018486	RGD1311084	-	similar to 1700113K14Rik protein	protein-coding
30541	chr16	19196591	19227130	+	27704	NA	Intergenic	Intergenic	13177	NM_001007684	306330	Rn.92653	NM_001007684	ENSRNOG00000014205	Klf2	Lklf	Kruppel-like factor 2	protein-coding
27274	chr16	20487215	20514487	+	23024	NA	Intergenic	Intergenic	10967	NM_001106073	290647	Rn.27306	NM_001106073	ENSRNOG00000019572	Lsm4	-	LSM4 homolog, U6 small nuclear RNA and mRNA degradation associated	protein-coding
28548	chr7	11153235	11181781	+	22423	NA	intron (NM_031567, intron 2 of 9)	intron (NM_031567, intron 2 of 9)	15470	NM_031567	29228	Rn.86582	NM_031567	ENSRNOG00000004505	Nfic	-	nuclear factor I/C	protein-coding
39099	chr2	80231547	80270644	+	22361	NA	intron (NM_053714, intron 9 of 12)	intron (NM_053714, intron 9 of 12)	42091	NM_001302889	100362554	Rn.25472	NM_001302889	ENSRNOG00000012017	Otulin	Fam105b	OTU deubiquitinase with linear linkage specificity	protein-coding
34115	chr1	196855723	196889836	+	22196	NA	intron (NM_001039611, intron 3 of 8)	ORR1B1|LTR|ERVL-MaLR	10272	NM_001039611	361645	Rn.17063	NM_001039611	ENSRNOG00000015218	Nsmce1	RGD1307760	NSE1 homolog, SMC5-SMC6 complex component	protein-coding
42671	chr15	108335741	108378410	+	22153	NA	intron (NM_001034937, intron 4 of 8)	Charlie30a|DNA|hAT-Charlie	19146	NM_001109386	679975	Rn.179130	NM_001109386	ENSRNOG00000025094	Gpr183	Ebi2	G protein-coupled receptor 183	protein-coding
24347	chr16	1794362	1818707	+	21437	NA	intron (NM_001108393, intron 2 of 23)	intron (NM_001108393, intron 2 of 23)	-16271	NR_106690	102465157		NR_106690	ENSRNOG00000046554	Mir3075	rno-mir-3075	microRNA 3075	ncRNA
31076	chr3	162543178	162574252	+	20779	NA	intron (NM_001100838, intron 2 of 21)	intron (NM_001100838, intron 2 of 21)	20486	NM_001100838	296374	Rn.23808	NM_001100838	ENSRNOG00000019154	Zmynd8	Prkcbp1|spikar	zinc finger, MYND-type containing 8	protein-coding
30006	chr20	3167070	3197074	+	20742	NA	Intergenic	Intergenic	5948	NM_001008886	294228	Rn.196348	NM_001008886	ENSRNOG00000000777	RT1-S3	H2-T23|RT-BM1|RT1-BM1|RTBM1	RT1 class Ib, locus S3	protein-coding
23593	chr5	149031098	149054689	+	20655	NA	Intergenic	Intergenic	-4788	NM_053538	89783	Rn.24799	NM_053538	ENSRNOG00000011054	Laptm5	gcd-10	lysosomal protein transmembrane 5	protein-coding
22599	chr14	107596908	107619505	+	18995	NA	intron (NM_001107240, intron 2 of 2)	intron (NM_001107240, intron 2 of 2)	8955	NM_001107240	305571	Rn.1970	NM_001107240	ENSRNOG00000009267	B3gnt2	B3gnt1	UDP-GlcNAc:betaGal beta-1,3-N-acetylglucosaminyltransferase 2	protein-coding
23938	chr8	77280444	77304380	+	18727	NA	intron (NM_012597, intron 4 of 8)	intron (NM_012597, intron 4 of 8)	105836	NM_012597	24538	Rn.1195	NM_012597	ENSRNOG00000060338	Lipc	-	lipase C, hepatic type	protein-coding
24092	chr18	28626348	28650438	+	18289	NA	Intergenic	Intergenic	-15260	NM_001007628	291670	Rn.105695	NM_001007628	ENSRNOG00000032878	Cxxc5	-	CXXC finger protein 5	protein-coding
27705	chr5	76514075	76541778	+	17933	NA	Intergenic	ID_Rn1|SINE|ID	141088	NM_031795	83626	Rn.24091	NM_031795	ENSRNOG00000015644	Ugcg	-	UDP-glucose ceramide glucosyltransferase	protein-coding
19950	chr10	4624755	4644703	+	17730	NA	intron (NM_001127532, intron 11 of 11)	intron (NM_001127532, intron 11 of 11)	9841	NM_001034083	29140	Rn.6147	NM_001034083	ENSRNOG00000058739	Snn	-	stannin	protein-coding
23702	chr1	219418340	219442040	+	17637	NA	Intergenic	ID4_|SINE|ID	8578	NM_001081980	361697	Rn.61004	NM_001081980	ENSRNOG00000021510	Tbc1d10c	RGD1311490	TBC1 domain family, member 10C	protein-coding
28338	chr10	106305436	106333772	+	17551	NA	intron (NM_001113497, intron 1 of 5)	intron (NM_001113497, intron 1 of 5)	12571	NM_001113497	83788	Rn.91127	NM_031837		Sept9	Eseptin|Msf|Slpa	septin 9	protein-coding
18256	chr4	162947085	162965339	+	17127	NA	Intergenic	Intergenic	22017	NM_001048075	362447	Rn.202840	NM_001048075	ENSRNOG00000059538	Clec2g	CLEC2D11|Clr-b|Clr11|Clrb|RGD1563148	C-type lectin domain family 2, member G	protein-coding
28398	chr10	85438481	85466877	+	16908	NA	Intergenic	Intergenic	64985	NM_019378	56029	Rn.207205	NM_019378	ENSRNOG00000011475	Srcin1	P140|Snip	SRC kinase signaling inhibitor 1	protein-coding
26865	chr1	124786422	124813285	+	16806	NA	intron (NM_001109147, intron 1 of 1)	intron (NM_001109147, intron 1 of 1)	3510	NM_001109147	499171	Rn.22229	NM_001109147	ENSRNOG00000015822	Klf13	RGD1565099	Kruppel-like factor 13	protein-coding
25030	chr6	96484212	96509240	+	16780	NA	intron (NM_031085, intron 1 of 13)	intron (NM_031085, intron 1 of 13)	17483	NM_031085	81749	Rn.10398	NM_031085	ENSRNOG00000004873	Prkch	-	protein kinase C, eta	protein-coding
17485	chr16	19179054	19196537	+	16741	NA	intron (NM_001029921, intron 22 of 23)	intron (NM_001029921, intron 22 of 23)	37242	NM_001007684	306330	Rn.92653	NM_001007684	ENSRNOG00000014205	Klf2	Lklf	Kruppel-like factor 2	protein-coding
16878	chr6	103130700	103147576	+	16468	NA	Intergenic	Intergenic	173936	NM_017172	29344	Rn.6142	NM_017172	ENSRNOG00000058646	Zfp36l1	Berg36|Brf1|ERF1|TIS11b|cMG1	zinc finger protein 36, C3H type-like 1	protein-coding
20232	chr10	75926474	75946704	+	15616	NA	Intergenic	LTR67B|LTR|ERVL	229662	NM_053665	114124	Rn.163146	NM_053665	ENSRNOG00000002373	Akap1	Akap84	A-kinase anchoring protein 1	protein-coding
15571	chr6	10763081	10778650	+	14675	NA	Intergenic	URR1A|DNA|hAT-Charlie	96494	NM_001109274	500616	Rn.47568	NM_001109274	ENSRNOG00000028504	Socs5	RGD1564914	suppressor of cytokine signaling 5	protein-coding
20364	chr8	45306634	45326996	+	14300	NA	intron (NM_001191792, intron 1 of 13)	intron (NM_001191792, intron 1 of 13)	58319	NM_001191792	315579	Rn.11924	NM_001191792	ENSRNOG00000008187	Ubash3b	RGD1310357|Sts-1|Sts1	ubiquitin associated and SH3 domain containing, B	protein-coding
17392	chr8	72293942	72311332	+	14205	NA	Intergenic	Intergenic	-17766	NM_001025424	363084	Rn.164920	NM_001025424	ENSRNOG00000017714	Usp3	-	ubiquitin specific peptidase 3	protein-coding
19661	chr6	103035166	103054825	+	13967	NA	Intergenic	Intergenic	268079	NM_017172	29344	Rn.6142	NM_017172	ENSRNOG00000058646	Zfp36l1	Berg36|Brf1|ERF1|TIS11b|cMG1	zinc finger protein 36, C3H type-like 1	protein-coding
14815	chr10	87053467	87068280	+	13718	NA	intron (NM_199489, intron 2 of 2)	intron (NM_199489, intron 2 of 2)	6571	NM_199489	287673	Rn.229736	NM_199489	ENSRNOG00000010665	Ccr7	-	C-C motif chemokine receptor 7	protein-coding
15186	chr4	66048001	66063185	+	13607	NA	intron (NM_173045, intron 1 of 8)	intron (NM_173045, intron 1 of 8)	6502	NM_173045	252832	Rn.42053	NM_173045	ENSRNOG00000013948	Zc3hav1	ARTD13|PARP13|Zap	zinc finger CCCH-type containing, antiviral 1	protein-coding
14165	chr7	119057873	119072036	+	13545	NA	intron (NM_001305877, intron 1 of 40)	intron (NM_001305877, intron 1 of 40)	6768	NM_001305877	100911597	Rn.11385	NM_001305877	ENSRNOG00000049236	Myh9	NMMHC II-a|NMMHC-A|NMMHC-IIA	myosin, heavy chain 9, non-muscle	protein-coding
19003	chr1	166565847	166584848	+	13473	NA	intron (NM_001270604, intron 2 of 30)	intron (NM_001270604, intron 2 of 30)	10652	NM_001270604	81743	Rn.10044	NM_031079	ENSRNOG00000019560	Pde2a	CGS-PDE|Pde2|Pde2a2	phosphodiesterase 2A	protein-coding
14349	chr8	48879966	48894313	+	13313	NA	Intergenic	Intergenic	-38465	NM_001109292	500988	Rn.164112	NM_001109292	ENSRNOG00000053932	Ddx6	RGD1564560	DEAD-box helicase 6	protein-coding
17002	chr19	59724099	59741099	+	13276	NA	Intergenic	MLT2F|LTR|ERVL	140812	NM_152935	266601	Rn.2143	NM_152935	ENSRNOG00000019980	Tomm20	-	translocase of outer mitochondrial membrane 20	protein-coding
13706	chr8	33622064	33635768	+	13021	NA	intron (NM_001017381, intron 1 of 8)	intron (NM_001017381, intron 1 of 8)	32133	NM_001017381	315532	Rn.203677	NM_001017381	ENSRNOG00000008904	Fli1	-	Fli-1 proto-oncogene, ETS transcription factor	protein-coding
19775	chr10	57408000	57427773	+	13016	NA	Intergenic	(CTAT)n|Simple_repeat|Simple_repeat	31658	NM_001109034	497944	Rn.46017	NM_001109034	ENSRNOG00000005009	Zfp3	RGD1565881	zinc finger protein 3	protein-coding
19401	chr8	48805456	48824855	+	12999	NA	intron (NM_001106817, intron 2 of 10)	intron (NM_001106817, intron 2 of 10)	9471	NM_001106817	300673	Rn.32447	NM_001106817	ENSRNOG00000012420	Bcl9l	-	BCL9 like	protein-coding
18887	chr10	67015535	67034420	+	12969	NA	intron (NM_001107023, intron 3 of 14)	intron (NM_001107023, intron 3 of 14)	-40919	NR_031909	100314244		NR_031909		Mir193	Mir193a|rno-mir-193|rno-mir-193a	microRNA 193	ncRNA
14768	chr5	21978182	21992948	+	12966	NA	Intergenic	Intergenic	142827	NR_126574	104845257		NR_126574		Lnc056	Lncsn056	long non-coding RNA 056	ncRNA
28117	chr9	60483994	60512109	+	12924	NA	intron (NM_001108218, intron 20 of 27)	intron (NM_001108218, intron 20 of 27)	-67970	NM_133392	170904	Rn.1300	NM_133392	ENSRNOG00000012502	Stk17b	Drak2	serine/threonine kinase 17b	protein-coding
15992	chr1	213737678	213753668	+	12906	NA	Intergenic	Intergenic	5726	NM_030833	114709	Rn.108174	NM_030833	ENSRNOG00000014936	Ifitm2	Ifitm3l|Ifitml	interferon induced transmembrane protein 2	protein-coding
13196	chr16	1900752	1913946	+	12779	NA	intron (NM_001108393, intron 6 of 23)	intron (NM_001108393, intron 6 of 23)	-71842	NM_172243	282819	Rn.2923	NM_172243	ENSRNOG00000010558	Ppif	CyP-D|CypD|PPIase	peptidylprolyl isomerase F	protein-coding
22389	chr5	152838358	152860745	+	12742	NA	intron (NM_001108687, intron 2 of 11)	intron (NM_001108687, intron 2 of 11)	70579	NM_001108687	362625	Rn.29300	NM_001108687	ENSRNOG00000017087	Man1c1	-	mannosidase, alpha, class 1C, member 1	protein-coding
13600	chr1	124858860	124872458	+	12598	NA	Intergenic	Intergenic	-62296	NM_001109147	499171	Rn.22229	NM_001109147	ENSRNOG00000015822	Klf13	RGD1565099	Kruppel-like factor 13	protein-coding
13870	chr6	109260340	109274208	+	12580	NA	Intergenic	NICER2_Rn|LTR|ERV1	-33159	NM_022197	314322	Rn.103750	NM_022197	ENSRNOG00000008015	Fos	c-fos	Fos proto-oncogene, AP-1 transcription factor subunit	protein-coding
13864	chr5	163154491	163168353	+	12574	NA	intron (NM_130426, intron 1 of 9)	intron (NM_130426, intron 1 of 9)	5877	NM_130426	156767	Rn.83633	NM_130426	ENSRNOG00000016575	Tnfrsf1b	Tnfr2	TNF receptor superfamily member 1B	protein-coding
18905	chr4	118287315	118306218	+	12536	NA	Intergenic	B1_Rn|SINE|Alu	53634	NM_001107872	312511	Rn.29052	NM_001107872	ENSRNOG00000017380	RGD1306746	-	similar to Hypothetical protein MGC25529	protein-coding
15889	chr5	78588523	78604410	+	12493	NA	Intergenic	Intergenic	112573	NM_019340	54293	Rn.53900	NM_019340	ENSRNOG00000024501	Rgs3	SRB-RGS	regulator of G-protein signaling 3	protein-coding
17273	chr1	264039527	264056798	+	12484	NA	Intergenic	Intergenic	-11212	NM_031841	83792	Rn.83595	NM_031841	ENSRNOG00000046005	Scd2	Scd	stearoyl-Coenzyme A desaturase 2	protein-coding
30243	chr5	76482005	76512246	+	12461	NA	Intergenic	Intergenic	110287	NM_031795	83626	Rn.24091	NM_031795	ENSRNOG00000015644	Ugcg	-	UDP-glucose ceramide glucosyltransferase	protein-coding
39089	chr8	11994809	12033896	+	12388	NA	Intergenic	Intergenic	125832	NM_001007660	300359	Rn.120577	NM_001007660	ENSRNOG00000005713	Ccdc82	-	coiled-coil domain containing 82	protein-coding
19165	chr19	52479862	52499025	+	12364	NA	intron (NM_001108452, intron 2 of 3)	B2_Rat1|SINE|B2	9990	NM_001108452	361422	Rn.98506	NM_001108452	ENSRNOG00000016257	Cotl1	Clp	coactosin-like F-actin binding protein 1	protein-coding
13738	chr2	80280718	80294454	+	12287	NA	intron (NM_001302889, intron 1 of 6)	intron (NM_001302889, intron 1 of 6)	5600	NM_001302889	100362554	Rn.25472	NM_001302889	ENSRNOG00000012017	Otulin	Fam105b	OTU deubiquitinase with linear linkage specificity	protein-coding
21670	chr13	50904483	50926151	+	12255	NA	exon (NM_017259, exon 2 of 2)	exon (NM_017259, exon 2 of 2)	1627	NM_017259	29619	Rn.27923	NM_017259	ENSRNOG00000003300	Btg2	Agl|An|Pc3|Tis21|an-1	BTG anti-proliferation factor 2	protein-coding
14115	chr1	165909870	165923983	+	12238	NA	Intergenic	Intergenic	4394	NR_106684	102465153		NR_106684	ENSRNOG00000049574	Mir3102	rno-mir-3102	microRNA 3102	ncRNA
23506	chr1	219532849	219556353	+	12230	NA	promoter-TSS (NM_012776)	promoter-TSS (NM_012776)	-272	NM_012776	25238	Rn.13010	NM_012776	ENSRNOG00000018985	Grk2	Adrbk1|BARK1|GRK-2	G protein-coupled receptor kinase 2	protein-coding
14361	chr1	198513795	198528154	+	12193	NA	Intergenic	(TG)n|Simple_repeat|Simple_repeat	-7661	NM_001025001	308990	Rn.98391	NM_001025001	ENSRNOG00000016978	LOC308990	-	hypothetical protein LOC308990	protein-coding
13691	chr2	141570568	141584257	+	12117	NA	Intergenic	Intergenic	126178	NM_001191846	84482	Rn.116108	NM_001191846	ENSRNOG00000013397	Foxo1	Fkhr|Foxo1a	forkhead box O1	protein-coding
12864	chr20	4833997	4846859	+	12054	NA	intron (NM_001008837, intron 6 of 7)	intron (NM_001008837, intron 6 of 7)	-12243	NM_080769	25008	Rn.160577	NM_080769	ENSRNOG00000000838	Lta	Tnfb	lymphotoxin alpha	protein-coding
18417	chr12	16084105	16102520	+	11941	NA	intron (NM_001107124, intron 1 of 13)	intron (NM_001107124, intron 1 of 13)	9046	NM_001107124	304315	Rn.37666	NM_001107124	ENSRNOG00000055583	Ttyh3	-	tweety family member 3	protein-coding
12816	chr19	38026647	38039461	+	11749	NA	exon (NM_001106181, exon 16 of 16)	exon (NM_001106181, exon 16 of 16)	-6675	NM_001108447	361400	Rn.234345	NM_001108447	ENSRNOG00000054264	Nfatc3	NFAT4	nuclear factor of activated T-cells 3	protein-coding
13091	chr7	107592293	107605382	+	11700	NA	intron (NM_178097, intron 2 of 8)	intron (NM_178097, intron 2 of 8)	35450	NM_178097	338477	Rn.35223	NM_178097	ENSRNOG00000056714	Sla	Slap1	src-like adaptor	protein-coding
14409	chr2	188704688	188719095	+	11671	NA	Intergenic	Intergenic	-4911	NM_001106446	295248	Rn.73830	NM_001106446	ENSRNOG00000020640	Zbtb7b	Zfp67	zinc finger and BTB domain containing 7B	protein-coding
20744	chr13	98628270	98649012	+	11669	NA	intron (NM_019312, intron 2 of 7)	intron (NM_019312, intron 2 of 7)	23354	NM_019312	54260	Rn.22498	NM_019312	ENSRNOG00000002969	Itpkb	IP3K B	inositol-trisphosphate 3-kinase B	protein-coding
17623	chr5	76450218	76467839	+	11639	NA	Intergenic	RLTR20B3|LTR|ERVK	72190	NM_031795	83626	Rn.24091	NM_031795	ENSRNOG00000015644	Ugcg	-	UDP-glucose ceramide glucosyltransferase	protein-coding
14992	chr1	134903589	134918579	+	11627	NA	Intergenic	Intergenic	-39916	NM_001107523	308738	Rn.225034	NM_001107523	ENSRNOG00000012716	Chd2	-	chromodomain helicase DNA binding protein 2	protein-coding
15936	chr17	78511825	78527759	+	11603	NA	intron (NM_001025034, intron 1 of 3)	B1F|SINE|Alu	41821	NM_001025034	498796	Rn.105966	NM_001025034	ENSRNOG00000014886	Fam107b	-	family with sequence similarity 107, member B	protein-coding
14478	chr6	103101107	103115583	+	11473	NA	Intergenic	Intergenic	204729	NM_017172	29344	Rn.6142	NM_017172	ENSRNOG00000058646	Zfp36l1	Berg36|Brf1|ERF1|TIS11b|cMG1	zinc finger protein 36, C3H type-like 1	protein-coding
14543	chr12	39839242	39853783	+	11471	NA	Intergenic	(TG)n|Simple_repeat|Simple_repeat	35518	NM_022498	24669	Rn.1495	NM_022498	ENSRNOG00000001269	Ppp1cc	PP-1G|Ppp1cc1	protein phosphatase 1 catalytic subunit gamma	protein-coding
13914	chr10	107268833	107282745	+	11401	NA	intron (NM_053910, intron 1 of 12)	intron (NM_053910, intron 1 of 12)	5446	NM_053910	116691	Rn.10672	NM_053910	ENSRNOG00000043381	Cyth1	Pscd1|Sec7	cytohesin 1	protein-coding
14754	chr1	1928638	1943390	+	11367	NA	Intergenic	Intergenic	-2405	NM_001107469	308266	Rn.102144	NM_001107469	ENSRNOG00000016041	Zc3h12d	-	zinc finger CCCH type containing 12D	protein-coding
13075	chr11	70309958	70323031	+	11359	NA	Intergenic	(CCCTC)n|Simple_repeat|Simple_repeat	-144330	NM_147139	257645	Rn.16988	NM_147139		Itgb5	RGD1563276	integrin subunit beta 5	protein-coding
13563-2	chr9	60418542	60432103	+	11321	NA	intron (NM_133392, intron 1 of 7)	intron (NM_133392, intron 1 of 7)	4759	NM_133392	170904	Rn.1300	NM_133392	ENSRNOG00000012502	Stk17b	Drak2	serine/threonine kinase 17b	protein-coding
33399	chr14	85411311	85444708	+	11196	NA	Intergenic	RLTR14|LTR|ERV1	-29477	NM_001109467	685462	Rn.81507	NM_001109467	ENSRNOG00000033575	Emid1	RGD1565846	EMI domain containing 1	protein-coding
17739	chr16	2960947	2978684	+	11146	NA	intron (NM_001106061, intron 1 of 9)	intron (NM_001106061, intron 1 of 9)	11532	NM_001106061	290541	Rn.11687	NM_001106061	ENSRNOG00000014363	Arhgef3	-	Rho guanine nucleotide exchange factor 3	protein-coding
19297	chr16	1752647	1771942	+	11141	NA	intron (NM_001108393, intron 1 of 23)	intron (NM_001108393, intron 1 of 23)	13103	NM_001108393	361103	Rn.1712	NM_001108393	ENSRNOG00000010488	Zmiz1	Rai17	zinc finger, MIZ-type containing 1	protein-coding
12524	chr7	116313739	116326261	+	11015	NA	Intergenic	B3|SINE|B2	-36169	NM_001017467	362934	Rn.3321	NM_001017467	ENSRNOG00000007091	Ly6e	-	lymphocyte antigen 6 family member E	protein-coding
17618	chr7	102772753	102790369	+	11010	NA	Intergenic	Intergenic	195248	NM_012603	24577	Rn.12072	NM_012603		Myc	RNCMYC|c-myc|mMyc	MYC proto-oncogene, bHLH transcription factor	protein-coding
16066	chr7	12441537	12457601	+	10997	NA	intron (NM_001108069, intron 1 of 9)	A-rich|Low_complexity|Low_complexity	7944	NM_001108069	314621	Rn.12052	NM_001108069	ENSRNOG00000014287	Stk11	Lkb1	serine/threonine kinase 11	protein-coding
14778	chr7	11906213	11920989	+	10894	NA	intron (NM_001011985, intron 5 of 13)	intron (NM_001011985, intron 5 of 13)	5494	NM_001011985	299618	Rn.231923	NM_001011985	ENSRNOG00000029028	Mknk2	-	MAP kinase-interacting serine/threonine kinase 2	protein-coding
11658	chr8	33719788	33731444	+	10857	NA	Intergenic	Intergenic	-64567	NM_001017381	315532	Rn.203677	NM_001017381	ENSRNOG00000008904	Fli1	-	Fli-1 proto-oncogene, ETS transcription factor	protein-coding
12147	chr5	24391674	24403819	+	10854	NA	Intergenic	Intergenic	-13149	NM_181084	297822	Rn.48267	NM_181084	ENSRNOG00000007964	Tp53inp1	Stinp|Trp53inp1	tumor protein p53 inducible nuclear protein 1	protein-coding
19837	chr8	33848849	33868684	+	10755	NA	intron (NM_012555, intron 5 of 7)	intron (NM_012555, intron 5 of 7)	42380	NM_012555	24356	Rn.88756	NM_012555	ENSRNOG00000008941	Ets1	Ets-1|Etsoncb|Tpl1	ETS proto-oncogene 1, transcription factor	protein-coding
15326	chr6	127348217	127363541	+	10707	NA	Intergenic	RMER13B|LTR|ERVK	-18088	NM_206846	299269	Rn.22509	NM_206846	ENSRNOG00000026605	Ifi27l2b	isg12(b)	interferon, alpha-inducible protein 27 like 2B	protein-coding
18386	chr1	266254264	266272648	+	10698	NA	intron (NM_001128083, intron 1 of 5)	intron (NM_001128083, intron 1 of 5)	7659	NM_001128083	688785	Rn.95112	NM_001128083	ENSRNOG00000019968	Trim8	-	tripartite motif-containing 8	protein-coding
13983	chr8	124556792	124570773	+	10649	NA	Intergenic	Intergenic	-164918	NM_031132	81810	Rn.9954	NM_031132	ENSRNOG00000013265	Tgfbr2	TGF-beta 2|Tgfbr2T	transforming growth factor, beta receptor 2	protein-coding
12863	chr1	274606170	274619031	+	10605	NA	Intergenic	Intergenic	-16419	NM_022265	64031	Rn.122017	NM_022265	ENSRNOG00000014779	Pdcd4	Dug	programmed cell death 4	protein-coding
28005	chr15	108392918	108420921	+	10589	NA	intron (NM_001034937, intron 7 of 8)	intron (NM_001034937, intron 7 of 8)	-30698	NM_001109386	679975	Rn.179130	NM_001109386	ENSRNOG00000025094	Gpr183	Ebi2	G protein-coupled receptor 183	protein-coding
13222	chr10	87069117	87082337	+	10571	NA	Intergenic	Intergenic	-8283	NM_199489	287673	Rn.229736	NM_199489	ENSRNOG00000010665	Ccr7	-	C-C motif chemokine receptor 7	protein-coding
13128	chr8	33783762	33796888	+	10520	NA	Intergenic	Intergenic	-26061	NM_012555	24356	Rn.88756	NM_012555	ENSRNOG00000008941	Ets1	Ets-1|Etsoncb|Tpl1	ETS proto-oncogene 1, transcription factor	protein-coding
13788	chr5	57157669	57171455	+	10513	NA	intron (NM_053287, intron 1 of 5)	intron (NM_053287, intron 1 of 5)	4048	NM_053287	24390	Rn.17157	NM_053287	ENSRNOG00000059461	B4galt1	Ggtb2	beta-1,4-galactosyltransferase 1	protein-coding
15198	chr20	46704956	46720152	+	10496	NA	intron (NM_001047940, intron 2 of 3)	intron (NM_001047940, intron 2 of 3)	5192	NM_001047940	499469	Rn.116758	NM_001047940		LOC499469	-	Ab2-018	protein-coding
12380	chr1	166090840	166103218	+	10423	NA	Intergenic	Intergenic	-44925	NM_001107539	308864	Rn.2386	NM_001107539	ENSRNOG00000019319	Fchsd2	-	FCH and double SH3 domains 2	protein-coding
14078	chr3	11667737	11681813	+	10377	NA	Intergenic	B1F2|SINE|Alu	-4755	NM_001010968	497010	Rn.187025	NM_001010968	ENSRNOG00000050190	Eng	-	endoglin	protein-coding
32110	chr10	86847084	86879192	+	10372	NA	Intergenic	Intergenic	-7392	NM_031528	24705	Rn.91057	NM_031528	ENSRNOG00000009972	Rara	-	retinoic acid receptor, alpha	protein-coding
10745	chr6	10747092	10757835	+	10323	NA	Intergenic	Intergenic	78092	NM_001109274	500616	Rn.47568	NM_001109274	ENSRNOG00000028504	Socs5	RGD1564914	suppressor of cytokine signaling 5	protein-coding
12582	chr7	11067740	11080320	+	10254	NA	intron (NM_053542, intron 6 of 6)	intron (NM_053542, intron 6 of 6)	-3381	NM_001108075	314649	Rn.225785	NM_001108075	ENSRNOG00000005370	S1pr4	Edg6	sphingosine-1-phosphate receptor 4	protein-coding
14325	chr5	152973242	152987565	+	10246	NA	intron (NM_001109271, intron 1 of 9)	PB1D10|SINE|Alu	6883	NM_001109271	500564	Rn.62309	NM_001109271	ENSRNOG00000000151	Ldlrap1	RGD1563417	low density lipoprotein receptor adaptor protein 1	protein-coding
11426	chr8	116359055	116370479	+	10229	NA	Intergenic	Intergenic	-3424	NM_001079942	363142	Rn.26859	NM_001079942	ENSRNOG00000016512	Sema3b	-	semaphorin 3B	protein-coding
11765	chr6	107684219	107695982	+	10223	NA	Intergenic	Intergenic	-11944	NM_001169116	314306		NM_001169116	ENSRNOG00000010653	Elmsan1	RGD1306119	ELM2 and Myb/SANT domain containing 1	protein-coding
15203	chr8	124388394	124403595	+	10207	NA	intron (NM_031132, intron 1 of 8)	B4A|SINE|B4	2870	NM_031132	81810	Rn.9954	NM_031132	ENSRNOG00000013265	Tgfbr2	TGF-beta 2|Tgfbr2T	transforming growth factor, beta receptor 2	protein-coding
10987	chr10	85968669	85979654	+	10206	NA	intron (NM_017346, intron 1 of 13)	CpG	483	NM_017346	50688	Rn.9417	NM_017346	ENSRNOG00000004518	Cacnb1	-	calcium voltage-gated channel auxiliary subunit beta 1	protein-coding
24079	chr12	46816507	46840584	+	10185	NA	intron (NM_001012147, intron 1 of 9)	(GCC)n|Simple_repeat|Simple_repeat	16534	NM_001012147	360820	Rn.75	NM_001012147	ENSRNOG00000001149	Pxn	-	paxillin	protein-coding
10386-2	chr2	197776110	197786494	+	10180	NA	Intergenic	Intergenic	-4910	NM_021846	60430	Rn.129914	NM_021846		Mcl1	-	MCL1 apoptosis regulator, BCL2 family member	protein-coding
15099	chr6	24190798	24205895	+	10162	NA	Intergenic	Intergenic	38335	NM_001129880	683626	Rn.228773	NM_001129880	ENSRNOG00000039902	Lbh	-	LBH regulator of WNT signaling pathway	protein-coding
10530	chr7	37323062	37333590	+	10153	NA	Intergenic	Intergenic	226912	NM_001108086	314764	Rn.23513	NM_001108086	ENSRNOG00000021681	Eea1	-	early endosome antigen 1	protein-coding
11234	chr7	37573832	37585064	+	10117	NA	Intergenic	Intergenic	-233383	NM_017258	29618	Rn.1000	NM_017258	ENSRNOG00000004284	Btg1	-	BTG anti-proliferation factor 1	protein-coding
17670	chr5	172330724	172348392	+	10104	NA	Intergenic	Intergenic	-3666	NM_001015034	366518	Rn.14734	NM_001015034	ENSRNOG00000013820	Tnfrsf14	-	TNF receptor superfamily member 14	protein-coding
13314	chr16	2848098	2861410	+	10099	NA	Intergenic	Intergenic	-103529	NM_001106061	290541	Rn.11687	NM_001106061	ENSRNOG00000014363	Arhgef3	-	Rho guanine nucleotide exchange factor 3	protein-coding
17727	chr7	117249374	117267099	+	9925	NA	promoter-TSS (NM_001164307)	promoter-TSS (NM_001164307)	363	NM_001164305	64204	Rn.1085	NM_022401	ENSRNOG00000023781	Plec	Pcn|Plec1|Pltn	plectin	protein-coding
10757	chr14	45453823	45464578	+	9894	NA	Intergenic	Intergenic	128054	NR_037399	100526626		NR_037399	ENSRNOG00000048183	Mir328b	rno-mir-328b	microRNA 328b	ncRNA
11441	chr13	98660513	98671952	+	9873	NA	intron (NM_019312, intron 2 of 7)	intron (NM_019312, intron 2 of 7)	50945	NM_019312	54260	Rn.22498	NM_019312	ENSRNOG00000002969	Itpkb	IP3K B	inositol-trisphosphate 3-kinase B	protein-coding
14503	chr9	14634379	14648880	+	9859	NA	Intergenic	RMER10B|LTR|ERVL	-23616	NM_001106884	301227	Rn.106975	NM_001106884	ENSRNOG00000013578	Trem2	-	triggering receptor expressed on myeloid cells 2	protein-coding
10133	chr10	84905558	84915689	+	9829	NA	intron (NM_001107045, intron 2 of 7)	intron (NM_001107045, intron 2 of 7)	10263	NM_001107045	303499	Rn.229752	NM_001107045	ENSRNOG00000010492	Sp2	-	Sp2 transcription factor	protein-coding
10893	chr6	7358972	7369863	+	9820	NA	Intergenic	Intergenic	57039	NM_001036626	298765	Rn.22055	NM_001036626	ENSRNOG00000005067	Zfp36l2	-	zinc finger protein 36, C3H type-like 2	protein-coding
13699	chr14	10608955	10622652	+	9817	NA	Intergenic	Intergenic	34667	NM_001044255	498332	Rn.7463	NM_001044255	ENSRNOG00000002194	Coq2	PHB:PPT|RGD1306722	coenzyme Q2, polyprenyltransferase	protein-coding
21148	chr10	66422350	66443496	+	9796	NA	intron (NM_001108284, intron 1 of 17)	intron (NM_001108284, intron 1 of 17)	49227	NM_001108284	360573	Rn.179021	NM_001108284		Ksr1	Ksr	kinase suppressor of ras 1	protein-coding
15899	chr6	126548489	126564386	+	9779	NA	intron (NM_001191985, intron 1 of 9)	intron (NM_001191985, intron 1 of 9)	25597	NM_001191985	500709	Rn.8858	NM_001191985	ENSRNOG00000008051	Itpk1	-	inositol-tetrakisphosphate 1-kinase	protein-coding
13651	chr20	6900754	6914403	+	9724	NA	intron (NM_022666, intron 1 of 8)	intron (NM_022666, intron 1 of 8)	-15920	NM_001170481	294312	Rn.9448	NM_001170481	ENSRNOG00000000525	Pi16	-	peptidase inhibitor 16	protein-coding
11551	chr14	91841472	91853021	+	9704	NA	intron (NM_001107237, intron 3 of 6)	intron (NM_001107237, intron 3 of 6)	57187	NM_001011913	289777	Rn.211783	NM_001011913	ENSRNOG00000004440	Fignl1	-	fidgetin-like 1	protein-coding
13276	chr7	61131666	61144940	+	9674	NA	Intergenic	(TCTT)n|Simple_repeat|Simple_repeat	-36066	NM_001017459	314859	Rn.162942	NM_001017459	ENSRNOG00000007286	Mdm1	-	Mdm1 nuclear protein	protein-coding
16666	chr6	7369935	7386599	+	9648	NA	Intergenic	Intergenic	43189	NM_001036626	298765	Rn.22055	NM_001036626	ENSRNOG00000005067	Zfp36l2	-	zinc finger protein 36, C3H type-like 2	protein-coding
22295	chr14	84417085	84439378	+	9598	NA	intron (NM_001015022, intron 1 of 8)	intron (NM_001015022, intron 1 of 8)	10911	NM_001015022	360968	Rn.105859	NM_001015022	ENSRNOG00000006394	Tbc1d10a	Tbc1d10	TBC1 domain family, member 10a	protein-coding
12529	chr6	103163255	103175782	+	9591	NA	Intergenic	Intergenic	143556	NM_017172	29344	Rn.6142	NM_017172	ENSRNOG00000058646	Zfp36l1	Berg36|Brf1|ERF1|TIS11b|cMG1	zinc finger protein 36, C3H type-like 1	protein-coding
14727	chr20	27672961	27687686	+	9512	NA	TTS (NM_001024976)	TTS (NM_001024976)	2485	NM_001024976	294430	Rn.12813	NM_001024976	ENSRNOG00000037757	Calhm6	Fam26f|RGD1304835	calcium homeostasis modulator family member 6	protein-coding
11307	chr3	110305020	110316325	+	9483	NA	intron (NM_139258, intron 4 of 4)	L1ME4a|LINE|L1	13412	NM_139258	246142	Rn.213264	NM_139258	ENSRNOG00000007529	Bmf	-	Bcl2 modifying factor	protein-coding
10071	chr19	59656120	59666189	+	9460	NA	Intergenic	MLT1J1|LTR|ERVL-MaLR	212257	NM_152935	266601	Rn.2143	NM_152935	ENSRNOG00000019980	Tomm20	-	translocase of outer mitochondrial membrane 20	protein-coding
16807	chr5	166607567	166624372	+	9453	NA	intron (NM_001108978, intron 2 of 22)	intron (NM_001108978, intron 2 of 22)	12059	NM_001108978	366508	Rn.11530	NM_001108978	ENSRNOG00000016846	Pik3cd	-	phosphatidylinositol-4,5-bisphosphate 3-kinase, catalytic subunit delta	protein-coding
11179	chr19	59750006	59761183	+	9376	NA	Intergenic	Intergenic	117817	NM_152935	266601	Rn.2143	NM_152935	ENSRNOG00000019980	Tomm20	-	translocase of outer mitochondrial membrane 20	protein-coding
10531	chr17	42492112	42502641	+	9293	NA	Intergenic	Intergenic	-75323	NM_001014009	306934	Rn.202381	NM_001014009	ENSRNOG00000018804	Ripor2	Ab2-162|Fam65b|RGD1306939	RHO family interacting cell polarization regulator 2	protein-coding
13498	chr18	79371652	79385148	+	9227	NA	intron (NM_001025289, intron 3 of 3)	intron (NM_001025289, intron 3 of 3)	-27981	NM_001025291	24547	Rn.63285	NM_017026	ENSRNOG00000016516	Mbp	Mbps	myelin basic protein	protein-coding
15285	chr1	142226083	142241366	+	9216	NA	Intergenic	B1F|SINE|Alu	-36542	NM_019331	54281	Rn.3220	NM_019331	ENSRNOG00000011352	Furin	Pace|Pcsk3	furin (paired basic amino acid cleaving enzyme)	protein-coding
11310	chr1	85371249	85382557	+	9197	NA	Intergenic	Intergenic	-3185	NM_133290	79426	Rn.82737	NM_133290	ENSRNOG00000058388	Zfp36	Tis11	zinc finger protein 36	protein-coding
10413	chr16	20624274	20634685	+	9120	NA	intron (NM_001107304, intron 1 of 11)	intron (NM_001107304, intron 1 of 11)	11962	NM_001107304	306347	Rn.7876	NM_001107304	ENSRNOG00000019824	Ell	-	elongation factor for RNA polymerase II	protein-coding
9600	chr7	12610780	12620378	+	9099	NA	intron (NM_001173974, intron 3 of 7)	intron (NM_001173974, intron 3 of 7)	4103	NM_001173974	362840	Rn.104272	NM_001173974	ENSRNOG00000011489	R3hdm4	RGD1307067	R3H domain containing 4	protein-coding
10065	chr2	189245399	189255462	+	9087	NA	intron (NM_017020, intron 1 of 9)	intron (NM_017020, intron 1 of 9)	4122	NM_017020	24499	Rn.1716	NM_017020	ENSRNOG00000020811	Il6r	IL6R1|Il6ra	interleukin 6 receptor	protein-coding
17722	chr2	198675833	198693553	+	9070	NA	exon (NM_001008767, exon 5 of 8)	exon (NM_001008767, exon 5 of 8)	1525	NM_001008767	117514	Rn.2758	NM_001008767	ENSRNOG00000021201	Txnip	Vdup1	thioredoxin interacting protein	protein-coding
12816-2	chr20	3478294	3491108	+	9063	NA	Intergenic	Intergenic	-44699	NM_212505	294235	Rn.23638	NM_212505	ENSRNOG00000000827	Ier3	Dif2|Iex1|Ler3|Prg1	immediate early response 3	protein-coding
9658	chr7	140992890	141002546	+	9062	NA	Intergenic	Intergenic	30436	NM_001134583	363000	Rn.20937	NM_001134583	ENSRNOG00000052539	Prpf40b	RGD1565411	pre-mRNA processing factor 40 homolog B	protein-coding
10368	chr10	85071487	85081853	+	9061	NA	intron (NM_172021, intron 7 of 9)	intron (NM_172021, intron 7 of 9)	8180	NM_172021	266764	Rn.33571	NM_172021	ENSRNOG00000009370	Tbkbp1	Prosapip2	TBK1 binding protein 1	protein-coding
15396	chr5	47485895	47501289	+	9052	NA	Intergenic	Intergenic	-52422	NM_001135754	313125	Rn.212302	NM_001135754	ENSRNOG00000006170	Bach2	RGD1562865	BTB domain and CNC homolog 2	protein-coding
22821	chr7	12407481	12430300	+	8989	NA	intron (NM_001191577, intron 4 of 7)	intron (NM_001191577, intron 4 of 7)	3661	NM_001191577	314623	Rn.45925	NM_001191577	ENSRNOG00000015434	Midn	-	midnolin	protein-coding
13224	chr4	146784868	146798090	+	8982	NA	intron (NM_001015004, intron 2 of 4)	intron (NM_001015004, intron 2 of 4)	47918	NM_001015004	297523	Rn.23131	NM_001015004	ENSRNOG00000007822	Vgll4	-	vestigial-like family member 4	protein-coding
11558	chr20	7194964	7206520	+	8966	NA	intron (NM_001024243, intron 1 of 4)	L2|LINE|L2	7550	NM_001024243	294292	Rn.195252	NM_001024243	ENSRNOG00000061176	Nudt3	-	nudix hydrolase 3	protein-coding
13844-2	chr7	126528315	126542157	+	8926	NA	Intergenic	Intergenic	-54976	NR_031804	100314224		NR_031804	ENSRNOG00000035461	Mirlet7c2	Mirlet7c-2|rno-let-7c-2	microRNA let-7c-2	ncRNA
12649	chr5	143107870	143120517	+	8922	NA	intron (NM_001077671, intron 3 of 5)	intron (NM_001077671, intron 3 of 5)	5938	NM_001077671	313587	Rn.234344	NM_001077671	ENSRNOG00000009131	Zc3h12a	MCPIP-1|RGD1306776|Reg1	zinc finger CCCH type containing 12A	protein-coding
12962	chr10	37634779	37647739	+	8913	NA	Intergenic	ID_Rn2|SINE|ID	46681	NM_001007608	287280	Rn.3477	NM_001007608	ENSRNOG00000005828	Skp1	Skp1a	S-phase kinase-associated protein 1	protein-coding
13039	chr10	46574905	46587942	+	8904	NA	intron (NM_001276707, intron 1 of 18)	intron (NM_001276707, intron 1 of 18)	1431	NM_001276708	78968	Rn.198857	NM_001276707	ENSRNOG00000003463	Srebf1	ADD-1|ADD1|SREBP-1|SREBP-1c|Srebp1	sterol regulatory element binding transcription factor 1	protein-coding
9591	chr3	161806637	161816226	+	8884	NA	intron (NM_001107803, intron 1 of 9)	intron (NM_001107803, intron 1 of 9)	860	NM_001107803	311637	Rn.12123	NM_001107803	ENSRNOG00000018649	Slc35c2	-	solute carrier family 35 member C2	protein-coding
17921	chr4	8266760	8284679	+	8884	NA	Intergenic	Intergenic	-20141	NM_001100851	311968	Rn.106040	NM_001100851	ENSRNOG00000021614	Kmt2e	Mll5	lysine methyltransferase 2E	protein-coding
14147	chr3	164503207	164517352	+	8873	NA	Intergenic	Intergenic	85777	NM_001301715	24253	Rn.6479	NM_024125	ENSRNOG00000057347	Cebpb	Il6dbp|NF-IL6|TCF5	CCAAT/enhancer binding protein beta	protein-coding
10612	chr3	62515923	62526533	+	8847	NA	intron (NM_031789, intron 1 of 4)	intron (NM_031789, intron 1 of 4)	3766	NM_031789	83619	Rn.10867	NM_031789	ENSRNOG00000001548	Nfe2l2	-	nuclear factor, erythroid 2-like 2	protein-coding
10633	chr3	162509562	162520193	+	8803	NA	intron (NM_001100838, intron 11 of 21)	intron (NM_001100838, intron 11 of 21)	64324	NM_001100838	296374	Rn.23808	NM_001100838	ENSRNOG00000019154	Zmynd8	Prkcbp1|spikar	zinc finger, MYND-type containing 8	protein-coding
21268	chr5	154437739	154459005	+	8790	NA	Intergenic	Intergenic	-41231	NM_013058	25585	Rn.2760	NM_013058	ENSRNOG00000026124	Id3	-	inhibitor of DNA binding 3, HLH protein	protein-coding
18788	chr10	106217226	106236012	+	8770	NA	intron (NM_176856, intron 2 of 7)	intron (NM_176856, intron 2 of 7)	-14582	NM_031837	83788	Rn.91127	NM_031837		Sept9	Eseptin|Msf|Slpa	septin 9	protein-coding
14520	chr5	151283378	151297896	+	8734	NA	intron (NM_001013167, intron 1 of 19)	intron (NM_001013167, intron 1 of 19)	19792	NM_001013167	313024	Rn.162111	NM_001013167	ENSRNOG00000009805	Wasf2	-	WASP family member 2	protein-coding
14916-2	chr9	15233599	15248513	+	8716	NA	Intergenic	L1MA7|LINE|L1	-26233	NM_001025707	316214	Rn.22098	NM_001025707	ENSRNOG00000014666	Tfeb	Tcfeb	transcription factor EB	protein-coding
10479	chr5	152354625	152365102	+	8646	NA	3' UTR (NM_001080151, exon 13 of 13)	3' UTR (NM_001080151, exon 13 of 13)	-1220	NM_001106688	298544	Rn.18564	NM_001106688	ENSRNOG00000015967	Sh3bgrl3	-	SH3 domain binding glutamate-rich protein like 3	protein-coding
9277	chr4	131793276	131802551	+	8626	NA	Intergenic	Intergenic	-199609	NM_001034131	297480	Rn.33321	NM_001034131	ENSRNOG00000009184	Foxp1	-	forkhead box P1	protein-coding
10229	chr5	151311056	151321283	+	8616	NA	intron (NM_001013167, intron 1 of 19)	intron (NM_001013167, intron 1 of 19)	45324	NM_001013167	313024	Rn.162111	NM_001013167	ENSRNOG00000009805	Wasf2	-	WASP family member 2	protein-coding
21512	chr14	91779003	91800513	+	8611	NA	intron (NM_001107237, intron 1 of 6)	intron (NM_001107237, intron 1 of 6)	7404	NM_001107237	305501	Rn.218270	NM_001107237	ENSRNOG00000004444	Ikzf1	RGD1562979	IKAROS family zinc finger 1	protein-coding
11884	chr8	117787704	117799586	+	8596	NA	intron (NM_001006989, intron 1 of 3)	intron (NM_001006989, intron 1 of 3)	356	NM_001006989	301013	Rn.102027	NM_001006989	ENSRNOG00000020667	Shisa5	-	shisa family member 5	protein-coding
11608	chr7	37925228	37936834	+	8594	NA	Intergenic	Intergenic	118200	NM_017258	29618	Rn.1000	NM_017258	ENSRNOG00000004284	Btg1	-	BTG anti-proliferation factor 1	protein-coding
11058	chr2	43518455	43529511	+	8575	NA	Intergenic	Intergenic	-130779	NM_053887	116667	Rn.11081	NM_053887	ENSRNOG00000013177	Map3k1	Mekk1	mitogen-activated protein kinase kinase kinase 1	protein-coding
22478	chr4	119290021	119312497	+	8563	NA	intron (NM_001109247, intron 1 of 10)	intron (NM_001109247, intron 1 of 10)	26563	NM_001109247	500246	Rn.22776	NM_001109247	ENSRNOG00000009347	Arhgap25	RGD1562105	Rho GTPase activating protein 25	protein-coding
15484	chr1	86985732	87001214	+	8560	NA	Intergenic	Intergenic	-2620	NM_032619	80846	Rn.33873	NM_032619	ENSRNOG00000020235	Hnrnpl	Hnrpl|hnrnp-L	heterogeneous nuclear ribonucleoprotein L	protein-coding
12363	chr3	123745310	123757671	+	8559	NA	Intergenic	RMER15|LTR|ERVL	-2567	NM_001134618	499893	Rn.22263	NM_001134618	ENSRNOG00000021249	Ap5s1	RGD1561852	adaptor related protein complex 5 subunit sigma 1	protein-coding
14729	chr5	144266604	144281331	+	8559	NA	intron (NM_001109438, intron 1 of 17)	intron (NM_001109438, intron 1 of 17)	1014	NM_001109438	681287	Rn.39212	NM_001109438	ENSRNOG00000010237	Map7d1	Mtap7d1	MAP7 domain containing 1	protein-coding
21288	chr7	37542997	37564283	+	8522	NA	Intergenic	Intergenic	-259191	NM_017258	29618	Rn.1000	NM_017258	ENSRNOG00000004284	Btg1	-	BTG anti-proliferation factor 1	protein-coding
15457	chr3	7094079	7109534	+	8502	NA	Intergenic	Intergenic	-8114	NM_019250	29622	Rn.40174	NM_019250	ENSRNOG00000010219	Ralgds	Rgds	ral guanine nucleotide dissociation stimulator	protein-coding
9033	chr7	18603521	18612552	+	8493	NA	intron (NM_032617, intron 1 of 4)	intron (NM_032617, intron 1 of 4)	4096	NM_032617	79434	Rn.124832	NM_032617	ENSRNOG00000007648	Rab11b	-	RAB11B, member RAS oncogene family	protein-coding
16218	chr6	102822566	102838782	+	8472	NA	Intergenic	Intergenic	-357748	NM_001108038	314265	Rn.16048	NM_001108038	ENSRNOG00000059875	Zfyve26	-	zinc finger FYVE-type containing 26	protein-coding
10515	chr10	85756957	85767470	+	8468	NA	intron (NM_032613, intron 3 of 7)	intron (NM_032613, intron 3 of 7)	17551	NM_032613	29278	Rn.94195	NM_032613	ENSRNOG00000004132	Lasp1	-	LIM and SH3 protein 1	protein-coding
9452	chr10	73920551	73930001	+	8463	NA	intron (NM_138839, intron 9 of 11)	intron (NM_138839, intron 9 of 11)	-22975	NR_031823	100314000		NR_031823	ENSRNOG00000035480	Mir21	rno-mir-21	microRNA 21	ncRNA
9223	chr8	72703738	72712959	+	8461	NA	intron (NM_153317, intron 1 of 7)	intron (NM_153317, intron 1 of 7)	6298	NM_153317	266688	Rn.10995	NM_153317	ENSRNOG00000018009	Rab8b	-	RAB8B, member RAS oncogene family	protein-coding
11937	chr20	29469919	29481854	+	8461	NA	Intergenic	Intergenic	30376	NM_001013907	294513	Rn.20419	NM_001013907	ENSRNOG00000030408	Dnajb12	-	DnaJ heat shock protein family (Hsp40) member B12	protein-coding
16063	chr17	15685440	15701501	+	8459	NA	intron (NM_198765, intron 1 of 7)	intron (NM_198765, intron 1 of 7)	24565	NM_001033674	306809	Rn.103443	NM_198765	ENSRNOG00000016031	Bicd2	-	BICD cargo adaptor 2	protein-coding
8823	chr4	131670669	131679490	+	8438	NA	Intergenic	Intergenic	-76775	NM_001034131	297480	Rn.33321	NM_001034131	ENSRNOG00000009184	Foxp1	-	forkhead box P1	protein-coding
10657	chr5	166639713	166650368	+	8400	NA	Intergenic	Intergenic	-17012	NM_001108978	366508	Rn.11530	NM_001108978	ENSRNOG00000016846	Pik3cd	-	phosphatidylinositol-4,5-bisphosphate 3-kinase, catalytic subunit delta	protein-coding
20650	chr8	12059312	12079960	+	8383	NA	Intergenic	Intergenic	181116	NM_001007660	300359	Rn.120577	NM_001007660	ENSRNOG00000005713	Ccdc82	-	coiled-coil domain containing 82	protein-coding
10897	chr15	108463656	108474551	+	8383	NA	Intergenic	Intergenic	15956	NM_001109429	680794	Rn.131975	NM_001109429	ENSRNOG00000013835	Timm8a2	-	translocase of inner mitochondrial membrane 8A2	protein-coding
8932	chr7	12302488	12311418	+	8375	NA	intron (NM_001025742, intron 1 of 11)	B1_Mur3|SINE|Alu	4196	NM_001025742	362836	Rn.16769	NM_001025742	ENSRNOG00000031387	Dazap1	-	DAZ associated protein 1	protein-coding
14566	chr14	10638244	10652808	+	8369	NA	Intergenic	ORR1F|LTR|ERVL-MaLR	-47273	NM_001108353	360914	Rn.2649	NM_001108353	ENSRNOG00000002217	Plac8	-	placenta associated 8	protein-coding
8927	chr8	124480867	124489792	+	8360	NA	Intergenic	Intergenic	-86465	NM_031132	81810	Rn.9954	NM_031132	ENSRNOG00000013265	Tgfbr2	TGF-beta 2|Tgfbr2T	transforming growth factor, beta receptor 2	protein-coding
18338	chr10	88490337	88508673	+	8357	NA	intron (NM_213625, intron 12 of 13)	intron (NM_213625, intron 12 of 13)	8707	NM_012809	25275	Rn.31762	NM_012809	ENSRNOG00000017496	Cnp	CNPF|CNPI|CNPII|Cnp1	2',3'-cyclic nucleotide 3' phosphodiesterase	protein-coding
11345	chr10	106238162	106249505	+	8343	NA	intron (NM_031837, intron 1 of 6)	intron (NM_031837, intron 1 of 6)	2632	NM_031837	83788	Rn.91127	NM_031837		Sept9	Eseptin|Msf|Slpa	septin 9	protein-coding
9559	chr9	60518362	60527919	+	8295	NA	intron (NM_001108218, intron 16 of 27)	MTC-int|LTR|ERVL-MaLR	-93059	NM_133392	170904	Rn.1300	NM_133392	ENSRNOG00000012502	Stk17b	Drak2	serine/threonine kinase 17b	protein-coding
11535-2	chr10	105393013	105404546	+	8292	NA	Intergenic	Intergenic	53449	NM_022545	64390	Rn.2290	NM_022545	ENSRNOG00000010083	Prpsap1	-	phosphoribosyl pyrophosphate synthetase-associated protein 1	protein-coding
10923-2	chr2	198693678	198704599	+	8290	NA	Intergenic	Intergenic	15970	NM_001008767	117514	Rn.2758	NM_001008767	ENSRNOG00000021201	Txnip	Vdup1	thioredoxin interacting protein	protein-coding
8974	chr13	104303947	104312919	+	8282	NA	intron (NM_001105734, intron 2 of 3)	intron (NM_001105734, intron 2 of 3)	23773	NM_001105734	63995	Rn.163239	NM_001105734	ENSRNOG00000004003	Dusp10	Mkp-5|Mkp5	dual specificity phosphatase 10	protein-coding
12776	chr15	55003000	55015774	+	8281	NA	Intergenic	B4A|SINE|B4	-24646	NM_199084	290363	Rn.8721	NM_199084	ENSRNOG00000015054	Rcbtb2	Chc1l	RCC1 and BTB domain containing protein 2	protein-coding
16930	chr12	38034599	38051527	+	8280	NA	intron (NM_001134763, intron 1 of 31)	intron (NM_001134763, intron 1 of 31)	10022	NM_031234	81917	Rn.138353	NM_031234	ENSRNOG00000001091	Hip1r	-	huntingtin interacting protein 1 related	protein-coding
18053	chr7	122247784	122265835	+	8259	NA	Intergenic	RSINE1|SINE|B4	53277	NM_198787	362963	Rn.66996	NM_198787	ENSRNOG00000018745	Sgsm3	Rutbc3|bdif-1	small G protein signaling modulator 3	protein-coding
9486	chr13	50890590	50900074	+	8247	NA	Intergenic	Intergenic	20446	NM_080698	64507	Rn.8778	NM_080698	ENSRNOG00000003183	Fmod	-	fibromodulin	protein-coding
17794	chr11	73307460	73325252	+	8235	NA	Intergenic	Intergenic	237374	NM_001034006	619382	Rn.208307	NM_001034006	ENSRNOG00000001730	Acap2	Centb2|cnt-b2	ArfGAP with coiled-coil, ankyrin repeat and PH domains 2	protein-coding
9904	chr8	53055281	53065183	+	8185	NA	intron (NM_001013181, intron 3 of 6)	intron (NM_001013181, intron 3 of 6)	86533	NM_001013181	353227	Rn.214576	NM_001013181	ENSRNOG00000029980	Zbtb16	Lx|Plzf|Zfp145|Znf145	zinc finger and BTB domain containing 16	protein-coding
16097	chr2	141825733	141841828	+	8143	NA	Intergenic	Intergenic	382546	NM_001191846	84482	Rn.116108	NM_001191846	ENSRNOG00000013397	Foxo1	Fkhr|Foxo1a	forkhead box O1	protein-coding
10801	chr2	187808856	187819655	+	8122	NA	intron (NM_001012078, intron 3 of 14)	intron (NM_001012078, intron 3 of 14)	3323	NM_001012078	310630	Rn.54039	NM_001012078	ENSRNOG00000019737	Sema4a	-	semaphorin 4A	protein-coding
19298	chr3	82340829	82360125	+	8117	NA	intron (NM_031797, intron 1 of 9)	intron (NM_031797, intron 1 of 9)	17880	NM_031797	83628	Rn.3022	NM_031797	ENSRNOG00000000047	Cd82	Kai1	Cd82 molecule	protein-coding
15768	chr2	189194848	189210614	+	8107	NA	Intergenic	ID_B1|SINE|B4	51821	NM_017020	24499	Rn.1716	NM_017020	ENSRNOG00000020811	Il6r	IL6R1|Il6ra	interleukin 6 receptor	protein-coding
14186	chr4	147895029	147909213	+	8077	NA	Intergenic	Intergenic	-8129	NM_001107881	312652	Rn.21111	NM_001107881	ENSRNOG00000025209	Plxnd1	-	plexin D1	protein-coding
8643	chr1	167340004	167348645	+	7995	NA	intron (NM_001037195, intron 1 of 1)	intron (NM_001037195, intron 1 of 1)	3339	NM_001037195	308875	Rn.11976	NM_001037195	ENSRNOG00000020393	Rhog	Arhg	ras homolog family member G	protein-coding
9690	chr16	7526603	7536291	+	7992	NA	intron (NM_054011, intron 2 of 8)	intron (NM_054011, intron 2 of 8)	6754	NM_054011	117186	Rn.163321	NM_054011	ENSRNOG00000052391	Sh3bp5	SH3BP-5|Sab|Vesp18	SH3-domain binding protein 5	protein-coding
14352	chr1	264145255	264159605	+	7974	NA	Intergenic	B1_Mur1|SINE|Alu	20299	NM_139192	246074	Rn.1023	NM_139192	ENSRNOG00000013552	Scd	Scd1	stearoyl-CoA desaturase	protein-coding
13179	chr7	100209745	100222922	+	7924	NA	Intergenic	Intergenic	166564	NM_001145141	500876	Rn.141036	NM_001145141	ENSRNOG00000004914	LOC500876	-	LOC500876	protein-coding
11623	chr5	122094612	122106233	+	7924	NA	intron (NM_017031, intron 5 of 14)	intron (NM_017031, intron 5 of 14)	341186	NM_017031	24626	Rn.37733	NM_017031	ENSRNOG00000005905	Pde4b	PDE4/IVb|Pde4B1|Pde4B2|Pde4B3|Pde4B4|Pde4b5|Pde4b_v1|Pde4b_v2|Pde4b_v3|Pde4b_v4	phosphodiesterase 4B	protein-coding
14394	chr10	105343083	105357475	+	7921	NA	Intergenic	Intergenic	-60904	NM_053832	116557	Rn.202954	NM_053832		Foxj1	Hfh-4|Hfh4	forkhead box J1	protein-coding
11681	chr4	157735634	157747313	+	7916	NA	exon (NM_001106622, exon 3 of 7)	exon (NM_001106622, exon 3 of 7)	1726	NM_001106622	297602	Rn.162788	NM_001106622	ENSRNOG00000027552	Tapbpl	-	TAP binding protein-like	protein-coding
8898	chr7	123382806	123391702	+	7915	NA	intron (NM_001033694, intron 1 of 19)	intron (NM_001033694, intron 1 of 19)	6172	NM_001033694	300095	Rn.41063	NM_001033694	ENSRNOG00000007400	Srebf2	SREBP-2|SREBP2|Srebf2_retired	sterol regulatory element binding transcription factor 2	protein-coding
8742	chr1	46695588	46704328	+	7881	NA	Intergenic	Intergenic	-80182	NM_001127637	683687	Rn.216425	NM_001127637	ENSRNOG00000046874	Snx9	-	sorting nexin 9	protein-coding
8779	chr10	106938531	106947308	+	7840	NA	Intergenic	Intergenic	33121	NM_053565	89829	Rn.127801	NM_053565	ENSRNOG00000002946	Socs3	Cish3|Socs-3|Ssi-3	suppressor of cytokine signaling 3	protein-coding
10509	chr16	7308644	7319151	+	7822	NA	exon (NM_001100882, exon 16 of 16)	exon (NM_001100882, exon 16 of 16)	10315	NM_001100882	290562	Rn.32183	NM_001100882	ENSRNOG00000018952	Sema3g	CSG53|RGD1306079	semaphorin 3G	protein-coding
13687	chr1	198120204	198133889	+	7727	NA	intron (NM_130411, intron 2 of 10)	intron (NM_130411, intron 2 of 10)	1811	NM_130411	155151	Rn.6990	NM_130411	ENSRNOG00000019430	Coro1a	-	coronin 1A	protein-coding
14261	chr3	6245852	6260111	+	7726	NA	intron (NM_012805, intron 1 of 9)	intron (NM_012805, intron 1 of 9)	41165	NM_012805	25271	Rn.108206	NM_012805	ENSRNOG00000009446	Rxra	-	retinoid X receptor alpha	protein-coding
10623	chr3	162618124	162628745	+	7713	NA	Intergenic	Intergenic	-44233	NM_001100838	296374	Rn.23808	NM_001100838	ENSRNOG00000019154	Zmynd8	Prkcbp1|spikar	zinc finger, MYND-type containing 8	protein-coding
13967	chr6	123418510	123432475	+	7697	NA	intron (NM_001108047, intron 2 of 6)	intron (NM_001108047, intron 2 of 6)	152203	NM_001108047	314374	Rn.105640	NM_001108047	ENSRNOG00000004709	Foxn3	Ches1	forkhead box N3	protein-coding
10338	chr8	124468956	124479292	+	7686	NA	Intergenic	ORR1C2|LTR|ERVL-MaLR	-75260	NM_031132	81810	Rn.9954	NM_031132	ENSRNOG00000013265	Tgfbr2	TGF-beta 2|Tgfbr2T	transforming growth factor, beta receptor 2	protein-coding
9726	chr14	45586062	45595786	+	7682	NA	Intergenic	Intergenic	259778	NR_037399	100526626		NR_037399	ENSRNOG00000048183	Mir328b	rno-mir-328b	microRNA 328b	ncRNA
15163	chr7	139306347	139321508	+	7682	NA	Intergenic	Intergenic	42229	NM_001127456	300191	Rn.32236	NM_001127456	ENSRNOG00000053196	Slc48a1	HRG-1|Hrg1	solute carrier family 48 member 1	protein-coding
8577	chr14	17072785	17081360	+	7649	NA	intron (NM_054001, intron 1 of 11)	intron (NM_054001, intron 1 of 11)	12899	NM_054001	117106	Rn.3957	NM_054001	ENSRNOG00000002225	Scarb2	Cd36l2|LGP85|LimpII	scavenger receptor class B, member 2	protein-coding
7976	chr1	87096167	87104141	+	7614	NA	intron (NM_031675, intron 4 of 20)	intron (NM_031675, intron 4 of 20)	33865	NM_001110808	308476	Rn.219171	NM_001107499	ENSRNOG00000020389	Capn12	-	calpain 12	protein-coding
8172	chr6	137662294	137670464	+	7606	NA	Intergenic	B3|SINE|B2	-2246	NM_001170595	314480	Rn.230017	NM_001170595	ENSRNOG00000013914	Gpr132	G2a	G protein-coupled receptor 132	protein-coding
16549	chr7	114971815	114988362	+	7585	NA	Intergenic	Intergenic	-17015	NM_001114405	362930	Rn.106043	NM_001114405	ENSRNOG00000007628	Ptp4a3	-	protein tyrosine phosphatase 4A3	protein-coding
8147	chr13	50157196	50165341	+	7583	NA	Intergenic	(TG)n|Simple_repeat|Simple_repeat	-3295	NM_001017491	498232	Rn.137613	NM_001017491	ENSRNOG00000028250	Lax1	-	lymphocyte transmembrane adaptor 1	protein-coding
10025	chr9	119827057	119837080	+	7575	NA	Intergenic	Intergenic	24079	NM_001126270	301701	Rn.225213	NM_001126270	ENSRNOG00000013727	Ndc80	Kntc2	NDC80 kinetochore complex component	protein-coding
10799	chr3	3933952	3944749	+	7559	NA	intron (NM_001105721, intron 2 of 33)	intron (NM_001105721, intron 2 of 33)	11665	NM_001105721	25496	Rn.25046	NM_001105721	ENSRNOG00000019322	Notch1	NOTCH|TAN1	notch receptor 1	protein-coding
8979	chr8	68621171	68630148	+	7558	NA	intron (NM_013095, intron 1 of 8)	B3|SINE|B2	52690	NM_013095	25631	Rn.10636	NM_013095	ENSRNOG00000008620	Smad3	Madh3|Smad 3|mad3	SMAD family member 3	protein-coding
10092	chr12	13708521	13718611	+	7541	NA	Intergenic	B2_Rat4|SINE|B2	-2277	NM_031144	81822	Rn.94978	NM_031144	ENSRNOG00000034254	Actb	Actx	actin, beta	protein-coding
14021	chr3	9479276	9493295	+	7497	NA	Intergenic	Intergenic	82445	NM_198200	379044	Rn.105612	NM_198200	ENSRNOG00000050781	Qrfp	26RFa|P518	pyroglutamylated RFamide peptide	protein-coding
8536	chr17	15756063	15764597	+	7493	NA	intron (NM_001108409, intron 1 of 15)	B1_Mur4|SINE|Alu	10367	NM_001108409	361223	Rn.214480	NM_001108409	ENSRNOG00000016225	Fgd3	-	FYVE, RhoGEF and PH domain containing 3	protein-coding
7918	chr10	70409004	70416920	+	7471	NA	intron (NM_053687, intron 2 of 5)	intron (NM_053687, intron 2 of 5)	1224	NM_053687	114247	Rn.80831	NM_053687	ENSRNOG00000057092	Slfn4	Cdk107|Slfn3	schlafen 4	protein-coding
17591	chr7	119742360	119759949	+	7465	NA	intron (NM_001034932, intron 1 of 2)	intron (NM_001034932, intron 1 of 2)	1512	NM_001034932	315114	Rn.17708	NM_001034932	ENSRNOG00000007300	C1qtnf6	Adiq|Ctrp6	C1q and TNF related 6	protein-coding
9006	chr20	20667819	20676823	+	7464	NA	intron (NM_001107622, intron 5 of 12)	intron (NM_001107622, intron 5 of 12)	40807	NM_001107622	309722	Rn.3782	NM_001107622	ENSRNOG00000000633	Rhobtb1	-	Rho-related BTB domain containing 1	protein-coding
24763	chr8	77305578	77330339	+	7461	NA	intron (NM_012597, intron 1 of 8)	B4A|SINE|B4	80290	NM_012597	24538	Rn.1195	NM_012597	ENSRNOG00000060338	Lipc	-	lipase C, hepatic type	protein-coding
8143	chr11	51195059	51203200	+	7442	NA	intron (NM_133601, intron 2 of 17)	intron (NM_133601, intron 2 of 17)	3574	NM_133601	171136	Rn.21799	NM_133601	ENSRNOG00000001982	Cblb	-	Cbl proto-oncogene B	protein-coding
11790	chr6	127326143	127337931	+	7425	NA	intron (NM_203410, intron 4 of 5)	intron (NM_203410, intron 4 of 5)	4078	NM_203410	170512	Rn.3867	NM_203410	ENSRNOG00000009263	Ifi27	IRG1|Ifi27l|Ifi27l1|isg12(a)	interferon, alpha-inducible protein 27	protein-coding
16333	chr3	6266738	6283069	+	7420	NA	intron (NM_012805, intron 2 of 9)	intron (NM_012805, intron 2 of 9)	63087	NM_012805	25271	Rn.108206	NM_012805	ENSRNOG00000009446	Rxra	-	retinoid X receptor alpha	protein-coding
12431	chr1	89329057	89341486	+	7401	NA	Intergenic	L1MB7|LINE|L1	-5853	NM_001107503	308501	Rn.25921	NM_001107503	ENSRNOG00000024000	Cd22	-	CD22 molecule	protein-coding
10056	chr12	36987951	36998005	+	7399	NA	intron (NM_001108334, intron 17 of 46)	intron (NM_001108334, intron 17 of 46)	54650	NM_001109547	689711	Rn.15321	NM_001109547	ENSRNOG00000001011	Rflna	Fam101a	refilin A	protein-coding
11709	chr10	73936303	73948010	+	7397	NA	intron (NM_138839, intron 7 of 11)	intron (NM_138839, intron 7 of 11)	-39855	NR_031823	100314000		NR_031823	ENSRNOG00000035480	Mir21	rno-mir-21	microRNA 21	ncRNA
18196	chr10	73891617	73909811	+	7378	NA	Intergenic	B1_Mur3|SINE|Alu	1587	NR_031823	100314000		NR_031823	ENSRNOG00000035480	Mir21	rno-mir-21	microRNA 21	ncRNA
12374	chr10	75505426	75517798	+	7377	NA	intron (NM_001013971, intron 7 of 10)	intron (NM_001013971, intron 7 of 10)	-17397	NM_001108289	360594	Rn.198893	NM_001108289	ENSRNOG00000010363	Mrps23	-	mitochondrial ribosomal protein S23	protein-coding
10452	chr1	265791277	265801727	+	7359	NA	Intergenic	MT2B|LTR|ERVL	-3570	NM_001107601	309447	Rn.102427	NM_001107601	ENSRNOG00000018468	Ldb1	-	LIM domain binding 1	protein-coding
8766	chr4	152716945	152725709	+	7337	NA	intron (NM_021595, intron 1 of 3)	ID_Rn1|SINE|ID	90126	NM_021595	59115	Rn.162768	NM_021595	ENSRNOG00000010282	Ninj2	-	ninjurin 2	protein-coding
Feb-76	chr7	108063332	108071306	+	7328	NA	Intergenic	Intergenic	-161891	NM_001013219	362924	Rn.8110	NM_001013219	ENSRNOG00000008209	St3gal1	Siat4a	ST3 beta-galactoside alpha-2,3-sialyltransferase 1	protein-coding
8875	chr3	155208112	155216985	+	7326	NA	intron (NM_001191072, intron 2 of 10)	B1_Mur1|SINE|Alu	51581	NM_001191072	680616	Rn.22957	NM_001191072	ENSRNOG00000015614	Ppp1r16b	-	protein phosphatase 1, regulatory subunit 16B	protein-coding
7984	chr5	122030858	122038840	+	7322	NA	intron (NM_017031, intron 4 of 14)	intron (NM_017031, intron 4 of 14)	275613	NM_017031	24626	Rn.37733	NM_017031	ENSRNOG00000005905	Pde4b	PDE4/IVb|Pde4B1|Pde4B2|Pde4B3|Pde4B4|Pde4b5|Pde4b_v1|Pde4b_v2|Pde4b_v3|Pde4b_v4	phosphodiesterase 4B	protein-coding
11967	chr4	131735352	131747317	+	7321	NA	Intergenic	B4A|SINE|B4	-143030	NM_001034131	297480	Rn.33321	NM_001034131	ENSRNOG00000009184	Foxp1	-	forkhead box P1	protein-coding
10239	chr1	124905311	124915548	+	7310	NA	Intergenic	Intergenic	-73023	NM_001037733	361586	Rn.211311	NM_001037733	ENSRNOG00000015829	Trpm1	-	transient receptor potential cation channel, subfamily M, member 1	protein-coding
16082	chr3	111883980	111900060	+	7300	NA	exon (NM_139324, exon 4 of 6)	exon (NM_139324, exon 4 of 6)	49821	NM_139324	192204	Rn.7379	NM_139324	ENSRNOG00000007584	Ehd4	Past2	EH-domain containing 4	protein-coding
7842	chr3	81320642	81328482	+	7272	NA	intron (NM_133405, intron 6 of 11)	Lx7|LINE|L1	19547	NM_133405	170917	Rn.21150	NM_133405	ENSRNOG00000007478	Cry2	-	cryptochrome circadian regulator 2	protein-coding
8551	chr1	47498498	47507047	+	7264	NA	promoter-TSS (NM_001309449)	promoter-TSS (NM_001309449)	-752	NM_001309449	308097		NM_001107455	ENSRNOG00000018915	Tagap	-	T-cell activation RhoGTPase activating protein	protein-coding
11965	chr18	77309577	77321540	+	7263	NA	intron (NM_001244933, intron 1 of 10)	intron (NM_001244933, intron 1 of 10)	7132	NM_001244933	100361818	Rn.229098	NM_001244933	ENSRNOG00000017146	Nfatc1	-	nuclear factor of activated T-cells 1	protein-coding
7509	chr10	107438112	107445619	+	7225	NA	intron (NM_144754, intron 1 of 3)	intron (NM_144754, intron 1 of 3)	3657	NM_144754	246272	Rn.7241	NM_144754	ENSRNOG00000003239	Cant1	srapy	calcium activated nucleotidase 1	protein-coding
Feb-18	chr7	114385597	114393513	+	7224	NA	Intergenic	Intergenic	-12278	NM_021597	59117	Rn.234328	NM_021597	ENSRNOG00000008533	Ago2	Eif2c2	argonaute RISC catalytic component 2	protein-coding
15649	chr10	46588088	46603735	+	7220	NA	Intergenic	Intergenic	-2902	NM_001276707	78968	Rn.198857	NM_001276707	ENSRNOG00000003463	Srebf1	ADD-1|ADD1|SREBP-1|SREBP-1c|Srebp1	sterol regulatory element binding transcription factor 1	protein-coding
13503	chr1	221196617	221210118	+	7211	NA	Intergenic	Intergenic	30556	NM_001008348	309172	Rn.1260	NM_001008348	ENSRNOG00000020881	Frmd8	RGD1310323	FERM domain containing 8	protein-coding
7882	chr10	86344834	86352714	+	7199	NA	intron (NM_001143895, intron 3 of 7)	intron (NM_001143895, intron 3 of 7)	6140	NM_001143895	688174	Rn.217141	NM_001143895	ENSRNOG00000046143	Pgap3	Perld1	post-GPI attachment to proteins 3	protein-coding
13857	chr7	12513720	12527575	+	7196	NA	Intergenic	Intergenic	-1493	NM_017165	29328	Rn.3647	NM_017165	ENSRNOG00000013604	Gpx4	Gshpx-4|Phgpx|gpx-4|snGpx	glutathione peroxidase 4	protein-coding
9821	chr3	8801552	8811371	+	7187	NA	intron (NM_001024782, intron 2 of 3)	intron (NM_001024782, intron 2 of 3)	3609	NM_001024782	311846	Rn.33512	NM_001024782	ENSRNOG00000025296	Lrrc8a	Lrrc8	leucine rich repeat containing 8 VRAC subunit A	protein-coding
10171	chr13	110709586	110719755	+	7179	NA	Intergenic	Intergenic	36860	NM_022853	58976	Rn.10120	NM_022853	ENSRNOG00000004749	Slc30a1	-	solute carrier family 30 member 1	protein-coding
17590	chr7	124027245	124044833	+	7169	NA	intron (NM_138877, intron 1 of 8)	intron (NM_138877, intron 1 of 8)	5525	NM_138877	25035	Rn.35994	NM_138877	ENSRNOG00000009592	Cyb5r3	Dia1|Nadhcb5|RNNADHCB5	cytochrome b5 reductase 3	protein-coding
8002	chr8	124490063	124498063	+	7133	NA	Intergenic	RLTR14|LTR|ERV1	-95199	NM_031132	81810	Rn.9954	NM_031132	ENSRNOG00000013265	Tgfbr2	TGF-beta 2|Tgfbr2T	transforming growth factor, beta receptor 2	protein-coding
8209	chr17	27626992	27635199	+	7062	NA	intron (NM_001107348, intron 2 of 12)	ID_Rn2|SINE|ID	34171	NM_001107348	306873	Rn.37	NM_001107348	ENSRNOG00000015701	Rreb1	-	ras responsive element binding protein 1	protein-coding
7839	chr15	108455761	108463598	+	7057	NA	Intergenic	Intergenic	6532	NM_001109429	680794	Rn.131975	NM_001109429	ENSRNOG00000013835	Timm8a2	-	translocase of inner mitochondrial membrane 8A2	protein-coding
9044	chr3	110262007	110271049	+	7054	NA	Intergenic	B3A|SINE|B2	-16901	NM_001106497	296076	Rn.1668	NM_001106497	ENSRNOG00000007512	Srp14	-	signal recognition particle 14	protein-coding
8053	chr6	28254127	28262178	+	7051	NA	intron (NM_001003958, intron 2 of 21)	intron (NM_001003958, intron 2 of 21)	22457	NM_001003958	444984	Rn.92659	NM_001003957	ENSRNOG00000026649	Dnmt3a	-	DNA methyltransferase 3 alpha	protein-coding
11057	chr1	204716540	204727595	+	7030	NA	intron (NM_001107556, intron 4 of 4)	intron (NM_001107556, intron 4 of 4)	83671	NM_001107556	309060	Rn.12282	NM_001107556	ENSRNOG00000061348	Fam53b	RGD1310799	family with sequence similarity 53, member B	protein-coding
13529	chr10	70373076	70386603	+	7021	NA	Intergenic	RMER1A|Other|Other	9458	NM_001107031	303380	Rn.105052	NM_001107031	ENSRNOG00000037113	Slfn2	-	schlafen 2	protein-coding
Feb-20	chr6	76263224	76272042	+	6973	NA	3' UTR (NM_001105720, exon 6 of 6)	3' UTR (NM_001105720, exon 6 of 6)	2824	NM_001105720	25493	Rn.12550	NM_001105720	ENSRNOG00000007390	Nfkbia	RL/IF-1	NFKB inhibitor alpha	protein-coding
20903	chr1	101697975	101718876	+	6968	NA	promoter-TSS (NM_001109623)	promoter-TSS (NM_001109623)	-139	NM_001109623	691120	Rn.189403	NM_001109623	ENSRNOG00000021037	Spaca4	-	sperm acrosome associated 4	protein-coding
7665	chr20	29524756	29532419	+	6967	NA	Intergenic	Intergenic	-17205	NM_080906	140942	Rn.9775	NM_080906	ENSRNOG00000057078	Ddit4	Rtp801	DNA-damage-inducible transcript 4	protein-coding
Feb-43	chr10	94845820	94854361	+	6945	NA	TTS (NM_031591)	TTS (NM_031591)	63112	NM_031591	29583	Rn.1878	NM_031591		Pecam1	CD31|Pecam	platelet and endothelial cell adhesion molecule 1	protein-coding
9397	chr4	145605928	145615323	+	6944	NA	intron (NM_001025422, intron 2 of 12)	MamRTE1|LINE|RTE-BovB	16050	NM_001025422	362418	Rn.17123	NM_001025422	ENSRNOG00000021817	Irak2	-	interleukin-1 receptor-associated kinase 2	protein-coding
11049	chr8	116753954	116765001	+	6943	NA	intron (NM_001106856, intron 17 of 22)	intron (NM_001106856, intron 17 of 22)	5299	NM_001106856	301000	Rn.98275	NM_001106856	ENSRNOG00000029195	Uba7	Ube1l	ubiquitin-like modifier activating enzyme 7	protein-coding
7745	chr8	122833886	122841629	+	6931	NA	intron (NM_001109300, intron 1 of 4)	L1MB8|LINE|L1	3722	NM_001109300	501065	Rn.12081	NM_001109300	ENSRNOG00000010986	Cmtm7	Cklfsf7	CKLF-like MARVEL transmembrane domain containing 7	protein-coding
12469	chr6	126486312	126498779	+	6920	NA	intron (NM_001191985, intron 3 of 9)	intron (NM_001191985, intron 3 of 9)	58319	NM_021655	24258	Rn.41024	NM_021655	ENSRNOG00000052549	Chga	-	chromogranin A	protein-coding
8505	chr10	17446582	17455085	+	6920	NA	intron (NM_019206, intron 2 of 20)	intron (NM_019206, intron 2 of 20)	29864	NM_019206	29398	Rn.4190	NM_019206	ENSRNOG00000004217	Stk10	-	serine/threonine kinase 10	protein-coding
9082	chr10	37625576	37634656	+	6918	NA	Intergenic	Intergenic	35538	NM_001007608	287280	Rn.3477	NM_001007608	ENSRNOG00000005828	Skp1	Skp1a	S-phase kinase-associated protein 1	protein-coding
7565	chr8	128665226	128672789	+	6911	NA	Intergenic	Intergenic	-3019	NM_001108786	363165	Rn.8793	NM_001108786	ENSRNOG00000033433	Csrnp1	Axud1	cysteine and serine rich nuclear protein 1	protein-coding
8616	chr13	89955145	89963759	+	6903	NA	Intergenic	Intergenic	-15953	NM_022259	64025	Rn.53994	NM_022259	ENSRNOG00000004698	Cd244	2B4|Nmrk	CD244 molecule	protein-coding
16684	chr1	165468163	165484845	+	6903	NA	intron (NM_001191602, intron 32 of 32)	intron (NM_001191602, intron 32 of 32)	-6408	NM_013167	25708	Rn.9902	NM_013167	ENSRNOG00000017716	Ucp3	-	uncoupling protein 3	protein-coding
11004	chr10	94502552	94513554	+	6879	NA	intron (NM_013178, intron 24 of 24)	B4|SINE|B4	-7462	NM_133533	171055	Rn.62607	NM_133533	ENSRNOG00000011917	Cd79b	B29|Igb	CD79b molecule	protein-coding
10648	chr13	110099170	110109816	+	6865	NA	Intergenic	Intergenic	-26547	NM_001107891	312754	Rn.104461	NM_001107891	ENSRNOG00000000068	Ppp2r5a	-	protein phosphatase 2, regulatory subunit B', alpha	protein-coding
15560	chr1	238960361	238975919	+	6861	NA	Intergenic	Intergenic	89523	NM_031776	83585	Rn.24783	NM_031776	ENSRNOG00000018282	Gda	Cypin	guanine deaminase	protein-coding
14898	chr1	273891319	273906215	+	6860	NA	intron (NM_001164103, intron 1 of 14)	intron (NM_001164103, intron 1 of 14)	44519	NM_031552	25230	Rn.76589	NM_031552	ENSRNOG00000012820	Add3	-	adducin 3	protein-coding
9336	chr1	260595550	260604884	+	6854	NA	intron (NM_001106368, intron 2 of 15)	intron (NM_001106368, intron 2 of 15)	38599	NM_001106368	294048	Rn.15411	NM_001106368	ENSRNOG00000013309	Pik3ap1	-	phosphoinositide-3-kinase adaptor protein 1	protein-coding
12947	chr16	17538683	17551628	+	6839	NA	intron (NM_001169127, intron 1 of 8)	intron (NM_001169127, intron 1 of 8)	6300	NM_001169127	306324	Rn.224880	NM_001169127	ENSRNOG00000010813	Tspan14	RGD1305714	tetraspanin 14	protein-coding
8835	chr19	37579664	37588497	+	6799	NA	intron (NM_001100660, intron 20 of 21)	intron (NM_001100660, intron 20 of 21)	15967	NM_001100660	291974	Rn.105873	NM_001100660	ENSRNOG00000017604	Ripor1	Fam65a|RGD1307772	RHO family interacting cell polarization regulator 1	protein-coding
7495	chr8	62425385	62432878	+	6796	NA	Intergenic	Intergenic	-18793	NM_001030039	315707	Rn.2759	NM_001030039	ENSRNOG00000019374	Csk	-	C-terminal Src kinase	protein-coding
11072	chr1	165888919	165899989	+	6790	NA	Intergenic	Intergenic	-2827	NM_001108495	361615	Rn.16770	NM_001108495	ENSRNOG00000025075	Relt	Tnfrsf19l	RELT, TNF receptor	protein-coding
7853	chr10	4120662	4128513	+	6784	NA	intron (NM_001109526, intron 13 of 20)	intron (NM_001109526, intron 13 of 20)	125128	NM_001109526	689142	Rn.113140	NM_001109526	ENSRNOG00000002294	Snx29	RGD1565890|Rundc2a	sorting nexin 29	protein-coding
9015	chr1	87003580	87012593	+	6769	NA	Intergenic	RMER10A|LTR|ERVL	-1712	NM_022594	64526	Rn.6148	NM_022594	ENSRNOG00000020308	Ech1	Pxel	enoyl-CoA hydratase 1	protein-coding
13395	chr10	94345945	94359338	+	6743	NA	intron (NM_001025715, intron 1 of 4)	CpG	239	NM_001025715	360646	Rn.112761	NM_001025715	ENSRNOG00000025448	Limd2	RGD1309967	LIM domain containing 2	protein-coding
8491	chr19	19738365	19746854	+	6729	NA	Intergenic	Intergenic	-15528	NM_053396	84420	Rn.161712	NM_053396	ENSRNOG00000014776	Adcy7	-	adenylate cyclase 7	protein-coding
7702	chr5	157661967	157669667	+	6724	NA	intron (NM_001005903, intron 1 of 8)	intron (NM_001005903, intron 1 of 8)	23040	NM_001005903	298584	Rn.105999	NM_001005903	ENSRNOG00000007330	Capzb	-	capping actin protein of muscle Z-line subunit beta	protein-coding
8208	chr12	39525483	39533689	+	6717	NA	Intergenic	Intergenic	-24317	NM_001110139	29693	Rn.2305	NM_001110139	ENSRNOG00000001285	Atp2a2	Serca2|SercaII	ATPase sarcoplasmic/endoplasmic reticulum Ca2+ transporting 2	protein-coding
8081	chr2	141951530	141959609	+	6709	NA	Intergenic	Intergenic	279485	NM_001004262	310411	Rn.105874	NM_001004262	ENSRNOG00000013660	Cog6	-	component of oligomeric golgi complex 6	protein-coding
7706	chr6	91861297	91869001	+	6701	NA	Intergenic	MLT1A0|LTR|ERVL-MaLR	142768	NM_001135561	85384	Rn.4226	NM_001135561	ENSRNOG00000004826	Sos2	Sos1	SOS Ras/Rho guanine nucleotide exchange factor 2	protein-coding
8685	chr8	12789669	12798352	+	6690	NA	Intergenic	Intergenic	-29145	NM_001108125	315427	Rn.136987	NM_001108125	ENSRNOG00000008173	Sesn3	-	sestrin 3	protein-coding
7485	chr14	2806050	2813533	+	6689	NA	intron (NM_001170456, intron 1 of 4)	B3A|SINE|B2	20093	NM_001170456	360906	Rn.219993	NM_001170456	ENSRNOG00000023533	Dipk1a	Fam69a|RGD1308581	divergent protein kinase domain 1A	protein-coding
15928	chr8	48831208	48847134	+	6681	NA	promoter-TSS (NM_053303)	promoter-TSS (NM_053303)	-949	NM_053303	29363	Rn.127121	NM_053303	ENSRNOG00000012430	Cxcr5	Blr1|NLR	C-X-C motif chemokine receptor 5	protein-coding
13360	chr5	153447565	153460923	+	6680	NA	Intergenic	Intergenic	-52845	NM_130425	156726	Rn.34220	NM_130425	ENSRNOG00000054217	Runx3	-	runt-related transcription factor 3	protein-coding
9264	chr7	11434330	11443592	+	6668	NA	intron (NM_054002, intron 1 of 2)	intron (NM_054002, intron 1 of 2)	5825	NM_054002	117107	Rn.23192	NM_054002	ENSRNOG00000020161	Zbtb7a	Lrf|OCZF|Zbtb7	zinc finger and BTB domain containing 7a	protein-coding
7652	chr3	11133587	11141237	+	6666	NA	Intergenic	Intergenic	22861	NM_001012349	296635	Rn.24087	NM_001012349	ENSRNOG00000010068	Plpp7	Ppapdc3|RGD1305821	phospholipid phosphatase 7 (inactive)	protein-coding
Feb-10	chr19	25906825	25914433	+	6607	NA	intron (NM_030866, intron 1 of 9)	intron (NM_030866, intron 1 of 9)	4067	NM_030866	81524	Rn.56776	NM_030866	ENSRNOG00000002983	Nf1x	Nfix	nuclear factor 1 X	protein-coding
6881	chr7	144006616	144013495	+	6605	NA	Intergenic	Intergenic	-4118	NM_012655	24790	Rn.44609	NM_012655	ENSRNOG00000014084	Sp1	-	Sp1 transcription factor	protein-coding
8453	chr3	163380194	163388645	+	6605	NA	intron (NM_001135718, intron 10 of 43)	intron (NM_001135718, intron 10 of 43)	93403	NM_001135718	311647	Rn.224665	NM_001135718	ENSRNOG00000006952	Prex1	RGD1306534	phosphatidylinositol-3,4,5-trisphosphate-dependent Rac exchange factor 1	protein-coding
9608	chr12	37952206	37961812	+	6604	NA	TTS (NM_022238)	TTS (NM_022238)	-27781	NM_001105928	288659	Rn.144032	NM_001105928	ENSRNOG00000001086	Vps37b	RGD1304576	VPS37B subunit of ESCRT-I	protein-coding
7263	chr19	54095023	54102284	+	6601	NA	Intergenic	(CTC)n|Simple_repeat|Simple_repeat	64955	NM_001106190	292058	Rn.232068	NM_001106190	ENSRNOG00000017575	Gins2	RGD1311055	GINS complex subunit 2	protein-coding
9366	chr2	189621493	189630857	+	6589	NA	TTS (NM_001033895)	TTS (NM_001033895)	10114	NM_001033895	310615	Rn.13599	NM_001033895	ENSRNOG00000056337	Crtc2	RGD1308903|Torc2	CREB regulated transcription coactivator 2	protein-coding
8013	chr5	152105706	152113717	+	6588	NA	intron (NM_031107, intron 2 of 22)	intron (NM_031107, intron 2 of 22)	12973	NM_031107	81771	Rn.34915	NM_031107	ENSRNOG00000042411	Rps6ka1	S6K-alpha 1	ribosomal protein S6 kinase A1	protein-coding
11919	chr1	86963036	86974953	+	6582	NA	intron (NM_001008368, intron 9 of 14)	intron (NM_001008368, intron 9 of 14)	-3250	NM_001106241	292760	Rn.12575	NM_001106241	ENSRNOG00000025354	Rinl	RGD1310133	Ras and Rab interactor-like	protein-coding
10469	chr3	147786785	147797252	+	6575	NA	TTS (NM_021764)	TTS (NM_021764)	17640	NM_021764	60383	Rn.37161	NM_021764	ENSRNOG00000006695	Rbck1	HOIL-1|Pkcbpb15	RANBP2-type and C3HC4-type zinc finger containing 1	protein-coding
Feb-43	chr12	36631686	36640327	+	6574	NA	Intergenic	B1_Mur3|SINE|Alu	-2451	NM_017314	50522	Rn.3761	NM_017314	ENSRNOG00000057823	Ubc	-	ubiquitin C	protein-coding
Feb-63	chr3	8199197	8206458	+	6551	NA	Intergenic	Intergenic	145919	NM_001014257	366012	Rn.105581	NM_001014257	ENSRNOG00000043189	Trub2	-	TruB pseudouridine synthase family member 2	protein-coding
11496	chr19	59810525	59822019	+	6550	NA	Intergenic	Intergenic	57139	NM_152935	266601	Rn.2143	NM_152935	ENSRNOG00000019980	Tomm20	-	translocase of outer mitochondrial membrane 20	protein-coding
9385	chr19	59616375	59625758	+	6543	NA	Intergenic	Intergenic	252345	NM_152935	266601	Rn.2143	NM_152935	ENSRNOG00000019980	Tomm20	-	translocase of outer mitochondrial membrane 20	protein-coding
9043	chr5	158060410	158069451	+	6537	NA	intron (NM_001134703, intron 1 of 8)	MIRb|SINE|MIR	-3870	NR_106677	102465145		NR_106677	ENSRNOG00000046923	Mir6215	rno-mir-6215	microRNA 6215	ncRNA
8029	chr20	30919135	30927162	+	6521	NA	Intergenic	(TCTG)n|Simple_repeat|Simple_repeat	7854	NM_017330	50669	Rn.11206	NM_017330		Prf1	Cyta|RATCYTA	perforin 1	protein-coding
7182	chr11	51163193	51170373	+	6506	NA	intron (NM_133601, intron 3 of 17)	intron (NM_133601, intron 3 of 17)	35920	NM_133601	171136	Rn.21799	NM_133601	ENSRNOG00000001982	Cblb	-	Cbl proto-oncogene B	protein-coding
8928	chr8	124433376	124442302	+	6506	NA	Intergenic	Intergenic	-38975	NM_031132	81810	Rn.9954	NM_031132	ENSRNOG00000013265	Tgfbr2	TGF-beta 2|Tgfbr2T	transforming growth factor, beta receptor 2	protein-coding
10152	chr2	189184285	189194435	+	6505	NA	Intergenic	B3|SINE|B2	65192	NM_017020	24499	Rn.1716	NM_017020	ENSRNOG00000020811	Il6r	IL6R1|Il6ra	interleukin 6 receptor	protein-coding
7708	chr3	11918516	11926222	+	6504	NA	intron (NM_001109885, intron 1 of 13)	intron (NM_001109885, intron 1 of 13)	654	NM_001109885	362115	Rn.4205	NM_001109885	ENSRNOG00000015845	Niban2	Fam129b|RGD1307018	niban apoptosis regulator 2	protein-coding
30353	chr6	134840450	134870801	+	6494	NA	intron (NM_001191112, intron 1 of 13)	intron (NM_001191112, intron 1 of 13)	10966	NM_001191112	691318	Rn.2153	NM_001191112	ENSRNOG00000004973	Ppp2r5c	-	protein phosphatase 2, regulatory subunit B', gamma	protein-coding
14359	chr10	106291045	106305402	+	6482	NA	intron (NM_176856, intron 3 of 7)	intron (NM_176856, intron 3 of 7)	-8810	NM_001113497	83788	Rn.91127	NM_031837		Sept9	Eseptin|Msf|Slpa	septin 9	protein-coding
6869	chr9	65541501	65548368	+	6479	NA	intron (NM_001033864, intron 2 of 10)	intron (NM_001033864, intron 2 of 10)	10306	NM_001033864	117279	Rn.204752	NM_057138	ENSRNOG00000012473	Cflar	Flip	CASP8 and FADD-like apoptosis regulator	protein-coding
Feb-57	chr7	125937804	125944959	+	6473	NA	intron (NM_001173336, intron 1 of 8)	intron (NM_001173336, intron 1 of 8)	3453	NM_001173336	300120	Rn.36745	NM_001173336	ENSRNOG00000013764	Fam118a	RGD1560783	family with sequence similarity 118, member A	protein-coding
7014	chr1	134864538	134871550	+	6472	NA	intron (NM_001107523, intron 2 of 38)	intron (NM_001107523, intron 2 of 38)	3124	NM_001107523	308738	Rn.225034	NM_001107523	ENSRNOG00000012716	Chd2	-	chromodomain helicase DNA binding protein 2	protein-coding
15189	chr5	47560309	47575496	+	6470	NA	intron (NM_001135754, intron 1 of 5)	intron (NM_001135754, intron 1 of 5)	21888	NM_001135754	313125	Rn.212302	NM_001135754	ENSRNOG00000006170	Bach2	RGD1562865	BTB domain and CNC homolog 2	protein-coding
9433	chr8	118944969	118954400	+	6464	NA	intron (NM_001108783, intron 1 of 6)	MIR|SINE|MIR	23217	NM_001108783	363151	Rn.11535	NM_001108783	ENSRNOG00000020946	Ccdc12	RGD1306081	coiled-coil domain containing 12	protein-coding
11335	chr14	91614043	91625376	+	6444	NA	Intergenic	Intergenic	30769	NM_001106018	289778	Rn.57983	NM_001106018	ENSRNOG00000037621	Spata48	RGD1309870	spermatogenesis associated 48	protein-coding
10946	chr6	76244751	76255695	+	6441	NA	Intergenic	Intergenic	20234	NM_001105720	25493	Rn.12550	NM_001105720	ENSRNOG00000007390	Nfkbia	RL/IF-1	NFKB inhibitor alpha	protein-coding
7075	chr3	11413017	11420090	+	6435	NA	intron (NM_130741, intron 2 of 5)	B4A|SINE|B4	981	NM_130741	170496	Rn.11303	NM_130741	ENSRNOG00000013973	Lcn2	Sip24	lipocalin 2	protein-coding
7026	chr10	4699221	4706245	+	6434	NA	Intergenic	RMER20A|LTR|ERVK	-50814	NM_001105735	65161	Rn.6940	NM_001105735	ENSRNOG00000002520	Litaf	EET-1|Pig7	lipopolysaccharide-induced TNF factor	protein-coding
7864	chr2	198109342	198117204	+	6428	NA	intron (NM_001025119, intron 5 of 5)	intron (NM_001025119, intron 5 of 5)	6929	NM_001025119	310674	Rn.21037	NM_001025119	ENSRNOG00000021170	Plekho1	Ckip1|RGD1311487	pleckstrin homology domain containing O1	protein-coding
14974	chr1	227106468	227121440	+	6416	NA	promoter-TSS (NR_102352)	promoter-TSS (NR_102352)	-110	NR_102352	100910973	Rn.107400	NR_102351		LOC100910973	-	uncharacterized LOC100910973	ncRNA
9820	chr6	103189583	103199401	+	6413	NA	Intergenic	Intergenic	118582	NM_017172	29344	Rn.6142	NM_017172	ENSRNOG00000058646	Zfp36l1	Berg36|Brf1|ERF1|TIS11b|cMG1	zinc finger protein 36, C3H type-like 1	protein-coding
11718	chr6	7386825	7398541	+	6407	NA	Intergenic	Intergenic	28773	NM_001036626	298765	Rn.22055	NM_001036626	ENSRNOG00000005067	Zfp36l2	-	zinc finger protein 36, C3H type-like 2	protein-coding
11984	chr1	89579523	89591505	+	6381	NA	Intergenic	CpG	-7188	NM_001014160	361550	Rn.16801	NM_001014160	ENSRNOG00000021106	Gramd1a	Eg1rvc|RGD1311022	GRAM domain containing 1A	protein-coding
8292	chr5	151139407	151147697	+	6376	NA	Intergenic	Intergenic	-26410	NM_001108686	362618	Rn.27338	NM_001108686	ENSRNOG00000011254	Fam76a	RGD1305162	family with sequence similarity 76, member A	protein-coding
Feb-63	chr2	141845630	141853091	+	6370	NA	Intergenic	Intergenic	385694	NM_001004262	310411	Rn.105874	NM_001004262	ENSRNOG00000013660	Cog6	-	component of oligomeric golgi complex 6	protein-coding
15273	chr20	46782772	46798043	+	6358	NA	Intergenic	Intergenic	83045	NM_001047940	499469	Rn.116758	NM_001047940		LOC499469	-	Ab2-018	protein-coding
16732	chr10	109997924	110014654	+	6346	NA	promoter-TSS (NM_017332)	promoter-TSS (NM_017332)	-388	NM_017332	50671	Rn.9486	NM_017332	ENSRNOG00000045636	Fasn	-	fatty acid synthase	protein-coding
10046	chr10	106883619	106893663	+	6340	NA	Intergenic	Intergenic	32544	NM_022274	64041	Rn.54471	NM_022274	ENSRNOG00000050819	Birc5	AP14	baculoviral IAP repeat-containing 5	protein-coding
7291	chr5	148027049	148034338	+	6336	NA	Intergenic	(GTGA)n|Simple_repeat|Simple_repeat	-20433	NM_053475	85237	Rn.167750	NM_053475	ENSRNOG00000050044	Ptp4a2	-	protein tyrosine phosphatase 4A2	protein-coding
9538	chr10	14438981	14448517	+	6328	NA	promoter-TSS (NM_001009620)	promoter-TSS (NM_001009620)	-739	NM_001009620	287129	Rn.16780	NM_001009620	ENSRNOG00000016494	Tmem204	-	transmembrane protein 204	protein-coding
7098	chr14	104706526	104713622	+	6319	NA	Intergenic	Intergenic	-97657	NM_198763	305540	Rn.52251	NM_198763	ENSRNOG00000005248	Slc1a4	ASCT1	solute carrier family 1 member 4	protein-coding
13986	chr7	102744692	102758676	+	6308	NA	Intergenic	Intergenic	165371	NM_012603	24577	Rn.12072	NM_012603		Myc	RNCMYC|c-myc|mMyc	MYC proto-oncogene, bHLH transcription factor	protein-coding
12482	chr19	52465147	52477627	+	6308	NA	intron (NM_001108452, intron 3 of 3)	intron (NM_001108452, intron 3 of 3)	28046	NM_001108452	361422	Rn.98506	NM_001108452	ENSRNOG00000016257	Cotl1	Clp	coactosin-like F-actin binding protein 1	protein-coding
13106	chr10	39117669	39130773	+	6307	NA	Intergenic	MLT1D|LTR|ERVL-MaLR	14691	NM_012591	24508	Rn.6396	NM_012591	ENSRNOG00000008144	Irf1	-	interferon regulatory factor 1	protein-coding
13860	chr14	107619743	107633601	+	6297	NA	Intergenic	Intergenic	-9511	NM_001107240	305571	Rn.1970	NM_001107240	ENSRNOG00000009267	B3gnt2	B3gnt1	UDP-GlcNAc:betaGal beta-1,3-N-acetylglucosaminyltransferase 2	protein-coding
7018	chr6	76255727	76262743	+	6293	NA	Intergenic	PB1D10|SINE|Alu	11222	NM_001105720	25493	Rn.12550	NM_001105720	ENSRNOG00000007390	Nfkbia	RL/IF-1	NFKB inhibitor alpha	protein-coding
23259	chr3	164668037	164691294	+	6279	NA	intron (NM_012637, intron 1 of 8)	intron (NM_012637, intron 1 of 8)	14133	NM_012637	24697	Rn.11317	NM_012637	ENSRNOG00000010574	Ptpn1	Ptp	protein tyrosine phosphatase, non-receptor type 1	protein-coding
8636	chr14	7320012	7328646	+	6271	NA	intron (NM_001107206, intron 1 of 19)	Charlie4|DNA|hAT-Charlie	1316	NM_001107206	305152	Rn.214148	NM_001107206	ENSRNOG00000002232	Aff1	Mllt2	AF4/FMR2 family, member 1	protein-coding
8362	chr7	123374366	123382726	+	6254	NA	Intergenic	Intergenic	-2536	NM_001033694	300095	Rn.41063	NM_001033694	ENSRNOG00000007400	Srebf2	SREBP-2|SREBP2|Srebf2_retired	sterol regulatory element binding transcription factor 2	protein-coding
24278	chr3	164478514	164502790	+	6251	NA	Intergenic	Intergenic	66150	NM_001301715	24253	Rn.6479	NM_024125	ENSRNOG00000057347	Cebpb	Il6dbp|NF-IL6|TCF5	CCAAT/enhancer binding protein beta	protein-coding
6810	chr13	51576069	51582877	+	6241	NA	Intergenic	Intergenic	10225	NM_012665	24805	Rn.88574	NM_012665	ENSRNOG00000004756	Syt2	RATSYNII|SYNII	synaptotagmin 2	protein-coding
9337	chr10	40295706	40305041	+	6236	NA	intron (NM_001108826, intron 1 of 18)	ID_B1|SINE|B4	2699	NM_001108826	363599	Rn.113408	NM_001108826	ENSRNOG00000010370	Tnip1	-	TNFAIP3 interacting protein 1	protein-coding
7212	chr1	204731931	204739141	+	6235	NA	intron (NM_001107556, intron 4 of 4)	intron (NM_001107556, intron 4 of 4)	70202	NM_001107556	309060	Rn.12282	NM_001107556	ENSRNOG00000061348	Fam53b	RGD1310799	family with sequence similarity 53, member B	protein-coding
7024	chr7	116297943	116304965	+	6229	NA	Intergenic	Intergenic	-46281	NM_012538	24294	Rn.144549	NM_012538	ENSRNOG00000030111	Cyp11b2	Cp45as|Cyp11b3|RNCP45AS	cytochrome P450, family 11, subfamily b, polypeptide 2	protein-coding
7579	chr9	93275374	93282951	+	6228	NA	intron (NM_001109663, intron 23 of 25)	B4A|SINE|B4	-47121	NM_001012134	316583	Rn.39638	NM_001012134	ENSRNOG00000018267	B3gnt7	-	UDP-GlcNAc:betaGal beta-1,3-N-acetylglucosaminyltransferase 7	protein-coding
23024	chr1	266362120	266385142	+	6209	NA	intron (NM_001127484, intron 1 of 3)	ID_B1|SINE|B4	-6294	NM_001313908	309456	Rn.105679	NM_001127484	ENSRNOG00000020020	Wbp1l	Opal1|RGD1305793	WW domain binding protein 1-like	protein-coding
6889	chr10	31179026	31185913	+	6204	NA	intron (NM_001160228, intron 3 of 22)	intron (NM_001160228, intron 3 of 22)	36362	NM_001160228	303068	Rn.113277	NM_001160228	ENSRNOG00000042980	Adam19	Sox30	ADAM metallopeptidase domain 19	protein-coding
11150	chr10	4613131	4624279	+	6194	NA	intron (NM_001127532, intron 7 of 11)	intron (NM_001127532, intron 7 of 11)	25865	NM_001034083	29140	Rn.6147	NM_001034083	ENSRNOG00000058739	Snn	-	stannin	protein-coding
9089	chr1	247587579	247596666	+	6193	NA	intron (NM_001107582, intron 2 of 5)	intron (NM_001107582, intron 2 of 5)	29920	NM_001107582	309304	Rn.130112	NM_001107582	ENSRNOG00000016136	Pdcd1lg2	-	programmed cell death 1 ligand 2	protein-coding
10038	chr19	29908920	29918956	+	6182	NA	intron (NM_053917, intron 6 of 24)	intron (NM_053917, intron 6 of 24)	427504	NM_053917	116699	Rn.10829	NM_053917	ENSRNOG00000018382	Inpp4b	-	inositol polyphosphate-4-phosphatase type II B	protein-coding
14705	chr1	101683175	101697878	+	6165	NA	intron (NM_012543, intron 2 of 3)	intron (NM_012543, intron 2 of 3)	2630	NM_001289982	24309	Rn.11274	NM_012543	ENSRNOG00000021027	Dbp	-	D-box binding PAR bZIP transcription factor	protein-coding
10020	chr7	37975822	37985840	+	6154	NA	Intergenic	Intergenic	168000	NM_017258	29618	Rn.1000	NM_017258	ENSRNOG00000004284	Btg1	-	BTG anti-proliferation factor 1	protein-coding
9100	chr10	70291057	70300155	+	6153	NA	Intergenic	Lx5c|LINE|L1	33245	NM_001107028	303373	Rn.61093	NM_001107028	ENSRNOG00000009466	Unc45b	Cmya4	unc-45 myosin chaperone B	protein-coding
12241	chr3	162574657	162586896	+	6151	NA	Intergenic	Intergenic	-1575	NM_001100838	296374	Rn.23808	NM_001100838	ENSRNOG00000019154	Zmynd8	Prkcbp1|spikar	zinc finger, MYND-type containing 8	protein-coding
14782	chr7	37855651	37870431	+	6130	NA	Intergenic	B4|SINE|B4	50210	NM_017258	29618	Rn.1000	NM_017258	ENSRNOG00000004284	Btg1	-	BTG anti-proliferation factor 1	protein-coding
11856	chr2	218743095	218754949	+	6125	NA	Intergenic	Intergenic	-85012	NM_001017449	295394	Rn.12336	NM_001017449	ENSRNOG00000013719	Dph5	CGI-30|RGD1307867	diphthamide biosynthesis 5	protein-coding
7615	chr4	117525081	117532694	+	6100	NA	intron (NM_080884, intron 1 of 1)	intron (NM_080884, intron 1 of 1)	-2146	NM_022635	64570	Rn.204804	NM_022635		Nat8	CCNAT|Cml4	N-acetyltransferase 8	protein-coding
6634	chr7	41601249	41607881	+	6096	NA	Intergenic	Intergenic	129402	NM_053883	116663	Rn.4313	NM_053883	ENSRNOG00000023896	Dusp6	Mkp3	dual specificity phosphatase 6	protein-coding
13626	chr13	90807635	90821259	+	6088	NA	promoter-TSS (NM_001013127)	promoter-TSS (NM_001013127)	-328	NM_001013127	304983	Rn.104497	NM_001013127	ENSRNOG00000008301	Tagln2	-	transgelin 2	protein-coding
10243	chr15	51739923	51750164	+	6086	NA	Intergenic	Intergenic	-11935	NM_017086	25148	Rn.44371	NM_017086	ENSRNOG00000017828	Egr3	-	early growth response 3	protein-coding
7144	chr4	118323666	118330808	+	6076	NA	Intergenic	Intergenic	84105	NM_001107872	312511	Rn.29052	NM_001107872	ENSRNOG00000017380	RGD1306746	-	similar to Hypothetical protein MGC25529	protein-coding
8563	chr20	29533887	29542448	+	6074	NA	Intergenic	ID_B1|SINE|B4	-20522	NM_001007632	294512	Rn.16141	NM_001007632	ENSRNOG00000056647	Ascc1	Asc-1|CGI-18	activating signal cointegrator 1 complex subunit 1	protein-coding
7345	chr9	59963903	59971246	+	6059	NA	Intergenic	Intergenic	-53960	NM_001108796	363229		NM_001108796	ENSRNOG00000011677	Slc39a10	-	solute carrier family 39 member 10	protein-coding
7701	chr7	37465452	37473151	+	6053	NA	Intergenic	MLTR14|LTR|ERV1	-343530	NM_017258	29618	Rn.1000	NM_017258	ENSRNOG00000004284	Btg1	-	BTG anti-proliferation factor 1	protein-coding
7662	chr5	151212170	151219830	+	6040	NA	intron (NM_001134956, intron 1 of 5)	intron (NM_001134956, intron 1 of 5)	4658	NM_001134956	362617	Rn.112088	NM_001134956	ENSRNOG00000042855	Ahdc1	RGD1310031	AT hook, DNA binding motif, containing 1	protein-coding
11329	chr10	87039177	87050504	+	6036	NA	Intergenic	B3|SINE|B2	22604	NM_199489	287673	Rn.229736	NM_199489	ENSRNOG00000010665	Ccr7	-	C-C motif chemokine receptor 7	protein-coding
11630	chr7	37959231	37970859	+	6034	NA	Intergenic	Intergenic	152214	NM_017258	29618	Rn.1000	NM_017258	ENSRNOG00000004284	Btg1	-	BTG anti-proliferation factor 1	protein-coding
10959	chr5	105021826	105032783	+	6031	NA	Intergenic	BC1_Rn|scRNA|scRNA	-16505	NM_001007144	298199	Rn.101967	NM_001007144	ENSRNOG00000007060	Plin2	Adfp|Adrp	perilipin 2	protein-coding
10286	chr8	48869654	48879938	+	5990	NA	Intergenic	Intergenic	-36574	NM_053303	29363	Rn.127121	NM_053303	ENSRNOG00000012430	Cxcr5	Blr1|NLR	C-X-C motif chemokine receptor 5	protein-coding
Feb-29	chr6	91841052	91850079	+	5981	NA	Intergenic	Intergenic	148456	NM_024152	79121	Rn.6993	NM_024152	ENSRNOG00000004791	Arf6	-	ADP-ribosylation factor 6	protein-coding
9894	chr1	247633885	247643777	+	5979	NA	Intergenic	Intergenic	76629	NM_001107582	309304	Rn.130112	NM_001107582	ENSRNOG00000016136	Pdcd1lg2	-	programmed cell death 1 ligand 2	protein-coding
7747	chr7	2902980	2910725	+	5969	NA	intron (NM_001100983, intron 5 of 5)	intron (NM_001100983, intron 5 of 5)	2270	NM_001100983	362816	Rn.146093	NM_001100983		Myl6l	LC17|MLC-3	myosin, light polypeptide 6, alkali, smooth muscle and non-muscle-like	protein-coding
19898	chr17	78531490	78551386	+	5959	NA	intron (NM_001025034, intron 1 of 3)	intron (NM_001025034, intron 1 of 3)	20175	NM_001025034	498796	Rn.105966	NM_001025034	ENSRNOG00000014886	Fam107b	-	family with sequence similarity 107, member B	protein-coding
6636	chr7	60949587	60956221	+	5958	NA	Intergenic	MIR|SINE|MIR	-91914	NM_134346	171337	Rn.95071	NM_134346	ENSRNOG00000007048	Rap1b	-	RAP1B, member of RAS oncogene family	protein-coding
7523	chr11	31688171	31695692	+	5952	NA	Intergenic	Intergenic	-2408	NM_001108313	360697	Rn.23305	NM_001108313	ENSRNOG00000002032	Ifngr2	-	interferon gamma receptor 2	protein-coding
6859	chr18	56282532	56289389	+	5943	NA	intron (NM_012920, intron 19 of 22)	intron (NM_012920, intron 19 of 22)	39219	NM_053996	117100	Rn.9663	NM_053996	ENSRNOG00000018644	Slc6a7	Prot	solute carrier family 6 member 7	protein-coding
8022	chr1	82082438	82090458	+	5918	NA	Intergenic	Intergenic	21755	NM_017344	50686	Rn.36807	NM_017344	ENSRNOG00000020417	Gsk3a	-	glycogen synthase kinase 3 alpha	protein-coding
11691	chr3	79900027	79911716	+	5903	NA	Intergenic	Intergenic	-13140	NM_001005892	366126	Rn.230674	NM_001005892	ENSRNOG00000012172	Spi1	Pu.1|Sfpi1	Spi-1 proto-oncogene	protein-coding
8018	chr4	168683386	168691402	+	5890	NA	Intergenic	MIR3|SINE|MIR	-1769	NM_031762	83571	Rn.29897	NM_031762	ENSRNOG00000007249	Cdkn1b	CDKN4|Cdki1b|Kip1|P27KIP1|p27	cyclin-dependent kinase inhibitor 1B	protein-coding
10709	chr14	10674541	10685248	+	5874	NA	Intergenic	B3|SINE|B2	-12905	NM_001108353	360914	Rn.2649	NM_001108353	ENSRNOG00000002217	Plac8	-	placenta associated 8	protein-coding
16839	chr13	50926916	50943753	+	5864	NA	Intergenic	PB1D10|SINE|Alu	-11686	NM_001270848	289032	Rn.47819	NM_001079689	ENSRNOG00000028072	Chit1	-	chitinase 1	protein-coding
6487	chr13	89655100	89661585	+	5843	NA	intron (NM_001127638, intron 4 of 12)	intron (NM_001127638, intron 4 of 12)	2808	NM_001127638	688466	Rn.136743	NM_001127638	ENSRNOG00000038347	Usp21	-	ubiquitin specific peptidase 21	protein-coding
7914	chr6	25599228	25607140	+	5841	NA	intron (NM_001013146, intron 1 of 27)	intron (NM_001013146, intron 1 of 27)	13811	NM_012954	25446	Rn.10962	NM_012954		Fosl2	Fra2	FOS like 2, AP-1 transcription factor subunit	protein-coding
12866	chr19	59496148	59509012	+	5834	NA	Intergenic	CpG	370831	NM_152935	266601	Rn.2143	NM_152935	ENSRNOG00000019980	Tomm20	-	translocase of outer mitochondrial membrane 20	protein-coding
8253	chr8	116059906	116068157	+	5829	NA	Intergenic	Intergenic	9484	NM_031804	83681	Rn.14523	NM_031804	ENSRNOG00000029543	Cish	Cis	cytokine inducible SH2-containing protein	protein-coding
7164	chr11	31695987	31703149	+	5800	NA	intron (NM_001108313, intron 1 of 6)	ID4|SINE|ID	5229	NM_001108313	360697	Rn.23305	NM_001108313	ENSRNOG00000002032	Ifngr2	-	interferon gamma receptor 2	protein-coding
10225	chr13	52559368	52569591	+	5797	NA	intron (NM_017148, intron 2 of 5)	intron (NM_017148, intron 2 of 5)	10636	NM_017148	29276	Rn.108075	NM_017148	ENSRNOG00000008937	Csrp1	Csrp	cysteine and glycine-rich protein 1	protein-coding
10133-3	chr6	43085186	43095317	+	5793	NA	intron (NM_017356, intron 2 of 4)	intron (NM_017356, intron 2 of 4)	88303	NM_017356	50871	Rn.102820	NM_017356	ENSRNOG00000005492	Hpcal1	NVP-3|Nvp3|VILIP-3	hippocalcin-like 1	protein-coding
8364	chr9	60456297	60464659	+	5776	NA	intron (NM_001108218, intron 27 of 27)	MTE2b|LTR|ERVL-MaLR	-30397	NM_133392	170904	Rn.1300	NM_133392	ENSRNOG00000012502	Stk17b	Drak2	serine/threonine kinase 17b	protein-coding
6637	chr1	221210265	221216900	+	5774	NA	3' UTR (NM_001008348, exon 11 of 11)	3' UTR (NM_001008348, exon 11 of 11)	20341	NM_001008348	309172	Rn.1260	NM_001008348	ENSRNOG00000020881	Frmd8	RGD1310323	FERM domain containing 8	protein-coding
9786	chr7	107931803	107941587	+	5760	NA	Intergenic	Intergenic	-31267	NM_001013219	362924	Rn.8110	NM_001013219	ENSRNOG00000008209	St3gal1	Siat4a	ST3 beta-galactoside alpha-2,3-sialyltransferase 1	protein-coding
6771	chr10	57303485	57310254	+	5751	NA	intron (NM_001105801, intron 3 of 22)	B4A|SINE|B4	2429	NM_001105801	287462	Rn.13745	NM_001105801	ENSRNOG00000004283	Camta2	-	calmodulin binding transcription activator 2	protein-coding
10283	chr3	11077263	11087544	+	5750	NA	Intergenic	Intergenic	-32148	NM_001012349	296635	Rn.24087	NM_001012349	ENSRNOG00000010068	Plpp7	Ppapdc3|RGD1305821	phospholipid phosphatase 7 (inactive)	protein-coding
13707	chr5	156236324	156250029	+	5741	NA	intron (NM_053596, intron 1 of 18)	intron (NM_053596, intron 1 of 18)	27707	NM_053596	94204	Rn.7000	NM_053596	ENSRNOG00000014241	Ece1	Ece	endothelin converting enzyme 1	protein-coding
11305	chr7	37349367	37360670	+	5713	NA	Intergenic	Intergenic	253604	NM_001108086	314764	Rn.23513	NM_001108086	ENSRNOG00000021681	Eea1	-	early endosome antigen 1	protein-coding
6789	chr1	266220381	266227168	+	5708	NA	intron (NM_001024899, intron 8 of 11)	intron (NM_001024899, intron 8 of 11)	-32023	NM_001128083	688785	Rn.95112	NM_001128083	ENSRNOG00000019968	Trim8	-	tripartite motif-containing 8	protein-coding
6820	chr7	140980227	140987045	+	5696	NA	Intergenic	Intergenic	16354	NM_001134583	363000	Rn.20937	NM_001134583	ENSRNOG00000052539	Prpf40b	RGD1565411	pre-mRNA processing factor 40 homolog B	protein-coding
13270	chr3	111781350	111794618	+	5694	NA	intron (NM_001108589, intron 1 of 30)	intron (NM_001108589, intron 1 of 30)	20483	NM_001108589	362197	Rn.100547	NM_001108589	ENSRNOG00000007018	Mapkbp1	-	mitogen activated protein kinase binding protein 1	protein-coding
6877	chr1	239251676	239258551	+	5690	NA	intron (NM_001007737, intron 1 of 3)	intron (NM_001007737, intron 1 of 3)	10884	NM_001007737	361740	Rn.105582	NM_001007737	ENSRNOG00000027161	RGD1359158	-	similar to RIKEN cDNA 1110059E24	protein-coding
6345	chr7	77308877	77315220	+	5685	NA	Intergenic	Intergenic	60350	NM_001301702	58961	Rn.6290	NM_022585	ENSRNOG00000005333	Azin1	Oazi|Oazin	antizyme inhibitor 1	protein-coding
8962	chr3	164566772	164575732	+	5678	NA	Intergenic	ORR1B1|LTR|ERVL-MaLR	-94280	NM_012637	24697	Rn.11317	NM_012637	ENSRNOG00000010574	Ptpn1	Ptp	protein tyrosine phosphatase, non-receptor type 1	protein-coding
9592	chr1	165505373	165514963	+	5677	NA	exon (NM_019354, exon 4 of 8)	exon (NM_019354, exon 4 of 8)	3793	NM_019354	54315	Rn.13333	NM_019354	ENSRNOG00000017854	Ucp2	-	uncoupling protein 2	protein-coding
16233	chr3	44168310	44184541	+	5676	NA	intron (NM_001012086, intron 1 of 7)	intron (NM_001012086, intron 1 of 7)	1264	NM_001012086	311047	Rn.23425	NM_001012086	ENSRNOG00000004772	Cytip	Pscdbp	cytohesin 1 interacting protein	protein-coding
10581	chr4	147864260	147874839	+	5668	NA	intron (NM_001107881, intron 10 of 36)	GA-rich|Low_complexity|Low_complexity	24443	NM_001107881	312652	Rn.21111	NM_001107881	ENSRNOG00000025209	Plxnd1	-	plexin D1	protein-coding
7186	chr8	130809621	130816805	+	5666	NA	Intergenic	Intergenic	50539	NM_138833	170837	Rn.10245	NM_138833	ENSRNOG00000004050	Snrk	-	SNF related kinase	protein-coding
11938	chr3	6220495	6232431	+	5661	NA	intron (NM_012805, intron 1 of 9)	intron (NM_012805, intron 1 of 9)	14647	NM_012805	25271	Rn.108206	NM_012805	ENSRNOG00000009446	Rxra	-	retinoid X receptor alpha	protein-coding
9721	chr1	227663330	227673049	+	5655	NA	Intergenic	Intergenic	18564	NM_001106339	293746	Rn.218548	NM_001106339	ENSRNOG00000020997	Ms4a4c	-	membrane-spanning 4-domains, subfamily A, member 4C	protein-coding
12873	chr10	107172436	107185307	+	5647	NA	Intergenic	Intergenic	102364	NM_053910	116691	Rn.10672	NM_053910	ENSRNOG00000043381	Cyth1	Pscd1|Sec7	cytohesin 1	protein-coding
9187	chr10	31151335	31160520	+	5644	NA	intron (NM_001160228, intron 3 of 22)	intron (NM_001160228, intron 3 of 22)	9820	NM_001160228	303068	Rn.113277	NM_001160228	ENSRNOG00000042980	Adam19	Sox30	ADAM metallopeptidase domain 19	protein-coding
6857	chr9	17648088	17654943	+	5643	NA	Intergenic	B3|SINE|B2	41685	NM_001106890	301250	Rn.35669	NM_001106890	ENSRNOG00000019734	Mrpl14	L14mt|L32mt|MRP-L14|MRP-L32	mitochondrial ribosomal protein L14	protein-coding
9001	chr1	266398465	266407464	+	5640	NA	intron (NM_001313908, intron 2 of 3)	intron (NM_001313908, intron 2 of 3)	23039	NM_001313908	309456	Rn.105679	NM_001127484	ENSRNOG00000020020	Wbp1l	Opal1|RGD1305793	WW domain binding protein 1-like	protein-coding
7462	chr3	125322036	125329496	+	5634	NA	Intergenic	Intergenic	-102494	NM_012526	24259	Rn.11090	NM_012526	ENSRNOG00000021269	Chgb	-	chromogranin B	protein-coding
Feb-74	chr12	13127817	13134189	+	5627	NA	intron (NM_001107120, intron 13 of 20)	RLTR21|LTR|ERVK	26649	NM_001107120	304289	Rn.44074	NM_001107120	ENSRNOG00000001079	Daglb	RGD1310193	diacylglycerol lipase, beta	protein-coding
6728	chr13	99130871	99137597	+	5610	NA	Intergenic	Intergenic	-2687	NM_001024970	289315	Rn.16374	NM_001024970	ENSRNOG00000003247	Sde2	RGD1305572	SDE2 telomere maintenance homolog	protein-coding
6129	chr14	17065750	17071877	+	5608	NA	intron (NM_054001, intron 1 of 11)	MTD|LTR|ERVL-MaLR	4640	NM_054001	117106	Rn.3957	NM_054001	ENSRNOG00000002225	Scarb2	Cd36l2|LGP85|LimpII	scavenger receptor class B, member 2	protein-coding
7080	chr7	60970576	60977654	+	5605	NA	Intergenic	Intergenic	-113125	NM_134346	171337	Rn.95071	NM_134346	ENSRNOG00000007048	Rap1b	-	RAP1B, member of RAS oncogene family	protein-coding
8067	chr4	84998059	85006124	+	5596	NA	Intergenic	Intergenic	-7259	NM_001108628	362367	Rn.32245	NM_001108628	ENSRNOG00000049057	Znrf2	Znrf1	zinc and ring finger 2	protein-coding
7611	chr1	134882249	134889858	+	5592	NA	Intergenic	Intergenic	-14885	NM_001107523	308738	Rn.225034	NM_001107523	ENSRNOG00000012716	Chd2	-	chromodomain helicase DNA binding protein 2	protein-coding
11224	chr4	100877472	100888694	+	5587	NA	intron (NM_021261, intron 1 of 2)	CpG	192	NM_021261	50665	Rn.5983	NM_021261	ENSRNOG00000042499	Tmsb10	Ptmb10|THYb10	thymosin, beta 10	protein-coding
11003	chr19	43800778	43811779	+	5580	NA	Intergenic	Intergenic	42659	NM_001008893	307858	Rn.204989	NM_001008893	ENSRNOG00000019036	Ldhd	Ac2-202	lactate dehydrogenase D	protein-coding
9584	chr4	78366072	78375654	+	5579	NA	promoter-TSS (NM_001034849)	promoter-TSS (NM_001034849)	-529	NM_001034849	312312	Rn.153987	NM_001034849		Gimap1	Ian2|Imap38	GTPase, IMAP family member 1	protein-coding
6151	chr1	198444877	198451026	+	5556	NA	TTS (NM_001013901)	TTS (NM_001013901)	467	NM_022715	64681	Rn.10028	NM_022715	ENSRNOG00000020182	Mvp	-	major vault protein	protein-coding
6750	chr9	10899913	10906661	+	5551	NA	Intergenic	Intergenic	-38326	NM_053471	84609	Rn.87343	NM_053471	ENSRNOG00000045998	Sema6b	-	semaphorin 6B	protein-coding
6293	chr1	215603011	215609302	+	5550	NA	intron (NM_053325, intron 2 of 7)	intron (NM_053325, intron 2 of 7)	748	NM_053325	60566	Rn.46519	NM_053325	ENSRNOG00000020245	Syt8	-	synaptotagmin 8	protein-coding
6215	chr8	129986776	129992989	+	5549	NA	Intergenic	Intergenic	-19691	NM_001134565	316085	Rn.3090	NM_001134565	ENSRNOG00000019262	Trak1	OIP106|RGD1307844	trafficking kinesin protein 1	protein-coding
9999	chr3	146447215	146457212	+	5545	NA	intron (NM_001106524, intron 2 of 13)	intron (NM_001106524, intron 2 of 13)	18080	NM_001106524	296259	Rn.98236	NM_001106524	ENSRNOG00000007102	Acss1	Acas2l	acyl-CoA synthetase short-chain family member 1	protein-coding
8010	chr10	70365053	70373061	+	5545	NA	Intergenic	Intergenic	-1324	NM_001107031	303380	Rn.105052	NM_001107031	ENSRNOG00000037113	Slfn2	-	schlafen 2	protein-coding
9328	chr13	52975644	52984970	+	5541	NA	intron (NM_001105990, intron 1 of 35)	intron (NM_001105990, intron 1 of 35)	3785	NM_001105990	289397	Rn.214166	NM_001105990	ENSRNOG00000008471	Kif21b	-	kinesin family member 21B	protein-coding
14065	chr7	11972077	11986140	+	5537	NA	promoter-TSS (NM_001103361)	promoter-TSS (NM_001103361)	-454	NM_001103361	100125374	Rn.203784	NM_001103361		Adat3	-	adenosine deaminase, tRNA-specific 3	protein-coding
7746	chr6	7410271	7418015	+	5520	NA	Intergenic	Intergenic	7313	NM_001036626	298765	Rn.22055	NM_001036626	ENSRNOG00000005067	Zfp36l2	-	zinc finger protein 36, C3H type-like 2	protein-coding
17428	chr3	7724798	7742224	+	5510	NA	Intergenic	ID_Rn1|SINE|ID	62247	NM_001107825	311836	Rn.218540	NM_001107825	ENSRNOG00000013694	Ntng2	-	netrin G2	protein-coding
9028	chr14	43985466	43994492	+	5502	NA	intron (NM_001013430, intron 1 of 2)	intron (NM_001013430, intron 1 of 2)	2608	NM_001013430	305341	Rn.20618	NM_001013430	ENSRNOG00000002540	Rhoh	-	ras homolog family member H	protein-coding
16708	chr1	166462030	166478736	+	5492	NA	Intergenic	ID_B1|SINE|B4	37274	NM_001013069	293150	Rn.143765	NM_001013069	ENSRNOG00000019491	Stard10	-	StAR-related lipid transfer domain containing 10	protein-coding
12115	chr4	131723172	131735285	+	5487	NA	Intergenic	Intergenic	-130924	NM_001034131	297480	Rn.33321	NM_001034131	ENSRNOG00000009184	Foxp1	-	forkhead box P1	protein-coding
14121	chr1	82133325	82147444	+	5483	NA	Intergenic	Intergenic	-19482	NM_001170335	292721	Rn.9093	NM_001170335	ENSRNOG00000020426	Erf	-	Ets2 repressor factor	protein-coding
7569	chr7	120666766	120674333	+	5476	NA	intron (NM_031617, intron 1 of 8)	MIR3|SINE|MIR	1801	NM_031617	58822	Rn.203721	NM_031617	ENSRNOG00000013076	Csnk1e	-	casein kinase 1, epsilon	protein-coding
9247	chr2	188495222	188504467	+	5475	NA	intron (NM_001107690, intron 9 of 11)	intron (NM_001107690, intron 9 of 11)	4215	NM_001107690	310640	Rn.32304	NM_001107690	ENSRNOG00000020518	Fam189b	RGD1306107	family with sequence similarity 189, member B	protein-coding
6602	chr7	37789863	37796463	+	5457	NA	Intergenic	B3A|SINE|B2	-19668	NM_017258	29618	Rn.1000	NM_017258	ENSRNOG00000004284	Btg1	-	BTG anti-proliferation factor 1	protein-coding
9529	chr7	107640863	107650390	+	5440	NA	intron (NM_030988, intron 45 of 47)	intron (NM_030988, intron 45 of 47)	-11339	NM_178097	338477	Rn.35223	NM_178097	ENSRNOG00000056714	Sla	Slap1	src-like adaptor	protein-coding
9520	chr6	110890677	110900195	+	5414	NA	Intergenic	Intergenic	8852	NM_001012470	314329	Rn.15682	NM_001012470	ENSRNOG00000011026	Irf2bpl	Eap1|Pqcp|RGD1310994	interferon regulatory factor 2 binding protein-like	protein-coding
6721	chr16	48753609	48760328	+	5408	NA	Intergenic	Intergenic	-64492	NM_001047086	290749	Rn.107887	NM_001047086	ENSRNOG00000009824	Irf2	-	interferon regulatory factor 2	protein-coding
Feb-49	chr7	124019532	124027079	+	5399	NA	TTS (NM_138877)	TTS (NM_138877)	-2731	NM_001130506	315170	Rn.3893	NM_001130506	ENSRNOG00000022877	Poldip3	-	DNA polymerase delta interacting protein 3	protein-coding
11863	chr10	88959224	88971085	+	5393	NA	intron (NM_031604, intron 21 of 21)	intron (NM_031604, intron 21 of 21)	-22404	NM_012851	25322	Rn.10594	NM_012851	ENSRNOG00000019830	Hsd17b1	17BHD1	hydroxysteroid (17-beta) dehydrogenase 1	protein-coding
8539	chr14	91651952	91660489	+	5391	NA	Intergenic	Intergenic	67280	NM_001106018	289778	Rn.57983	NM_001106018	ENSRNOG00000037621	Spata48	RGD1309870	spermatogenesis associated 48	protein-coding
8198	chr10	110082786	110090982	+	5388	NA	Intergenic	Intergenic	-52899	NM_030834	80878	Rn.10826	NM_030834	ENSRNOG00000036677	Slc16a3	MCT4|Mct3	solute carrier family 16 member 3	protein-coding
6596	chr5	172574625	172581219	+	5382	NA	Intergenic	Intergenic	-71028	NM_001108698	362678	Rn.7678	NM_001108698	ENSRNOG00000036876	Faap20	RGD1308923	FA core complex associated protein 20	protein-coding
11045	chr8	116331306	116342349	+	5368	NA	intron (NM_207599, intron 1 of 3)	intron (NM_207599, intron 1 of 3)	315	NM_207599	300993	Rn.229321	NM_207599	ENSRNOG00000016093	Hyal3	-	hyaluronidase 3	protein-coding
11005	chr10	70387074	70398077	+	5368	NA	Intergenic	Intergenic	-19163	NM_053687	114247	Rn.80831	NM_053687	ENSRNOG00000057092	Slfn4	Cdk107|Slfn3	schlafen 4	protein-coding
11269	chr1	166448793	166460060	+	5364	NA	exon (NM_001013069, exon 4 of 7)	exon (NM_001013069, exon 4 of 7)	21317	NM_001013069	293150	Rn.143765	NM_001013069	ENSRNOG00000019491	Stard10	-	StAR-related lipid transfer domain containing 10	protein-coding
5934	chr9	2193708	2199640	+	5355	NA	Intergenic	Intergenic	-5837	NM_001012129	316164	Rn.233782	NM_001012129	ENSRNOG00000012942	Satb1	-	SATB homeobox 1	protein-coding
15598	chr10	106961407	106977003	+	5350	NA	Intergenic	B1_Rn|SINE|Alu	6835	NM_053565	89829	Rn.127801	NM_053565	ENSRNOG00000002946	Socs3	Cish3|Socs-3|Ssi-3	suppressor of cytokine signaling 3	protein-coding
Feb-84	chr6	28152371	28159753	+	5327	NA	intron (NM_001012191, intron 15 of 18)	intron (NM_001012191, intron 15 of 18)	-79633	NM_001003958	444984	Rn.92659	NM_001003957	ENSRNOG00000026649	Dnmt3a	-	DNA methyltransferase 3 alpha	protein-coding
6120	chr7	11965611	11971729	+	5326	NA	Intergenic	Intergenic	-5402	NM_023102	65278	Rn.98151	NM_023102	ENSRNOG00000018529	Csnk1g2	-	casein kinase 1, gamma 2	protein-coding
9122	chr13	45328434	45337554	+	5325	NA	Intergenic	Intergenic	-14138	NM_022205	60628	Rn.44431	NM_022205	ENSRNOG00000003866	Cxcr4	-	C-X-C motif chemokine receptor 4	protein-coding
7000	chr10	86444120	86451118	+	5324	NA	intron (NM_001107047, intron 4 of 7)	intron (NM_001107047, intron 4 of 7)	47778	NM_053403	84427	Rn.28109	NM_053403	ENSRNOG00000006990	Grb7	-	growth factor receptor bound protein 7	protein-coding
7748	chr3	111911842	111919588	+	5315	NA	intron (NM_139324, intron 2 of 5)	intron (NM_139324, intron 2 of 5)	26126	NM_139324	192204	Rn.7379	NM_139324	ENSRNOG00000007584	Ehd4	Past2	EH-domain containing 4	protein-coding
20062	chr9	14651516	14671576	+	5315	NA	Intergenic	Intergenic	-43533	NM_001106884	301227	Rn.106975	NM_001106884	ENSRNOG00000013578	Trem2	-	triggering receptor expressed on myeloid cells 2	protein-coding
7217	chr3	171480395	171487610	+	5305	NA	Intergenic	Intergenic	-113317	NM_001109542	689618	Rn.153866	NM_001109542	ENSRNOG00000028533	LOC689618	-	similar to Protein C20orf85 homolog	protein-coding
11066	chr7	37796511	37807575	+	5302	NA	Intergenic	ID_B1|SINE|B4	-10788	NM_017258	29618	Rn.1000	NM_017258	ENSRNOG00000004284	Btg1	-	BTG anti-proliferation factor 1	protein-coding
5892	chr9	93539398	93545288	+	5302	NA	Intergenic	Intergenic	-3053	NM_021740	29222	Rn.817	NM_021740	ENSRNOG00000018584	Ptma	-	prothymosin alpha	protein-coding
13563	chr14	107662451	107676012	+	5300	NA	intron (NM_001115022, intron 2 of 2)	intron (NM_001115022, intron 2 of 2)	-52070	NM_001107240	305571	Rn.1970	NM_001107240	ENSRNOG00000009267	B3gnt2	B3gnt1	UDP-GlcNAc:betaGal beta-1,3-N-acetylglucosaminyltransferase 2	protein-coding
8569	chr13	45525518	45534085	+	5299	NA	Intergenic	Intergenic	-210945	NM_022205	60628	Rn.44431	NM_022205	ENSRNOG00000003866	Cxcr4	-	C-X-C motif chemokine receptor 4	protein-coding
Feb-93	chr6	126253056	126259247	+	5296	NA	intron (NM_001108052, intron 4 of 8)	intron (NM_001108052, intron 4 of 8)	52059	NM_022226	63865	Rn.206021	NM_022226	ENSRNOG00000007089	Lgmn	Prsc1	legumain	protein-coding
Feb-17	chr4	170925550	170932765	+	5286	NA	intron (NM_001009600, intron 1 of 5)	intron (NM_001009600, intron 1 of 5)	3421	NM_001009600	362456	Rn.15842	NM_001009600	ENSRNOG00000005809	Arhgdib	-	Rho GDP dissociation inhibitor beta	protein-coding
24529	chr1	219386521	219411048	+	5281	NA	exon (NM_019222, exon 2 of 11)	exon (NM_019222, exon 2 of 11)	845	NM_019222	29474	Rn.2819	NM_019222	ENSRNOG00000021828	Coro1b	-	coronin 1B	protein-coding
6676	chr1	250833221	250839895	+	5276	NA	intron (NM_181386, intron 3 of 9)	intron (NM_181386, intron 3 of 9)	115128	NM_181386	353229	Rn.55975	NM_181386	ENSRNOG00000012536	Sgms1	Mob|Tmem23	sphingomyelin synthase 1	protein-coding
5616	chr8	12094088	12099702	+	5276	NA	Intergenic	Intergenic	-186780	NM_001108123	315422	Rn.6511	NM_001108123	ENSRNOG00000005923	Mtmr2	-	myotubularin related protein 2	protein-coding
Feb-44	chr3	60385098	60392640	+	5271	NA	Intergenic	Intergenic	71855	NM_024485	79557	Rn.44633	NM_024485	ENSRNOG00000018286	Chrna1	-	cholinergic receptor nicotinic alpha 1 subunit	protein-coding
15610	chr7	120589524	120605132	+	5266	NA	intron (NM_001173370, intron 8 of 8)	intron (NM_001173370, intron 8 of 8)	16585	NM_001130573	366960	Rn.31639	NM_001130573	ENSRNOG00000012886	Maff	-	MAF bZIP transcription factor F	protein-coding
18919	chr1	216237297	216256214	+	5263	NA	intron (NM_013087, intron 1 of 7)	intron (NM_013087, intron 1 of 7)	-8156	NM_001013194	361682	Rn.18732	NM_001013194	ENSRNOG00000032677	Tssc4	-	tumor suppressing subtransferable candidate 4	protein-coding
5735	chr10	62285823	62291556	+	5254	NA	Intergenic	RSINE1|SINE|B4	-1548	NM_001134360	303312	Rn.163168	NM_001134360	ENSRNOG00000003243	Wdr81	RGD1311334	WD repeat domain 81	protein-coding
13201	chr1	87113025	87126224	+	5251	NA	intron (NM_031675, intron 1 of 20)	GA-rich|Low_complexity|Low_complexity	27684	NM_031675	63836	Rn.15777	NM_031675	ENSRNOG00000020433	Actn4	-	actinin alpha 4	protein-coding
13426	chr1	137425213	137438637	+	5245	NA	Intergenic	Intergenic	-72853	NM_001039006	293023	Rn.16545	NM_001039006	ENSRNOG00000010959	Klhl25	RGD1310815	kelch-like family member 25	protein-coding
6987	chr20	21814495	21821480	+	5229	NA	intron (NM_001107624, intron 4 of 14)	Tigger22N1|DNA|TcMar-Tigger	-128332	NM_001107623	309724	Rn.50686	NM_001107623	ENSRNOG00000027859	Tmem26	-	transmembrane protein 26	protein-coding
11612	chr1	274564510	274576120	+	5216	NA	intron (NM_001107611, intron 9 of 13)	intron (NM_001107611, intron 9 of 13)	-58704	NM_022265	64031	Rn.122017	NM_022265	ENSRNOG00000014779	Pdcd4	Dug	programmed cell death 4	protein-coding
6777	chr8	75685057	75691832	+	5202	NA	intron (NM_019905, intron 1 of 12)	intron (NM_019905, intron 1 of 12)	1310	NM_019905	56611	Rn.90546	NM_019905	ENSRNOG00000010362	Anxa2	ANX2	annexin A2	protein-coding
10040	chr14	83560133	83570171	+	5195	NA	intron (NM_001017453, intron 6 of 6)	MIR|SINE|MIR	4611	NM_001017453	305472	Rn.138969	NM_001017453	ENSRNOG00000018859	Pik3ip1	RGD1311203|zgc:66482	phosphoinositide-3-kinase interacting protein 1	protein-coding
7371	chr2	218759325	218766694	+	5176	NA	Intergenic	Intergenic	-71025	NM_001017449	295394	Rn.12336	NM_001017449	ENSRNOG00000013719	Dph5	CGI-30|RGD1307867	diphthamide biosynthesis 5	protein-coding
10088	chr16	48565094	48575180	+	5175	NA	Intergenic	B4|SINE|B4	122339	NM_001047086	290749	Rn.107887	NM_001047086	ENSRNOG00000009824	Irf2	-	interferon regulatory factor 2	protein-coding
Feb-33	chr4	115149501	115155532	+	5174	NA	Intergenic	Intergenic	55545	NM_001106602	297389	Rn.6770	NM_001106602	ENSRNOG00000011617	Dguok	-	deoxyguanosine kinase	protein-coding
9282	chr10	47036707	47045987	+	5167	NA	intron (NM_001047842, intron 8 of 14)	intron (NM_001047842, intron 8 of 14)	17869	NM_001047842	287379	Rn.3684	NM_001047842	ENSRNOG00000005275	Shmt1	LRRGT00032|Shmt|mShmt	serine hydroxymethyltransferase 1	protein-coding
6525	chr7	60996125	61002648	+	5163	NA	Intergenic	Intergenic	-138396	NM_134346	171337	Rn.95071	NM_134346	ENSRNOG00000007048	Rap1b	-	RAP1B, member of RAS oncogene family	protein-coding
6668	chr13	110795127	110801793	+	5161	NA	Intergenic	Intergenic	66009	NM_001134985	684192	Rn.216597	NM_001134985	ENSRNOG00000046445	Rcor3	-	REST corepressor 3	protein-coding
13994	chr8	116482458	116496450	+	5157	NA	Intergenic	Intergenic	-19539	NM_001108185	315996	Rn.205616	NM_001108185	ENSRNOG00000017704	Sema3f	SemaIV	semaphorin 3F	protein-coding
6821	chr9	95029647	95036466	+	5156	NA	Intergenic	Intergenic	105990	NM_013023	25539	Rn.9856	NM_013023	ENSRNOG00000018185	Sag	SAGMR|SANTI	S-antigen visual arrestin	protein-coding
5485	chr7	70574469	70579952	+	5152	NA	promoter-TSS (NM_001170566)	promoter-TSS (NM_001170566)	-63	NM_001170566	362892	Rn.11737	NM_001170566	ENSRNOG00000006209	Mbd6	-	methyl-CpG binding domain protein 6	protein-coding
16001	chr16	1772034	1788033	+	5141	NA	intron (NM_001108393, intron 1 of 23)	intron (NM_001108393, intron 1 of 23)	30842	NM_001108393	361103	Rn.1712	NM_001108393	ENSRNOG00000010488	Zmiz1	Rai17	zinc finger, MIZ-type containing 1	protein-coding
5812	chr3	60186617	60192427	+	5136	NA	intron (NM_057192, intron 1 of 6)	PB1D7|SINE|Alu	17603	NM_057192	117538	Rn.161803	NM_057192		Wipf1	Waspip|Wip	WAS/WASL interacting protein family, member 1	protein-coding
12186	chr3	9002179	9014363	+	5136	NA	intron (NM_001108577, intron 9 of 9)	intron (NM_001108577, intron 9 of 9)	26149	NM_001108577	362102	Rn.24600	NM_001108577	ENSRNOG00000018457	Ptpa	Ppp2r4	protein phosphatase 2 phosphatase activator	protein-coding
6342	chr8	118904572	118910912	+	5130	NA	Intergenic	Intergenic	-14181	NM_139259	246143	Rn.40242	NM_139259	ENSRNOG00000020936	Nradd	NRH2|PLAIDD	neurotrophin receptor associated death domain	protein-coding
11932	chr12	16131647	16143577	+	5123	NA	Intergenic	Intergenic	-11401	NM_133393	170905	Rn.127809	NM_133393	ENSRNOG00000001250	Lfng	-	LFNG O-fucosylpeptide 3-beta-N-acetylglucosaminyltransferase	protein-coding
Feb-46	chr7	38100085	38107829	+	5121	NA	Intergenic	(TGGC)n|Simple_repeat|Simple_repeat	291126	NM_017258	29618	Rn.1000	NM_017258	ENSRNOG00000004284	Btg1	-	BTG anti-proliferation factor 1	protein-coding
7061	chr17	15843413	15850472	+	5117	NA	Intergenic	Intergenic	-5606	NM_001134572	361224	Rn.3059	NM_001134572	ENSRNOG00000016560	Card19	Bincard|RGD1306058	caspase recruitment domain family, member 19	protein-coding
5725	chr20	21416143	21421866	+	5117	NA	intron (NM_001134576, intron 5 of 7)	intron (NM_001134576, intron 5 of 7)	102178	NM_001134576	361834	Rn.137452	NM_001134576	ENSRNOG00000000634	Cabcoco1	RGD1306739	ciliary associated calcium binding coiled-coil 1	protein-coding
6125	chr10	48874443	48880566	+	5117	NA	Intergenic	ID_B1|SINE|B4	-2727	NM_138895	192255	Rn.1253	NM_138895		Ubb	-	ubiquitin B	protein-coding
Feb-18	chr8	12053567	12059183	+	5114	NA	Intergenic	B4A|SINE|B4	167855	NM_001007660	300359	Rn.120577	NM_001007660	ENSRNOG00000005713	Ccdc82	-	coiled-coil domain containing 82	protein-coding
7380	chr7	142831677	142839055	+	5107	NA	intron (NM_199230, intron 1 of 9)	intron (NM_199230, intron 1 of 9)	18192	NM_199230	29381	Rn.214018	NM_199230	ENSRNOG00000006934	Acvr1b	Skr2	activin A receptor type 1B	protein-coding
10842	chr16	17565577	17576417	+	5107	NA	intron (NM_001169127, intron 2 of 8)	B1_Rn|SINE|Alu	32142	NM_001169127	306324	Rn.224880	NM_001169127	ENSRNOG00000010813	Tspan14	RGD1305714	tetraspanin 14	protein-coding
6351	chr13	100922878	100929227	+	5101	NA	intron (NM_017116, intron 1 of 20)	MTE2a|LTR|ERVL-MaLR	2759	NM_017116	29154	Rn.6822	NM_017116	ENSRNOG00000034015	Capn2	-	calpain 2	protein-coding
8993	chr11	79715187	79724178	+	5100	NA	Intergenic	Intergenic	-15946	NM_001013864	288010	Rn.206503	NM_001013864	ENSRNOG00000031669	Lpp	-	LIM domain containing preferred translocation partner in lipoma	protein-coding
9361	chr6	10627534	10636893	+	5098	NA	Intergenic	Intergenic	38066	NM_019907	56725	Rn.30508	NM_019907	ENSRNOG00000015215	Cript	-	CXXC repeat containing interactor of PDZ3 domain	protein-coding
Feb-26	chr3	110290590	110298814	+	5091	NA	Intergenic	Intergenic	29382	NM_139258	246142	Rn.213264	NM_139258	ENSRNOG00000007529	Bmf	-	Bcl2 modifying factor	protein-coding
15622	chr1	134948038	134963658	+	5090	NA	Intergenic	Intergenic	-84680	NM_001107523	308738	Rn.225034	NM_001107523	ENSRNOG00000012716	Chd2	-	chromodomain helicase DNA binding protein 2	protein-coding
6734	chr14	104464725	104471457	+	5089	NA	Intergenic	RMER10B|LTR|ERVL	-6991	NM_031090	81754	Rn.106743	NM_031090	ENSRNOG00000004992	Rab1a	Ac2-048|Rab1|Rab1r	RAB1A, member RAS oncogene family	protein-coding
8768	chr3	121704368	121713134	+	5076	NA	Intergenic	Intergenic	-17325	NM_031148	81826	Rn.162702	NM_031148	ENSRNOG00000018567	Slc20a1	PiT-1	solute carrier family 20 member 1	protein-coding
17912	chr4	162979890	162997800	+	5075	NA	Intergenic	Intergenic	54650	NM_001048075	362447	Rn.202840	NM_001048075	ENSRNOG00000059538	Clec2g	CLEC2D11|Clr-b|Clr11|Clrb|RGD1563148	C-type lectin domain family 2, member G	protein-coding
11389	chr2	189456190	189467577	+	5062	NA	intron (NM_001191900, intron 2 of 39)	ID_B1|SINE|B4	7543	NM_001191900	365844	Rn.160708	NM_001191900	ENSRNOG00000055790	Nup210l	RGD1310250	nucleoporin 210-like	protein-coding
6581	chr1	211739902	211746481	+	5062	NA	intron (NM_001108923, intron 1 of 15)	intron (NM_001108923, intron 1 of 15)	10721	NM_001108923	365382	Rn.8618	NM_001108923	ENSRNOG00000017635	Inpp5a	-	inositol polyphosphate-5-phosphatase A	protein-coding
6277	chr2	141447180	141453455	+	5061	NA	promoter-TSS (NM_001191846)	promoter-TSS (NM_001191846)	-917	NM_001191846	84482	Rn.116108	NM_001191846	ENSRNOG00000013397	Foxo1	Fkhr|Foxo1a	forkhead box O1	protein-coding
10031	chr17	42510028	42520057	+	5059	NA	Intergenic	Intergenic	-92989	NM_001014009	306934	Rn.202381	NM_001014009	ENSRNOG00000018804	Ripor2	Ab2-162|Fam65b|RGD1306939	RHO family interacting cell polarization regulator 2	protein-coding
Feb-81	chr3	7109846	7117425	+	5059	NA	intron (NM_019250, intron 1 of 17)	intron (NM_019250, intron 1 of 17)	3715	NM_019250	29622	Rn.40174	NM_019250	ENSRNOG00000010219	Ralgds	Rgds	ral guanine nucleotide dissociation stimulator	protein-coding
7971	chr18	71299852	71307821	+	5053	NA	intron (NM_001106133, intron 17 of 17)	intron (NM_001106133, intron 17 of 17)	-91994	NM_030858	81516	Rn.29980	NM_030858	ENSRNOG00000018359	Smad7	Madh7	SMAD family member 7	protein-coding
9046	chr1	265656791	265665835	+	5053	NA	Intergenic	Intergenic	-87974	NM_001033961	56817	Rn.98384	NM_020094	ENSRNOG00000050450	Kcnip2	Kchip2	potassium voltage-gated channel interacting protein 2	protein-coding
Feb-56	chr5	151431811	151437465	+	5048	NA	Intergenic	Intergenic	-1826	NM_001107909	313022	Rn.106759	NM_001107909	ENSRNOG00000008936	Map3k6	-	mitogen-activated protein kinase kinase kinase 6	protein-coding
6258	chr15	108429468	108435724	+	5040	NA	exon (NM_001034937, exon 9 of 9)	exon (NM_001034937, exon 9 of 9)	-20551	NM_001109429	680794	Rn.131975	NM_001109429	ENSRNOG00000013835	Timm8a2	-	translocase of inner mitochondrial membrane 8A2	protein-coding
7409	chr1	198228224	198235631	+	5038	NA	intron (NM_001271536, intron 1 of 8)	intron (NM_001271536, intron 1 of 8)	417	NM_012495	24189	Rn.1774	NM_012495	ENSRNOG00000052802	Aldoa	Aldo1|RNALDOG5	aldolase, fructose-bisphosphate A	protein-coding
8966	chr1	227571160	227580124	+	5032	NA	Intergenic	ORR1G|LTR|ERVL-MaLR	-70375	NM_001106338	293744	Rn.44037	NM_001106338	ENSRNOG00000020953	Ms4a7	-	membrane spanning 4-domains A7	protein-coding
9111	chr1	81237114	81246223	+	5029	NA	intron (NM_023021, intron 4 of 8)	intron (NM_023021, intron 4 of 8)	10821	NM_001270702	65206	Rn.44212	NM_023021	ENSRNOG00000019440	Kcnn4	KCa3.1|rKCNN4c|rSK4	potassium calcium-activated channel subfamily N member 4	protein-coding
7305	chr7	124260058	124267361	+	5020	NA	intron (NM_130740, intron 1 of 10)	intron (NM_130740, intron 1 of 10)	22769	NM_130740	124461	Rn.17106	NM_130740	ENSRNOG00000009756	Pacsin2	SdpII	protein kinase C and casein kinase substrate in neurons 2	protein-coding
11186	chr18	28713343	28724527	+	5020	NA	Intergenic	CpG	-62414	NM_001107395	307500	Rn.165349	NM_001107395	ENSRNOG00000019177	Psd2	-	pleckstrin and Sec7 domain containing 2	protein-coding
7772	chr20	3974431	3982201	+	5019	NA	promoter-TSS (NM_032055)	promoter-TSS (NM_032055)	529	NM_012708	24967	Rn.13686	NM_012708	ENSRNOG00000000459	Psmb9	Lmp2	proteasome subunit beta 9	protein-coding
5758	chr1	101444348	101450104	+	5015	NA	TTS (NM_001109615)	TTS (NM_001109615)	2808	NM_022500	29292	Rn.1905	NM_022500	ENSRNOG00000020843	Ftl1	Ftl	ferritin light chain 1	protein-coding
6130	chr4	82838896	82845024	+	5015	NA	Intergenic	Intergenic	65214	NM_001004199	246244	Rn.3474	NM_001004199	ENSRNOG00000008393	Tax1bp1	Aa1076	Tax1 binding protein 1	protein-coding
6671	chr13	55313151	55319820	+	5014	NA	Intergenic	Intergenic	42286	NM_001105991	289407	Rn.14800	NM_001105991	ENSRNOG00000022480	Atp6v1g3	-	ATPase H+ transporting V1 subunit G3	protein-coding
18221	chr7	11878619	11896838	+	5005	NA	intron (NM_001108734, intron 1 of 3)	intron (NM_001108734, intron 1 of 3)	8785	NM_001108734	362833	Rn.9147	NM_001108734	ENSRNOG00000018971	Mob3a	Mobkl2a|Mobkl2b	MOB kinase activator 3A	protein-coding
29720	chr5	151247346	151277064	+	5002	NA	exon (NM_001134956, exon 5 of 6)	exon (NM_001134956, exon 5 of 6)	-8640	NM_001013167	313024	Rn.162111	NM_001013167	ENSRNOG00000009805	Wasf2	-	WASP family member 2	protein-coding
6306	chr20	4422175	4428479	+	5001	NA	intron (NM_001013197, intron 4 of 6)	RLTR11B|LTR|ERVK	10895	NM_001002809	406169	Rn.18179	NM_001002809	ENSRNOG00000000431	Atf6b	Crebl1	activating transcription factor 6 beta	protein-coding
Mar-56	chr6	43818449	43824103	+	4997	NA	Intergenic	Intergenic	-8669	NM_001037354	313994	Rn.18589	NM_001037354	ENSRNOG00000054259	Klf11	Tcfcp2l2	Kruppel-like factor 11	protein-coding
9453	chr12	37934310	37943761	+	4988	NA	intron (NM_022238, intron 5 of 12)	intron (NM_022238, intron 5 of 12)	15061	NM_022238	63886	Rn.44870	NM_022238	ENSRNOG00000001082	Abcb9	Tapl	ATP binding cassette subfamily B member 9	protein-coding
26383	chr8	36303697	36330078	+	4981	NA	Intergenic	Intergenic	-2076	NM_203337	363040	Rn.24125	NM_203337	ENSRNOG00000009850	St3gal4	siat4c	ST3 beta-galactoside alpha-2,3-sialyltransferase 4	protein-coding
6492	chr20	3339711	3346201	+	4978	NA	intron (NM_022951, intron 2 of 30)	intron (NM_022951, intron 2 of 30)	1330	NM_022951	65045	Rn.37758	NM_022951	ENSRNOG00000059268	Ppp1r10	Fb19|Pnuts	protein phosphatase 1, regulatory subunit 10	protein-coding
14694	chr6	128705815	128720507	+	4976	NA	intron (NM_001106762, intron 1 of 23)	intron (NM_001106762, intron 1 of 23)	2900	NM_001106762	299356	Rn.199826	NM_001106762	ENSRNOG00000005287	Syne3	RGD1304563	spectrin repeat containing, nuclear envelope family member 3	protein-coding
8408	chr7	119113239	119121645	+	4967	NA	Intergenic	Intergenic	40731	NM_053331	79462	Rn.55043	NM_053331	ENSRNOG00000005614	Txn2	-	thioredoxin 2	protein-coding
9116	chr2	197787046	197796160	+	4967	NA	Intergenic	Intergenic	5391	NM_021846	60430	Rn.129914	NM_021846		Mcl1	-	MCL1 apoptosis regulator, BCL2 family member	protein-coding
7235	chr8	33816315	33823548	+	4960	NA	intron (NM_012555, intron 1 of 7)	intron (NM_012555, intron 1 of 7)	3545	NM_012555	24356	Rn.88756	NM_012555	ENSRNOG00000008941	Ets1	Ets-1|Etsoncb|Tpl1	ETS proto-oncogene 1, transcription factor	protein-coding
10058	chr1	101091581	101101637	+	4954	NA	Intergenic	Intergenic	-1015	NM_033351	29558	Rn.15845	NM_033351	ENSRNOG00000020583	Fcgrt	FcRn	Fc fragment of IgG receptor and transporter	protein-coding
8851	chr6	96474610	96483459	+	4944	NA	promoter-TSS (NM_031085)	promoter-TSS (NM_031085)	-209	NM_031085	81749	Rn.10398	NM_031085	ENSRNOG00000004873	Prkch	-	protein kinase C, eta	protein-coding
Feb-76	chr6	138041780	138048654	+	4939	NA	Intergenic	Intergenic	79979	NM_001244867	691657	Rn.8405	NM_001134933	ENSRNOG00000027990	Crip1	Crip|Crp-1	cysteine rich protein 1	protein-coding
12189	chr16	20352420	20364607	+	4939	NA	Intergenic	Intergenic	6033	NM_001107303	306344	Rn.22831	NM_001107303	ENSRNOG00000019009	Arrdc2	ILAD1	arrestin domain containing 2	protein-coding
Feb-59	chr9	20409042	20414499	+	4938	NA	Intergenic	Intergenic	132131	NM_001198725	100362005	Rn.1223	NM_001198725	ENSRNOG00000025810	Grcc10	-	gene rich cluster, C10 gene	protein-coding
6371	chr20	46281110	46287479	+	4936	NA	Intergenic	Intergenic	33876	NM_031812	83689	Rn.3733	NM_031812	ENSRNOG00000000304	Cd164	MGC-24v	CD164 molecule	protein-coding
5867	chr8	116391763	116397628	+	4933	NA	Intergenic	ID_B1|SINE|B4	-3388	NM_031035	81664	Rn.3036	NM_031035	ENSRNOG00000016592	Gnai2	Galphai2	G protein subunit alpha i2	protein-coding
20937	chr4	58389737	58410672	+	4931	NA	Intergenic	Intergenic	-55814	NR_031837	100314008		NR_031837	ENSRNOG00000035463	Mir29b1	Mir29b-1|rno-mir-29b-1	microRNA 29b-1	ncRNA
10222	chr12	37963753	37973973	+	4931	NA	Intergenic	Intergenic	-15927	NM_001105928	288659	Rn.144032	NM_001105928	ENSRNOG00000001086	Vps37b	RGD1304576	VPS37B subunit of ESCRT-I	protein-coding
Feb-61	chr5	151469377	151474636	+	4930	NA	intron (NM_001113780, intron 1 of 5)	intron (NM_001113780, intron 1 of 5)	1744	NM_001113780	313021	Rn.102748	NM_001113780	ENSRNOG00000008564	Tmem222	RGD1304793	transmembrane protein 222	protein-coding
9130	chr7	124317708	124326836	+	4928	NA	Intergenic	Intergenic	-35794	NM_130740	124461	Rn.17106	NM_130740	ENSRNOG00000009756	Pacsin2	SdpII	protein kinase C and casein kinase substrate in neurons 2	protein-coding
11181	chr4	145594092	145605271	+	4925	NA	intron (NM_001025422, intron 1 of 12)	MIR3|SINE|MIR	5106	NM_001025422	362418	Rn.17123	NM_001025422	ENSRNOG00000021817	Irak2	-	interleukin-1 receptor-associated kinase 2	protein-coding
8994	chr10	57381843	57390835	+	4919	NA	5' UTR (NM_001109034, exon 1 of 2)	5' UTR (NM_001109034, exon 1 of 2)	111	NM_001109034	497944	Rn.46017	NM_001109034	ENSRNOG00000005009	Zfp3	RGD1565881	zinc finger protein 3	protein-coding
5831	chr3	164443213	164449042	+	4914	NA	Intergenic	(GAG)n|Simple_repeat|Simple_repeat	21625	NM_001301715	24253	Rn.6479	NM_024125	ENSRNOG00000057347	Cebpb	Il6dbp|NF-IL6|TCF5	CCAAT/enhancer binding protein beta	protein-coding
6648	chr8	124537965	124544611	+	4912	NA	Intergenic	Intergenic	-142424	NM_031132	81810	Rn.9954	NM_031132	ENSRNOG00000013265	Tgfbr2	TGF-beta 2|Tgfbr2T	transforming growth factor, beta receptor 2	protein-coding
5539	chr5	156268718	156274255	+	4911	NA	intron (NM_053596, intron 2 of 18)	intron (NM_053596, intron 2 of 18)	56017	NM_053596	94204	Rn.7000	NM_053596	ENSRNOG00000014241	Ece1	Ece	endothelin converting enzyme 1	protein-coding
16425	chr4	131807751	131824174	+	4897	NA	Intergenic	Intergenic	-217658	NM_001034131	297480	Rn.33321	NM_001034131	ENSRNOG00000009184	Foxp1	-	forkhead box P1	protein-coding
Mar-22	chr7	59966242	59971562	+	4896	NA	Intergenic	Intergenic	-11670	NM_017313	29885	Rn.31889	NM_017313	ENSRNOG00000005362	Rab3ip	RABIN3	RAB3A interacting protein	protein-coding
5696	chr7	11401226	11406920	+	4879	NA	exon (NM_017245, exon 6 of 11)	exon (NM_017245, exon 6 of 11)	2698	NM_017245	29565	Rn.55145	NM_017245	ENSRNOG00000020266	Eef2	Ef-2	eukaryotic translation elongation factor 2	protein-coding
6472	chr12	38010982	38017452	+	4876	NA	intron (NM_001105928, intron 1 of 3)	intron (NM_001105928, intron 1 of 3)	29427	NM_001105928	288659	Rn.144032	NM_001105928	ENSRNOG00000001086	Vps37b	RGD1304576	VPS37B subunit of ESCRT-I	protein-coding
11106	chr11	79580334	79591438	+	4876	NA	intron (NM_001013864, intron 3 of 11)	intron (NM_001013864, intron 3 of 11)	117850	NM_001013864	288010	Rn.206503	NM_001013864	ENSRNOG00000031669	Lpp	-	LIM domain containing preferred translocation partner in lipoma	protein-coding
Feb-58	chr20	7215348	7220804	+	4865	NA	intron (NM_031109, intron 3 of 5)	ID_Rn1|SINE|ID	2265	NM_031109	81773	Rn.3359	NM_031109	ENSRNOG00000000490	Rps10	-	ribosomal protein S10	protein-coding
12462	chr13	98700036	98712496	+	4862	NA	intron (NM_019312, intron 6 of 7)	intron (NM_019312, intron 6 of 7)	90979	NM_019312	54260	Rn.22498	NM_019312	ENSRNOG00000002969	Itpkb	IP3K B	inositol-trisphosphate 3-kinase B	protein-coding
6262	chr10	108235518	108241778	+	4857	NA	intron (NM_001134688, intron 1 of 30)	L1MB7|LINE|L1	-88137	NM_001034078	303731	Rn.43722	NM_001034078	ENSRNOG00000048113	Cbx8	-	chromobox 8	protein-coding
Mar-71	chr8	116448144	116454913	+	4845	NA	exon (NM_001108185, exon 3 of 19)	exon (NM_001108185, exon 3 of 19)	-13490	NM_001108780	363143	Rn.8781	NM_001108780	ENSRNOG00000017589	Gnat1	-	G protein subunit alpha transducin 1	protein-coding
7985	chr19	52437934	52445917	+	4842	NA	Intergenic	B1_Mur4|SINE|Alu	57508	NM_001108452	361422	Rn.98506	NM_001108452	ENSRNOG00000016257	Cotl1	Clp	coactosin-like F-actin binding protein 1	protein-coding
8190	chr11	53570667	53578855	+	4842	NA	intron (NM_019195, intron 1 of 8)	intron (NM_019195, intron 1 of 8)	414	NM_019195	29364	Rn.7409	NM_019195	ENSRNOG00000001964	Cd47	Itgp	Cd47 molecule	protein-coding
7589	chr8	22350977	22358564	+	4840	NA	Intergenic	Intergenic	-13975	NM_001134715	363024	Rn.140320	NM_001134715	ENSRNOG00000031824	Slc44a2	RGD1309680	solute carrier family 44 member 2	protein-coding
7142	chr14	3662817	3669957	+	4839	NA	intron (NM_017256, intron 14 of 16)	intron (NM_017256, intron 14 of 16)	159971	NM_017256	29610	Rn.9953	NM_017256	ENSRNOG00000002093	Tgfbr3	betaglycan	transforming growth factor beta receptor 3	protein-coding
8016	chr1	197880354	197888368	+	4836	NA	exon (NM_001048180, exon 1 of 9)	exon (NM_001048180, exon 1 of 9)	590	NM_001048180	89817	Rn.11069	NM_134456	ENSRNOG00000049181	Sh2b1	Sh2-b|Sh2b|Sh2bpsm1	SH2B adaptor protein 1	protein-coding
11458	chr8	33837274	33848730	+	4831	NA	intron (NM_012555, intron 1 of 7)	intron (NM_012555, intron 1 of 7)	26616	NM_012555	24356	Rn.88756	NM_012555	ENSRNOG00000008941	Ets1	Ets-1|Etsoncb|Tpl1	ETS proto-oncogene 1, transcription factor	protein-coding
14136	chr13	98601006	98615140	+	4829	NA	Intergenic	Intergenic	-7214	NM_019312	54260	Rn.22498	NM_019312	ENSRNOG00000002969	Itpkb	IP3K B	inositol-trisphosphate 3-kinase B	protein-coding
8853	chr2	189446875	189455726	+	4827	NA	TTS (NM_173111)	TTS (NM_173111)	-3040	NM_001191900	365844	Rn.160708	NM_001191900	ENSRNOG00000055790	Nup210l	RGD1310250	nucleoporin 210-like	protein-coding
6635	chr6	138241113	138247746	+	4823	NA	Intergenic	(AGCTC)n|Simple_repeat|Simple_repeat	157275	NM_001012146	360742	Rn.6726	NM_001012146	ENSRNOG00000061814	Dgcr2	-	DiGeorge syndrome critical region gene 2	protein-coding
6070	chr9	46661435	46667503	+	4821	NA	intron (NM_001106904, intron 1 of 28)	intron (NM_001106904, intron 1 of 28)	6547	NM_001106904	301363	Rn.101820	NM_001106904	ENSRNOG00000014013	Map4k4	-	mitogen-activated protein kinase kinase kinase kinase 4	protein-coding
7153	chr10	23907704	23914855	+	4818	NA	intron (NM_053820, intron 6 of 15)	B4A|SINE|B4	250266	NM_053820	116543	Rn.11257	NM_053820	ENSRNOG00000028845	Ebf1	Ebf|Olf1	EBF transcription factor 1	protein-coding
7391	chr8	55300865	55308254	+	4815	NA	Intergenic	Intergenic	25155	NM_001025418	315648	Rn.163017	NM_001025418	ENSRNOG00000010922	Ppp2r1b	-	protein phosphatase 2 scaffold subunit A beta	protein-coding
6010	chr2	31720999	31727007	+	4814	NA	Intergenic	Intergenic	92382	NM_013005	25513	Rn.10599	NM_013005	ENSRNOG00000018903	Pik3r1	PI3KA	phosphoinositide-3-kinase regulatory subunit 1	protein-coding
15870	chr1	221154501	221170369	+	4796	NA	Intergenic	Intergenic	-32831	NM_001011938	293684	Rn.143751	NM_001011938	ENSRNOG00000023668	Scyl1	-	SCY1 like pseudokinase 1	protein-coding
8431	chr14	85444823	85453252	+	4795	NA	intron (NM_053649, intron 5 of 8)	intron (NM_053649, intron 5 of 8)	-50505	NM_001109467	685462	Rn.81507	NM_001109467	ENSRNOG00000033575	Emid1	RGD1565846	EMI domain containing 1	protein-coding
12929	chr12	37540320	37553247	+	4790	NA	intron (NM_001004205, intron 1 of 3)	B1F2|SINE|Alu	1865	NM_001004205	288652	Rn.12933	NM_001004205	ENSRNOG00000001061	Rilpl2	-	Rab interacting lysosomal protein-like 2	protein-coding
9443	chr5	152963748	152973189	+	4785	NA	intron (NM_001109271, intron 8 of 9)	intron (NM_001109271, intron 8 of 9)	18818	NM_001109271	500564	Rn.62309	NM_001109271	ENSRNOG00000000151	Ldlrap1	RGD1563417	low density lipoprotein receptor adaptor protein 1	protein-coding
Feb-10	chr16	20603805	20609113	+	4780	NA	intron (NM_001107304, intron 4 of 11)	intron (NM_001107304, intron 4 of 11)	-14126	NM_001013880	290651	Rn.98850	NM_001013880	ENSRNOG00000019741	Isyna1	-	inositol-3-phosphate synthase 1	protein-coding
Feb-06	chr20	22902794	22908998	+	4775	NA	Intergenic	Intergenic	-7753	NM_001106386	294375	Rn.1132	NM_001106386	ENSRNOG00000000645	Reep3	RGD1560401	receptor accessory protein 3	protein-coding
9693	chr10	91219439	91229130	+	4773	NA	Intergenic	Intergenic	7205	NM_001107054	303580	Rn.8406	NM_001107054	ENSRNOG00000021287	Hexim2	RGD1311635	HEXIM P-TEFb complex subunit 2	protein-coding
Feb-51	chr4	78354107	78364056	+	4767	NA	TTS (NM_001024328)	TTS (NM_001024328)	4746	NM_001024328	500113	Rn.28767	NM_001024328	ENSRNOG00000038740	Gimap7	Ian3	GTPase, IMAP family member 7	protein-coding
5247	chr1	142192910	142198155	+	4766	NA	intron (NM_019331, intron 1 of 15)	intron (NM_019331, intron 1 of 15)	1650	NM_019331	54281	Rn.3220	NM_019331	ENSRNOG00000011352	Furin	Pace|Pcsk3	furin (paired basic amino acid cleaving enzyme)	protein-coding
5347	chr6	7014248	7019593	+	4756	NA	Intergenic	Intergenic	41394	NM_020076	56823	Rn.48675	NM_020076	ENSRNOG00000031263	Haao	-	3-hydroxyanthranilate 3,4-dioxygenase	protein-coding
6876	chr3	166992387	166999261	+	4751	NA	Intergenic	Intergenic	-1884	NM_001107813	311764	Rn.214135	NM_001107813	ENSRNOG00000021787	Zfp217	Znf217	zinc finger protein 217	protein-coding
5363	chr6	43824366	43829727	+	4749	NA	Intergenic	Intergenic	-2899	NM_001037354	313994	Rn.18589	NM_001037354	ENSRNOG00000054259	Klf11	Tcfcp2l2	Kruppel-like factor 11	protein-coding
19705	chr2	197797539	197817242	+	4747	NA	intron (NM_001034012, intron 12 of 17)	intron (NM_001034012, intron 12 of 17)	7418	NM_001034012	310670	Rn.62115	NM_001034012	ENSRNOG00000049385	Adamtsl4	Tsrc1	ADAMTS-like 4	protein-coding
11255	chr1	267088157	267099410	+	4744	NA	intron (NM_001107606, intron 6 of 13)	intron (NM_001107606, intron 6 of 13)	110203	NM_001107606	309460	Rn.127935	NM_001107606	ENSRNOG00000020353	Sh3pxd2a	Sh3md1	SH3 and PX domains 2A	protein-coding
Feb-23	chr4	97930708	97936229	+	4739	NA	Intergenic	Intergenic	-94146	NM_145086	246303	Rn.203108	NM_145086	ENSRNOG00000005890	Serbp1	Pai-Rbp1|Pairbp1|Rda288	Serpine1 mRNA binding protein 1	protein-coding
6098	chr3	6233803	6239899	+	4738	NA	intron (NM_012805, intron 1 of 9)	intron (NM_012805, intron 1 of 9)	25035	NM_012805	25271	Rn.108206	NM_012805	ENSRNOG00000009446	Rxra	-	retinoid X receptor alpha	protein-coding
Feb-80	chr7	41672626	41678204	+	4721	NA	Intergenic	Intergenic	200252	NM_053883	116663	Rn.4313	NM_053883	ENSRNOG00000023896	Dusp6	Mkp3	dual specificity phosphatase 6	protein-coding
Feb-68	chr3	124581972	124590738	+	4716	NA	intron (NM_001037096, intron 4 of 10)	intron (NM_001037096, intron 4 of 10)	23912	NM_001037096	311437	Rn.8360	NM_001037096	ENSRNOG00000021261	Rassf2	-	Ras association domain family member 2	protein-coding
5613	chr10	13537203	13542814	+	4715	NA	intron (NM_130823, intron 1 of 2)	intron (NM_130823, intron 1 of 2)	2069	NM_130823	170667	Rn.1869	NM_130823	ENSRNOG00000006542	Atp6v0c	Atp6c|Atp6l	ATPase H+ transporting V0 subunit C	protein-coding
5325	chr20	27764595	27769918	+	4715	NA	intron (NM_001108933, intron 1 of 5)	intron (NM_001108933, intron 1 of 5)	15172	NM_001108933	365583	Rn.100430	NM_001108933	ENSRNOG00000000824	Dse	Sart2	dermatan sulfate epimerase	protein-coding
10055	chr6	137154613	137164666	+	4709	NA	Intergenic	Intergenic	-50482	NM_001100982	362791	Rn.23843	NM_001100982	ENSRNOG00000028640	Siva1	Siva	SIVA1, apoptosis-inducing factor	protein-coding
6548	chr15	7895036	7901582	+	4705	NA	intron (NM_001108371, intron 2 of 3)	(CT)n|Simple_repeat|Simple_repeat	290283	NM_001107252	305751	Rn.98363	NM_001107252	ENSRNOG00000008565	Nkiras1	-	NFKB inhibitor interacting Ras-like 1	protein-coding
7771	chr7	11414499	11422268	+	4703	NA	intron (NM_001100757, intron 2 of 10)	B1F|SINE|Alu	3818	NM_001100757	362827	Rn.12810	NM_001100757	ENSRNOG00000020230	Pias4	-	protein inhibitor of activated STAT, 4	protein-coding
8128	chr1	142241377	142249503	+	4693	NA	Intergenic	Intergenic	-48258	NM_019331	54281	Rn.3220	NM_019331	ENSRNOG00000011352	Furin	Pace|Pcsk3	furin (paired basic amino acid cleaving enzyme)	protein-coding
6362	chr15	46321215	46327575	+	4679	NA	intron (NM_022597, intron 1 of 9)	intron (NM_022597, intron 1 of 9)	7654	NM_022597	64529	Rn.100909	NM_022597	ENSRNOG00000010331	Ctsb	-	cathepsin B	protein-coding
10133-2	chr10	86836766	86846897	+	4674	NA	Intergenic	Intergenic	21902	NM_001108298	360621	Rn.219688	NM_001108298	ENSRNOG00000027787	Cdc6	-	cell division cycle 6	protein-coding
Feb-12	chr5	151598567	151604377	+	4672	NA	intron (NM_012652, intron 1 of 12)	intron (NM_012652, intron 1 of 12)	28350	NM_012652	24782	Rn.5025	NM_012652	ENSRNOG00000007982	Slc9a1	Nhe1	solute carrier family 9 member A1	protein-coding
5530	chr14	81771968	81777496	+	4669	NA	intron (NM_001107227, intron 4 of 12)	intron (NM_001107227, intron 4 of 12)	-44683	NM_001108364	360961	Rn.228624	NM_001108364	ENSRNOG00000015033	Mxd4	-	Max dimerization protein 4	protein-coding
7518	chr9	93465091	93472607	+	4660	NA	Intergenic	Intergenic	23847	NM_001024364	501180	Rn.123397	NM_001024364	ENSRNOG00000018559	Tex44	-	testis expressed 44	protein-coding
Feb-48	chr3	2408202	2416148	+	4654	NA	promoter-TSS (NM_001107816)	promoter-TSS (NM_001107816)	-631	NM_001107816	311795	Rn.14609	NM_001107816	ENSRNOG00000009369	Tor4a	RGD1308019	torsin family 4, member A	protein-coding
5403	chr1	8219189	8224590	+	4646	NA	intron (NM_024137, intron 1 of 7)	B4A|SINE|B4	92535	NM_024137	29721	Rn.9802	NM_024137	ENSRNOG00000011015	Hivep2	MIBP1	human immunodeficiency virus type I enhancer binding protein 2	protein-coding
7813	chr3	171503350	171511161	+	4645	NA	Intergenic	B1_Rn|SINE|Alu	-90064	NM_001109542	689618	Rn.153866	NM_001109542	ENSRNOG00000028533	LOC689618	-	similar to Protein C20orf85 homolog	protein-coding
8990	chr14	5243417	5252405	+	4644	NA	Intergenic	MLTR14|LTR|ERV1	130787	NM_001037179	289443	Rn.25285	NM_001037179	ENSRNOG00000002122	Lrrc8c	RGD1306585	leucine rich repeat containing 8 VRAC subunit C	protein-coding
5942	chr8	129692295	129698235	+	4639	NA	Intergenic	(CTCT)n|Simple_repeat|Simple_repeat	77412	NM_053357	84353	Rn.112601	NM_053357	ENSRNOG00000054172	Ctnnb1	Catnb	catenin beta 1	protein-coding
14764	chr7	37505894	37520656	+	4639	NA	Intergenic	Intergenic	-299556	NM_017258	29618	Rn.1000	NM_017258	ENSRNOG00000004284	Btg1	-	BTG anti-proliferation factor 1	protein-coding
5482	chr17	56151018	56156498	+	4638	NA	Intergenic	Intergenic	44355	NM_053847	116596	Rn.9939	NM_053847	ENSRNOG00000016378	Map3k8	D17TPL2|Tpl-2|Tpl2	mitogen-activated protein kinase kinase kinase 8	protein-coding
Feb-99	chr8	12705989	12711886	+	4636	NA	Intergenic	Intergenic	-114218	NM_001108125	315427	Rn.136987	NM_001108125	ENSRNOG00000008173	Sesn3	-	sestrin 3	protein-coding
7901	chr2	225985802	225993701	+	4632	NA	Intergenic	Intergenic	-116318	NR_032295	100314118		NR_032295	ENSRNOG00000040385	Mir760	rno-mir-760	microRNA 760	ncRNA
5785	chr6	43031392	43037175	+	4624	NA	intron (NM_017356, intron 1 of 4)	intron (NM_017356, intron 1 of 4)	32335	NM_017356	50871	Rn.102820	NM_017356	ENSRNOG00000005492	Hpcal1	NVP-3|Nvp3|VILIP-3	hippocalcin-like 1	protein-coding
5457	chr15	38651981	38657436	+	4618	NA	intron (NM_001014235, intron 4 of 7)	intron (NM_001014235, intron 4 of 7)	28766	NM_001014235	364393	Rn.140721	NM_001014235		Phf11b	Phf11l	PHD finger protein 11B	protein-coding
6766	chr15	8977575	8984339	+	4615	NA	intron (NM_001270854, intron 3 of 10)	intron (NM_001270854, intron 3 of 10)	250086	NM_147210	259241	Rn.10055	NM_147210	ENSRNOG00000046912	Nr1d2	HZF-2	nuclear receptor subfamily 1, group D, member 2	protein-coding
15547	chr9	93316053	93331598	+	4614	NA	Intergenic	Intergenic	-2458	NM_001012134	316583	Rn.39638	NM_001012134	ENSRNOG00000018267	B3gnt7	-	UDP-GlcNAc:betaGal beta-1,3-N-acetylglucosaminyltransferase 7	protein-coding
6343	chr6	91767808	91774149	+	4607	NA	Intergenic	Intergenic	73869	NM_024152	79121	Rn.6993	NM_024152	ENSRNOG00000004791	Arf6	-	ADP-ribosylation factor 6	protein-coding
Feb-28	chr7	12508364	12513590	+	4604	NA	exon (NM_001108068, exon 20 of 33)	exon (NM_001108068, exon 20 of 33)	7707	NM_001039849	29328	Rn.3647	NM_017165	ENSRNOG00000013604	Gpx4	Gshpx-4|Phgpx|gpx-4|snGpx	glutathione peroxidase 4	protein-coding
5863	chr11	87197936	87203797	+	4603	NA	Intergenic	Intergenic	-3382	NM_017307	29743	Rn.8368	NM_017307	ENSRNOG00000038001	Slc25a1	Cic|Ctp|Slc20a3	solute carrier family 25 member 1	protein-coding
7194	chr3	5962653	5969845	+	4603	NA	intron (NM_001106563, intron 1 of 27)	intron (NM_001106563, intron 1 of 27)	9995	NM_001106563	296603	Rn.98555	NM_001106563	ENSRNOG00000007422	Vav2	-	vav guanine nucleotide exchange factor 2	protein-coding
5995	chr20	46801394	46807387	+	4603	NA	Intergenic	Intergenic	97028	NM_001047940	499469	Rn.116758	NM_001047940		LOC499469	-	Ab2-018	protein-coding
7595	chr7	118856425	118864018	+	4602	NA	Intergenic	Intergenic	-67714	NM_013194	25745		NM_013194	ENSRNOG00000004860	Myh9l1	-	myosin, heavy chain 9, non-muscle-like 1	protein-coding
Mar-00	chr8	45349191	45354489	+	4602	NA	intron (NM_001191792, intron 1 of 13)	intron (NM_001191792, intron 1 of 13)	23294	NM_001191792	315579	Rn.11924	NM_001191792	ENSRNOG00000008187	Ubash3b	RGD1310357|Sts-1|Sts1	ubiquitin associated and SH3 domain containing, B	protein-coding
5219	chr7	120962771	120967988	+	4601	NA	Intergenic	B3|SINE|B2	34893	NM_001009666	300078	Rn.3257	NM_001009666	ENSRNOG00000015583	Dnal4	Dnalc4	dynein, axonemal, light chain 4	protein-coding
7812	chr4	146804362	146812172	+	4598	NA	intron (NM_001015004, intron 1 of 4)	intron (NM_001015004, intron 1 of 4)	31130	NM_001015004	297523	Rn.23131	NM_001015004	ENSRNOG00000007822	Vgll4	-	vestigial-like family member 4	protein-coding
8279	chr7	123033096	123041373	+	4597	NA	Intergenic	Intergenic	-6269	NM_019194	29362	Rn.59871	NM_019194	ENSRNOG00000019383	Tef	-	TEF transcription factor, PAR bZIP family member	protein-coding
6995	chr11	53620942	53627935	+	4592	NA	Intergenic	MLT1B|LTR|ERVL-MaLR	-49263	NM_019195	29364	Rn.7409	NM_019195	ENSRNOG00000001964	Cd47	Itgp	Cd47 molecule	protein-coding
6137	chr7	137991962	137998097	+	4592	NA	intron (NM_138832, intron 4 of 15)	intron (NM_138832, intron 4 of 15)	44601	NM_138832	170567	Rn.96943	NM_138832	ENSRNOG00000005291	Slc38a1	Ata1|GlnT|Sat1	solute carrier family 38, member 1	protein-coding
10240	chr18	57506724	57516962	+	4589	NA	Intergenic	Intergenic	3991	NM_012492	24176	Rn.10206	NM_012492	ENSRNOG00000019217	Adrb2	-	adrenoceptor beta 2	protein-coding
8543	chr1	218567883	218576424	+	4586	NA	intron (NM_031559, intron 1 of 18)	intron (NM_031559, intron 1 of 18)	2643	NM_031559	25757	Rn.2856	NM_031559	ENSRNOG00000014254	Cpt1a	CPT-Ia	carnitine palmitoyltransferase 1A	protein-coding
6174	chr6	103014480	103020652	+	4586	NA	Intergenic	Intergenic	295508	NM_017172	29344	Rn.6142	NM_017172	ENSRNOG00000058646	Zfp36l1	Berg36|Brf1|ERF1|TIS11b|cMG1	zinc finger protein 36, C3H type-like 1	protein-coding
7656	chr7	12739230	12746884	+	4585	NA	intron (NM_207598, intron 44 of 45)	intron (NM_207598, intron 44 of 45)	-1808	NM_001108067	314618	Rn.35286	NM_001108067	ENSRNOG00000013220	Arhgap45	Hmha1|RGD1308662	Rho GTPase activating protein 45	protein-coding
Feb-89	chr5	147774583	147780770	+	4585	NA	Intergenic	Intergenic	-15902	NM_001100709	313050	Rn.22791	NM_001100709	ENSRNOG00000009705	Lck	Lck1|Lcktkr	LCK proto-oncogene, Src family tyrosine kinase	protein-coding
18619	chr3	80855291	80873908	+	4584	NA	intron (NM_031143, intron 1 of 30)	intron (NM_031143, intron 1 of 30)	9288	NM_031143	81821	Rn.11208	NM_031143	ENSRNOG00000017737	Dgkz	-	diacylglycerol kinase zeta	protein-coding
5337	chr10	85998901	86004236	+	4582	NA	intron (NM_001108834, intron 1 of 8)	intron (NM_001108834, intron 1 of 8)	2641	NM_001108834	363674	Rn.153636	NM_001108834	ENSRNOG00000004805	Stac2	-	SH3 and cysteine rich domain 2	protein-coding
Apr-72	chr10	107481488	107486758	+	4579	NA	Intergenic	Intergenic	-18513	NM_001107070	303702	Rn.22928	NM_001107070	ENSRNOG00000027498	Engase	RGD1310868	endo-beta-N-acetylglucosaminidase	protein-coding
6856	chr14	81700206	81707060	+	4571	NA	Intergenic	Intergenic	-21880	NM_001107227	305454	Rn.91545	NM_001107227	ENSRNOG00000014874	Zfyve28	-	zinc finger FYVE-type containing 28	protein-coding
5286	chr8	62419929	62425213	+	4570	NA	Intergenic	Intergenic	-12233	NM_001030039	315707	Rn.2759	NM_001030039	ENSRNOG00000019374	Csk	-	C-terminal Src kinase	protein-coding
5978	chr1	47426982	47432958	+	4567	NA	Intergenic	Intergenic	72050	NM_001309449	308097		NM_001107455	ENSRNOG00000018915	Tagap	-	T-cell activation RhoGTPase activating protein	protein-coding
Feb-29	chr4	131842230	131847457	+	4562	NA	Intergenic	Intergenic	-246539	NM_001034131	297480	Rn.33321	NM_001034131	ENSRNOG00000009184	Foxp1	-	forkhead box P1	protein-coding
Feb-93	chr8	12582859	12589550	+	4560	NA	Intergenic	ID_B1|SINE|B4	230437	NM_001108994	367021	Rn.52995	NM_001108994	ENSRNOG00000024863	Fam76b	RGD1311077	family with sequence similarity 76, member B	protein-coding
10178	chr14	85458486	85468662	+	4550	NA	intron (NM_053649, intron 3 of 8)	ID_B1|SINE|B4	40087	NM_053649	114107	Rn.90021	NM_053649	ENSRNOG00000051487	Kremen1	Kremen	kringle containing transmembrane protein 1	protein-coding
6623	chr16	19395101	19401722	+	4549	NA	intron (NM_012678, intron 1 of 7)	intron (NM_012678, intron 1 of 7)	1440	NM_012678	24852	Rn.108199	NM_012678	ENSRNOG00000015496	Tpm4	Tpm4.2|Tpm4.2cy	tropomyosin 4	protein-coding
6836	chr2	202824989	202831823	+	4547	NA	Intergenic	Intergenic	-11844	NM_001014041	310721	Rn.162620	NM_001014041	ENSRNOG00000015222	Tent5c	Fam46c	terminal nucleotidyltransferase 5C	protein-coding
7896	chr12	39903177	39911071	+	4544	NA	intron (NM_001025665, intron 1 of 27)	intron (NM_001025665, intron 1 of 27)	2004	NM_001025665	304484	Rn.50442	NM_001025665		Ccdc63	-	coiled-coil domain containing 63	protein-coding
Feb-22	chr8	124320711	124328431	+	4540	NA	intron (NM_031132, intron 7 of 8)	intron (NM_031132, intron 7 of 8)	74293	NM_031132	81810	Rn.9954	NM_031132	ENSRNOG00000013265	Tgfbr2	TGF-beta 2|Tgfbr2T	transforming growth factor, beta receptor 2	protein-coding
7038	chr5	144106459	144113495	+	4536	NA	Intergenic	ID_Rn2|SINE|ID	3109	NM_001108976	366468	Rn.3612	NM_001108976	ENSRNOG00000025716	Lsm10	-	LSM10, U7 small nuclear RNA associated	protein-coding
5697	chr6	7163074	7168769	+	4533	NA	Intergenic	Intergenic	-107607	NM_020076	56823	Rn.48675	NM_020076	ENSRNOG00000031263	Haao	-	3-hydroxyanthranilate 3,4-dioxygenase	protein-coding
Mar-21	chr6	91832963	91838582	+	4530	NA	Intergenic	L2a|LINE|L2	138663	NM_024152	79121	Rn.6993	NM_024152	ENSRNOG00000004791	Arf6	-	ADP-ribosylation factor 6	protein-coding
10195	chr18	64014269	64024462	+	4528	NA	intron (NM_001271365, intron 6 of 7)	intron (NM_001271365, intron 6 of 7)	65229	NM_001007688	307343	Rn.8288	NM_001007688	ENSRNOG00000016740	Fam210a	RGD1359600	family with sequence similarity 210, member A	protein-coding
6794	chr8	70279621	70286413	+	4527	NA	Intergenic	ID_B1|SINE|B4	-67298	NM_031152	81830	Rn.1016	NM_031152	ENSRNOG00000011302	Rab11a	-	RAB11a, member RAS oncogene family	protein-coding
7216	chr3	9014841	9022055	+	4523	NA	Intergenic	L2a|LINE|L2	19494	NM_001025041	499772	Rn.162656	NM_001025041	ENSRNOG00000024846	Ier5l	-	immediate early response 5-like	protein-coding
5295	chr10	17464638	17469931	+	4523	NA	intron (NM_019206, intron 3 of 20)	intron (NM_019206, intron 3 of 20)	46315	NM_019206	29398	Rn.4190	NM_019206	ENSRNOG00000004217	Stk10	-	serine/threonine kinase 10	protein-coding
5144	chr7	140543070	140548212	+	4522	NA	Intergenic	Intergenic	10998	NM_182825	359959	Rn.43211	NM_182825	ENSRNOG00000054385	Rhebl1	-	RHEB like 1	protein-coding
9796	chr1	81227070	81236864	+	4516	NA	intron (NM_001270702, intron 1 of 7)	intron (NM_001270702, intron 1 of 7)	1120	NM_001270702	65206	Rn.44212	NM_023021	ENSRNOG00000019440	Kcnn4	KCa3.1|rKCNN4c|rSK4	potassium calcium-activated channel subfamily N member 4	protein-coding
Feb-10	chr3	10721893	10727101	+	4515	NA	Intergenic	L1MB5|LINE|L1	-29843	NM_001107828	311857	Rn.168447	NM_001107828	ENSRNOG00000023589	Gpr107	-	G protein-coupled receptor 107	protein-coding
6050	chr3	62499748	62505796	+	4513	NA	intron (NM_031789, intron 1 of 4)	intron (NM_031789, intron 1 of 4)	21529	NM_001111295	362152	Rn.99947	NM_198132	ENSRNOG00000052968	Hnrnpa3	Hnrpa3|mBx	heterogeneous nuclear ribonucleoprotein A3	protein-coding
6185	chr8	116371049	116377232	+	4512	NA	intron (NM_031035, intron 4 of 8)	intron (NM_031035, intron 4 of 8)	-12797	NM_001079942	363142	Rn.26859	NM_001079942	ENSRNOG00000016512	Sema3b	-	semaphorin 3B	protein-coding
Feb-38	chr5	154240852	154249288	+	4510	NA	intron (NM_001164143, intron 1 of 1)	MamGypLTR1a|LTR|Gypsy	2856	NM_001164143	57302	Rn.48776	NM_020543	ENSRNOG00000009260	Cnr2	CB-2|CB2|CB2C|CNR2C	cannabinoid receptor 2	protein-coding
5157	chr1	174893803	174898958	+	4505	NA	intron (NM_001106288, intron 2 of 11)	intron (NM_001106288, intron 2 of 11)	33655	NM_001106288	293410	Rn.92644	NM_001106288	ENSRNOG00000009910	Swap70	-	switching B-cell complex subunit SWAP70	protein-coding
Mar-33	chr7	11899954	11905985	+	4498	NA	Intergenic	(T)n|Simple_repeat|Simple_repeat	-5138	NM_001011985	299618	Rn.231923	NM_001011985	ENSRNOG00000029028	Mknk2	-	MAP kinase-interacting serine/threonine kinase 2	protein-coding
5664	chr2	208284389	208290051	+	4493	NA	Intergenic	Intergenic	-15298	NM_001005765	295347	Rn.106321	NM_001005765	ENSRNOG00000032463	Rap1a	RAP-1A|rap 1A	RAP1A, member of RAS oncogene family	protein-coding
5793	chr1	198164202	198169993	+	4481	NA	Intergenic	RLTR20A4|LTR|ERVK	-25676	NM_017347	50689	Rn.2592	NM_017347	ENSRNOG00000053583	Mapk3	ERK1|ERT2|Erk-1|Esrk1|MAPK1|MNK1|Prkm3|p44|p44erk1|p44mapk	mitogen activated protein kinase 3	protein-coding
6549	chr3	124674272	124680819	+	4477	NA	intron (NM_017316, intron 2 of 15)	PB1D10|SINE|Alu	46707	NM_017316	50622	Rn.11963	NM_017316	ENSRNOG00000021262	Slc23a2	SVCT2	solute carrier family 23 member 2	protein-coding
Feb-81	chr6	128727095	128732074	+	4476	NA	Intergenic	Intergenic	-13523	NM_001106762	299356	Rn.199826	NM_001106762	ENSRNOG00000005287	Syne3	RGD1304563	spectrin repeat containing, nuclear envelope family member 3	protein-coding
5676	chr3	11142332	11148006	+	4476	NA	Intergenic	Intergenic	30618	NM_001012349	296635	Rn.24087	NM_001012349	ENSRNOG00000010068	Plpp7	Ppapdc3|RGD1305821	phospholipid phosphatase 7 (inactive)	protein-coding
5448	chr10	16752519	16757965	+	4475	NA	Intergenic	Intergenic	-3037	NM_001277157	303016	Rn.15177	NM_001277157	ENSRNOG00000020769	Crebrf	RGD1310862	CREB3 regulatory factor	protein-coding
5238	chr1	264179048	264184284	+	4470	NA	Intergenic	Intergenic	-8937	NM_139192	246074	Rn.1023	NM_139192	ENSRNOG00000013552	Scd	Scd1	stearoyl-CoA desaturase	protein-coding
6123	chr19	25299207	25305328	+	4458	NA	Intergenic	B1F1|SINE|Alu	-11951	NR_031897	100314242		NR_031897	ENSRNOG00000035569	Mir181c	rno-mir-181c	microRNA 181c	ncRNA
7350	chr12	22131172	22138520	+	4453	NA	intron (NM_001127551, intron 1 of 17)	intron (NM_001127551, intron 1 of 17)	3536	NM_001127551	360779	Rn.24664	NM_001127551	ENSRNOG00000001402	Lrch4	-	leucine rich repeats and calponin homology domain containing 4	protein-coding
9959	chr6	103120708	103130665	+	4453	NA	Intergenic	Intergenic	187388	NM_017172	29344	Rn.6142	NM_017172	ENSRNOG00000058646	Zfp36l1	Berg36|Brf1|ERF1|TIS11b|cMG1	zinc finger protein 36, C3H type-like 1	protein-coding
9029	chr10	66963801	66972828	+	4447	NA	intron (NM_001107023, intron 1 of 14)	RMER15|LTR|ERVL	25916	NM_001107023	303337	Rn.224682	NM_001107023	ENSRNOG00000014135	Rab11fip4	RGD1305063	RAB11 family interacting protein 4	protein-coding
7522	chr4	162972284	162979804	+	4446	NA	Intergenic	Intergenic	41849	NM_001048075	362447	Rn.202840	NM_001048075	ENSRNOG00000059538	Clec2g	CLEC2D11|Clr-b|Clr11|Clrb|RGD1563148	C-type lectin domain family 2, member G	protein-coding
Feb-96	chr4	150210896	150219090	+	4442	NA	intron (NM_001110099, intron 15 of 18)	(AG)n|Simple_repeat|Simple_repeat	29387	NM_012643	24716	Rn.93200	NM_012643	ENSRNOG00000014751	Ret	-	ret proto-oncogene	protein-coding
5255	chr18	28690721	28695974	+	4437	NA	Intergenic	Intergenic	39694	NM_001007628	291670	Rn.105695	NM_001007628	ENSRNOG00000032878	Cxxc5	-	CXXC finger protein 5	protein-coding
Feb-93	chr13	109904586	109910377	+	4430	NA	Intergenic	Intergenic	-57849	NM_012912	25389	Rn.9664	NM_012912	ENSRNOG00000003745	Atf3	LRF-1|LRFI	activating transcription factor 3	protein-coding
5578	chr19	49811132	49816708	+	4430	NA	intron (NM_001163273, intron 1 of 20)	MTB_Rn|LTR|ERVL-MaLR	21647	NM_001163273	292051	Rn.144180	NM_001163273	ENSRNOG00000013178	Cmip	RGD1306101|c-Mip	c-Maf-inducing protein	protein-coding
Feb-23	chr6	137657301	137662222	+	4428	NA	intron (NM_001170595, intron 1 of 2)	intron (NM_001170595, intron 1 of 2)	4372	NM_001170595	314480	Rn.230017	NM_001170595	ENSRNOG00000013914	Gpr132	G2a	G protein-coupled receptor 132	protein-coding
Feb-25	chr6	10757902	10763025	+	4424	NA	Intergenic	Lx|LINE|L1	86092	NM_001109274	500616	Rn.47568	NM_001109274	ENSRNOG00000028504	Socs5	RGD1564914	suppressor of cytokine signaling 5	protein-coding
5933	chr4	84925526	84931457	+	4422	NA	Intergenic	Intergenic	11132	NR_131080	100909941		NR_131080		LOC100909941	-	uncharacterized LOC100909941	ncRNA
10992	chr10	43093183	43104173	+	4421	NA	intron (NM_130742, intron 1 of 11)	intron (NM_130742, intron 1 of 11)	31362	NM_130742	170501	Rn.60224	NM_130742	ENSRNOG00000002488	Galnt10	Galnt9	polypeptide N-acetylgalactosaminyltransferase 10	protein-coding
8498	chr1	101897978	101906474	+	4419	NA	intron (NM_030847, intron 3 of 4)	intron (NM_030847, intron 3 of 4)	1684	NM_030847	81505	Rn.6782	NM_030847	ENSRNOG00000021104	Emp3	-	epithelial membrane protein 3	protein-coding
5479	chr1	82252243	82257720	+	4416	NA	intron (NM_012859, intron 2 of 9)	intron (NM_012859, intron 2 of 9)	11746	NM_012859	25330	Rn.10566	NM_012859	ENSRNOG00000020546	Lipe	HSL	lipase E, hormone sensitive type	protein-coding
Feb-60	chr3	124079330	124086288	+	4415	NA	Intergenic	Intergenic	-5348	NM_001134854	308652	Rn.100278	NM_001134854	ENSRNOG00000021255	Smox	-	spermine oxidase	protein-coding
7824	chr1	226000621	226008443	+	4411	NA	intron (NM_031344, intron 10 of 11)	B1_Mur1|SINE|Alu	-26408	NM_012848	25319	Rn.54447	NM_012848	ENSRNOG00000022619	Fth1	Fth	ferritin heavy chain 1	protein-coding
11767	chr16	48633719	48645484	+	4408	NA	intron (NM_001047086, intron 1 of 8)	intron (NM_001047086, intron 1 of 8)	52875	NM_001047086	290749	Rn.107887	NM_001047086	ENSRNOG00000009824	Irf2	-	interferon regulatory factor 2	protein-coding
5857	chr14	11857329	11863184	+	4408	NA	Intergenic	Intergenic	-356865	NM_013012	25523	Rn.87721	NM_013012	ENSRNOG00000002361	Prkg2	GDPKII|cGKII	protein kinase cGMP-dependent 2	protein-coding
6366	chr2	183740577	183746941	+	4408	NA	Intergenic	ORR1F|LTR|ERVL-MaLR	69237	NM_001108553	361972	Rn.214714	NM_001108553	ENSRNOG00000010866	Tmem154	RGD1563262	transmembrane protein 154	protein-coding
7676	chr18	77193915	77201589	+	4401	NA	Intergenic	Intergenic	124938	NM_001244933	100361818	Rn.229098	NM_001244933	ENSRNOG00000017146	Nfatc1	-	nuclear factor of activated T-cells 1	protein-coding
Feb-29	chr10	31106433	31111760	+	4400	NA	Intergenic	MIRb|SINE|MIR	-37011	NM_001160228	303068	Rn.113277	NM_001160228	ENSRNOG00000042980	Adam19	Sox30	ADAM metallopeptidase domain 19	protein-coding
10393	chr10	91252849	91263240	+	4394	NA	intron (NM_001105846, intron 1 of 24)	intron (NM_001105846, intron 1 of 24)	3956	NM_001105846	287746	Rn.45477	NM_001105846	ENSRNOG00000003207	Fmnl1	-	formin-like 1	protein-coding
4932	chr9	43940759	43945689	+	4392	NA	intron (NM_031002, intron 1 of 27)	L1_Rat4|LINE|L1	53337	NM_031002	80849	Rn.11215	NM_031002	ENSRNOG00000017660	Inpp4a	-	inositol polyphosphate-4-phosphatase type I A	protein-coding
6400	chr10	40103755	40110153	+	4389	NA	intron (NM_001126089, intron 1 of 5)	intron (NM_001126089, intron 1 of 5)	15961	NM_001126089	691031	Rn.7470	NM_001126089	ENSRNOG00000042449	Cdc42se2	RGD1563924	CDC42 small effector 2	protein-coding
6383	chr5	144155870	144162251	+	4389	NA	Intergenic	Intergenic	-1048	NM_001108679	362597	Rn.22919	NM_001108679	ENSRNOG00000024818	Eva1b	Fam176b|RGD1308876	eva-1 homolog B	protein-coding
10555	chr8	33805736	33816289	+	4382	NA	Intergenic	Intergenic	-5374	NM_012555	24356	Rn.88756	NM_012555	ENSRNOG00000008941	Ets1	Ets-1|Etsoncb|Tpl1	ETS proto-oncogene 1, transcription factor	protein-coding
14273	chr5	135988541	136002812	+	4377	NA	Intergenic	Intergenic	7224	NM_022187	58936	Rn.9284	NM_022187	ENSRNOG00000018484	Plk3	Cnk|Fnk	polo-like kinase 3	protein-coding
14250	chr3	156749447	156763695	+	4376	NA	intron (NM_013187, intron 29 of 31)	intron (NM_013187, intron 29 of 31)	21428	NM_001047097	311604	Rn.225061	NM_001047097	ENSRNOG00000027988	Zhx3	Tix1	zinc fingers and homeoboxes 3	protein-coding
Feb-96	chr10	4724351	4729445	+	4376	NA	Intergenic	Intergenic	-26649	NM_001105735	65161	Rn.6940	NM_001105735	ENSRNOG00000002520	Litaf	EET-1|Pig7	lipopolysaccharide-induced TNF factor	protein-coding
8602	chr1	207950773	207959373	+	4373	NA	intron (NM_053767, intron 2 of 18)	intron (NM_053767, intron 2 of 18)	8001	NM_053767	114767	Rn.107819	NM_053767	ENSRNOG00000015717	Ptpre	PTPepsilon	protein tyrosine phosphatase, receptor type, E	protein-coding
5673	chr4	88480251	88485922	+	4372	NA	intron (NM_001108630, intron 2 of 4)	intron (NM_001108630, intron 2 of 4)	42019	NM_001108630	362374	Rn.154707	NM_001108630	ENSRNOG00000006646	Vopp1	Ecop|RGD1306494	VOPP1 WW domain binding protein	protein-coding
5398	chr11	74128710	74134106	+	4368	NA	Intergenic	Intergenic	74013	NM_001107085	303861	Rn.126621	NM_001107085	ENSRNOG00000024384	Cpn2	RGD1305170	carboxypeptidase N subunit 2	protein-coding
8129	chr1	89424932	89433059	+	4367	NA	Intergenic	Intergenic	-29954	NM_032616	64355	Rn.48696	NM_032616	ENSRNOG00000021053	Lsr	Lisch7	lipolysis stimulated lipoprotein receptor	protein-coding
4925	chr10	47933764	47938687	+	4365	NA	intron (NM_001025749, intron 1 of 4)	(GT)n|Simple_repeat|Simple_repeat	5592	NM_001025749	363616	Rn.63315	NM_001025749	ENSRNOG00000002599	Grap	-	GRB2-related adaptor protein	protein-coding
8269	chr10	94865661	94873928	+	4359	NA	intron (NM_031591, intron 8 of 8)	intron (NM_031591, intron 8 of 8)	43408	NM_031591	29583	Rn.1878	NM_031591		Pecam1	CD31|Pecam	platelet and endothelial cell adhesion molecule 1	protein-coding
5531	chr13	49871474	49877003	+	4359	NA	intron (NM_001105951, intron 4 of 31)	intron (NM_001105951, intron 4 of 31)	24049	NM_001105951	289021	Rn.72591	NM_001105951	ENSRNOG00000029938	Pik3c2b	-	phosphatidylinositol-4-phosphate 3-kinase, catalytic subunit type 2 beta	protein-coding
5503	chr8	72311387	72316888	+	4357	NA	Intergenic	Intergenic	-29266	NM_001025424	363084	Rn.164920	NM_001025424	ENSRNOG00000017714	Usp3	-	ubiquitin specific peptidase 3	protein-coding
Feb-76	chr5	150231116	150236790	+	4355	NA	Intergenic	Intergenic	89110	NM_012617	24613	Rn.10310	NM_012617	ENSRNOG00000010531	Oprd1	-	opioid receptor, delta 1	protein-coding
16223	chr1	196938899	196955120	+	4346	NA	intron (NM_133380, intron 1 of 10)	ID_B1|SINE|B4	4642	NM_133380	25084	Rn.10471	NM_133380	ENSRNOG00000015441	Il4r	Il4ra	interleukin 4 receptor	protein-coding
9576	chr5	158045313	158054887	+	4341	NA	intron (NM_001134703, intron 1 of 8)	intron (NM_001134703, intron 1 of 8)	7513	NM_001134703	641315	Rn.222020	NM_001134703	ENSRNOG00000061876	Iffo2	-	intermediate filament family orphan 2	protein-coding
15380	chr10	75036051	75051429	+	4339	NA	Intergenic	Intergenic	-7099	NR_031888	100314034		NR_031888	ENSRNOG00000035633	Mir142	rno-mir-142	microRNA 142	ncRNA
7213	chr4	170417276	170424487	+	4338	NA	Intergenic	Intergenic	73471	NM_001047957	500350	Rn.144382	NM_001047957	ENSRNOG00000030158	LOC500350	-	LRRGT00139	protein-coding
6283	chr1	225223837	225230118	+	4332	NA	Intergenic	MTC|LTR|ERVL-MaLR	42038	NM_001191951	191572	Rn.226586	NM_001191951	ENSRNOG00000057569	Ahnak	AHNAK 1|RGD1308572|UV118	AHNAK nucleoprotein	protein-coding
5705	chr6	123567598	123573301	+	4331	NA	intron (NM_001108047, intron 1 of 6)	intron (NM_001108047, intron 1 of 6)	7246	NM_001108047	314374	Rn.105640	NM_001108047	ENSRNOG00000004709	Foxn3	Ches1	forkhead box N3	protein-coding
5335	chr13	110001069	110006402	+	4329	NA	Intergenic	Intergenic	-3275	NM_001007679	305070	Rn.18267	NM_001007679	ENSRNOG00000003915	Tmem206	RGD1359339	transmembrane protein 206	protein-coding
10556	chr3	1546378	1556932	+	4328	NA	intron (NM_031141, intron 2 of 11)	L2b|LINE|L2	33270	NM_031141	81819	Rn.10392	NM_031141	ENSRNOG00000026203	Pax8	-	paired box 8	protein-coding
10005	chr19	37772112	37782115	+	4325	NA	intron (NM_001135875, intron 2 of 13)	intron (NM_001135875, intron 2 of 13)	18184	NM_001135875	361396	Rn.205127	NM_001135875	ENSRNOG00000018000	Ranbp10	RGD1311587	RAN binding protein 10	protein-coding
7278	chr10	88294782	88302058	+	4324	NA	intron (NM_031047, intron 1 of 14)	intron (NM_031047, intron 1 of 14)	8712	NM_031047	81679	Rn.11255	NM_031047	ENSRNOG00000015380	Jup	-	junction plakoglobin	protein-coding
10481	chr20	7995569	8006048	+	4314	NA	intron (NM_001012174, intron 5 of 10)	intron (NM_001012174, intron 5 of 10)	-57233	NM_001107642	309900	Rn.254	NM_001107642	ENSRNOG00000000507	Tulp1	-	tubby like protein 1	protein-coding
5730	chr16	1927362	1933090	+	4314	NA	intron (NM_001108393, intron 7 of 23)	intron (NM_001108393, intron 7 of 23)	-48965	NM_172243	282819	Rn.2923	NM_172243	ENSRNOG00000010558	Ppif	CyP-D|CypD|PPIase	peptidylprolyl isomerase F	protein-coding
8114	chr1	250746519	250754631	+	4314	NA	intron (NM_181386, intron 5 of 9)	intron (NM_181386, intron 5 of 9)	-119846	NM_053646	114104	Rn.156958	NM_053646	ENSRNOG00000012196	Asah2	-	N-acylsphingosine amidohydrolase 2	protein-coding
5703	chr2	189978953	189984654	+	4311	NA	Intergenic	Intergenic	-11459	NM_053681	114216	Rn.29233	NM_053681	ENSRNOG00000012008	S100a3	-	S100 calcium binding protein A3	protein-coding
10291	chr3	11066589	11076878	+	4310	NA	Intergenic	Intergenic	-42818	NM_001012349	296635	Rn.24087	NM_001012349	ENSRNOG00000010068	Plpp7	Ppapdc3|RGD1305821	phospholipid phosphatase 7 (inactive)	protein-coding
5023	chr14	91631425	91636446	+	4307	NA	Intergenic	Lx4A|LINE|L1	44995	NM_001106018	289778	Rn.57983	NM_001106018	ENSRNOG00000037621	Spata48	RGD1309870	spermatogenesis associated 48	protein-coding
7320	chr3	163509536	163516854	+	4306	NA	Intergenic	Intergenic	-35373	NM_001135718	311647	Rn.224665	NM_001135718	ENSRNOG00000006952	Prex1	RGD1306534	phosphatidylinositol-3,4,5-trisphosphate-dependent Rac exchange factor 1	protein-coding
8044	chr8	124445459	124453501	+	4304	NA	Intergenic	Intergenic	-50616	NM_031132	81810	Rn.9954	NM_031132	ENSRNOG00000013265	Tgfbr2	TGF-beta 2|Tgfbr2T	transforming growth factor, beta receptor 2	protein-coding
4878	chr1	100900012	100904888	+	4300	NA	exon (NM_001107511, exon 10 of 24)	exon (NM_001107511, exon 10 of 24)	10584	NM_001037646	308577	Rn.136607	NM_001037646	ENSRNOG00000053084	Fuz	RGD1310608	fuzzy planar cell polarity protein	protein-coding
4908	chr1	142372711	142377617	+	4292	NA	Intergenic	(CTCTCT)n|Simple_repeat|Simple_repeat	-177982	NM_019331	54281	Rn.3220	NM_019331	ENSRNOG00000011352	Furin	Pace|Pcsk3	furin (paired basic amino acid cleaving enzyme)	protein-coding
6200	chr13	51954898	51961096	+	4281	NA	promoter-TSS (NM_145683)	promoter-TSS (NM_145683)	-880	NM_145683	246781	Rn.10160	NM_145683	ENSRNOG00000005807	Ptpn7	Heptp|Lcptp	protein tyrosine phosphatase, non-receptor type 7	protein-coding
Feb-75	chr3	7742436	7747709	+	4280	NA	exon (NM_001107825, exon 6 of 8)	exon (NM_001107825, exon 6 of 8)	50686	NM_001107825	311836	Rn.218540	NM_001107825	ENSRNOG00000013694	Ntng2	-	netrin G2	protein-coding
13452	chr1	219161276	219174726	+	4276	NA	intron (NM_001006998, intron 1 of 9)	intron (NM_001006998, intron 1 of 9)	176	NM_001006998	309147	Rn.162510	NM_001006998	ENSRNOG00000017512	Aldh3b1	-	aldehyde dehydrogenase 3 family, member B1	protein-coding
Feb-40	chr9	66390536	66395774	+	4274	NA	Intergenic	Intergenic	87424	NM_001271185	100360552	Rn.214809	NM_001271185	ENSRNOG00000016119	Fzd7	-	frizzled class receptor 7	protein-coding
9755	chr14	45556955	45566708	+	4271	NA	Intergenic	Intergenic	230685	NR_037399	100526626		NR_037399	ENSRNOG00000048183	Mir328b	rno-mir-328b	microRNA 328b	ncRNA
5591	chr20	44559166	44564755	+	4269	NA	intron (NM_012755, intron 3 of 13)	intron (NM_012755, intron 3 of 13)	-118489	NM_001044248	361857	Rn.9031	NM_001044248	ENSRNOG00000000595	Traf3ip2	RGD1304768	Traf3 interacting protein 2	protein-coding
5667	chr6	102164788	102170453	+	4267	NA	intron (NM_001109359, intron 1 of 2)	intron (NM_001109359, intron 1 of 2)	28518	NM_001109359	503035	Rn.43946	NM_001109359	ENSRNOG00000010646	Tmem229b	RGD1562622	transmembrane protein 229B	protein-coding
4756	chr10	88786715	88791469	+	4266	NA	TTS (NM_017064)	TTS (NM_017064)	24360	NM_017064	24918	Rn.154399	NM_017064	ENSRNOG00000019496	Stat5a	Stat5	signal transducer and activator of transcription 5A	protein-coding
6398	chr1	137053370	137059766	+	4265	NA	intron (NM_001106271, intron 1 of 38)	intron (NM_001106271, intron 1 of 38)	42296	NM_001106271	293024	Rn.2027	NM_001106271	ENSRNOG00000010964	Akap13	AKAP-13|AKAP-Lbc	A-kinase anchoring protein 13	protein-coding
7101	chr1	227001158	227008257	+	4265	NA	Intergenic	MIRb|SINE|MIR	-2691	NM_001006974	293738	Rn.40466	NM_001006974	ENSRNOG00000020925	Ccdc86	-	coiled-coil domain containing 86	protein-coding
12495	chr3	163388873	163401366	+	4259	NA	intron (NM_001135718, intron 9 of 43)	intron (NM_001135718, intron 9 of 43)	82703	NM_001135718	311647	Rn.224665	NM_001135718	ENSRNOG00000006952	Prex1	RGD1306534	phosphatidylinositol-3,4,5-trisphosphate-dependent Rac exchange factor 1	protein-coding
Feb-21	chr4	126699699	126705318	+	4257	NA	Intergenic	Intergenic	180173	NM_001108638	362403	Rn.96303	NM_001108638		Slc25a26	SZGENESYMBOL2	solute carrier family 25 member 26	protein-coding
Feb-68	chr9	98361324	98366790	+	4255	NA	3' UTR (NM_031645, exon 3 of 3)	3' UTR (NM_031645, exon 3 of 3)	-30111	NM_001008381	363284	Rn.62010	NM_001008381	ENSRNOG00000019953	Ube2f	RGD1307608	ubiquitin-conjugating enzyme E2F (putative)	protein-coding
Feb-13	chr7	107660158	107666069	+	4253	NA	Intergenic	Intergenic	-28826	NM_178097	338477	Rn.35223	NM_178097	ENSRNOG00000056714	Sla	Slap1	src-like adaptor	protein-coding
9546	chr6	107656544	107666088	+	4251	NA	intron (NM_001169116, intron 1 of 12)	MIRc|SINE|MIR	16840	NM_001169116	314306		NM_001169116	ENSRNOG00000010653	Elmsan1	RGD1306119	ELM2 and Myb/SANT domain containing 1	protein-coding
7430	chr10	97643017	97650445	+	4244	NA	promoter-TSS (NM_001013119)	promoter-TSS (NM_001013119)	-465	NM_001013119	303634	Rn.163174	NM_001013119	ENSRNOG00000036745	Gna13	Galpha13	G protein subunit alpha 13	protein-coding
Mar-36	chr20	29506911	29511445	+	4243	NA	TTS (NM_080906)	TTS (NM_080906)	2204	NM_080906	140942	Rn.9775	NM_080906	ENSRNOG00000057078	Ddit4	Rtp801	DNA-damage-inducible transcript 4	protein-coding
5461	chr10	64135725	64141184	+	4242	NA	Intergenic	Intergenic	-29900	NM_133591	171123	Rn.10986	NM_133591	ENSRNOG00000061429	Rph3al	Noc2	rabphilin 3A-like (without C2 domains)	protein-coding
8349	chr3	60204006	60212353	+	4235	NA	Intergenic	Intergenic	-1054	NM_057192	117538	Rn.161803	NM_057192		Wipf1	Waspip|Wip	WAS/WASL interacting protein family, member 1	protein-coding
Feb-00	chr9	93494489	93499387	+	4231	NA	Intergenic	Intergenic	-48458	NM_021740	29222	Rn.817	NM_021740	ENSRNOG00000018584	Ptma	-	prothymosin alpha	protein-coding
10017	chr7	61121347	61131362	+	4231	NA	Intergenic	RCHARR1|DNA|hAT-Charlie	-48015	NM_001017459	314859	Rn.162942	NM_001017459	ENSRNOG00000007286	Mdm1	-	Mdm1 nuclear protein	protein-coding
Feb-70	chr7	107867541	107874309	+	4230	NA	Intergenic	RLTR23|LTR|ERV1	34503	NM_001013219	362924	Rn.8110	NM_001013219	ENSRNOG00000008209	St3gal1	Siat4a	ST3 beta-galactoside alpha-2,3-sialyltransferase 1	protein-coding
5154	chr11	33952600	33957752	+	4229	NA	intron (NM_001191660, intron 3 of 37)	ID_Rn2|SINE|ID	26034	NM_001191660	304077	Rn.52409	NM_001191660	ENSRNOG00000051204	Dop1b	Dopey2|RGD1306097	DOP1 leucine zipper like protein B	protein-coding
7780	chr18	25178530	25186308	+	4225	NA	intron (NM_053959, intron 1 of 18)	B4A|SINE|B4	18771	NM_053959	117028	Rn.17098	NM_053959	ENSRNOG00000012852	Bin1	-	bridging integrator 1	protein-coding
6395	chr6	91736360	91742753	+	4221	NA	Intergenic	PB1D7|SINE|Alu	42447	NM_024152	79121	Rn.6993	NM_024152	ENSRNOG00000004791	Arf6	-	ADP-ribosylation factor 6	protein-coding
4510	chr12	46840635	46845143	+	4219	NA	intron (NM_001012147, intron 1 of 9)	intron (NM_001012147, intron 1 of 9)	2190	NM_001012147	360820	Rn.75	NM_001012147	ENSRNOG00000001149	Pxn	-	paxillin	protein-coding
5140	chr3	167025585	167030723	+	4218	NA	Intergenic	CpG	-34214	NM_001107813	311764	Rn.214135	NM_001107813	ENSRNOG00000021787	Zfp217	Znf217	zinc finger protein 217	protein-coding
5575	chr20	6644377	6649950	+	4212	NA	intron (NM_001034188, intron 2 of 3)	MIRc|SINE|MIR	-75372	NM_001110056	100126231	Rn.218365	NM_001110056		Mln	-	motilin	protein-coding
6102	chr8	33881302	33887402	+	4211	NA	Intergenic	Intergenic	67966	NM_012555	24356	Rn.88756	NM_012555	ENSRNOG00000008941	Ets1	Ets-1|Etsoncb|Tpl1	ETS proto-oncogene 1, transcription factor	protein-coding
13787	chr14	91747102	91760887	+	4209	NA	Intergenic	Intergenic	-28360	NM_001107237	305501	Rn.218270	NM_001107237	ENSRNOG00000004444	Ikzf1	RGD1562979	IKAROS family zinc finger 1	protein-coding
Feb-75	chr6	7041156	7046729	+	4205	NA	Intergenic	Intergenic	14372	NM_020076	56823	Rn.48675	NM_020076	ENSRNOG00000031263	Haao	-	3-hydroxyanthranilate 3,4-dioxygenase	protein-coding
5580	chr6	110002953	110008531	+	4204	NA	intron (NM_001134525, intron 5 of 8)	intron (NM_001134525, intron 5 of 8)	66397	NM_001134525	299209	Rn.25150	NM_001134525	ENSRNOG00000010194	Ift43	RGD1307392	intraflagellar transport 43	protein-coding
6686	chr18	56109078	56115762	+	4199	NA	intron (NM_001106143, intron 2 of 25)	intron (NM_001106143, intron 2 of 25)	3299	NM_001106143	291571	Rn.7232	NM_001106143	ENSRNOG00000026108	Tcof1	-	treacle ribosome biogenesis factor 1	protein-coding
9966	chr10	66406292	66416256	+	4193	NA	intron (NM_001108284, intron 1 of 17)	intron (NM_001108284, intron 1 of 17)	70876	NM_001108284	360573	Rn.179021	NM_001108284		Ksr1	Ksr	kinase suppressor of ras 1	protein-coding
9622	chr6	103327883	103337503	+	4192	NA	Intergenic	B3|SINE|B2	-19619	NM_017172	29344	Rn.6142	NM_017172	ENSRNOG00000058646	Zfp36l1	Berg36|Brf1|ERF1|TIS11b|cMG1	zinc finger protein 36, C3H type-like 1	protein-coding
Feb-57	chr5	114032022	114036977	+	4191	NA	Intergenic	Intergenic	-20222	NM_021835	24516	Rn.93714	NM_021835	ENSRNOG00000026293	Jun	-	Jun proto-oncogene, AP-1 transcription factor subunit	protein-coding
4693	chr10	14535632	14540323	+	4189	NA	Intergenic	B1_Mur4|SINE|Alu	-5219	NM_001109028	497874	Rn.20990	NM_001109028	ENSRNOG00000029415	RGD1565784	-	RGD1565784	protein-coding
20747	chr16	48575359	48596104	+	4188	NA	intron (NM_001047086, intron 7 of 8)	MLT1E1A|LTR|ERVL-MaLR	106745	NM_001047086	290749	Rn.107887	NM_001047086	ENSRNOG00000009824	Irf2	-	interferon regulatory factor 2	protein-coding
4491	chr4	115203662	115208151	+	4184	NA	intron (NM_001106602, intron 1 of 6)	intron (NM_001106602, intron 1 of 6)	2155	NM_001106602	297389	Rn.6770	NM_001106602	ENSRNOG00000011617	Dguok	-	deoxyguanosine kinase	protein-coding
4975	chr14	43896586	43901559	+	4178	NA	Intergenic	Intergenic	-8901	NM_022930	65024	Rn.54463	NM_022930	ENSRNOG00000002484	Chrna9	-	cholinergic receptor nicotinic alpha 9 subunit	protein-coding
5225	chr4	100901079	100906302	+	4175	NA	Intergenic	MTD|LTR|ERVL-MaLR	-20415	NM_021261	50665	Rn.5983	NM_021261	ENSRNOG00000042499	Tmsb10	Ptmb10|THYb10	thymosin, beta 10	protein-coding
7104	chr13	99570910	99578012	+	4175	NA	Intergenic	(CACA)n|Simple_repeat|Simple_repeat	-42502	NM_001109081	498301	Rn.23078	NM_001109081	ENSRNOG00000003723	Wdr26	RGD1565589	WD repeat domain 26	protein-coding
Feb-73	chr17	16212321	16217792	+	4173	NA	Intergenic	Intergenic	-27309	NM_001107342	306814	Rn.166379	NM_001107342	ENSRNOG00000016816	Phf2	-	PHD finger protein 2	protein-coding
Feb-66	chr8	85226993	85233357	+	4172	NA	Intergenic	Intergenic	-29813	NM_134382	171400	Rn.212229	NM_134382	ENSRNOG00000006331	Elovl5	rELO1	ELOVL fatty acid elongase 5	protein-coding
10139	chr2	218654575	218664712	+	4171	NA	promoter-TSS (NM_017301)	promoter-TSS (NM_017301)	-882	NM_017301	29733	Rn.109455	NM_017301	ENSRNOG00000013683	S1pr1	Edg1	sphingosine-1-phosphate receptor 1	protein-coding
5339	chr5	163149090	163154427	+	4169	NA	intron (NM_130426, intron 1 of 9)	MIR|SINE|MIR	15541	NM_130426	156767	Rn.83633	NM_130426	ENSRNOG00000016575	Tnfrsf1b	Tnfr2	TNF receptor superfamily member 1B	protein-coding
16771	chr19	52056408	52073177	+	4163	NA	Intergenic	Intergenic	-5435	NM_138504	171493	Rn.15599	NM_138504	ENSRNOG00000014948	Osgin1	Okl38	oxidative stress induced growth inhibitor 1	protein-coding
Feb-83	chr13	77783758	77791539	+	4163	NA	intron (NM_001162898, intron 1 of 1)	MIRc|SINE|MIR	2841	NM_001162897	100302372	Rn.7864	NM_001162897		LOC100302372	-	hypothetical protein LOC100302372	protein-coding
6598	chr19	55575210	55581806	+	4162	NA	Intergenic	Intergenic	-68048	NM_001108453	361431	Rn.128745	NM_001108453	ENSRNOG00000014723	Cbfa2t3	-	CBFA2/RUNX1 translocation partner 3	protein-coding
Feb-37	chr3	1571116	1575751	+	4160	NA	intron (NM_031141, intron 2 of 11)	intron (NM_031141, intron 2 of 11)	11492	NM_031141	81819	Rn.10392	NM_031141	ENSRNOG00000026203	Pax8	-	paired box 8	protein-coding
5099	chr10	110077668	110082765	+	4158	NA	Intergenic	Intergenic	-59567	NM_030834	80878	Rn.10826	NM_030834	ENSRNOG00000036677	Slc16a3	MCT4|Mct3	solute carrier family 16 member 3	protein-coding
8326	chr3	171517037	171525361	+	4154	NA	Intergenic	Intergenic	-76120	NM_001109542	689618	Rn.153866	NM_001109542	ENSRNOG00000028533	LOC689618	-	similar to Protein C20orf85 homolog	protein-coding
Feb-47	chr7	37747268	37752113	+	4151	NA	Intergenic	Intergenic	-63141	NM_017258	29618	Rn.1000	NM_017258	ENSRNOG00000004284	Btg1	-	BTG anti-proliferation factor 1	protein-coding
6923	chr20	21330533	21337454	+	4149	NA	intron (NM_001134576, intron 2 of 7)	intron (NM_001134576, intron 2 of 7)	17167	NM_001134576	361834	Rn.137452	NM_001134576	ENSRNOG00000000634	Cabcoco1	RGD1306739	ciliary associated calcium binding coiled-coil 1	protein-coding
9369	chr5	157649425	157658792	+	4148	NA	intron (NM_001005903, intron 1 of 8)	B3A|SINE|B2	11331	NM_001005903	298584	Rn.105999	NM_001005903	ENSRNOG00000007330	Capzb	-	capping actin protein of muscle Z-line subunit beta	protein-coding
9483	chr14	2796221	2805702	+	4147	NA	intron (NM_001170456, intron 1 of 4)	MTB_Rn-int|LTR|ERVL-MaLR	11263	NM_001170456	360906	Rn.219993	NM_001170456	ENSRNOG00000023533	Dipk1a	Fam69a|RGD1308581	divergent protein kinase domain 1A	protein-coding
8737	chr20	10902659	10911394	+	4144	NA	Intergenic	Intergenic	-23625	NM_031769	83578	Rn.18815	NM_031769	ENSRNOG00000049937	Pdxk	-	pyridoxal kinase	protein-coding
Feb-53	chr19	54290824	54295475	+	4143	NA	Intergenic	Intergenic	-25314	NM_001008722	292060	Rn.3765	NM_001008722	ENSRNOG00000017869	Irf8	ICSBP|Icsbp1	interferon regulatory factor 8	protein-coding
11835	chr7	118682204	118694037	+	4139	NA	intron (NM_001013175, intron 1 of 3)	intron (NM_001013175, intron 1 of 3)	3103	NM_001277359	315108	Rn.119914	NM_001013175	ENSRNOG00000042771	Apol3	-	apolipoprotein L, 3	protein-coding
4748	chr8	129946660	129951406	+	4137	NA	Intergenic	Intergenic	-60540	NM_001134565	316085	Rn.3090	NM_001134565	ENSRNOG00000019262	Trak1	OIP106|RGD1307844	trafficking kinesin protein 1	protein-coding
5923	chr9	17829477	17835398	+	4134	NA	exon (NM_199111, exon 2 of 6)	exon (NM_199111, exon 2 of 6)	2803	NM_199111	316241	Rn.129334	NM_199111	ENSRNOG00000019907	Nfkbie	Slc35b2	NFKB inhibitor epsilon	protein-coding
17119	chr1	204676113	204693230	+	4134	NA	intron (NM_001009706, intron 6 of 6)	intron (NM_001009706, intron 6 of 6)	66819	NM_001009706	361663	Rn.15275	NM_001009706	ENSRNOG00000017097	Lhpp	-	phospholysine phosphohistidine inorganic pyrophosphate phosphatase	protein-coding
8371	chr16	48479925	48488294	+	4127	NA	Intergenic	Intergenic	-46867	NM_001107311	306460	Rn.8484	NM_001107311	ENSRNOG00000009660	Enpp6	E-NPP 6	ectonucleotide pyrophosphatase/phosphodiesterase 6	protein-coding
5182	chr16	31309788	31314968	+	4124	NA	Intergenic	RLTR20A4|LTR|ERVK	660129	NM_182672	359725	Rn.3599	NM_182672	ENSRNOG00000024411	Cbr4	-	carbonyl reductase 4	protein-coding
4788	chr5	135901216	135906002	+	4123	NA	intron (NM_133609, intron 3 of 11)	intron (NM_133609, intron 3 of 11)	20631	NM_133609	171145	Rn.10577	NM_133609	ENSRNOG00000018375	Eif2b3	-	eukaryotic translation initiation factor 2B subunit gamma	protein-coding
8554	chr5	78563493	78572045	+	4122	NA	TTS (NM_019340)	TTS (NM_019340)	83876	NM_019340	54293	Rn.53900	NM_019340	ENSRNOG00000024501	Rgs3	SRB-RGS	regulator of G-protein signaling 3	protein-coding
5058	chr7	120115621	120120677	+	4121	NA	intron (NM_001011994, intron 13 of 15)	intron (NM_001011994, intron 13 of 15)	-7598	NM_001171981	300067	Rn.9374	NM_001171981	ENSRNOG00000009360	Sh3bp1	-	SH3-domain binding protein 1	protein-coding
5378	chr10	16087000	16092376	+	4120	NA	Intergenic	Intergenic	-43853	NM_001106992	303010	Rn.18066	NM_001106992	ENSRNOG00000033169	Cpeb4	-	cytoplasmic polyadenylation element binding protein 4	protein-coding
5525	chr17	27645088	27650611	+	4111	NA	intron (NM_001107348, intron 2 of 12)	intron (NM_001107348, intron 2 of 12)	17417	NM_001107348	306873	Rn.37	NM_001107348	ENSRNOG00000015701	Rreb1	-	ras responsive element binding protein 1	protein-coding
5310	chr16	19389637	19394945	+	4110	NA	intron (NM_012678, intron 3 of 7)	B1F2|SINE|Alu	7560	NM_012678	24852	Rn.108199	NM_012678	ENSRNOG00000015496	Tpm4	Tpm4.2|Tpm4.2cy	tropomyosin 4	protein-coding
5237	chr2	140608774	140614009	+	4108	NA	intron (NM_001109558, intron 1 of 7)	intron (NM_001109558, intron 1 of 7)	7014	NM_001109558	689954	Rn.214867	NM_001109558	ENSRNOG00000013045	Setd7	-	SET domain containing 7, histone lysine methyltransferase	protein-coding
5848	chr3	110299150	110304996	+	4108	NA	Intergenic	Intergenic	22011	NM_139258	246142	Rn.213264	NM_139258	ENSRNOG00000007529	Bmf	-	Bcl2 modifying factor	protein-coding
7141	chr10	94916949	94924088	+	4107	NA	Intergenic	GA-rich|Low_complexity|Low_complexity	-7316	NM_031591	29583	Rn.1878	NM_031591		Pecam1	CD31|Pecam	platelet and endothelial cell adhesion molecule 1	protein-coding
13260	chr5	154518120	154531378	+	4105	NA	Intergenic	Intergenic	35146	NM_013058	25585	Rn.2760	NM_013058	ENSRNOG00000026124	Id3	-	inhibitor of DNA binding 3, HLH protein	protein-coding
8355	chr5	59560051	59568404	+	4104	NA	Intergenic	Intergenic	-21126	NM_053765	114711	Rn.18753	NM_053765	ENSRNOG00000014365	Gne	Uae1	glucosamine (UDP-N-acetyl)-2-epimerase/N-acetylmannosamine kinase	protein-coding
18246	chr2	187504764	187523008	+	4097	NA	intron (NM_030860, intron 1 of 10)	intron (NM_030860, intron 1 of 10)	1722	NM_030860	81518	Rn.89018	NM_030860	ENSRNOG00000031778	Mef2d	-	myocyte enhancer factor 2D	protein-coding
6485	chr7	70962652	70969135	+	4095	NA	intron (NM_001134874, intron 6 of 6)	intron (NM_001134874, intron 6 of 6)	4079	NM_001134874	314910	Rn.161939	NM_001134874	ENSRNOG00000008415	Nab2	-	Ngfi-A binding protein 2	protein-coding
Feb-45	chr8	124592622	124598465	+	4092	NA	Intergenic	Intergenic	-196679	NM_031132	81810	Rn.9954	NM_031132	ENSRNOG00000013265	Tgfbr2	TGF-beta 2|Tgfbr2T	transforming growth factor, beta receptor 2	protein-coding
8340	chr2	197755292	197763630	+	4089	NA	3' UTR (NM_021842, exon 4 of 4)	3' UTR (NM_021842, exon 4 of 4)	6917	NM_021842	60334	Rn.27154	NM_021842	ENSRNOG00000048617	Ensa	-	endosulfine alpha	protein-coding
6415	chr6	102869483	102875896	+	4083	NA	Intergenic	Intergenic	-399763	NM_001108038	314265	Rn.16048	NM_001108038	ENSRNOG00000059875	Zfyve26	-	zinc finger FYVE-type containing 26	protein-coding
6032	chr8	79731834	79737864	+	4074	NA	intron (NM_017317, intron 1 of 5)	intron (NM_017317, intron 1 of 5)	12515	NM_017317	50645	Rn.37360	NM_017317	ENSRNOG00000052499	Rab27a	ram	RAB27A, member RAS oncogene family	protein-coding
4906	chr13	55609294	55614198	+	4071	NA	Intergenic	ORR1E-int|LTR|ERVL-MaLR	-50020	NM_001108346	360850	Rn.211490	NM_001108346	ENSRNOG00000000657	Nek7	-	NIMA-related kinase 7	protein-coding
6689	chr1	197996957	198003644	+	4070	NA	exon (NM_001109154, exon 2 of 5)	exon (NM_001109154, exon 2 of 5)	964	NM_001109154	499264	Rn.107719	NM_001109154	ENSRNOG00000017403	Apobr	Apob48r|RGD1565169	apolipoprotein B receptor	protein-coding
7467	chr19	54315970	54323435	+	4058	NA	intron (NM_001008722, intron 1 of 7)	intron (NM_001008722, intron 1 of 7)	1239	NM_001008722	292060	Rn.3765	NM_001008722	ENSRNOG00000017869	Irf8	ICSBP|Icsbp1	interferon regulatory factor 8	protein-coding
Feb-48	chr2	187900926	187905572	+	4057	NA	TTS (NM_001107687)	TTS (NM_001107687)	6149	NM_001107687	310632	Rn.7929	NM_001107687	ENSRNOG00000023640	Rab25	-	RAB25, member RAS oncogene family	protein-coding
5819	chr17	19667721	19673538	+	4056	NA	Intergenic	MTB_Rn|LTR|ERVL-MaLR	33052	NM_001107344	306825	Rn.1844	NM_001107344	ENSRNOG00000017579	Mylip	MIR	myosin regulatory light chain interacting protein	protein-coding
4621	chr6	91752050	91756669	+	4055	NA	Intergenic	Intergenic	57250	NM_024152	79121	Rn.6993	NM_024152	ENSRNOG00000004791	Arf6	-	ADP-ribosylation factor 6	protein-coding
5643	chr8	116054170	116059811	+	4053	NA	intron (NM_031804, intron 1 of 2)	intron (NM_031804, intron 1 of 2)	2443	NM_031804	83681	Rn.14523	NM_031804	ENSRNOG00000029543	Cish	Cis	cytokine inducible SH2-containing protein	protein-coding
Feb-19	chr7	102739556	102744373	+	4053	NA	Intergenic	Intergenic	155651	NM_012603	24577	Rn.12072	NM_012603		Myc	RNCMYC|c-myc|mMyc	MYC proto-oncogene, bHLH transcription factor	protein-coding
5825	chr3	162697174	162702997	+	4051	NA	Intergenic	Intergenic	-120884	NM_001100838	296374	Rn.23808	NM_001100838	ENSRNOG00000019154	Zmynd8	Prkcbp1|spikar	zinc finger, MYND-type containing 8	protein-coding
6164	chr14	81453087	81459249	+	4049	NA	intron (NM_001100684, intron 1 of 12)	intron (NM_001100684, intron 1 of 12)	16784	NM_001100684	305450	Rn.212791	NM_001100684	ENSRNOG00000013747	Sh3bp2	-	SH3-domain binding protein 2	protein-coding
22692	chr10	40060497	40083187	+	4049	NA	intron (NM_001126089, intron 3 of 5)	intron (NM_001126089, intron 3 of 5)	51073	NM_001126089	691031	Rn.7470	NM_001126089	ENSRNOG00000042449	Cdc42se2	RGD1563924	CDC42 small effector 2	protein-coding
8983	chr8	124547283	124556264	+	4048	NA	Intergenic	Intergenic	-152909	NM_031132	81810	Rn.9954	NM_031132	ENSRNOG00000013265	Tgfbr2	TGF-beta 2|Tgfbr2T	transforming growth factor, beta receptor 2	protein-coding
Mar-59	chr4	85170835	85175592	+	4047	NA	intron (NM_001109236, intron 1 of 11)	intron (NM_001109236, intron 1 of 11)	1718	NM_001109236	500133	Rn.53929	NM_001109236	ENSRNOG00000010629	Nod1	RGD1562269	nucleotide-binding oligomerization domain containing 1	protein-coding
7600	chr9	93486760	93494358	+	4043	NA	Intergenic	RMER21A|LTR|ERV1	45557	NM_001024364	501180	Rn.123397	NM_001024364	ENSRNOG00000018559	Tex44	-	testis expressed 44	protein-coding
5961	chr17	9732144	9738103	+	4036	NA	Intergenic	Intergenic	-1454	NM_001014006	306761	Rn.53943	NM_001014006	ENSRNOG00000015139	F12	HAF	coagulation factor XII	protein-coding
5850	chr20	4362639	4368487	+	4030	NA	TTS (NM_001109025)	TTS (NM_001109025)	2411	NM_053336	81722	Rn.9829	NM_053336	ENSRNOG00000000439	Ager	RAGE	advanced glycosylation end product-specific receptor	protein-coding
9074	chr1	225984520	225993592	+	4028	NA	intron (NM_031344, intron 10 of 11)	MTD|LTR|ERVL-MaLR	-36540	NM_001106335	293733	Rn.92193	NM_001106335	ENSRNOG00000032929	Incenp	-	inner centromere protein	protein-coding
Feb-91	chr8	124604774	124609363	+	4028	NA	Intergenic	Intergenic	-208204	NM_031132	81810	Rn.9954	NM_031132	ENSRNOG00000013265	Tgfbr2	TGF-beta 2|Tgfbr2T	transforming growth factor, beta receptor 2	protein-coding
17876	chr5	154418884	154436758	+	4024	NA	Intergenic	ID_B1|SINE|B4	-33798	NM_001025739	362631	Rn.14687	NM_001025739	ENSRNOG00000026260	Rpl11	-	ribosomal protein L11	protein-coding
5390	chr13	44186571	44191959	+	4019	NA	intron (NM_001110763, intron 5 of 7)	intron (NM_001110763, intron 5 of 7)	156470	NM_001110763	360839	Rn.25191	NM_001110763	ENSRNOG00000003769	Tmem163	RGD1306212|Sv31	transmembrane protein 163	protein-coding
Feb-84	chr12	39746785	39751367	+	4019	NA	intron (NM_001107141, intron 1 of 5)	RSINE1|SINE|B4	20404	NM_001107141	304488	Rn.7549	NM_001107141	ENSRNOG00000021440	Pptc7	RGD1310383	PTC7 protein phosphatase homolog	protein-coding
9877	chr6	102844145	102854020	+	4018	NA	Intergenic	Intergenic	-376156	NM_001108038	314265	Rn.16048	NM_001108038	ENSRNOG00000059875	Zfyve26	-	zinc finger FYVE-type containing 26	protein-coding
7841	chr16	19269477	19277316	+	4018	NA	Intergenic	Intergenic	30422	NM_001044239	306332	Rn.139185	NM_001044239	ENSRNOG00000014454	Ap1m1	-	adaptor related protein complex 1 subunit mu 1	protein-coding
7610	chr12	40243692	40251300	+	4018	NA	Intergenic	Intergenic	-14494	NM_031621	58838	Rn.11228	NM_031621		Sh2b3	Lnk	SH2B adaptor protein 3	protein-coding
4620	chr7	102874367	102878985	+	4010	NA	Intergenic	L1MA5|LINE|L1	290363	NM_012603	24577	Rn.12072	NM_012603		Myc	RNCMYC|c-myc|mMyc	MYC proto-oncogene, bHLH transcription factor	protein-coding
Feb-85	chr8	118917414	118922897	+	4009	NA	Intergenic	ID_B1|SINE|B4	-6312	NM_001108783	363151	Rn.11535	NM_001108783	ENSRNOG00000020946	Ccdc12	RGD1306081	coiled-coil domain containing 12	protein-coding
Feb-34	chr9	95742395	95746727	+	4003	NA	Intergenic	MTEa|LTR|ERVL-MaLR	42531	NM_001306054	103693239		NM_001306054		Arl4c	Arl4c-ps1	ADP ribosylation factor like GTPase 4C	protein-coding
6140	chr5	152952109	152958247	+	4000	NA	Intergenic	Intergenic	32108	NM_001109271	500564	Rn.62309	NM_001109271	ENSRNOG00000000151	Ldlrap1	RGD1563417	low density lipoprotein receptor adaptor protein 1	protein-coding
Mar-46	chr2	230950347	230955291	+	3999	NA	intron (NM_012519, intron 3 of 20)	B3|SINE|B2	51693	NM_012519	24246	Rn.87208	NM_012519	ENSRNOG00000011589	Camk2d	CAMK1|Camk2|Camki|RATCAMKI	calcium/calmodulin-dependent protein kinase II delta	protein-coding
6519	chr5	151846320	151852837	+	3998	NA	intron (NM_001039339, intron 2 of 9)	ID_B1|SINE|B4	6678	NM_001039339	362613	Rn.203345	NM_001039339	ENSRNOG00000058156	Zdhhc18	-	zinc finger, DHHC-type containing 18	protein-coding
5719	chr3	14521091	14526808	+	3997	NA	intron (NM_001011965, intron 4 of 6)	intron (NM_001011965, intron 4 of 6)	14250	NM_001011965	296655	Rn.229238	NM_001011965	ENSRNOG00000019147	Stom	-	stomatin	protein-coding
Mar-57	chr10	5001308	5005963	+	3996	NA	Intergenic	Intergenic	46842	NM_145879	252971	Rn.82754	NM_145879	ENSRNOG00000002568	Socs1	Cish1|Socs-1	suppressor of cytokine signaling 1	protein-coding
6901	chr15	7932529	7939428	+	3995	NA	Intergenic	MTEb|LTR|ERVL-MaLR	252614	NM_001107252	305751	Rn.98363	NM_001107252	ENSRNOG00000008565	Nkiras1	-	NFKB inhibitor interacting Ras-like 1	protein-coding
6625	chr1	13132497	13139120	+	3995	NA	Intergenic	Intergenic	39965	NM_001099647	685045	Rn.22702	NM_001099647	ENSRNOG00000051450	Abracl	-	ABRA C-terminal like	protein-coding
Feb-23	chr5	79204644	79210765	+	3992	NA	intron (NM_001108668, intron 4 of 21)	(ACCATC)n|Simple_repeat|Simple_repeat	14983	NM_001108668	362530	Rn.98264	NM_001108668	ENSRNOG00000008005	Akna	-	AT-hook transcription factor	protein-coding
Feb-71	chr7	12535692	12542361	+	3992	NA	Intergenic	PB1D9|SINE|Alu	6151	NM_001109614	690966	Rn.65038	NM_001109614	ENSRNOG00000013545	Polr2e	-	RNA polymerase II subunit E	protein-coding
4935	chr11	31556820	31561753	+	3990	NA	Intergenic	Intergenic	-1244	NM_001107111	304091	Rn.22261	NM_001107111	ENSRNOG00000028638	Il10rb	RGD1560373	interleukin 10 receptor subunit beta	protein-coding
6051	chr11	45151974	45158023	+	3989	NA	intron (NM_001013866, intron 1 of 9)	intron (NM_001013866, intron 1 of 9)	123301	NM_001013866	288176	Rn.3487	NM_001013866	ENSRNOG00000027888	Cmss1	RGD1309437	cms1 ribosomal small subunit homolog	protein-coding
9095	chr1	267078071	267087164	+	3984	NA	intron (NM_001107606, intron 7 of 13)	intron (NM_001107606, intron 7 of 13)	121369	NM_001107606	309460	Rn.127935	NM_001107606	ENSRNOG00000020353	Sh3pxd2a	Sh3md1	SH3 and PX domains 2A	protein-coding
4572	chr17	42465441	42470011	+	3983	NA	Intergenic	MTD-int|LTR|ERVL-MaLR	-45673	NM_001014009	306934	Rn.202381	NM_001014009	ENSRNOG00000018804	Ripor2	Ab2-162|Fam65b|RGD1306939	RHO family interacting cell polarization regulator 2	protein-coding
5055	chr5	143050149	143055202	+	3981	NA	TTS (NM_001031647)	TTS (NM_001031647)	9528	NM_001031647	298524	Rn.146067	NM_001031647	ENSRNOG00000024957	Dnali1	-	dynein, axonemal, light intermediate chain 1	protein-coding
5971	chr1	250736259	250742228	+	3978	NA	intron (NM_181386, intron 5 of 9)	intron (NM_181386, intron 5 of 9)	-108514	NM_053646	114104	Rn.156958	NM_053646	ENSRNOG00000012196	Asah2	-	N-acylsphingosine amidohydrolase 2	protein-coding
10913	chr1	87126317	87137228	+	3976	NA	intron (NM_031675, intron 1 of 20)	(TG)n|Simple_repeat|Simple_repeat	15536	NM_031675	63836	Rn.15777	NM_031675	ENSRNOG00000020433	Actn4	-	actinin alpha 4	protein-coding
Apr-85	chr7	37807967	37812250	+	3972	NA	Intergenic	(TCTT)n|Simple_repeat|Simple_repeat	-2723	NM_017258	29618	Rn.1000	NM_017258	ENSRNOG00000004284	Btg1	-	BTG anti-proliferation factor 1	protein-coding
4501	chr14	81473117	81477616	+	3969	NA	Intergenic	Intergenic	-2414	NM_001100684	305450	Rn.212791	NM_001100684	ENSRNOG00000013747	Sh3bp2	-	SH3-domain binding protein 2	protein-coding
5119	chr5	78552986	78558103	+	3966	NA	intron (NM_019340, intron 11 of 15)	B4|SINE|B4	71651	NM_019340	54293	Rn.53900	NM_019340	ENSRNOG00000024501	Rgs3	SRB-RGS	regulator of G-protein signaling 3	protein-coding
4496	chr18	28536728	28541222	+	3966	NA	Intergenic	Intergenic	-3147	NM_001109122	498840	Rn.41472	NM_001109122	ENSRNOG00000042137	Tmem173	RGD1562552|rSTING	transmembrane protein 173	protein-coding
4590	chr7	142250026	142254614	+	3962	NA	intron (NM_182817, intron 2 of 3)	intron (NM_182817, intron 2 of 3)	8576	NM_182817	300236	Rn.162017	NM_182817	ENSRNOG00000048932	Smagp	-	small cell adhesion glycoprotein	protein-coding
12213	chr3	11946218	11958429	+	3959	NA	exon (NM_001109885, exon 2 of 14)	exon (NM_001109885, exon 2 of 14)	30608	NM_001109885	362115	Rn.4205	NM_001109885	ENSRNOG00000015845	Niban2	Fam129b|RGD1307018	niban apoptosis regulator 2	protein-coding
5015	chr20	10719399	10724412	+	3958	NA	Intergenic	Intergenic	-41626	NM_021693	59329	Rn.42905	NM_021693	ENSRNOG00000001189	Sik1	Sik|Snf1lk	salt-inducible kinase 1	protein-coding
5076	chr10	64734769	64739843	+	3958	NA	intron (NM_012977, intron 1 of 9)	intron (NM_012977, intron 1 of 9)	284	NM_012977	25476	Rn.10706	NM_012977	ENSRNOG00000012681	Lgals9	-	galectin 9	protein-coding
Feb-97	chr9	11046093	11054188	+	3958	NA	intron (NM_031239, intron 1 of 9)	intron (NM_031239, intron 1 of 9)	11471	NM_001085406	681944	Rn.199114	NM_001085406	ENSRNOG00000048282	Mpnd	-	MPN domain containing	protein-coding
6953	chr4	10437131	10444082	+	3955	NA	intron (NM_001107845, intron 19 of 25)	intron (NM_001107845, intron 19 of 25)	77226	NM_001107845	311984	Rn.17968	NM_001107845	ENSRNOG00000028801	Gsap	Pion	gamma-secretase activating protein	protein-coding
4309	chr10	4662966	4667273	+	3950	NA	Intergenic	Intergenic	-20549	NM_001034083	29140	Rn.6147	NM_001034083	ENSRNOG00000058739	Snn	-	stannin	protein-coding
7820	chr4	58479419	58487237	+	3950	NA	Intergenic	Intergenic	-138938	NR_031837	100314008		NR_031837	ENSRNOG00000035463	Mir29b1	Mir29b-1|rno-mir-29b-1	microRNA 29b-1	ncRNA
7140	chr17	42484235	42491373	+	3949	NA	Intergenic	Intergenic	-65751	NM_001014009	306934	Rn.202381	NM_001014009	ENSRNOG00000018804	Ripor2	Ab2-162|Fam65b|RGD1306939	RHO family interacting cell polarization regulator 2	protein-coding
5402	chr7	126565862	126571262	+	3946	NA	Intergenic	Intergenic	-21650	NR_031804	100314224		NR_031804	ENSRNOG00000035461	Mirlet7c2	Mirlet7c-2|rno-let-7c-2	microRNA let-7c-2	ncRNA
Mar-14	chr5	167610523	167615435	+	3942	NA	intron (NM_053885, intron 11 of 22)	intron (NM_053885, intron 11 of 22)	83352	NM_144747	246258	Rn.203315	NM_144747	ENSRNOG00000018229	Slc45a1	Dnb5|Past-A|Pasta	solute carrier family 45, member 1	protein-coding
8435	chr16	7518074	7526507	+	3938	NA	intron (NM_054011, intron 2 of 8)	intron (NM_054011, intron 2 of 8)	15911	NM_054011	117186	Rn.163321	NM_054011	ENSRNOG00000052391	Sh3bp5	SH3BP-5|Sab|Vesp18	SH3-domain binding protein 5	protein-coding
4555	chr4	57621216	57625769	+	3936	NA	intron (NM_001172127, intron 1 of 6)	intron (NM_001172127, intron 1 of 6)	1655	NM_001172127	296956	Rn.21816	NM_001172127	ENSRNOG00000048205	Ube2h	-	ubiquitin-conjugating enzyme E2H	protein-coding
4635	chr10	93666913	93671546	+	3929	NA	intron (NM_001013973, intron 3 of 11)	intron (NM_001013973, intron 3 of 11)	10745	NM_001013973	303596	Rn.160625	NM_001013973	ENSRNOG00000007084	10-Mar	MARCH-X|RGD1311692|Rnf190	membrane associated ring-CH-type finger 10	protein-coding
4520	chr1	225124554	225129072	+	3922	NA	TTS (NM_001128184)	TTS (NM_001128184)	1927	NM_001009690	309201	Rn.145021	NM_001009690	ENSRNOG00000019858	Rom1	-	retinal outer segment membrane protein 1	protein-coding
Feb-82	chr12	16349052	16353632	+	3921	NA	intron (NM_001105912, intron 1 of 10)	intron (NM_001105912, intron 1 of 10)	10420	NM_001105912	288504	Rn.19565	NM_001105912	ENSRNOG00000001258	Snx8	-	sorting nexin 8	protein-coding
Feb-70	chr19	24706885	24711353	+	3920	NA	intron (NM_138549, intron 1 of 12)	intron (NM_138549, intron 1 of 12)	8052	NM_001108442	361385	Rn.105421	NM_001108442	ENSRNOG00000028717	Ndufb7	-	NADH:ubiquinone oxidoreductase subunit B7	protein-coding
8078	chr6	25347624	25355700	+	3920	NA	Intergenic	MLT1J|LTR|ERVL-MaLR	-36161	NM_022711	64677	Rn.9938	NM_022711	ENSRNOG00000027042	Srd5a2	S5AR 2	steroid 5 alpha-reductase 2	protein-coding
7163	chr1	197871952	197879113	+	3917	NA	promoter-TSS (NM_058213)	promoter-TSS (NM_058213)	-494	NM_058213	116601	Rn.3228	NM_058213		Atp2a1	Serca1	ATPase sarcoplasmic/endoplasmic reticulum Ca2+ transporting 1	protein-coding
6463	chr3	110476797	110483258	+	3913	NA	intron (NM_001106498, intron 5 of 10)	intron (NM_001106498, intron 5 of 10)	37234	NM_053478	85240	Rn.30033	NM_053478	ENSRNOG00000058337	Plcb2	-	phospholipase C, beta 2	protein-coding
7544	chr13	45350682	45358224	+	3912	NA	Intergenic	Intergenic	-35597	NM_022205	60628	Rn.44431	NM_022205	ENSRNOG00000003866	Cxcr4	-	C-X-C motif chemokine receptor 4	protein-coding
12772	chr8	116378828	116391598	+	3912	NA	intron (NM_031035, intron 1 of 8)	intron (NM_031035, intron 1 of 8)	6094	NM_031035	81664	Rn.3036	NM_031035	ENSRNOG00000016592	Gnai2	Galphai2	G protein subunit alpha i2	protein-coding
Feb-85	chr6	7323480	7327963	+	3910	NA	Intergenic	Intergenic	95735	NM_001036626	298765	Rn.22055	NM_001036626	ENSRNOG00000005067	Zfp36l2	-	zinc finger protein 36, C3H type-like 2	protein-coding
Mar-44	chr2	240826863	240831805	+	3904	NA	intron (NM_001276711, intron 6 of 24)	intron (NM_001276711, intron 6 of 24)	60719	NM_001276711	81736	Rn.2411	NM_001276711	ENSRNOG00000023258	Nfkb1	EBP-1|NF-kB	nuclear factor kappa B subunit 1	protein-coding
4279	chr10	110252469	110256746	+	3904	NA	intron (NM_199082, intron 1 of 3)	intron (NM_199082, intron 1 of 3)	5321	NM_199082	287884	Rn.25030	NM_199082	ENSRNOG00000036673	Sectm1b	Sectm1	secreted and transmembrane 1B	protein-coding
Feb-99	chr15	32801123	32806720	+	3902	NA	Intergenic	Intergenic	84012	NM_138910	192275	Rn.7262	NM_138910	ENSRNOG00000009090	Dad1	-	defender against cell death 1	protein-coding
4467	chr6	10973716	10978181	+	3894	NA	intron (NM_001100756, intron 14 of 19)	intron (NM_001100756, intron 14 of 19)	-16743	NR_037340	100526575		NR_037340	ENSRNOG00000050479	Mir3558	rno-mir-3558	microRNA 3558	ncRNA
7257	chr10	83171435	83178690	+	3892	NA	intron (NM_001109039, intron 1 of 7)	B1F|SINE|Alu	20262	NM_001109039	497983	Rn.93919	NM_001109039	ENSRNOG00000004417	Fam117a	RGD1561062	family with sequence similarity 117, member A	protein-coding
Mar-51	chr18	63902166	63906915	+	3891	NA	intron (NM_001271365, intron 5 of 7)	intron (NM_001271365, intron 5 of 7)	60541	NM_001271365	679578	Rn.206948	NM_001271365	ENSRNOG00000016879	Ldlrad4	-	low density lipoprotein receptor class A domain containing 4	protein-coding
4435	chr13	47966954	47971387	+	3885	NA	intron (NM_019365, intron 2 of 5)	intron (NM_019365, intron 2 of 5)	34007	NM_001017489	498225	Rn.162387	NM_001017489	ENSRNOG00000004910	Eif2d	Lgtn	eukaryotic translation initiation factor 2D	protein-coding
6455	chr17	13277081	13283534	+	3879	NA	Intergenic	Intergenic	112912	NM_001077640	291005	Rn.16950	NM_001077640	ENSRNOG00000013090	Gadd45g	-	growth arrest and DNA-damage-inducible, gamma	protein-coding
4573	chr20	11717677	11722248	+	3878	NA	intron (NM_001106380, intron 1 of 6)	B4A|SINE|B4	1861	NM_001106380	294331	Rn.139603	NM_001106380	ENSRNOG00000001222	Ube2g2	-	ubiquitin-conjugating enzyme E2G 2	protein-coding
9214	chr18	31811221	31820433	+	3875	NA	TTS (NM_001107389)	TTS (NM_001107389)	23324	NR_131090	100911367	Rn.226383	NR_131090		LOC100911367	-	uncharacterized LOC100911367	ncRNA
5245	chr3	110978371	110983614	+	3872	NA	intron (NM_001191740, intron 10 of 10)	intron (NM_001191740, intron 10 of 10)	5069	NM_133595	171128	Rn.11137	NM_133595	ENSRNOG00000012290	Gchfr	-	GTP cyclohydrolase I feedback regulator	protein-coding
5111	chr7	107985693	107990802	+	3871	NA	Intergenic	Intergenic	-82819	NM_001013219	362924	Rn.8110	NM_001013219	ENSRNOG00000008209	St3gal1	Siat4a	ST3 beta-galactoside alpha-2,3-sialyltransferase 1	protein-coding
Feb-95	chr3	150206375	150210868	+	3871	NA	Intergenic	Intergenic	-99728	NM_172223	282634	Rn.7752	NM_172223	ENSRNOG00000016975	Pxmp4	-	peroxisomal membrane protein 4	protein-coding
Feb-22	chr6	76239992	76244712	+	3870	NA	Intergenic	ID_B1|SINE|B4	28105	NM_001105720	25493	Rn.12550	NM_001105720	ENSRNOG00000007390	Nfkbia	RL/IF-1	NFKB inhibitor alpha	protein-coding
9975	chr13	98682289	98692262	+	3868	NA	intron (NM_019312, intron 2 of 7)	intron (NM_019312, intron 2 of 7)	71988	NM_019312	54260	Rn.22498	NM_019312	ENSRNOG00000002969	Itpkb	IP3K B	inositol-trisphosphate 3-kinase B	protein-coding
5294	chr7	117756460	117761752	+	3866	NA	promoter-TSS (NM_031039)	promoter-TSS (NM_031039)	23	NM_031039	81670	Rn.6318	NM_031039	ENSRNOG00000033915	Gpt	ALAT|Gpt1	glutamic--pyruvic transaminase	protein-coding
Feb-28	chr13	99545885	99555211	+	3863	NA	Intergenic	Intergenic	-18589	NM_001109081	498301	Rn.23078	NM_001109081	ENSRNOG00000003723	Wdr26	RGD1565589	WD repeat domain 26	protein-coding
Feb-98	chr5	155939560	155944056	+	3863	NA	intron (NM_198785, intron 1 of 26)	intron (NM_198785, intron 1 of 26)	6254	NM_198785	362636	Rn.100022	NM_198785	ENSRNOG00000013602	Usp48	Usp31|synUSP	ubiquitin specific peptidase 48	protein-coding
4424	chr17	89375198	89379620	+	3858	NA	Intergenic	Intergenic	205833	NM_012563	24380	Rn.29951	NM_012563	ENSRNOG00000018200	Gad2	gad65	glutamate decarboxylase 2	protein-coding
5096	chr1	142588943	142594037	+	3852	NA	intron (NM_001108489, intron 2 of 37)	RSINE1|SINE|B4	24183	NM_001108489	361598	Rn.106939	NM_001108489	ENSRNOG00000012002	Iqgap1	-	IQ motif containing GTPase activating protein 1	protein-coding
7655	chr8	71111379	71119032	+	3850	NA	Intergenic	Intergenic	-10209	NM_001044253	367645	Rn.140285	NM_001044253	ENSRNOG00000015878	Pif1	-	PIF1 5'-to-3' DNA helicase	protein-coding
5630	chr1	46714804	46720432	+	3849	NA	Intergenic	(CA)n|Simple_repeat|Simple_repeat	-62522	NM_001127637	683687	Rn.216425	NM_001127637	ENSRNOG00000046874	Snx9	-	sorting nexin 9	protein-coding
6209	chr1	1410444	1416651	+	3847	NA	intron (NM_001013063, intron 5 of 6)	intron (NM_001013063, intron 5 of 6)	28892	NM_001013063	292461	Rn.108852	NM_001013063		Raet1l	-	retinoic acid early transcript 1L	protein-coding
5914	chr2	94237147	94243059	+	3846	NA	Intergenic	(TCCT)n|Simple_repeat|Simple_repeat	-26001	NM_022253	64019	Rn.127786	NM_022253		Pag1	Cbp	phosphoprotein membrane anchor with glycosphingolipid microdomains 1	protein-coding
7199	chr5	144138155	144145352	+	3844	NA	intron (NM_183056, intron 6 of 10)	intron (NM_183056, intron 6 of 10)	-18355	NM_001108679	362597	Rn.22919	NM_001108679	ENSRNOG00000024818	Eva1b	Fam176b|RGD1308876	eva-1 homolog B	protein-coding
16875	chr1	221654802	221671675	+	3843	NA	intron (NM_001011939, intron 3 of 4)	intron (NM_001011939, intron 3 of 4)	-10352	NM_001130013	293693	Rn.99897	NM_001130013	ENSRNOG00000027456	Cdc42bpg	RGD1307260	CDC42 binding protein kinase gamma	protein-coding
Feb-36	chr14	45296145	45300679	+	3840	NA	Intergenic	Intergenic	-32734	NR_037399	100526626		NR_037399	ENSRNOG00000048183	Mir328b	rno-mir-328b	microRNA 328b	ncRNA
6207	chr4	162965435	162971640	+	3838	NA	Intergenic	Intergenic	34342	NM_001048075	362447	Rn.202840	NM_001048075	ENSRNOG00000059538	Clec2g	CLEC2D11|Clr-b|Clr11|Clrb|RGD1563148	C-type lectin domain family 2, member G	protein-coding
5598	chr3	167951798	167957394	+	3838	NA	Intergenic	Intergenic	78861	NM_145670	246755	Rn.154429	NM_145670	ENSRNOG00000012906	Bcas1	Band83|Pmes-2	breast carcinoma amplified sequence 1	protein-coding
6354	chr1	124873448	124879800	+	3838	NA	Intergenic	Intergenic	-73261	NM_001109147	499171	Rn.22229	NM_001109147	ENSRNOG00000015822	Klf13	RGD1565099	Kruppel-like factor 13	protein-coding
7751	chr10	94494224	94501973	+	3836	NA	intron (NM_133533, intron 5 of 5)	intron (NM_133533, intron 5 of 5)	2493	NM_133533	171055	Rn.62607	NM_133533	ENSRNOG00000011917	Cd79b	B29|Igb	CD79b molecule	protein-coding
4923	chr6	102885639	102890560	+	3836	NA	Intergenic	Intergenic	-415173	NM_001108038	314265	Rn.16048	NM_001108038	ENSRNOG00000059875	Zfyve26	-	zinc finger FYVE-type containing 26	protein-coding
4561	chr2	198104669	198109228	+	3835	NA	Intergenic	B1_Mur4|SINE|Alu	13254	NM_001025119	310674	Rn.21037	NM_001025119	ENSRNOG00000021170	Plekho1	Ckip1|RGD1311487	pleckstrin homology domain containing O1	protein-coding
4532	chr12	41527111	41531641	+	3832	NA	intron (NM_139332, intron 2 of 34)	intron (NM_139332, intron 2 of 34)	21592	NM_139332	246215	Rn.24484	NM_139332	ENSRNOG00000059344	Tpcn1	-	two pore segment channel 1	protein-coding
4922	chr5	167555322	167560242	+	3827	NA	intron (NM_053885, intron 9 of 22)	intron (NM_053885, intron 9 of 22)	138549	NM_144747	246258	Rn.203315	NM_144747	ENSRNOG00000018229	Slc45a1	Dnb5|Past-A|Pasta	solute carrier family 45, member 1	protein-coding
4996	chr1	198194267	198199261	+	3826	NA	intron (NM_017347, intron 4 of 9)	intron (NM_017347, intron 4 of 9)	-2858	NM_001305187	293490		NM_001305187	ENSRNOG00000019685	Gdpd3	RGD1308386	glycerophosphodiester phosphodiesterase domain containing 3	protein-coding
15225	chr5	22005124	22020347	+	3824	NA	Intergenic	ORR1B1|LTR|ERVL-MaLR	115657	NR_126574	104845257		NR_126574		Lnc056	Lncsn056	long non-coding RNA 056	ncRNA
4667	chr5	139890026	139894691	+	3823	NA	intron (NM_001100669, intron 6 of 9)	intron (NM_001100669, intron 6 of 9)	39008	NM_001100669	298500	Rn.203765	NM_001100669	ENSRNOG00000011421	Smap2	RGD1308418|Smap1l	small ArfGAP2	protein-coding
12386	chr1	266277474	266289858	+	3823	NA	Intergenic	(CCT)n|Simple_repeat|Simple_repeat	27869	NM_001128083	688785	Rn.95112	NM_001128083	ENSRNOG00000019968	Trim8	-	tripartite motif-containing 8	protein-coding
4688	chr20	46758531	46763217	+	3822	NA	Intergenic	Intergenic	53512	NM_001047940	499469	Rn.116758	NM_001047940		LOC499469	-	Ab2-018	protein-coding
Feb-52	chr19	55742032	55748782	+	3822	NA	Intergenic	B1_Rn|SINE|Alu	75746	NM_207613	361432	Rn.18406	NM_207613	ENSRNOG00000027954	Cdh15	-	cadherin 15	protein-coding
4511	chr8	117277149	117281658	+	3822	NA	intron (NM_012974, intron 29 of 32)	(CCTGATA)n|Simple_repeat|Simple_repeat	-2987	NM_001001516	361190	Rn.13484	NM_001001516	ENSRNOG00000049531	Usp19	-	ubiquitin specific peptidase 19	protein-coding
Feb-94	chr3	162833472	162837964	+	3820	NA	intron (NM_001034927, intron 2 of 20)	B1F2|SINE|Alu	37113	NM_001034927	311642	Rn.4228	NM_001034927	ENSRNOG00000006052	Sulf2	-	sulfatase 2	protein-coding
4375	chr1	197573050	197577423	+	3819	NA	intron (NM_001011935, intron 1 of 23)	B3|SINE|B2	15041	NM_001011935	293476	Rn.43943	NM_001011935	ENSRNOG00000016722	Xpo6	-	exportin 6	protein-coding
6798	chr11	84752718	84759514	+	3819	NA	intron (NM_001105867, intron 1 of 6)	intron (NM_001105867, intron 1 of 6)	10158	NM_001105867	287974	Rn.229155	NM_001105867	ENSRNOG00000001908	Klhl6	-	kelch-like family member 6	protein-coding
10465	chr4	78294756	78305219	+	3818	NA	Intergenic	Intergenic	-10392	NM_001008398	493865	Rn.117841	NM_001008398	ENSRNOG00000024569	Gimap9	-	GTPase, IMAP family member 9	protein-coding
8740	chr18	63831863	63840601	+	3818	NA	Intergenic	Intergenic	-7767	NM_001271365	679578	Rn.206948	NM_001271365	ENSRNOG00000016879	Ldlrad4	-	low density lipoprotein receptor class A domain containing 4	protein-coding
7591	chr8	34027682	34035271	+	3817	NA	Intergenic	Intergenic	215090	NM_012555	24356	Rn.88756	NM_012555	ENSRNOG00000008941	Ets1	Ets-1|Etsoncb|Tpl1	ETS proto-oncogene 1, transcription factor	protein-coding
5553	chr2	8731587	8737138	+	3817	NA	intron (NM_001007797, intron 1 of 7)	intron (NM_001007797, intron 1 of 7)	1195	NM_001007797	309945	Rn.161886	NM_001007797	ENSRNOG00000045649	Arrdc3	LRRGT00048	arrestin domain containing 3	protein-coding
7750	chr8	48896320	48904068	+	3816	NA	Intergenic	B4|SINE|B4	-25410	NM_001109292	500988	Rn.164112	NM_001109292	ENSRNOG00000053932	Ddx6	RGD1564560	DEAD-box helicase 6	protein-coding
9438	chr5	76390076	76399512	+	3815	NA	intron (NM_031795, intron 1 of 8)	B1_Rn|SINE|Alu	7956	NM_031795	83626	Rn.24091	NM_031795	ENSRNOG00000015644	Ugcg	-	UDP-glucose ceramide glucosyltransferase	protein-coding
Feb-83	chr12	50359376	50363857	+	3814	NA	intron (NM_001008508, intron 1 of 6)	intron (NM_001008508, intron 1 of 6)	21918	NM_001008508	288719	Rn.3659	NM_001008508	ENSRNOG00000000664	Tpst2	TPST-2	tyrosylprotein sulfotransferase 2	protein-coding
11163	chr10	63795354	63806515	+	3814	NA	Intergenic	Intergenic	-2375	NM_023092	65261	Rn.55135	NM_023092	ENSRNOG00000004072	Myo1c	Myr2	myosin 1C	protein-coding
5377	chr7	104602161	104607536	+	3810	NA	intron (NM_001126267, intron 1 of 12)	intron (NM_001126267, intron 1 of 12)	36947	NM_001126267	299909	Rn.105890	NM_001126267	ENSRNOG00000061246	Fam49b	RGD1307697	family with sequence similarity 49, member B	protein-coding
Feb-45	chr7	59943521	59947964	+	3810	NA	intron (NM_017313, intron 3 of 9)	intron (NM_017313, intron 3 of 9)	11490	NM_017313	29885	Rn.31889	NM_017313	ENSRNOG00000005362	Rab3ip	RABIN3	RAB3A interacting protein	protein-coding
4328	chr11	62064141	62068467	+	3808	NA	intron (NM_001105880, intron 6 of 10)	intron (NM_001105880, intron 6 of 10)	-70182	NR_032745	100314178		NR_032745	ENSRNOG00000055598	Mir568	rno-mir-568	microRNA 568	ncRNA
5529	chr13	52548723	52554250	+	3806	NA	Intergenic	Intergenic	-2357	NM_017148	29276	Rn.108075	NM_017148	ENSRNOG00000008937	Csrp1	Csrp	cysteine and glycine-rich protein 1	protein-coding
Mar-61	chr20	7837512	7844271	+	3805	NA	intron (NM_013141, intron 2 of 7)	intron (NM_013141, intron 2 of 7)	22602	NM_013141	25682	Rn.96181	NM_013141	ENSRNOG00000000503	Ppard	Pparb	peroxisome proliferator-activated receptor delta	protein-coding
5380	chr7	63533644	63539022	+	3799	NA	intron (NM_001108747, intron 1 of 4)	intron (NM_001108747, intron 1 of 4)	42157	NM_001108747	362886	Rn.3702	NM_001108747	ENSRNOG00000005388	Rassf3	-	Ras association domain family member 3	protein-coding
Feb-48	chr13	52544251	52548597	+	3789	NA	Intergenic	Intergenic	-7419	NM_017148	29276	Rn.108075	NM_017148	ENSRNOG00000008937	Csrp1	Csrp	cysteine and glycine-rich protein 1	protein-coding
6274	chr19	43764417	43770689	+	3787	NA	Intergenic	RMER21B|LTR|ERV1	81384	NM_001008893	307858	Rn.204989	NM_001008893	ENSRNOG00000019036	Ldhd	Ac2-202	lactate dehydrogenase D	protein-coding
Feb-56	chr8	33617211	33621965	+	3786	NA	intron (NM_001017381, intron 1 of 8)	intron (NM_001017381, intron 1 of 8)	41461	NM_001017381	315532	Rn.203677	NM_001017381	ENSRNOG00000008904	Fli1	-	Fli-1 proto-oncogene, ETS transcription factor	protein-coding
Mar-48	chr13	74632675	74637021	+	3783	NA	Intergenic	B3A|SINE|B2	-70664	NM_001100680	304887	Rn.224486	NM_001100680	ENSRNOG00000004736	Ralgps2	-	Ral GEF with PH domain and SH3 binding motif 2	protein-coding
4759	chr20	6183162	6187919	+	3781	NA	Intergenic	RSINE1|SINE|B4	45656	NM_001015025	361813	Rn.13142	NM_001015025	ENSRNOG00000000519	Stk38	-	serine/threonine kinase 38	protein-coding
6108	chr5	126494489	126500595	+	3778	NA	Intergenic	Chompy-6_Croc|DNA|PIF-Harbinger	-13808	NM_053358	84354	Rn.162074	NM_053358	ENSRNOG00000007920	Ssbp3	Ssdp|Ssdp3	single stranded DNA binding protein 3	protein-coding
Feb-56	chr18	28678537	28682991	+	3777	NA	Intergenic	Intergenic	27111	NM_001007628	291670	Rn.105695	NM_001007628	ENSRNOG00000032878	Cxxc5	-	CXXC finger protein 5	protein-coding
Feb-73	chr2	88109077	88113448	+	3770	NA	intron (NM_019291, intron 2 of 6)	intron (NM_019291, intron 2 of 6)	1606	NM_019291	54231	Rn.26083	NM_019291	ENSRNOG00000009629	Car2	Ca2	carbonic anhydrase 2	protein-coding
Feb-53	chr19	55105824	55110275	+	3769	NA	intron (NM_001242627, intron 2 of 10)	intron (NM_001242627, intron 2 of 10)	13464	NM_001242627	691504	Rn.160024	NM_001242627	ENSRNOG00000043077	Zfpm1	-	zinc finger protein, multitype 1	protein-coding
4445	chr6	103083152	103087595	+	3767	NA	Intergenic	MTEb|LTR|ERVL-MaLR	227701	NM_017172	29344	Rn.6142	NM_017172	ENSRNOG00000058646	Zfp36l1	Berg36|Brf1|ERF1|TIS11b|cMG1	zinc finger protein 36, C3H type-like 1	protein-coding
Feb-78	chr6	91801579	91806355	+	3766	NA	Intergenic	Intergenic	106858	NM_024152	79121	Rn.6993	NM_024152	ENSRNOG00000004791	Arf6	-	ADP-ribosylation factor 6	protein-coding
5159	chr13	98649855	98655012	+	3765	NA	intron (NM_019312, intron 2 of 7)	intron (NM_019312, intron 2 of 7)	37146	NM_019312	54260	Rn.22498	NM_019312	ENSRNOG00000002969	Itpkb	IP3K B	inositol-trisphosphate 3-kinase B	protein-coding
6655	chr2	150704267	150710920	+	3763	NA	Intergenic	Intergenic	-48665	NM_001191566	282635	Rn.164556	NM_001191566	ENSRNOG00000014076	Mbnl1	Mbnl	muscleblind-like splicing regulator 1	protein-coding
Feb-25	chr8	45291120	45297343	+	3756	NA	intron (NM_001191792, intron 1 of 13)	intron (NM_001191792, intron 1 of 13)	-78254	NM_001106813	300649	Rn.153173	NM_001106813	ENSRNOG00000008153	Crtam	-	cytotoxic and regulatory T cell molecule	protein-coding
6127	chr15	61830737	61836862	+	3756	NA	intron (NM_053520, intron 1 of 7)	intron (NM_053520, intron 1 of 7)	7093	NM_053520	85424	Rn.98640	NM_053520	ENSRNOG00000011762	Elf1	-	E74 like ETS transcription factor 1	protein-coding
4458	chr1	198097716	198102172	+	3756	NA	TTS (NM_031834)	TTS (NM_031834)	4162	NM_031834	83783	Rn.1507	NM_031834	ENSRNOG00000019342	Sult1a1	ASTIV|Mx-ST|PST-1|St1a1|Stm|Stp1|Sult1a3	sulfotransferase family 1A member 1	protein-coding
4671	chr15	61789292	61793961	+	3754	NA	Intergenic	Lx9|LINE|L1	-19110	NM_053766	114765	Rn.144631	NM_053766	ENSRNOG00000011678	Wbp4	Fbp21	WW domain binding protein 4	protein-coding
6107	chr4	170411011	170417116	+	3750	NA	Intergenic	Intergenic	66653	NM_001047957	500350	Rn.144382	NM_001047957	ENSRNOG00000030158	LOC500350	-	LRRGT00139	protein-coding
Feb-51	chr3	5871941	5878190	+	3748	NA	intron (NM_001106563, intron 3 of 27)	MTD|LTR|ERVL-MaLR	-74677	NM_053664	114123	Rn.89832	NM_053664	ENSRNOG00000006916	Sardh	-	sarcosine dehydrogenase	protein-coding
Feb-47	chr20	35445228	35449673	+	3745	NA	intron (NM_001033656, intron 2 of 12)	intron (NM_001033656, intron 2 of 12)	1830	NM_001033656	294410	Rn.3576	NM_001033656	ENSRNOG00000000800	Man1a1	Aa2-166|Man1a	mannosidase, alpha, class 1A, member 1	protein-coding
5148	chr2	218700995	218706141	+	3743	NA	Intergenic	(TGAA)n|Simple_repeat|Simple_repeat	-44807	NM_017301	29733	Rn.109455	NM_017301	ENSRNOG00000013683	S1pr1	Edg1	sphingosine-1-phosphate receptor 1	protein-coding
16152	chr2	218614208	218630358	+	3742	NA	Intergenic	Intergenic	36478	NM_017301	29733	Rn.109455	NM_017301	ENSRNOG00000013683	S1pr1	Edg1	sphingosine-1-phosphate receptor 1	protein-coding
5298	chr15	105674551	105679847	+	3741	NA	intron (NM_001111064, intron 1 of 9)	intron (NM_001111064, intron 1 of 9)	37102	NM_001111064	680445	Rn.1940	NM_001111064	ENSRNOG00000010737	Mbnl2	-	muscleblind-like splicing regulator 2	protein-coding
Feb-87	chr19	54323521	54327806	+	3737	NA	intron (NM_001008722, intron 3 of 7)	intron (NM_001008722, intron 3 of 7)	7200	NM_001008722	292060	Rn.3765	NM_001008722	ENSRNOG00000017869	Irf8	ICSBP|Icsbp1	interferon regulatory factor 8	protein-coding
6085	chr14	83334376	83340459	+	3736	NA	Intergenic	Intergenic	67516	NM_001191682	305467	Rn.225909	NM_001191682	ENSRNOG00000018412	Sfi1	RGD1560636	SFI1 centrin binding protein	protein-coding
7948	chr1	141992285	142000231	+	3733	NA	intron (NM_001170462, intron 1 of 46)	intron (NM_001170462, intron 1 of 46)	10113	NM_001170462	293042	Rn.116056	NM_001170462		Sema4b	-	semaphorin 4B	protein-coding
9256	chr20	4352571	4361825	+	3731	NA	promoter-TSS (NM_001002828)	promoter-TSS (NM_001002828)	-607	NM_001002828	406164	Rn.901	NM_001002828	ENSRNOG00000000440	Pbx2	-	PBX homeobox 2	protein-coding
6299	chr5	47553946	47560243	+	3730	NA	intron (NM_001135754, intron 1 of 5)	intron (NM_001135754, intron 1 of 5)	11080	NM_001135754	313125	Rn.212302	NM_001135754	ENSRNOG00000006170	Bach2	RGD1562865	BTB domain and CNC homolog 2	protein-coding
6980	chr15	51851108	51858086	+	3730	NA	intron (NM_001007622, intron 1 of 9)	intron (NM_001007622, intron 1 of 9)	728	NM_001007622	290354	Rn.105730	NM_001007622	ENSRNOG00000008543	Pdlim2	-	PDZ and LIM domain 2	protein-coding
4206	chr1	225137516	225141720	+	3728	NA	Intergenic	Intergenic	-1245	NM_001100740	361724	Rn.137719	NM_001100740	ENSRNOG00000019913	Mta2	-	metastasis associated 1 family, member 2	protein-coding
4218	chr4	21916518	21920734	+	3726	NA	intron (NM_001109219, intron 2 of 4)	intron (NM_001109219, intron 2 of 4)	2025	NM_001109219	499990	Rn.209064	NM_001109219	ENSRNOG00000042758	Tmem243	RGD1562351	transmembrane protein 243	protein-coding
5633	chr12	40266669	40272300	+	3725	NA	Intergenic	Intergenic	7494	NM_031621	58838	Rn.11228	NM_031621		Sh2b3	Lnk	SH2B adaptor protein 3	protein-coding
Feb-38	chr2	187893854	187898590	+	3725	NA	Intergenic	Intergenic	13176	NM_001107687	310632	Rn.7929	NM_001107687	ENSRNOG00000023640	Rab25	-	RAB25, member RAS oncogene family	protein-coding
15384	chr2	43565345	43580727	+	3721	NA	Intergenic	URR1A|DNA|hAT-Charlie	-179832	NM_053887	116667	Rn.11081	NM_053887	ENSRNOG00000013177	Map3k1	Mekk1	mitogen-activated protein kinase kinase kinase 1	protein-coding
7622	chr5	78543958	78551578	+	3718	NA	intron (NM_019340, intron 10 of 15)	intron (NM_019340, intron 10 of 15)	63875	NM_019340	54293	Rn.53900	NM_019340	ENSRNOG00000024501	Rgs3	SRB-RGS	regulator of G-protein signaling 3	protein-coding
8395	chr7	119783462	119791855	+	3718	NA	intron (NM_001008384, intron 5 of 6)	ID4|SINE|ID	-8054	NR_132624	103692944	Rn.127107	NR_132624		LOC103692944	-	uncharacterized LOC103692944	ncRNA
5746	chr19	49824094	49829838	+	3716	NA	intron (NM_001163273, intron 1 of 20)	intron (NM_001163273, intron 1 of 20)	34693	NM_001163273	292051	Rn.144180	NM_001163273	ENSRNOG00000013178	Cmip	RGD1306101|c-Mip	c-Maf-inducing protein	protein-coding
5890	chr10	30180255	30186143	+	3716	NA	intron (NM_001105778, intron 2 of 9)	intron (NM_001105778, intron 2 of 9)	13942	NM_001105778	287212	Rn.102005	NM_001105778	ENSRNOG00000004602	Rnf145	RGD1309561	ring finger protein 145	protein-coding
7344	chr1	80176903	80184245	+	3716	NA	intron (NM_001108475, intron 1 of 12)	intron (NM_001108475, intron 1 of 12)	5308	NM_001108475	361517	Rn.98750	NM_001108475	ENSRNOG00000016367	Vasp	-	vasodilator-stimulated phosphoprotein	protein-coding
6237	chr1	141840790	141847025	+	3713	NA	Intergenic	Intergenic	-16072	NM_001134563	293044	Rn.124431	NM_001134563	ENSRNOG00000014278	Zfp710	RGD1306491|Znf710	zinc finger protein 710	protein-coding
8745	chr12	38869762	38878505	+	3713	NA	Intergenic	Intergenic	42101	NM_001271309	690137	Rn.198304	NM_001271309	ENSRNOG00000048050	Tmem120b	-	transmembrane protein 120B	protein-coding
5012	chr10	90162782	90167792	+	3711	NA	intron (NM_053450, intron 1 of 23)	intron (NM_053450, intron 1 of 23)	4563	NM_053450	84580	Rn.79863	NM_053450	ENSRNOG00000020905	Hdac5	-	histone deacetylase 5	protein-coding
Feb-01	chr20	35507687	35512886	+	3709	NA	Intergenic	Intergenic	-61006	NM_001033656	294410	Rn.3576	NM_001033656	ENSRNOG00000000800	Man1a1	Aa2-166|Man1a	mannosidase, alpha, class 1A, member 1	protein-coding
5495	chr3	167050610	167056103	+	3709	NA	Intergenic	(ATATAC)n|Simple_repeat|Simple_repeat	-59416	NM_001107813	311764	Rn.214135	NM_001107813	ENSRNOG00000021787	Zfp217	Znf217	zinc finger protein 217	protein-coding
Feb-99	chr3	114626870	114630867	+	3708	NA	intron (NM_031664, intron 6 of 17)	RLTR11A2|LTR|ERVK	99287	NM_031031	81660	Rn.17661	NM_031031	ENSRNOG00000000168	Gatm	-	glycine amidinotransferase	protein-coding
4792	chr10	86678694	86683484	+	3707	NA	TTS (NM_001017960)	TTS (NM_001017960)	7641	NM_145775	252917	Rn.29848	NM_145775	ENSRNOG00000009329	Nr1d1	REV-ERBAALPHA	nuclear receptor subfamily 1, group D, member 1	protein-coding
8449	chr6	91782410	91790857	+	3707	NA	Intergenic	Intergenic	89524	NM_024152	79121	Rn.6993	NM_024152	ENSRNOG00000004791	Arf6	-	ADP-ribosylation factor 6	protein-coding
4262	chr15	55129617	55133877	+	3706	NA	intron (NM_017045, intron 19 of 28)	(TG)n|Simple_repeat|Simple_repeat	4794	NM_001045843	691774	Rn.203876	NM_001045843	ENSRNOG00000015577	Lpar6	P2ry5	lysophosphatidic acid receptor 6	protein-coding
6536	chr13	52569695	52576229	+	3705	NA	intron (NM_017148, intron 4 of 5)	intron (NM_017148, intron 4 of 5)	-15955	NM_001012206	363989	Rn.17905	NM_001012206	ENSRNOG00000009068	Phlda3	-	pleckstrin homology-like domain, family A, member 3	protein-coding
4187	chrUn_KL568458v1	163906	168091	+	3704	NA	Intergenic	B1F|SINE|Alu	49129	NM_001107463	308178	Rn.12915	NM_001107463	ENSRNOG00000052512	Vps37c	RGD1309258	VPS37C, ESCRT-I subunit	protein-coding
9232	chr14	91661304	91670534	+	3703	NA	Intergenic	Intergenic	76979	NM_001106018	289778	Rn.57983	NM_001106018	ENSRNOG00000037621	Spata48	RGD1309870	spermatogenesis associated 48	protein-coding
Feb-07	chr5	153531300	153536305	+	3703	NA	Intergenic	Intergenic	26713	NM_130425	156726	Rn.34220	NM_130425	ENSRNOG00000054217	Runx3	-	runt-related transcription factor 3	protein-coding
4985	chr19	24870817	24875800	+	3701	NA	intron (NM_001012164, intron 1 of 19)	ID_B1|SINE|B4	1405	NM_001012164	361383	Rn.107655	NM_001012164	ENSRNOG00000004489	Adgre5	Cd97	adhesion G protein-coupled receptor E5	protein-coding
Feb-95	chr4	85428361	85433654	+	3699	NA	Intergenic	Intergenic	-44804	NM_001109022	368066	Rn.19133	NM_001109022	ENSRNOG00000011250	Inmt	-	indolethylamine N-methyltransferase	protein-coding
5106	chr1	124919070	124924174	+	3699	NA	Intergenic	Intergenic	-61830	NM_001037733	361586	Rn.211311	NM_001037733	ENSRNOG00000015829	Trpm1	-	transient receptor potential cation channel, subfamily M, member 1	protein-coding
Feb-44	chr13	45388443	45392585	+	3697	NA	Intergenic	ID_B1|SINE|B4	-71658	NM_022205	60628	Rn.44431	NM_022205	ENSRNOG00000003866	Cxcr4	-	C-X-C motif chemokine receptor 4	protein-coding
4169	chr1	219457353	219461520	+	3696	NA	Intergenic	Intergenic	-9430	NM_207615	365395	Rn.130193	NM_207615	ENSRNOG00000018752	Clcf1	Bsf3|Clc|NNT-1	cardiotrophin-like cytokine factor 1	protein-coding
5284	chr5	172607563	172612845	+	3695	NA	Intergenic	Intergenic	-38746	NM_001108698	362678	Rn.7678	NM_001108698	ENSRNOG00000036876	Faap20	RGD1308923	FA core complex associated protein 20	protein-coding
4414	chr19	55858165	55862577	+	3693	NA	Intergenic	Intergenic	-20190	NM_181388	353231	Rn.16437	NM_181388	ENSRNOG00000015150	Spg7	-	SPG7 matrix AAA peptidase subunit, paraplegin	protein-coding
5214	chr19	55833742	55838954	+	3687	NA	Intergenic	Intergenic	-44213	NM_181388	353231	Rn.16437	NM_181388	ENSRNOG00000015150	Spg7	-	SPG7 matrix AAA peptidase subunit, paraplegin	protein-coding
4649	chr1	264101408	264106055	+	3685	NA	Intergenic	B2_Rat1|SINE|B2	44357	NM_031841	83792	Rn.83595	NM_031841	ENSRNOG00000046005	Scd2	Scd	stearoyl-Coenzyme A desaturase 2	protein-coding
6338	chr2	141811483	141817819	+	3680	NA	Intergenic	Intergenic	363417	NM_001191846	84482	Rn.116108	NM_001191846	ENSRNOG00000013397	Foxo1	Fkhr|Foxo1a	forkhead box O1	protein-coding
4316	chr1	46690626	46694940	+	3680	NA	Intergenic	Intergenic	-87357	NM_001127637	683687	Rn.216425	NM_001127637	ENSRNOG00000046874	Snx9	-	sorting nexin 9	protein-coding
Feb-24	chr8	115055926	115064148	+	3678	NA	Intergenic	Intergenic	-9058	NM_001100547	300980	Rn.104502	NM_001100547	ENSRNOG00000010789	Dusp7	mkp-X	dual specificity phosphatase 7	protein-coding
3986	chr10	31174742	31178726	+	3677	NA	intron (NM_001160228, intron 3 of 22)	B4A|SINE|B4	30627	NM_001160228	303068	Rn.113277	NM_001160228	ENSRNOG00000042980	Adam19	Sox30	ADAM metallopeptidase domain 19	protein-coding
Feb-92	chr16	6987295	6992585	+	3677	NA	Intergenic	Intergenic	17118	NM_017351	50693	Rn.89576	NM_017351	ENSRNOG00000017689	Itih3	PAIHC3	inter-alpha trypsin inhibitor, heavy chain 3	protein-coding
4578	chr1	240905022	240909598	+	3676	NA	Intergenic	Intergenic	-1173	NM_057211	117560	Rn.19481	NM_057211	ENSRNOG00000014215	Klf9	Bteb|Bteb1	Kruppel-like factor 9	protein-coding
Feb-71	chr9	15505188	15512757	+	3675	NA	Intergenic	Intergenic	-4079	NM_001108197	316216	Rn.35557	NM_001108197	ENSRNOG00000015249	Taf8	Tbn	TATA-box binding protein associated factor 8	protein-coding
5454	chr20	21366351	21371803	+	3675	NA	intron (NM_001134576, intron 5 of 7)	MTC|LTR|ERVL-MaLR	52251	NM_001134576	361834	Rn.137452	NM_001134576	ENSRNOG00000000634	Cabcoco1	RGD1306739	ciliary associated calcium binding coiled-coil 1	protein-coding
5583	chr6	43024726	43030307	+	3675	NA	intron (NM_017356, intron 1 of 4)	MIR3|SINE|MIR	25568	NM_017356	50871	Rn.102820	NM_017356	ENSRNOG00000005492	Hpcal1	NVP-3|Nvp3|VILIP-3	hippocalcin-like 1	protein-coding
7316	chr3	167917318	167924632	+	3673	NA	Intergenic	Lx8|LINE|L1	112482	NM_145670	246755	Rn.154429	NM_145670	ENSRNOG00000012906	Bcas1	Band83|Pmes-2	breast carcinoma amplified sequence 1	protein-coding
6812	chr6	10872404	10879214	+	3672	NA	Intergenic	RMER13A|LTR|ERVK	23374	NM_139253	246117	Rn.7871	NM_139253	ENSRNOG00000015059	Mcfd2	Sdnsf	multiple coagulation factor deficiency 2	protein-coding
7131	chr16	71637108	71644237	+	3672	NA	intron (NM_001004107, intron 2 of 12)	MLT1F|LTR|ERVL-MaLR	11147	NM_001004107	306562	Rn.73645	NM_001004107	ENSRNOG00000016423	Tacc1	Tacc1a	transforming, acidic coiled-coil containing protein 1	protein-coding
Feb-43	chr14	106126499	106130540	+	3666	NA	Intergenic	RLTR12D|LTR|ERVK	-25058	NM_173147	286932	Rn.107171	NM_173147	ENSRNOG00000007125	Vps54	Vsp54	VPS54 subunit of GARP complex	protein-coding
8223	chr20	8090708	8098929	+	3665	NA	Intergenic	Intergenic	-14873	NM_001113777	294301	Rn.144301	NM_001113777	ENSRNOG00000000508	Armc12	RGD1306008	armadillo repeat containing 12	protein-coding
6350	chr12	16211370	16217718	+	3664	NA	Intergenic	B1_Mur4|SINE|Alu	-12916	NM_001037775	304322	Rn.78863	NM_001037775	ENSRNOG00000001252	Chst12	-	carbohydrate sulfotransferase 12	protein-coding
17088	chr18	77203631	77220717	+	3663	NA	intron (NM_001244933, intron 10 of 10)	intron (NM_001244933, intron 10 of 10)	110516	NM_001244933	100361818	Rn.229098	NM_001244933	ENSRNOG00000017146	Nfatc1	-	nuclear factor of activated T-cells 1	protein-coding
4352	chr14	11973970	11978320	+	3662	NA	Intergenic	Intergenic	-240976	NM_013012	25523	Rn.87721	NM_013012	ENSRNOG00000002361	Prkg2	GDPKII|cGKII	protein kinase cGMP-dependent 2	protein-coding
4553	chr20	21830456	21835007	+	3661	NA	intron (NM_001107624, intron 4 of 14)	(TG)n|Simple_repeat|Simple_repeat	-143076	NM_001107623	309724	Rn.50686	NM_001107623	ENSRNOG00000027859	Tmem26	-	transmembrane protein 26	protein-coding
15377	chr3	162850358	162865733	+	3660	NA	intron (NM_001034927, intron 1 of 20)	intron (NM_001034927, intron 1 of 20)	14786	NM_001034927	311642	Rn.4228	NM_001034927	ENSRNOG00000006052	Sulf2	-	sulfatase 2	protein-coding
Feb-14	chr4	119710410	119715322	+	3651	NA	intron (NM_001024331, intron 1 of 2)	intron (NM_001024331, intron 1 of 2)	1436	NM_001024331	500249	Rn.141443	NM_001024331	ENSRNOG00000037768	Rab43	-	RAB43, member RAS oncogene family	protein-coding
8700	chr1	193283254	193291952	+	3650	NA	intron (NM_022244, intron 2 of 18)	intron (NM_022244, intron 2 of 18)	40768	NM_001270693	63994	Rn.64581	NM_022244	ENSRNOG00000013836	Arhgap17	Rich1	Rho GTPase activating protein 17	protein-coding
12908	chr16	7505033	7517939	+	3649	NA	intron (NM_054011, intron 3 of 8)	intron (NM_054011, intron 3 of 8)	26715	NM_054011	117186	Rn.163321	NM_054011	ENSRNOG00000052391	Sh3bp5	SH3BP-5|Sab|Vesp18	SH3-domain binding protein 5	protein-coding
5911	chr3	164388936	164394845	+	3645	NA	Intergenic	B2_Rat4|SINE|B2	-3677	NM_001113752	362278	Rn.233770	NM_001113752	ENSRNOG00000060571	Tmem189	Kua	transmembrane protein 189	protein-coding
Feb-28	chr12	36541573	36546599	+	3645	NA	intron (NM_023104, intron 3 of 17)	intron (NM_023104, intron 3 of 17)	11608	NM_023104	65984	Rn.9215	NM_023104	ENSRNOG00000000967	Aacs	-	acetoacetyl-CoA synthetase	protein-coding
9444	chr10	43624733	43634175	+	3641	NA	Intergenic	Intergenic	-1651	NM_001008765	303163	Rn.220163	NM_001008765	ENSRNOG00000027008	Igtp	-	interferon gamma induced GTPase	protein-coding
Feb-43	chr20	10702311	10706452	+	3639	NA	Intergenic	Intergenic	-24102	NM_021693	59329	Rn.42905	NM_021693	ENSRNOG00000001189	Sik1	Sik|Snf1lk	salt-inducible kinase 1	protein-coding
8947	chr8	124364891	124373836	+	3638	NA	intron (NM_031132, intron 1 of 8)	intron (NM_031132, intron 1 of 8)	29501	NM_031132	81810	Rn.9954	NM_031132	ENSRNOG00000013265	Tgfbr2	TGF-beta 2|Tgfbr2T	transforming growth factor, beta receptor 2	protein-coding
7233	chr15	42886770	42894001	+	3637	NA	intron (NM_017318, intron 1 of 30)	intron (NM_017318, intron 1 of 30)	57271	NM_017318	50646	Rn.11025	NM_017318	ENSRNOG00000027839	Ptk2b	CAK beta|CAKB|CAKbeta|Pyk2	protein tyrosine kinase 2 beta	protein-coding
6060	chr7	102761370	102767428	+	3637	NA	Intergenic	Intergenic	178086	NM_012603	24577	Rn.12072	NM_012603		Myc	RNCMYC|c-myc|mMyc	MYC proto-oncogene, bHLH transcription factor	protein-coding
6761	chr14	84517098	84523857	+	3637	NA	Intergenic	ID_B1|SINE|B4	24007	NM_022196	60584	Rn.44379	NM_022196	ENSRNOG00000007002	Lif	-	LIF, interleukin 6 family cytokine	protein-coding
4143	chr16	10727071	10731212	+	3634	NA	Intergenic	Intergenic	-2496	NM_031688	64347	Rn.2883	NM_031688	ENSRNOG00000058006	Sncg	-	synuclein, gamma	protein-coding
Feb-14	chr17	32659561	32663873	+	3634	NA	5' UTR (NM_001007732, exon 1 of 7)	5' UTR (NM_001007732, exon 1 of 7)	148	NM_001007732	361241	Rn.95177	NM_001007732	ENSRNOG00000033772	Serpinb9	-	serpin family B member 9	protein-coding
3943	chr14	45581800	45585741	+	3633	NA	Intergenic	MTEb|LTR|ERVL-MaLR	252624	NR_037399	100526626		NR_037399	ENSRNOG00000048183	Mir328b	rno-mir-328b	microRNA 328b	ncRNA
17429	chr3	8811480	8828907	+	3631	NA	intron (NM_001024782, intron 2 of 3)	B3|SINE|B2	-12547	NM_001013081	296621	Rn.32623	NM_001013081	ENSRNOG00000016794	Phyhd1	-	phytanoyl-CoA dioxygenase domain containing 1	protein-coding
5493	chr20	7376467	7381958	+	3630	NA	intron (NM_001039607, intron 1 of 4)	intron (NM_001039607, intron 1 of 4)	18181	NM_001039607	294154	Rn.116613	NM_001039607	ENSRNOG00000038883	LOC294154	RGD1310148	similar to chromosome 6 open reading frame 106 isoform a	protein-coding
Feb-63	chr7	102719951	102727612	+	3626	NA	Intergenic	Intergenic	137468	NM_012603	24577	Rn.12072	NM_012603		Myc	RNCMYC|c-myc|mMyc	MYC proto-oncogene, bHLH transcription factor	protein-coding
5880	chr10	107246266	107252144	+	3624	NA	intron (NM_053910, intron 1 of 12)	intron (NM_053910, intron 1 of 12)	32030	NM_053910	116691	Rn.10672	NM_053910	ENSRNOG00000043381	Cyth1	Pscd1|Sec7	cytohesin 1	protein-coding
7857	chr7	36347658	36355513	+	3618	NA	Intergenic	Intergenic	57003	NM_001108085	314756	Rn.162947	NM_001108085	ENSRNOG00000008507	Cradd	RAIDD	CASP2 and RIPK1 domain containing adaptor with death domain	protein-coding
Feb-04	chr7	120552272	120559374	+	3616	NA	intron (NM_001005560, intron 1 of 16)	intron (NM_001005560, intron 1 of 16)	3411	NM_001270796	360426	Rn.44692	NM_001005560	ENSRNOG00000012295	Pla2g6	GVI PLA2|PNPLA9|caI-PLA2|iPLA2-beta|iPla2	phospholipase A2 group VI	protein-coding
Feb-95	chr2	200113741	200118534	+	3616	NA	Intergenic	Intergenic	40058	NM_001025686	310710	Rn.102384	NM_001025686	ENSRNOG00000018673	Sec22b	Sec22l1	SEC22 homolog B, vesicle trafficking protein	protein-coding
4900	chr1	247615503	247620401	+	3614	NA	intron (NM_001107582, intron 5 of 5)	intron (NM_001107582, intron 5 of 5)	55750	NM_001107582	309304	Rn.130112	NM_001107582	ENSRNOG00000016136	Pdcd1lg2	-	programmed cell death 1 ligand 2	protein-coding
5881	chr13	49884034	49889913	+	3609	NA	intron (NM_001105951, intron 11 of 31)	intron (NM_001105951, intron 11 of 31)	36784	NM_001105951	289021	Rn.72591	NM_001105951	ENSRNOG00000029938	Pik3c2b	-	phosphatidylinositol-4-phosphate 3-kinase, catalytic subunit type 2 beta	protein-coding
7546	chr7	60901790	60909334	+	3607	NA	Intergenic	Intergenic	-44572	NM_134346	171337	Rn.95071	NM_134346	ENSRNOG00000007048	Rap1b	-	RAP1B, member of RAS oncogene family	protein-coding
4448	chr15	28412653	28417099	+	3607	NA	Intergenic	Intergenic	-8830	NM_001007681	305848	Rn.206680	NM_001007681	ENSRNOG00000011544	Zfp219	Znf219	zinc finger protein 219	protein-coding
4269	chr10	4107856	4112123	+	3607	NA	intron (NM_001109526, intron 13 of 20)	intron (NM_001109526, intron 13 of 20)	139726	NM_001109526	689142	Rn.113140	NM_001109526	ENSRNOG00000002294	Snx29	RGD1565890|Rundc2a	sorting nexin 29	protein-coding
7806	chr19	53941791	53949595	+	3605	NA	Intergenic	Intergenic	217915	NM_001106190	292058	Rn.232068	NM_001106190	ENSRNOG00000017575	Gins2	RGD1311055	GINS complex subunit 2	protein-coding
4653	chr10	56287675	56292326	+	3601	NA	promoter-TSS (NM_001009623)	promoter-TSS (NM_001009623)	-48	NM_001009623	287437	Rn.19955	NM_001009623	ENSRNOG00000014171	Tnfsf13	April|Tnlg7b	TNF superfamily member 13	protein-coding
5780	chr9	60432189	60437967	+	3600	NA	Intergenic	Intergenic	-4997	NM_133392	170904	Rn.1300	NM_133392	ENSRNOG00000012502	Stk17b	Drak2	serine/threonine kinase 17b	protein-coding
Feb-67	chr1	261261817	261266382	+	3596	NA	intron (NM_001013153, intron 1 of 2)	intron (NM_001013153, intron 1 of 2)	-17760	NM_001107589	309374	Rn.41952	NM_001107589	ENSRNOG00000013840	Ankrd2	-	ankyrin repeat domain 2	protein-coding
7936	chr2	80396404	80404338	+	3596	NA	intron (NM_001037648, intron 1 of 9)	intron (NM_001037648, intron 1 of 9)	8301	NM_001037648	310190	Rn.162566	NM_001037648	ENSRNOG00000012109	Otulinl	Fam105a	OTU deubiquitinase with linear linkage specificity like	protein-coding
5951	chr3	156773075	156779024	+	3596	NA	exon (NM_001047097, exon 1 of 2)	exon (NM_001047097, exon 1 of 2)	1950	NM_001047097	311604	Rn.225061	NM_001047097	ENSRNOG00000027988	Zhx3	Tix1	zinc fingers and homeoboxes 3	protein-coding
7303	chr13	99580466	99587767	+	3594	NA	Intergenic	Intergenic	-52157	NM_001109081	498301	Rn.23078	NM_001109081	ENSRNOG00000003723	Wdr26	RGD1565589	WD repeat domain 26	protein-coding
5116	chr1	227530166	227535280	+	3594	NA	Intergenic	Lx5|LINE|L1	-27456	NM_001106338	293744	Rn.44037	NM_001106338	ENSRNOG00000020953	Ms4a7	-	membrane spanning 4-domains A7	protein-coding
4689	chr13	48031382	48036069	+	3593	NA	intron (NM_001108854, intron 21 of 21)	intron (NM_001108854, intron 21 of 21)	-11392	NM_019365	54355	Rn.36106	NM_019365	ENSRNOG00000005342	Rassf5	Maxp1|Nore1	Ras association domain family member 5	protein-coding
5569	chr17	23886815	23892382	+	3590	NA	intron (NM_001170334, intron 1 of 1)	intron (NM_001170334, intron 1 of 1)	34091	NM_001170334	306842	Rn.214160	NM_001170334	ENSRNOG00000014007	Gfod1	-	glucose-fructose oxidoreductase domain containing 1	protein-coding
14223	chr2	43551099	43565320	+	3590	NA	Intergenic	Intergenic	-165005	NM_053887	116667	Rn.11081	NM_053887	ENSRNOG00000013177	Map3k1	Mekk1	mitogen-activated protein kinase kinase kinase 1	protein-coding
4733	chr1	47371013	47375744	+	3587	NA	Intergenic	B3|SINE|B2	-41966	NM_019357	54319	Rn.773	NM_019357	ENSRNOG00000018524	Ezr	Vil2	ezrin	protein-coding
5864	chr3	12360043	12365905	+	3584	NA	Intergenic	Intergenic	100152	NM_133569	171100	Rn.162660	NM_133569	ENSRNOG00000016678	Angptl2	-	angiopoietin-like 2	protein-coding
10386	chr13	48752151	48762535	+	3584	NA	intron (NM_001135868, intron 1 of 4)	intron (NM_001135868, intron 1 of 4)	11483	NM_001135868	304785	Rn.9239	NM_001135868	ENSRNOG00000007591	Slc45a3	RGD1309764	solute carrier family 45, member 3	protein-coding
Feb-56	chr19	59806316	59810470	+	3583	NA	Intergenic	B4A|SINE|B4	65018	NM_152935	266601	Rn.2143	NM_152935	ENSRNOG00000019980	Tomm20	-	translocase of outer mitochondrial membrane 20	protein-coding
5439	chr12	41512954	41518391	+	3581	NA	intron (NM_139332, intron 2 of 34)	intron (NM_139332, intron 2 of 34)	7888	NM_139332	246215	Rn.24484	NM_139332	ENSRNOG00000059344	Tpcn1	-	two pore segment channel 1	protein-coding
4293	chr1	124854559	124858850	+	3581	NA	Intergenic	Intergenic	-53341	NM_001109147	499171	Rn.22229	NM_001109147	ENSRNOG00000015822	Klf13	RGD1565099	Kruppel-like factor 13	protein-coding
7443	chr17	42415342	42422783	+	3575	NA	intron (NM_001014009, intron 2 of 26)	intron (NM_001014009, intron 2 of 26)	2991	NM_001014009	306934	Rn.202381	NM_001014009	ENSRNOG00000018804	Ripor2	Ab2-162|Fam65b|RGD1306939	RHO family interacting cell polarization regulator 2	protein-coding
5685	chr7	35881607	35887290	+	3575	NA	Intergenic	Intergenic	144807	NM_001014266	366872	Rn.45405	NM_001014266	ENSRNOG00000007859	Cep83	Ccdc41|RGD1359593	centrosomal protein 83	protein-coding
Mar-75	chr8	48962751	48968324	+	3574	NA	Intergenic	URR1B|DNA|hAT-Charlie	-18265	NM_001136141	60576	Rn.163015	NM_001136141	ENSRNOG00000052010	Treh	-	trehalase	protein-coding
8841	chr20	21800558	21809397	+	3573	NA	intron (NM_001107624, intron 4 of 14)	intron (NM_001107624, intron 4 of 14)	-115322	NM_001107623	309724	Rn.50686	NM_001107623	ENSRNOG00000027859	Tmem26	-	transmembrane protein 26	protein-coding
5336	chr4	78308089	78313423	+	3572	NA	intron (NM_001008398, intron 1 of 1)	intron (NM_001008398, intron 1 of 1)	377	NM_001008398	493865	Rn.117841	NM_001008398	ENSRNOG00000024569	Gimap9	-	GTPase, IMAP family member 9	protein-coding
6205	chr1	142182455	142188658	+	3569	NA	3' UTR (NM_019331, exon 16 of 16)	3' UTR (NM_019331, exon 16 of 16)	-1672	NM_001108488	361597	Rn.27239	NM_001108488	ENSRNOG00000011683	Fes	RGD1564385	FES proto-oncogene, tyrosine kinase	protein-coding
Feb-68	chr15	51733775	51739841	+	3569	NA	Intergenic	Intergenic	-20170	NM_017086	25148	Rn.44371	NM_017086	ENSRNOG00000017828	Egr3	-	early growth response 3	protein-coding
8180	chr1	187027415	187035593	+	3569	NA	Intergenic	Intergenic	734246	NM_053982	117053	Rn.2890	NM_053982	ENSRNOG00000018320	Rps15a	-	ribosomal protein S15a	protein-coding
Feb-42	chr3	11170824	11177064	+	3567	NA	Intergenic	Intergenic	-24397	NM_001134518	296637	Rn.225938	NM_001134518	ENSRNOG00000010217	Prrc2b	Bat2l	proline-rich coiled-coil 2B	protein-coding
5963	chr13	45413861	45419822	+	3566	NA	Intergenic	Intergenic	-97985	NM_022205	60628	Rn.44431	NM_022205	ENSRNOG00000003866	Cxcr4	-	C-X-C motif chemokine receptor 4	protein-coding
6726	chr10	108241854	108248578	+	3566	NA	intron (NM_001134688, intron 1 of 30)	intron (NM_001134688, intron 1 of 30)	-94705	NM_001034078	303731	Rn.43722	NM_001034078	ENSRNOG00000048113	Cbx8	-	chromobox 8	protein-coding
3853	chr14	45170145	45173996	+	3564	NA	Intergenic	Intergenic	-6863	NM_001105742	114845	Rn.23326	NM_001105742	ENSRNOG00000002163	Klf3	Bklf|Tef-2	Kruppel like factor 3	protein-coding
7644	chr5	151170897	151178539	+	3553	NA	intron (NM_024145, intron 1 of 12)	intron (NM_024145, intron 1 of 12)	2512	NM_024145	79113	Rn.11309	NM_024145	ENSRNOG00000009912	Fgr	p55-Fgr	FGR proto-oncogene, Src family tyrosine kinase	protein-coding
4441	chr5	47632804	47637243	+	3548	NA	intron (NM_001135754, intron 1 of 5)	intron (NM_001135754, intron 1 of 5)	89009	NM_001135754	313125	Rn.212302	NM_001135754	ENSRNOG00000006170	Bach2	RGD1562865	BTB domain and CNC homolog 2	protein-coding
5133	chr4	179600063	179605194	+	3546	NA	Intergenic	ORR1E|LTR|ERVL-MaLR	-90157	NM_031515	24525	Rn.24554	NM_031515	ENSRNOG00000009338	Kras	Kras2|c-Ki-ras|p21	KRAS proto-oncogene, GTPase	protein-coding
5618	chr7	64978515	64984131	+	3542	NA	intron (NM_001108101, intron 1 of 11)	RSINE1|SINE|B4	901	NM_001108101	314870	Rn.126158	NM_001108101	ENSRNOG00000004226	Irak3	-	interleukin-1 receptor-associated kinase 3	protein-coding
5331	chr5	120084085	120089414	+	3542	NA	Intergenic	Intergenic	-2845	NM_053466	84598	Rn.90191	NM_053466	ENSRNOG00000011157	Jak1	-	Janus kinase 1	protein-coding
4165	chr20	10536289	10540452	+	3541	NA	Intergenic	Intergenic	99881	NM_001289737	24273	Rn.127769	NM_012534	ENSRNOG00000047175	Cryaa	Acry-1|Crya1	crystallin, alpha A	protein-coding
Feb-34	chr4	183506987	183513719	+	3541	NA	Intergenic	Intergenic	-83914	NM_001134712	686611	Rn.9154	NM_001134711	ENSRNOG00000049943	Sinhcaf	Fam60a	SIN3-HDAC complex associated factor	protein-coding
12266	chr6	102809872	102822136	+	3538	NA	Intergenic	B1_Mur4|SINE|Alu	-343078	NM_001108038	314265	Rn.16048	NM_001108038	ENSRNOG00000059875	Zfyve26	-	zinc finger FYVE-type containing 26	protein-coding
Feb-96	chr7	117328262	117332356	+	3538	NA	intron (NM_001115026, intron 1 of 4)	B1_Rn|SINE|Alu	4030	NM_001115026	315091	Rn.172256	NM_001115026	ENSRNOG00000029590	Spatc1	RGD1565316	spermatogenesis and centriole associated 1	protein-coding
11875	chr7	100489822	100501695	+	3537	NA	Intergenic	B1_Mur1|SINE|Alu	-112861	NM_001145141	500876	Rn.141036	NM_001145141	ENSRNOG00000004914	LOC500876	-	LOC500876	protein-coding
Mar-83	chr9	94971387	94975568	+	3536	NA	Intergenic	Intergenic	46411	NM_013023	25539	Rn.9856	NM_013023	ENSRNOG00000018185	Sag	SAGMR|SANTI	S-antigen visual arrestin	protein-coding
4139	chr3	121700122	121704259	+	3536	NA	Intergenic	B3|SINE|B2	-23886	NM_031148	81826	Rn.162702	NM_031148	ENSRNOG00000018567	Slc20a1	PiT-1	solute carrier family 20 member 1	protein-coding
5617	chr13	84055669	84061284	+	3535	NA	intron (NM_001205304, intron 1 of 6)	intron (NM_001205304, intron 1 of 6)	62396	NM_170789	25300	Rn.9997	NM_170789	ENSRNOG00000003298	Cd247	Cd3z|TCRzeta	Cd247 molecule	protein-coding
4029	chr20	7384598	7388625	+	3534	NA	intron (NM_001039607, intron 1 of 4)	B3|SINE|B2	10782	NM_001039607	294154	Rn.116613	NM_001039607	ENSRNOG00000038883	LOC294154	RGD1310148	similar to chromosome 6 open reading frame 106 isoform a	protein-coding
4335	chr16	1896405	1900738	+	3531	NA	intron (NM_001108393, intron 6 of 23)	intron (NM_001108393, intron 6 of 23)	75766	NR_106690	102465157		NR_106690	ENSRNOG00000046554	Mir3075	rno-mir-3075	microRNA 3075	ncRNA
5903	chr7	75449999	75455900	+	3529	NA	Intergenic	Intergenic	-31075	NM_134353	171350	Rn.127813	NM_134353	ENSRNOG00000008639	Pabpc1	PABP 1|Pabp|Pabp1	poly(A) binding protein, cytoplasmic 1	protein-coding
4015	chr1	239157328	239161341	+	3529	NA	Intergenic	RLTR11D|LTR|ERVK	-101671	NM_031776	83585	Rn.24783	NM_031776	ENSRNOG00000018282	Gda	Cypin	guanine deaminase	protein-coding
Feb-44	chr17	78596832	78601774	+	3526	NA	Intergenic	Intergenic	-37690	NM_001025034	498796	Rn.105966	NM_001025034	ENSRNOG00000014886	Fam107b	-	family with sequence similarity 107, member B	protein-coding
4137	chr14	45552690	45556825	+	3524	NA	Intergenic	Intergenic	223611	NR_037399	100526626		NR_037399	ENSRNOG00000048183	Mir328b	rno-mir-328b	microRNA 328b	ncRNA
7297	chr3	14018972	14026267	+	3524	NA	Intergenic	CpG	-3415	NM_001271240	687813	Rn.196353	NM_001271240	ENSRNOG00000048914	Traf1	-	TNF receptor-associated factor 1	protein-coding
4027	chr13	52478857	52482882	+	3522	NA	Intergenic	Intergenic	-72974	NM_017148	29276	Rn.108075	NM_017148	ENSRNOG00000008937	Csrp1	Csrp	cysteine and glycine-rich protein 1	protein-coding
Feb-19	chr8	62729410	62734627	+	3521	NA	intron (NM_001108153, intron 1 of 13)	intron (NM_001108153, intron 1 of 13)	8230	NM_001108153	315711	Rn.214059	NM_001108153	ENSRNOG00000007687	Sema7a	-	semaphorin 7A (John Milton Hagen blood group)	protein-coding
4891	chr19	11000445	11005334	+	3516	NA	Intergenic	Intergenic	54365	NM_053523	85430	Rn.4028	NM_053523	ENSRNOG00000018796	Herpud1	Sup	homocysteine inducible ER protein with ubiquitin like domain 1	protein-coding
7507	chr4	100372290	100379795	+	3516	NA	Intergenic	Intergenic	-31616	NM_001013086	297339	Rn.8945	NM_001013086	ENSRNOG00000013668	Capg	-	capping actin protein, gelsolin like	protein-coding
4870	chr7	37434001	37438869	+	3513	NA	Intergenic	Intergenic	335021	NM_001108086	314764	Rn.23513	NM_001108086	ENSRNOG00000021681	Eea1	-	early endosome antigen 1	protein-coding
4947	chr1	173186830	173191775	+	3512	NA	Intergenic	Intergenic	-8557	NM_001000191	293350	Rn.141808	NM_001000191	ENSRNOG00000045907	Olr203	ratchr1-163872150-163873097_ORF	olfactory receptor 203	protein-coding
4166	chr2	166251888	166256052	+	3511	NA	intron (NM_001013158, intron 1 of 2)	MER58A|DNA|hAT-Charlie	1332	NM_001013158	310508	Rn.3666	NM_001013158	ENSRNOG00000012019	B3galnt1	B3galt3	beta-1,3-N-acetylgalactosaminyltransferase 1 (globoside blood group)	protein-coding
4078	chr1	16760895	16764971	+	3511	NA	Intergenic	Intergenic	-56237	NM_001011934	293408	Rn.98198	NM_001011934	ENSRNOG00000014531	Hbs1l	-	HBS1-like translational GTPase	protein-coding
4181	chr4	131764782	131768961	+	3511	NA	Intergenic	Intergenic	-168567	NM_001034131	297480	Rn.33321	NM_001034131	ENSRNOG00000009184	Foxp1	-	forkhead box P1	protein-coding
5115	chr11	35543270	35548383	+	3510	NA	Intergenic	Intergenic	-22356	NM_133321	170847	Rn.81018	NM_133321	ENSRNOG00000001656	Kcnj15	Kir4.2	potassium voltage-gated channel subfamily J member 15	protein-coding
5239	chr19	53878498	53883735	+	3508	NA	Intergenic	Intergenic	157294	NM_001107436	307907	Rn.199301	NM_001107436	ENSRNOG00000017431	RGD1304884	Kiaa0513	similar to RIKEN cDNA 6430548M08	protein-coding
6717	chr5	47457936	47464651	+	3504	NA	Intergenic	B4|SINE|B4	-84721	NM_001135754	313125	Rn.212302	NM_001135754	ENSRNOG00000006170	Bach2	RGD1562865	BTB domain and CNC homolog 2	protein-coding
4715	chr13	83913283	83917996	+	3503	NA	intron (NM_001108349, intron 1 of 5)	intron (NM_001108349, intron 1 of 5)	1362	NM_001108349	360872	Rn.99138	NM_001108349	ENSRNOG00000003283	Rcsd1	RGD1304715	RCSD domain containing 1	protein-coding
7129	chr17	72421536	72428663	+	3502	NA	Intergenic	Intergenic	-5718	NM_133293	85471	Rn.229174	NM_133293	ENSRNOG00000019336	Gata3	-	GATA binding protein 3	protein-coding
Feb-26	chr3	110468172	110472796	+	3500	NA	intron (NM_001106498, intron 3 of 10)	intron (NM_001106498, intron 3 of 10)	27847	NM_001106498	296078	Rn.218297	NM_001106498	ENSRNOG00000007925	Pak6	-	p21 (RAC1) activated kinase 6	protein-coding
Feb-98	chr8	67968387	67973983	+	3497	NA	Intergenic	Charlie16a|DNA|hAT-Charlie	-102170	NM_001106829	300772	Rn.24369	NM_001106829	ENSRNOG00000034272	Pias1	-	protein inhibitor of activated STAT, 1	protein-coding
7331	chr12	48518219	48525548	+	3497	NA	intron (NM_001109327, intron 1 of 9)	MT2B|LTR|ERVL	12141	NM_001109327	501841	Rn.45957	NM_001109327	ENSRNOG00000000697	Coro1c	RGD1564490	coronin 1C	protein-coding
5984	chr10	106955412	106961394	+	3497	NA	Intergenic	PB1D9|SINE|Alu	17637	NM_053565	89829	Rn.127801	NM_053565	ENSRNOG00000002946	Socs3	Cish3|Socs-3|Ssi-3	suppressor of cytokine signaling 3	protein-coding
3974	chr9	11110991	11114963	+	3495	NA	intron (NM_001109421, intron 4 of 5)	B1_Mur1|SINE|Alu	1866	NM_001109421	680609	Rn.14957	NM_001109421	ENSRNOG00000050509	Ebi3	-	Epstein-Barr virus induced 3	protein-coding
4304	chr1	128993562	128997864	+	3491	NA	intron (NM_052807, intron 2 of 20)	intron (NM_052807, intron 2 of 20)	70792	NM_052807	25718	Rn.10957	NM_052807	ENSRNOG00000014187	Igf1r	IGF-1 receptor|IGFIRC|Igfr1|JTK13	insulin-like growth factor 1 receptor	protein-coding
6709	chr12	39504556	39511263	+	3488	NA	TTS (NM_199120)	TTS (NM_199120)	-45994	NM_001110139	29693	Rn.2305	NM_001110139	ENSRNOG00000001285	Atp2a2	Serca2|SercaII	ATPase sarcoplasmic/endoplasmic reticulum Ca2+ transporting 2	protein-coding
6491	chr14	43932975	43939464	+	3486	NA	Intergenic	Intergenic	-46048	NM_022930	65024	Rn.54463	NM_022930	ENSRNOG00000002484	Chrna9	-	cholinergic receptor nicotinic alpha 9 subunit	protein-coding
3864	chr3	123719695	123723557	+	3486	NA	Intergenic	Intergenic	-3194	NM_001039024	311429	Rn.19612	NM_001039024	ENSRNOG00000021247	Spef1	RGD1311267	sperm flagellar 1	protein-coding
4154	chr10	105322376	105326528	+	3484	NA	Intergenic	B1_Mur3|SINE|Alu	-35077	NM_053832	116557	Rn.202954	NM_053832		Foxj1	Hfh-4|Hfh4	forkhead box J1	protein-coding
Feb-63	chr9	95552920	95556981	+	3484	NA	Intergenic	Intergenic	53438	NM_053577	94168	Rn.106183	NM_053577		Spp2	-	secreted phosphoprotein 2	protein-coding
Mar-55	chr19	52459764	52463917	+	3483	NA	Intergenic	Intergenic	37593	NM_001108452	361422	Rn.98506	NM_001108452	ENSRNOG00000016257	Cotl1	Clp	coactosin-like F-actin binding protein 1	protein-coding
Feb-33	chr20	21742244	21746475	+	3480	NA	intron (NM_001107624, intron 3 of 14)	intron (NM_001107624, intron 3 of 14)	-54704	NM_001107623	309724	Rn.50686	NM_001107623	ENSRNOG00000027859	Tmem26	-	transmembrane protein 26	protein-coding
6332	chr16	19128945	19135275	+	3478	NA	intron (NM_001029921, intron 1 of 23)	intron (NM_001029921, intron 1 of 23)	4335	NM_001029921	361120	Rn.20801	NM_001029921	ENSRNOG00000013502	Eps15l1	-	epidermal growth factor receptor pathway substrate 15-like 1	protein-coding
5317	chr6	28099604	28104919	+	3478	NA	intron (NM_001012191, intron 9 of 18)	PB1D7|SINE|Alu	126412	NM_001012191	362715	Rn.61275	NM_001012191	ENSRNOG00000011914	Dtnb	-	dystrobrevin, beta	protein-coding
4544	chr2	218606408	218610950	+	3477	NA	Intergenic	Intergenic	50082	NM_017301	29733	Rn.109455	NM_017301	ENSRNOG00000013683	S1pr1	Edg1	sphingosine-1-phosphate receptor 1	protein-coding
6937	chr6	99397950	99404885	+	3477	NA	Intergenic	CpG	-12385	NM_199496	314245	Rn.103377	NM_199496	ENSRNOG00000006441	Zbtb25	KUP|Zfp50|Znf46	zinc finger and BTB domain containing 25	protein-coding
7273	chr10	94940819	94948090	+	3476	NA	promoter-TSS (NM_021585)	promoter-TSS (NM_021585)	39	NM_021585	59105	Rn.40569	NM_021585		Milr1	Mca32	mast cell immunoglobulin-like receptor 1	protein-coding
8686	chr19	55361585	55370269	+	3473	NA	intron (NM_001077200, intron 1 of 50)	intron (NM_001077200, intron 1 of 50)	1426	NM_001077200	361430	Rn.20892	NM_001077200	ENSRNOG00000056786	Piezo1	Fam38a|Mib	piezo-type mechanosensitive ion channel component 1	protein-coding
6156	chr3	151352366	151358520	+	3473	NA	TTS (NM_031757)	TTS (NM_031757)	7672	NM_001037352	305506	Rn.190833	NM_001037352	ENSRNOG00000049497	Eif6	Itgb4bp|eIF-6	eukaryotic translation initiation factor 6	protein-coding
6264	chr5	167537634	167543896	+	3469	NA	intron (NM_053885, intron 7 of 22)	LSU-rRNA_Hsa|rRNA|rRNA	137797	NR_106706	102466626		NR_106706	ENSRNOG00000046115	Mir6332	rno-mir-6332	microRNA 6332	ncRNA
5223	chr10	56597968	56603189	+	3467	NA	promoter-TSS (NM_172036)	promoter-TSS (NM_172036)	-710	NM_172036	58974	Rn.8411	NM_172036	ENSRNOG00000017417	Gabarap	-	GABA type A receptor-associated protein	protein-coding
4697	chr4	10279347	10284042	+	3467	NA	intron (NM_001025044, intron 1 of 17)	intron (NM_001025044, intron 1 of 17)	-11695	NM_001128188	499979	Rn.134510	NM_001128188		Fam185a	RGD1562135	family with sequence similarity 185, member A	protein-coding
5276	chr7	107611999	107617273	+	3467	NA	intron (NM_178097, intron 1 of 8)	intron (NM_178097, intron 1 of 8)	19651	NM_178097	338477	Rn.35223	NM_178097	ENSRNOG00000056714	Sla	Slap1	src-like adaptor	protein-coding
4344	chr19	11113915	11118257	+	3467	NA	intron (NM_019345, intron 23 of 27)	intron (NM_019345, intron 23 of 27)	28555	NM_019345	54300	Rn.10467	NM_019345	ENSRNOG00000057072	Slc12a3	NCC|TSC	solute carrier family 12 member 3	protein-coding
Feb-37	chr15	108446795	108451830	+	3462	NA	Intergenic	Intergenic	-3835	NM_001109429	680794	Rn.131975	NM_001109429	ENSRNOG00000013835	Timm8a2	-	translocase of inner mitochondrial membrane 8A2	protein-coding
6294	chr18	57489663	57495955	+	3461	NA	Intergenic	MLT1B|LTR|ERVL-MaLR	23025	NM_012492	24176	Rn.10206	NM_012492	ENSRNOG00000019217	Adrb2	-	adrenoceptor beta 2	protein-coding
Feb-68	chr4	85442452	85447418	+	3460	NA	Intergenic	Lx7|LINE|L1	-58732	NM_001109022	368066	Rn.19133	NM_001109022	ENSRNOG00000011250	Inmt	-	indolethylamine N-methyltransferase	protein-coding
Feb-31	chr4	115078135	115082264	+	3459	NA	Intergenic	Intergenic	33506	NM_001106601	297388	Rn.13809	NM_001106601	ENSRNOG00000021866	Bola3	RGD1305975	bolA family member 3	protein-coding
5450	chr6	135407194	135412642	+	3458	NA	TTS (NM_001012112)	TTS (NM_001012112)	2394	NM_001012112	314457	Rn.20951	NM_001012112	ENSRNOG00000008056	Ankrd9	-	ankyrin repeat domain 9	protein-coding
5877	chr19	43781969	43787844	+	3458	NA	Intergenic	Intergenic	64031	NM_001008893	307858	Rn.204989	NM_001008893	ENSRNOG00000019036	Ldhd	Ac2-202	lactate dehydrogenase D	protein-coding
4034	chr20	44551043	44555075	+	3455	NA	intron (NM_012755, intron 3 of 13)	intron (NM_012755, intron 3 of 13)	116379	NM_012755	25150	Rn.19361	NM_012755	ENSRNOG00000000596	Fyn	-	FYN proto-oncogene, Src family tyrosine kinase	protein-coding
5847	chr3	111900379	111906224	+	3454	NA	intron (NM_139324, intron 3 of 5)	intron (NM_139324, intron 3 of 5)	38540	NM_139324	192204	Rn.7379	NM_139324	ENSRNOG00000007584	Ehd4	Past2	EH-domain containing 4	protein-coding
7640	chr3	2755890	2763528	+	3453	NA	intron (NM_001107815, intron 4 of 10)	intron (NM_001107815, intron 4 of 10)	10911	NM_001107815	311786	Rn.105232	NM_001107815	ENSRNOG00000006238	Traf2	-	Tnf receptor-associated factor 2	protein-coding
Feb-31	chr8	11989142	11994471	+	3452	NA	Intergenic	Intergenic	103286	NM_001007660	300359	Rn.120577	NM_001007660	ENSRNOG00000005713	Ccdc82	-	coiled-coil domain containing 82	protein-coding
11851	chr8	48853796	48865645	+	3451	NA	Intergenic	Intergenic	-21498	NM_053303	29363	Rn.127121	NM_053303	ENSRNOG00000012430	Cxcr5	Blr1|NLR	C-X-C motif chemokine receptor 5	protein-coding
8033	chr9	92788105	92796136	+	3451	NA	Intergenic	MLT1B|LTR|ERVL-MaLR	-42237	NM_001106924	301574	Rn.103055	NM_001106924	ENSRNOG00000017297	Cab39	MO25|MO25alpha	calcium binding protein 39	protein-coding
3983	chr2	218670210	218674191	+	3450	NA	Intergenic	Intergenic	-13439	NM_017301	29733	Rn.109455	NM_017301	ENSRNOG00000013683	S1pr1	Edg1	sphingosine-1-phosphate receptor 1	protein-coding
3950	chr17	85701487	85705435	+	3449	NA	intron (NM_053926, intron 1 of 8)	intron (NM_053926, intron 1 of 8)	45382	NM_053926	116723	Rn.24177	NM_053926		Pip4k2a	Pip5k2a	phosphatidylinositol-5-phosphate 4-kinase type 2 alpha	protein-coding
4271	chr2	189120665	189124934	+	3448	NA	Intergenic	Intergenic	16760	NM_001106448	295252	Rn.19034	NM_001106448	ENSRNOG00000020791	Ube2q1	Ube2q	ubiquitin conjugating enzyme E2 Q1	protein-coding
Feb-15	chr8	12039666	12044979	+	3447	NA	Intergenic	Intergenic	153802	NM_001007660	300359	Rn.120577	NM_001007660	ENSRNOG00000005713	Ccdc82	-	coiled-coil domain containing 82	protein-coding
Mar-43	chr16	2023522	2027563	+	3446	NA	intron (NM_001108394, intron 2 of 3)	intron (NM_001108394, intron 2 of 3)	22750	NM_001108394	361104	Rn.44060	NM_001108394	ENSRNOG00000040205	Zcchc24	RGD1306164	zinc finger CCHC-type containing 24	protein-coding
4179	chr4	131759385	131763562	+	3440	NA	Intergenic	Intergenic	-163169	NM_001034131	297480	Rn.33321	NM_001034131	ENSRNOG00000009184	Foxp1	-	forkhead box P1	protein-coding
Feb-87	chr8	33637412	33641397	+	3439	NA	intron (NM_001017381, intron 1 of 8)	intron (NM_001017381, intron 1 of 8)	21645	NM_001017381	315532	Rn.203677	NM_001017381	ENSRNOG00000008904	Fli1	-	Fli-1 proto-oncogene, ETS transcription factor	protein-coding
4847	chr10	46702746	46707591	+	3438	NA	intron (NM_001108277, intron 1 of 11)	intron (NM_001108277, intron 1 of 11)	15742	NM_001108277	360537	Rn.219702	NM_001108277	ENSRNOG00000003590	Tom1l2	-	target of myb1 like 2 membrane trafficking protein	protein-coding
6469	chr1	221170754	221177221	+	3437	NA	Intergenic	Intergenic	-44383	NM_001011938	293684	Rn.143751	NM_001011938	ENSRNOG00000023668	Scyl1	-	SCY1 like pseudokinase 1	protein-coding
Feb-41	chr13	47601413	47605452	+	3437	NA	intron (NM_001014843, intron 1 of 7)	intron (NM_001014843, intron 1 of 7)	662	NM_001014843	548326	Rn.23441	NM_001014843	ENSRNOG00000004441	Fcmr	Faim3|Toso	Fc fragment of IgM receptor	protein-coding
Feb-91	chr5	152069972	152075261	+	3436	NA	Intergenic	RNLTR3c|LTR|ERVK	50068	NM_031107	81771	Rn.34915	NM_031107	ENSRNOG00000042411	Rps6ka1	S6K-alpha 1	ribosomal protein S6 kinase A1	protein-coding
4230	chr10	4102300	4106528	+	3434	NA	intron (NM_001109526, intron 13 of 20)	B4A|SINE|B4	145301	NM_001109526	689142	Rn.113140	NM_001109526	ENSRNOG00000002294	Snx29	RGD1565890|Rundc2a	sorting nexin 29	protein-coding
4554	chr2	43620370	43624922	+	3434	NA	Intergenic	Intergenic	-229442	NM_053887	116667	Rn.11081	NM_053887	ENSRNOG00000013177	Map3k1	Mekk1	mitogen-activated protein kinase kinase kinase 1	protein-coding
Feb-30	chr1	243003141	243008769	+	3433	NA	intron (NM_001037793, intron 2 of 47)	intron (NM_001037793, intron 2 of 47)	46471	NM_001037793	499337	Rn.164225	NM_001037793	ENSRNOG00000015894	Dock8	-	dedicator of cytokinesis 8	protein-coding
Feb-32	chr7	2715287	2719417	+	3430	NA	Intergenic	Intergenic	-1464	NM_001008862	408200	Rn.9091	NM_001008862	ENSRNOG00000032441	Pan2	Usp52	poly(A) specific ribonuclease subunit PAN2	protein-coding
4509	chr4	153633394	153637901	+	3429	NA	Intergenic	Intergenic	-3661	NM_001191085	362427	Rn.167413	NM_001014189	ENSRNOG00000053203	Mical3	-	microtubule associated monooxygenase, calponin and LIM domain containing 3	protein-coding
Feb-79	chr5	114227643	114231820	+	3427	NA	Intergenic	Intergenic	-215454	NM_021835	24516	Rn.93714	NM_021835	ENSRNOG00000026293	Jun	-	Jun proto-oncogene, AP-1 transcription factor subunit	protein-coding
4050	chr17	71118815	71122863	+	3426	NA	Intergenic	Intergenic	-15553	NM_001276721	85420	Rn.8227	NM_001276721	ENSRNOG00000019057	Prkcq	Pkcq	protein kinase C, theta	protein-coding
4444	chr10	56295921	56300363	+	3420	NA	intron (NM_001001513, intron 3 of 6)	(TC)n|Simple_repeat|Simple_repeat	1935	NM_001001513	360548	Rn.3211	NM_001001513	ENSRNOG00000045670	Tnfsf12	TWEAK|Tnlg4a	TNF superfamily member 12	protein-coding
Feb-09	chr20	27166209	27170516	+	3419	NA	Intergenic	Intergenic	-4828	NM_001108532	361838	Rn.60652	NM_001108532	ENSRNOG00000048193	Hnrnph3	Hnrph3	heterogeneous nuclear ribonucleoprotein H3	protein-coding
11968	chr3	8169716	8181682	+	3418	NA	Intergenic	Intergenic	173047	NM_001014257	366012	Rn.105581	NM_001014257	ENSRNOG00000043189	Trub2	-	TruB pseudouridine synthase family member 2	protein-coding
4319	chr18	71418863	71423180	+	3414	NA	intron (NM_030858, intron 3 of 3)	intron (NM_030858, intron 3 of 3)	25191	NM_030858	81516	Rn.29980	NM_030858	ENSRNOG00000018359	Smad7	Madh7	SMAD family member 7	protein-coding
4113	chr10	47925123	47929234	+	3414	NA	Intergenic	Intergenic	-3455	NM_001025749	363616	Rn.63315	NM_001025749	ENSRNOG00000002599	Grap	-	GRB2-related adaptor protein	protein-coding
3965	chr12	46808344	46812307	+	3414	NA	intron (NM_001012147, intron 1 of 9)	intron (NM_001012147, intron 1 of 9)	-15528	NM_022402	64205	Rn.1079	NM_022402	ENSRNOG00000001148	Rplp0	Arbp	ribosomal protein lateral stalk subunit P0	protein-coding
Feb-24	chr9	98190700	98194722	+	3414	NA	intron (NM_001014269, intron 1 of 7)	intron (NM_001014269, intron 1 of 7)	1882	NM_001014269	367314	Rn.153995	NM_001014269	ENSRNOG00000019892	Lrrfip1	-	LRR binding FLII interacting protein 1	protein-coding
Feb-46	chr2	94106877	94111821	+	3412	NA	Intergenic	Intergenic	-124030	NM_145878	140868	Rn.98269	NM_145878	ENSRNOG00000049075	Fabp5	C-FABP|DA11|E-FABP	fatty acid binding protein 5	protein-coding
9152	chr3	8207126	8216276	+	3405	NA	Intergenic	Intergenic	137045	NM_001014257	366012	Rn.105581	NM_001014257	ENSRNOG00000043189	Trub2	-	TruB pseudouridine synthase family member 2	protein-coding
6230	chr3	164363056	164369284	+	3405	NA	intron (NM_001110345, intron 1 of 3)	CpG	514	NM_001110345	296390	Rn.220168	NM_001110345	ENSRNOG00000025580	Ube2v1	-	ubiquitin conjugating enzyme E2 V1	protein-coding
Feb-05	chr5	153431478	153435581	+	3404	NA	Intergenic	Intergenic	-73560	NM_130425	156726	Rn.34220	NM_130425	ENSRNOG00000054217	Runx3	-	runt-related transcription factor 3	protein-coding
Mar-01	chr18	27151249	27155148	+	3403	NA	intron (NM_001108888, intron 2 of 4)	L1MB7|LINE|L1	6495	NM_001108888	364838	Rn.40477	NM_001108888	ENSRNOG00000020167	Reep5	Dp1	receptor accessory protein 5	protein-coding
Mar-96	chr8	117078445	117082139	+	3401	NA	3' UTR (NM_001014005, exon 3 of 3)	3' UTR (NM_001014005, exon 3 of 3)	1870	NM_001014005	306587	Rn.2916	NM_001014005	ENSRNOG00000048237	Tcta	-	T-cell leukemia translocation altered	protein-coding
Feb-86	chr6	7211901	7215885	+	3400	NA	Intergenic	Intergenic	-155579	NM_020076	56823	Rn.48675	NM_020076	ENSRNOG00000031263	Haao	-	3-hydroxyanthranilate 3,4-dioxygenase	protein-coding
6544	chr10	64213619	64220161	+	3398	NA	Intergenic	Intergenic	-14510	NM_001007611	287534	Rn.13078	NM_001007611	ENSRNOG00000006674	Rflnb	Fam101b|RGD1359691	refilin B	protein-coding
10919	chr7	37438918	37449835	+	3398	NA	Intergenic	Intergenic	342962	NM_001108086	314764	Rn.23513	NM_001108086	ENSRNOG00000021681	Eea1	-	early endosome antigen 1	protein-coding
5319	chr7	120147399	120152716	+	3393	NA	Intergenic	Intergenic	-3127	NM_019904	56646	Rn.57	NM_019904	ENSRNOG00000009884	Lgals1	-	galectin 1	protein-coding
Feb-74	chr5	47393030	47398202	+	3392	NA	Intergenic	MIR|SINE|MIR	-150398	NM_001135754	313125	Rn.212302	NM_001135754	ENSRNOG00000006170	Bach2	RGD1562865	BTB domain and CNC homolog 2	protein-coding
7661	chr13	98671990	98679649	+	3391	NA	intron (NM_019312, intron 2 of 7)	PB1D10|SINE|Alu	60532	NM_019312	54260	Rn.22498	NM_019312	ENSRNOG00000002969	Itpkb	IP3K B	inositol-trisphosphate 3-kinase B	protein-coding
Feb-69	chr5	59059707	59063574	+	3388	NA	intron (NM_001039025, intron 1 of 56)	intron (NM_001039025, intron 1 of 56)	-1918	NM_001013092	298400	Rn.234546	NM_001013092	ENSRNOG00000016452	Creb3	-	cAMP responsive element binding protein 3	protein-coding
4017	chr3	11194045	11198060	+	3387	NA	Intergenic	Intergenic	-2289	NM_001134518	296637	Rn.225938	NM_001134518	ENSRNOG00000010217	Prrc2b	Bat2l	proline-rich coiled-coil 2B	protein-coding
Feb-77	chr9	42828566	42832541	+	3386	NA	Intergenic	Intergenic	9284	NM_001014100	316326	Rn.17894	NM_001014100	ENSRNOG00000015366	Neurl3	Lincr	neuralized E3 ubiquitin protein ligase 3	protein-coding
3688	chr10	85081941	85085627	+	3385	NA	intron (NM_172021, intron 2 of 9)	intron (NM_172021, intron 2 of 9)	1066	NM_172021	266764	Rn.33571	NM_172021	ENSRNOG00000009370	Tbkbp1	Prosapip2	TBK1 binding protein 1	protein-coding
3982	chr1	276008744	276012724	+	3381	NA	Intergenic	Intergenic	53036	NM_001106200	292124	Rn.218305	NM_001106200	ENSRNOG00000015671	Tectb	-	tectorin beta	protein-coding
4722	chr16	19359463	19364183	+	3380	NA	intron (NM_053998, intron 4 of 7)	intron (NM_053998, intron 4 of 7)	-12812	NM_001271328	100360518	Rn.132366	NM_001271328	ENSRNOG00000023614	Hsh2d	-	hematopoietic SH2 domain containing	protein-coding
9167	chr8	47513564	47522729	+	3380	NA	intron (NM_001014090, intron 1 of 3)	intron (NM_001014090, intron 1 of 3)	11543	NM_001014090	315594	Rn.1638	NM_001014090	ENSRNOG00000009243	Oaf	RGD1305890	out at first homolog	protein-coding
5451	chr18	71307859	71313308	+	3379	NA	intron (NM_001106133, intron 17 of 17)	intron (NM_001106133, intron 17 of 17)	-85247	NM_030858	81516	Rn.29980	NM_030858	ENSRNOG00000018359	Smad7	Madh7	SMAD family member 7	protein-coding
4673	chr16	19305225	19309896	+	3378	NA	intron (NM_001128078, intron 2 of 3)	intron (NM_001128078, intron 2 of 3)	1282	NM_001128078	498600	Rn.7484	NM_001128078	ENSRNOG00000039528	Fam32a	OTAG-12|RGD1561287	family with sequence similarity 32, member A	protein-coding
5742	chr16	6909061	6914801	+	3375	NA	intron (NM_198774, intron 1 of 7)	B1F1|SINE|Alu	8719	NM_198774	361110	Rn.203413	NM_198774	ENSRNOG00000017051	Tmem110	STIMATE	transmembrane protein 110	protein-coding
7138	chr5	172548138	172555274	+	3374	NA	Intergenic	Intergenic	62531	NM_001005544	298676	Rn.162154	NM_001005544	ENSRNOG00000014642	Morn1	-	MORN repeat containing 1	protein-coding
5815	chr19	49831985	49837798	+	3372	NA	intron (NM_001163273, intron 1 of 20)	intron (NM_001163273, intron 1 of 20)	42618	NM_001163273	292051	Rn.144180	NM_001163273	ENSRNOG00000013178	Cmip	RGD1306101|c-Mip	c-Maf-inducing protein	protein-coding
Feb-60	chr11	71469275	71473033	+	3369	NA	Intergenic	Intergenic	51791	NM_001039259	288045	Rn.48042	NM_001039259	ENSRNOG00000025055	Zdhhc19	RGD1560310	zinc finger, DHHC-type containing 19	protein-coding
4144	chr10	16758000	16762142	+	3367	NA	Intergenic	Intergenic	-7866	NM_001277157	303016	Rn.15177	NM_001277157	ENSRNOG00000020769	Crebrf	RGD1310862	CREB3 regulatory factor	protein-coding
Feb-78	chr4	10325625	10331201	+	3367	NA	intron (NM_053455, intron 1 of 1)	intron (NM_053455, intron 1 of 1)	828	NM_053455	84586	Rn.64635	NM_053455	ENSRNOG00000012881	Fgl2	-	fibrinogen-like 2	protein-coding
3846	chr20	14294302	14298146	+	3365	NA	intron (NM_001039455, intron 13 of 15)	intron (NM_001039455, intron 13 of 15)	-13351	NM_053294	25369	Rn.11180	NM_053294	ENSRNOG00000001302	Adora2a	A2ar|ADENO|Adora2l1	adenosine A2a receptor	protein-coding
4393	chr14	107467624	107472015	+	3362	NA	Intergenic	Intergenic	147342	NM_001107240	305571	Rn.1970	NM_001107240	ENSRNOG00000009267	B3gnt2	B3gnt1	UDP-GlcNAc:betaGal beta-1,3-N-acetylglucosaminyltransferase 2	protein-coding
7125	chr1	89439313	89446436	+	3362	NA	Intergenic	RLTR14|LTR|ERV1	31030	NM_001270689	60338	Rn.24997	NM_021909	ENSRNOG00000021062	Fxyd5	RIC	FXYD domain-containing ion transport regulator 5	protein-coding
Feb-94	chr20	6219723	6223715	+	3357	NA	Intergenic	Intergenic	9477	NM_001015025	361813	Rn.13142	NM_001015025	ENSRNOG00000000519	Stk38	-	serine/threonine kinase 38	protein-coding
4022	chr1	227122139	227126159	+	3356	NA	Intergenic	L1VL4a|LINE|L1	-10305	NR_102352	100910973	Rn.107400	NR_102351		LOC100910973	-	uncharacterized LOC100910973	ncRNA
4886	chr2	219420071	219424955	+	3356	NA	intron (NM_001134856, intron 4 of 15)	ID_B1|SINE|B4	35758	NM_001134856	310806	Rn.147123	NM_001107718	ENSRNOG00000014515	Cdc14a	-	cell division cycle 14A	protein-coding
Feb-28	chr20	10933510	10938436	+	3356	NA	intron (NM_031769, intron 1 of 10)	intron (NM_031769, intron 1 of 10)	5322	NM_031769	83578	Rn.18815	NM_031769	ENSRNOG00000049937	Pdxk	-	pyridoxal kinase	protein-coding
4611	chr8	11945396	11950005	+	3355	NA	Intergenic	B4|SINE|B4	59180	NM_001007660	300359	Rn.120577	NM_001007660	ENSRNOG00000005713	Ccdc82	-	coiled-coil domain containing 82	protein-coding
5987	chr15	55337087	55343072	+	3354	NA	Intergenic	Intergenic	-62366	NM_001006963	290364	Rn.107335	NM_001006963	ENSRNOG00000016271	Itm2b	Bri|imBRI2	integral membrane protein 2B	protein-coding
5262	chr10	86616497	86621757	+	3353	NA	TTS (NM_017104)	TTS (NM_017104)	2342	NM_017104	25610	Rn.53973	NM_017104	ENSRNOG00000008525	Csf3	Gcsf	colony stimulating factor 3	protein-coding
4007	chr2	182865416	182869421	+	3352	NA	Intergenic	Intergenic	-21357	NM_198769	310553	Rn.46387	NM_198769	ENSRNOG00000009822	Tlr2	-	toll-like receptor 2	protein-coding
10022	chr7	124302746	124312766	+	3351	NA	Intergenic	Intergenic	-21278	NM_130740	124461	Rn.17106	NM_130740	ENSRNOG00000009756	Pacsin2	SdpII	protein kinase C and casein kinase substrate in neurons 2	protein-coding
3999	chr20	7150376	7154373	+	3351	NA	Intergenic	Intergenic	-10161	NM_001106377	294291	Rn.12781	NM_001106377	ENSRNOG00000054374	Smim29	RGD1564450	small integral membrane protein 29	protein-coding
10330	chr20	29948590	29958918	+	3349	NA	intron (NM_053644, intron 27 of 65)	intron (NM_053644, intron 27 of 65)	56160	NM_001044300	690899	Rn.19946	NM_001044300	ENSRNOG00000000569	Vsir	-	V-set immunoregulatory receptor	protein-coding
6033	chr16	19760691	19766722	+	3349	NA	exon (NM_001169100, exon 3 of 8)	exon (NM_001169100, exon 3 of 8)	577	NM_001169100	290627	Rn.2957	NM_001169100	ENSRNOG00000016619	Use1	RGD1306660	unconventional SNARE in the ER 1	protein-coding
3924	chr4	168460588	168464510	+	3347	NA	intron (NM_001108650, intron 3 of 3)	intron (NM_001108650, intron 3 of 3)	54430	NM_001106624	297682	Rn.230522	NM_001106624	ENSRNOG00000006628	Dusp16	Mkp-7|Mkp7	dual specificity phosphatase 16	protein-coding
4167	chr6	100007645	100011810	+	3345	NA	intron (NM_022210, intron 2 of 4)	intron (NM_022210, intron 2 of 4)	1499	NM_022210	60661	Rn.4210	NM_022210	ENSRNOG00000008049	Max	-	MYC associated factor X	protein-coding
3932	chr1	250789194	250793124	+	3343	NA	intron (NM_181386, intron 4 of 9)	intron (NM_181386, intron 4 of 9)	-160430	NM_053646	114104	Rn.156958	NM_053646	ENSRNOG00000012196	Asah2	-	N-acylsphingosine amidohydrolase 2	protein-coding
5228	chr10	83496643	83501869	+	3343	NA	Intergenic	Intergenic	23149	NM_031851	25344	Rn.29754	NM_031851	ENSRNOG00000046799	Phb	-	prohibitin	protein-coding
8224	chr6	28266142	28274364	+	3342	NA	intron (NM_001003958, intron 3 of 21)	intron (NM_001003958, intron 3 of 21)	34558	NM_001003958	444984	Rn.92659	NM_001003957	ENSRNOG00000026649	Dnmt3a	-	DNA methyltransferase 3 alpha	protein-coding
4325	chr12	16150021	16154344	+	3342	NA	Intergenic	Intergenic	-17980	NM_057187	117130	Rn.26894	NM_057187	ENSRNOG00000001251	Grifin	-	galectin-related inter-fiber protein	protein-coding
Mar-10	chr7	141712500	141716508	+	3341	NA	Intergenic	B1_Rn|SINE|Alu	-167757	NM_001100895	315305	Rn.105304	NM_001100895	ENSRNOG00000061088	Atf1	Atf-1	activating transcription factor 1	protein-coding
7658	chr7	107832632	107840288	+	3340	NA	Intergenic	Intergenic	-60759	NM_001011991	299923	Rn.153992	NM_001011991	ENSRNOG00000007393	Ndrg1	Ndr1	N-myc downstream regulated 1	protein-coding
5094	chr3	1487386	1492478	+	3338	NA	intron (NM_001134881, intron 3 of 18)	intron (NM_001134881, intron 3 of 18)	11407	NM_001134881	311785	Rn.18242	NM_001037781	ENSRNOG00000006079	Psd4	-	pleckstrin and Sec7 domain containing 4	protein-coding
8867	chr3	60174172	60183037	+	3338	NA	intron (NM_057192, intron 1 of 6)	intron (NM_057192, intron 1 of 6)	28521	NM_057192	117538	Rn.161803	NM_057192		Wipf1	Waspip|Wip	WAS/WASL interacting protein family, member 1	protein-coding
8959	chr19	49903668	49912625	+	3337	NA	intron (NM_001163273, intron 1 of 20)	intron (NM_001163273, intron 1 of 20)	115873	NM_001163273	292051	Rn.144180	NM_001163273	ENSRNOG00000013178	Cmip	RGD1306101|c-Mip	c-Maf-inducing protein	protein-coding
Feb-60	chr1	226790366	226794624	+	3336	NA	promoter-TSS (NM_019295)	promoter-TSS (NM_019295)	-634	NM_019295	54236	Rn.11337	NM_019295	ENSRNOG00000020872	Cd5	-	Cd5 molecule	protein-coding
4176	chr13	50900267	50904441	+	3335	NA	Intergenic	Intergenic	14590	NM_017259	29619	Rn.27923	NM_017259	ENSRNOG00000003300	Btg2	Agl|An|Pc3|Tis21|an-1	BTG anti-proliferation factor 2	protein-coding
8390	chr7	11057804	11066192	+	3332	NA	intron (NM_053542, intron 1 of 6)	ID_Rn2|SINE|ID	7366	NM_053542	89788	Rn.3574	NM_053542	ENSRNOG00000005378	Gna15	-	G protein subunit alpha 15	protein-coding
4432	chr2	142092589	142097019	+	3332	NA	Intergenic	Intergenic	140250	NM_001004262	310411	Rn.105874	NM_001004262	ENSRNOG00000013660	Cog6	-	component of oligomeric golgi complex 6	protein-coding
7004	chr7	2918310	2925312	+	3332	NA	Intergenic	Intergenic	-12632	NM_001109484	685867	Rn.146093	NM_001109484	ENSRNOG00000054140	Myl6	-	myosin light chain 6	protein-coding
Feb-30	chr19	25771628	25776856	+	3331	NA	TTS (NM_001009541)	TTS (NM_001009541)	1428	NM_001009541	494344	Rn.4298	NM_001009541		Ier2	-	immediate early response 2	protein-coding
5028	chr10	86997371	87002397	+	3326	NA	intron (NM_001024881, intron 1 of 12)	intron (NM_001024881, intron 1 of 12)	1372	NM_001024881	303517	Rn.23329	NM_001024881	ENSRNOG00000027350	Tns4	RGD1310402	tensin 4	protein-coding
5683	chr19	24827951	24833632	+	3325	NA	intron (NM_017175, intron 1 of 21)	intron (NM_017175, intron 1 of 21)	709	NM_017175	29355	Rn.49880	NM_017175	ENSRNOG00000004131	Pkn1	PAK-1|Prkcl1	protein kinase N1	protein-coding
8696	chr1	274538150	274546844	+	3325	NA	intron (NM_001107611, intron 3 of 13)	L1MB3|LINE|L1	-86522	NM_022265	64031	Rn.122017	NM_022265	ENSRNOG00000014779	Pdcd4	Dug	programmed cell death 4	protein-coding
5230	chr13	47961265	47966493	+	3325	NA	intron (NM_019365, intron 2 of 5)	intron (NM_019365, intron 2 of 5)	28716	NM_001017489	498225	Rn.162387	NM_001017489	ENSRNOG00000004910	Eif2d	Lgtn	eukaryotic translation initiation factor 2D	protein-coding
6126	chr10	86414496	86420620	+	3325	NA	Intergenic	Intergenic	17717	NM_053403	84427	Rn.28109	NM_053403	ENSRNOG00000006990	Grb7	-	growth factor receptor bound protein 7	protein-coding
3761	chr6	26822417	26826176	+	3322	NA	exon (NM_001106710, exon 4 of 8)	exon (NM_001106710, exon 4 of 8)	-3485	NM_031855	25659	Rn.33324	NM_031855	ENSRNOG00000008047	Khk	KETHPRO	ketohexokinase	protein-coding
25184	chr3	11551780	11576962	+	3317	NA	Intergenic	ORR1A2|LTR|ERVL-MaLR	-23569	NM_019252	29640	Rn.167749	NM_019252	ENSRNOG00000049110	Dpm2	-	dolichyl-phosphate mannosyltransferase subunit 2, regulatory	protein-coding
5100	chr2	150725688	150730786	+	3316	NA	Intergenic	Intergenic	-28021	NM_001191566	282635	Rn.164556	NM_001191566	ENSRNOG00000014076	Mbnl1	Mbnl	muscleblind-like splicing regulator 1	protein-coding
3618	chr19	52434258	52437874	+	3316	NA	Intergenic	Intergenic	63367	NM_001108452	361422	Rn.98506	NM_001108452	ENSRNOG00000016257	Cotl1	Clp	coactosin-like F-actin binding protein 1	protein-coding
4182	chr3	163491933	163496113	+	3315	NA	Intergenic	Intergenic	-16201	NM_001135718	311647	Rn.224665	NM_001135718	ENSRNOG00000006952	Prex1	RGD1306534	phosphatidylinositol-3,4,5-trisphosphate-dependent Rac exchange factor 1	protein-coding
4937	chr10	107166275	107171210	+	3310	NA	Intergenic	Intergenic	112493	NM_053910	116691	Rn.10672	NM_053910	ENSRNOG00000043381	Cyth1	Pscd1|Sec7	cytohesin 1	protein-coding
Feb-47	chr7	126543661	126549006	+	3308	NA	Intergenic	Intergenic	-43879	NR_031804	100314224		NR_031804	ENSRNOG00000035461	Mirlet7c2	Mirlet7c-2|rno-let-7c-2	microRNA let-7c-2	ncRNA
Feb-84	chr8	132527080	132532362	+	3302	NA	intron (NM_001108787, intron 16 of 18)	intron (NM_001108787, intron 16 of 18)	-23497	NM_001112737	316101	Rn.228776	NM_001112737	ENSRNOG00000004837	Limd1	-	LIM domains containing 1	protein-coding
Apr-08	chr7	18630471	18635777	+	3301	NA	exon (NM_199115, exon 3 of 7)	exon (NM_199115, exon 3 of 7)	919	NM_199115	362850	Rn.119611	NM_199115	ENSRNOG00000007545	Angptl4	-	angiopoietin-like 4	protein-coding
4002	chr6	25639482	25643482	+	3300	NA	Intergenic	Intergenic	-24487	NM_001013146	25446	Rn.10962	NM_012954		Fosl2	Fra2	FOS like 2, AP-1 transcription factor subunit	protein-coding
6954	chr11	79593771	79600723	+	3298	NA	intron (NM_001013864, intron 3 of 11)	intron (NM_001013864, intron 3 of 11)	106489	NM_001013864	288010	Rn.206503	NM_001013864	ENSRNOG00000031669	Lpp	-	LIM domain containing preferred translocation partner in lipoma	protein-coding
3877	chr5	154390861	154394736	+	3298	NA	intron (NM_001025739, intron 1 of 4)	intron (NM_001025739, intron 1 of 4)	1225	NM_001025739	362631	Rn.14687	NM_001025739	ENSRNOG00000026260	Rpl11	-	ribosomal protein L11	protein-coding
Feb-53	chr19	54054132	54059283	+	3296	NA	Intergenic	Intergenic	106901	NM_001106190	292058	Rn.232068	NM_001106190	ENSRNOG00000017575	Gins2	RGD1311055	GINS complex subunit 2	protein-coding
4489	chr2	199007105	199011592	+	3296	NA	intron (NM_001139486, intron 8 of 13)	intron (NM_001139486, intron 8 of 13)	29354	NM_001139486	362003	Rn.160685	NM_001139486	ENSRNOG00000000095	Gpr89b	Gpr89|RGD1304837	G protein-coupled receptor 89B	protein-coding
Feb-73	chr9	93294693	93300064	+	3295	NA	3' UTR (NM_001109663, exon 26 of 26)	3' UTR (NM_001109663, exon 26 of 26)	-28905	NM_001012134	316583	Rn.39638	NM_001012134	ENSRNOG00000018267	B3gnt7	-	UDP-GlcNAc:betaGal beta-1,3-N-acetylglucosaminyltransferase 7	protein-coding
3966	chr18	57496660	57500624	+	3294	NA	Intergenic	Intergenic	17192	NM_012492	24176	Rn.10206	NM_012492	ENSRNOG00000019217	Adrb2	-	adrenoceptor beta 2	protein-coding
Feb-01	chr10	61685239	61692338	+	3293	NA	intron (NM_001105807, intron 1 of 7)	intron (NM_001105807, intron 1 of 7)	3547	NM_001105807	287521	Rn.30696	NM_001105807	ENSRNOG00000002894	Mnt	-	MAX network transcriptional repressor	protein-coding
10547	chr10	104625653	104636198	+	3289	NA	intron (NM_138975, intron 6 of 7)	intron (NM_138975, intron 6 of 7)	-2261	NM_138844	192177	Rn.198919	NM_138844	ENSRNOG00000007439	Unc13d	Munc13-4|Unc13h4	unc-13 homolog D	protein-coding
5566	chr6	28171603	28177167	+	3287	NA	intron (NM_001012191, intron 17 of 18)	intron (NM_001012191, intron 17 of 18)	-61310	NM_001003958	444984	Rn.92659	NM_001003957	ENSRNOG00000026649	Dnmt3a	-	DNA methyltransferase 3 alpha	protein-coding
6848	chr13	45443804	45450650	+	3285	NA	Intergenic	Intergenic	-128371	NM_022205	60628	Rn.44431	NM_022205	ENSRNOG00000003866	Cxcr4	-	C-X-C motif chemokine receptor 4	protein-coding
5708	chr16	20661418	20667124	+	3283	NA	intron (NM_001025143, intron 3 of 4)	B2_Rat4|SINE|B2	-4700	NM_031687	64156	Rn.4300	NM_031687	ENSRNOG00000019974	Uba52	Rps27a|Ubb	ubiquitin A-52 residue ribosomal protein fusion product 1	protein-coding
3928	chr17	54511302	54515228	+	3283	NA	Intergenic	Intergenic	201649	NM_001308265	25705	Rn.10600	NM_013164	ENSRNOG00000017863	Zeb1	Tcf8|Zfhx1a|deltaEF1	zinc finger E-box binding homeobox 1	protein-coding
5021	chr8	12799400	12804419	+	3282	NA	Intergenic	Intergenic	-21246	NM_001108125	315427	Rn.136987	NM_001108125	ENSRNOG00000008173	Sesn3	-	sestrin 3	protein-coding
Feb-54	chr14	45596951	45601103	+	3281	NA	Intergenic	Intergenic	264845	NM_001106007	289632	Rn.203347	NM_001106007	ENSRNOG00000002185	Pgm2	-	phosphoglucomutase 2	protein-coding
4679	chr1	219290148	219294825	+	3280	NA	intron (NM_012577, intron 5 of 6)	B1F1|SINE|Alu	1661	NM_012577	24426	Rn.87063	NM_012577	ENSRNOG00000018237	Gstp1	GST-P|Gst3|Gstp|Gstp2	glutathione S-transferase pi 1	protein-coding
6324	chr7	75745229	75751551	+	3280	NA	Intergenic	Intergenic	61463	NM_001126087	500855	Rn.224542	NM_001126087		Zfp706	Znf706	zinc finger protein 706	protein-coding
9918	chr6	7342083	7351999	+	3279	NA	Intergenic	Intergenic	74415	NM_001036626	298765	Rn.22055	NM_001036626	ENSRNOG00000005067	Zfp36l2	-	zinc finger protein 36, C3H type-like 2	protein-coding
5114	chr1	82474875	82479987	+	3273	NA	intron (NM_001107494, intron 2 of 2)	intron (NM_001107494, intron 2 of 2)	3325	NM_001107494	308443	Rn.22197	NM_001107494	ENSRNOG00000028753	B9d2	RGD1566122	B9 domain containing 2	protein-coding
9476	chr5	157639885	157649359	+	3273	NA	intron (NM_001005903, intron 1 of 8)	intron (NM_001005903, intron 1 of 8)	1845	NM_001005903	298584	Rn.105999	NM_001005903	ENSRNOG00000007330	Capzb	-	capping actin protein of muscle Z-line subunit beta	protein-coding
4993	chr1	137172594	137177585	+	3272	NA	exon (NM_001106271, exon 7 of 39)	exon (NM_001106271, exon 7 of 39)	160817	NM_001106271	293024	Rn.2027	NM_001106271	ENSRNOG00000010964	Akap13	AKAP-13|AKAP-Lbc	A-kinase anchoring protein 13	protein-coding
5412	chr4	115125540	115130950	+	3271	NA	Intergenic	Intergenic	79816	NM_001106602	297389	Rn.6770	NM_001106602	ENSRNOG00000011617	Dguok	-	deoxyguanosine kinase	protein-coding
Feb-12	chr7	12734045	12739055	+	3270	NA	intron (NM_001108067, intron 7 of 22)	intron (NM_001108067, intron 7 of 22)	4699	NM_001108067	314618	Rn.35286	NM_001108067	ENSRNOG00000013220	Arhgap45	Hmha1|RGD1308662	Rho GTPase activating protein 45	protein-coding
4682	chr16	1871580	1876260	+	3264	NA	intron (NM_001108393, intron 6 of 23)	intron (NM_001108393, intron 6 of 23)	51115	NR_106690	102465157		NR_106690	ENSRNOG00000046554	Mir3075	rno-mir-3075	microRNA 3075	ncRNA
4814	chr7	38142621	38147433	+	3263	NA	Intergenic	Intergenic	332196	NM_017258	29618	Rn.1000	NM_017258	ENSRNOG00000004284	Btg1	-	BTG anti-proliferation factor 1	protein-coding
5753	chr3	8972734	8978485	+	3259	NA	intron (NM_001004085, intron 3 of 13)	intron (NM_001004085, intron 3 of 13)	5975	NM_001004085	311849	Rn.6249	NM_001004085	ENSRNOG00000018145	Crat	-	carnitine O-acetyltransferase	protein-coding
Feb-65	chr2	43502245	43506208	+	3257	NA	Intergenic	Intergenic	-111022	NM_053887	116667	Rn.11081	NM_053887	ENSRNOG00000013177	Map3k1	Mekk1	mitogen-activated protein kinase kinase kinase 1	protein-coding
5020	chr1	137144404	137149422	+	3257	NA	intron (NM_001106271, intron 4 of 38)	intron (NM_001106271, intron 4 of 38)	132641	NM_001106271	293024	Rn.2027	NM_001106271	ENSRNOG00000010964	Akap13	AKAP-13|AKAP-Lbc	A-kinase anchoring protein 13	protein-coding
3658	chr2	236025884	236029540	+	3256	NA	Intergenic	Intergenic	-173691	NM_001108567	362041	Rn.2028	NM_001108567	ENSRNOG00000016387	Rpl34	Rpl34l2	ribosomal protein L34	protein-coding
4821	chr1	101224042	101228861	+	3254	NA	intron (NM_001107512, intron 9 of 11)	intron (NM_001107512, intron 9 of 11)	9182	NM_017124	29185	Rn.2357	NM_017124	ENSRNOG00000020699	Cd37	-	CD37 molecule	protein-coding
3940	chr13	71188430	71192368	+	3253	NA	Intergenic	Intergenic	-3344	NM_182673	359726	Rn.107928	NM_182673	ENSRNOG00000027017	Rnasel	-	ribonuclease L	protein-coding
15133	chr17	42438528	42453659	+	3252	NA	Intergenic	Intergenic	-24040	NM_001014009	306934	Rn.202381	NM_001014009	ENSRNOG00000018804	Ripor2	Ab2-162|Fam65b|RGD1306939	RHO family interacting cell polarization regulator 2	protein-coding
3941	chr14	105954733	105958672	+	3252	NA	Intergenic	ID_B1|SINE|B4	-51384	NM_001100565	305549	Rn.22814	NM_001100565	ENSRNOG00000006329	Peli1	-	pellino E3 ubiquitin protein ligase 1	protein-coding
7423	chr2	240886376	240893797	+	3247	NA	promoter-TSS (NM_001276711)	promoter-TSS (NM_001276711)	-33	NM_001276711	81736	Rn.2411	NM_001276711	ENSRNOG00000023258	Nfkb1	EBP-1|NF-kB	nuclear factor kappa B subunit 1	protein-coding
7438	chr2	203892675	203900111	+	3246	NA	intron (NM_012830, intron 1 of 6)	RMER19A|LTR|ERVK	127664	NM_001106455	295325	Rn.165978	NM_001106455	ENSRNOG00000023851	Igsf3	-	immunoglobulin superfamily, member 3	protein-coding
3942	chr14	44874684	44878624	+	3244	NA	Intergenic	Intergenic	-12748	NM_001025138	498365	Rn.41435	NM_001025138	ENSRNOG00000026518	Tmem156	-	transmembrane protein 156	protein-coding
3929	chr11	87203818	87207745	+	3242	NA	exon (NM_017307, exon 5 of 9)	exon (NM_017307, exon 5 of 9)	1533	NM_017307	29743	Rn.8368	NM_017307	ENSRNOG00000038001	Slc25a1	Cic|Ctp|Slc20a3	solute carrier family 25 member 1	protein-coding
3826	chr10	56591168	56594992	+	3242	NA	intron (NM_001100494, intron 1 of 7)	intron (NM_001100494, intron 1 of 7)	1788	NM_001100494	287447	Rn.4211	NM_001100494	ENSRNOG00000017352	Ctdnep1	Dullard	CTD nuclear envelope phosphatase 1	protein-coding
4795	chr12	36891495	36896288	+	3242	NA	intron (NM_001108334, intron 1 of 46)	intron (NM_001108334, intron 1 of 46)	21892	NM_001108334	360801	Rn.113362	NM_001108334	ENSRNOG00000001004	Ncor2	-	nuclear receptor co-repressor 2	protein-coding
5473	chr10	31484180	31489651	+	3240	NA	intron (NM_001108825, intron 1 of 16)	intron (NM_001108825, intron 1 of 16)	6442	NM_001108825	363577	Rn.145244	NM_001108825	ENSRNOG00000006860	Itk	-	IL2-inducible T-cell kinase	protein-coding
7680	chr10	17455169	17462847	+	3239	NA	intron (NM_019206, intron 2 of 20)	L1M3|LINE|L1	38039	NM_019206	29398	Rn.4190	NM_019206	ENSRNOG00000004217	Stk10	-	serine/threonine kinase 10	protein-coding
3840	chr19	19747160	19750998	+	3238	NA	Intergenic	Intergenic	-21998	NM_053396	84420	Rn.161712	NM_053396	ENSRNOG00000014776	Adcy7	-	adenylate cyclase 7	protein-coding
8844	chr2	141493973	141502815	+	3234	NA	intron (NM_001191846, intron 1 of 2)	intron (NM_001191846, intron 1 of 2)	47160	NM_001191846	84482	Rn.116108	NM_001191846	ENSRNOG00000013397	Foxo1	Fkhr|Foxo1a	forkhead box O1	protein-coding
Mar-17	chr3	79917143	79921158	+	3232	NA	5' UTR (NM_001005892, exon 1 of 5)	5' UTR (NM_001005892, exon 1 of 5)	139	NM_001005892	366126	Rn.230674	NM_001005892	ENSRNOG00000012172	Spi1	Pu.1|Sfpi1	Spi-1 proto-oncogene	protein-coding
Feb-43	chr2	165636179	165639920	+	3232	NA	intron (NM_001108945, intron 1 of 1)	intron (NM_001108945, intron 1 of 1)	2659	NM_001108945	365813	Rn.205621	NM_001108945	ENSRNOG00000010515	Trim59	RGD1311956	tripartite motif-containing 59	protein-coding
6993	chr3	162648353	162655344	+	3232	NA	Intergenic	Intergenic	-72647	NM_001100838	296374	Rn.23808	NM_001100838	ENSRNOG00000019154	Zmynd8	Prkcbp1|spikar	zinc finger, MYND-type containing 8	protein-coding
3781	chr3	171057169	171060948	+	3230	NA	Intergenic	Intergenic	21162	NM_001108965	366262	Rn.17628	NM_001108965	ENSRNOG00000006420	Rbm38	Rnpc1	RNA binding motif protein 38	protein-coding
3687	chr20	22171221	22174906	+	3228	NA	Intergenic	Intergenic	112903	NM_001025145	499425	Rn.24356	NM_001025145	ENSRNOG00000000638	Zfp365	Znf365	zinc finger protein 365	protein-coding
3763	chr19	55798608	55802369	+	3227	NA	Intergenic	MIR|SINE|MIR	-80073	NM_181388	353231	Rn.16437	NM_181388	ENSRNOG00000015150	Spg7	-	SPG7 matrix AAA peptidase subunit, paraplegin	protein-coding
3971	chr6	24174416	24178385	+	3226	NA	intron (NM_001129880, intron 3 of 3)	MIRc|SINE|MIR	16389	NM_001129880	683626	Rn.228773	NM_001129880	ENSRNOG00000039902	Lbh	-	LBH regulator of WNT signaling pathway	protein-coding
Feb-60	chr5	144119057	144123015	+	3226	NA	intron (NM_183056, intron 1 of 10)	B1_Rn|SINE|Alu	7024	NM_183056	360230	Rn.4052	NM_183056	ENSRNOG00000025679	Stk40	Lyk4|RGD1307310	serine/threonine kinase 40	protein-coding
4592	chr18	3989782	3994372	+	3226	NA	intron (NM_001077231, intron 1 of 13)	Eutr5|LTR?|LTR?	33645	NM_001077231	686179	Rn.200952	NM_001077231	ENSRNOG00000050949	Ttc39c	-	tetratricopeptide repeat domain 39C	protein-coding
5212	chr18	56276224	56281434	+	3226	NA	intron (NM_012920, intron 18 of 22)	intron (NM_012920, intron 18 of 22)	46350	NM_053996	117100	Rn.9663	NM_053996	ENSRNOG00000018644	Slc6a7	Prot	solute carrier family 6 member 7	protein-coding
Apr-01	chr7	100232091	100237290	+	3224	NA	Intergenic	Intergenic	148207	NM_001145141	500876	Rn.141036	NM_001145141	ENSRNOG00000004914	LOC500876	-	LOC500876	protein-coding
Feb-61	chr17	56139518	56146277	+	3223	NA	Intergenic	Intergenic	33494	NM_053847	116596	Rn.9939	NM_053847	ENSRNOG00000016378	Map3k8	D17TPL2|Tpl-2|Tpl2	mitogen-activated protein kinase kinase kinase 8	protein-coding
5941	chr10	66416383	66422322	+	3223	NA	intron (NM_001108284, intron 1 of 17)	MTD|LTR|ERVL-MaLR	62798	NM_001108284	360573	Rn.179021	NM_001108284		Ksr1	Ksr	kinase suppressor of ras 1	protein-coding
5959	chr5	173509861	173515818	+	3222	NA	Intergenic	ID4_|SINE|ID	-18337	NR_132445	106182250	Rn.43453	NR_132445		LOC106182250	-	uncharacterized LOC106182250	ncRNA
3769	chr1	198649226	198652993	+	3221	NA	intron (NM_001108921, intron 1 of 8)	intron (NM_001108921, intron 1 of 8)	1565	NM_001108921	365372	Rn.98502	NM_001108921	ENSRNOG00000017349	Tbc1d10b	RGD1309191	TBC1 domain family, member 10b	protein-coding
8727	chr14	107568807	107577532	+	3213	NA	Intergenic	Intergenic	43992	NM_001107240	305571	Rn.1970	NM_001107240	ENSRNOG00000009267	B3gnt2	B3gnt1	UDP-GlcNAc:betaGal beta-1,3-N-acetylglucosaminyltransferase 2	protein-coding
Feb-48	chr8	118923433	118927179	+	3212	NA	Intergenic	Intergenic	-1161	NM_001108783	363151	Rn.11535	NM_001108783	ENSRNOG00000020946	Ccdc12	RGD1306081	coiled-coil domain containing 12	protein-coding
9709	chr8	63036913	63046620	+	3211	NA	intron (NM_001305238, intron 4 of 6)	intron (NM_001305238, intron 4 of 6)	4610	NM_001305238	300748		NM_001305238	ENSRNOG00000008530	Stoml1	RGD1559463	stomatin like 1	protein-coding
6226	chr9	60465577	60471801	+	3209	NA	intron (NM_001108218, intron 27 of 27)	intron (NM_001108218, intron 27 of 27)	-38608	NM_133392	170904	Rn.1300	NM_133392	ENSRNOG00000012502	Stk17b	Drak2	serine/threonine kinase 17b	protein-coding
7454	chr1	164506022	164513474	+	3209	NA	intron (NM_012910, intron 1 of 15)	MIR|SINE|MIR	7296	NM_012910	25387	Rn.34876	NM_012910	ENSRNOG00000030404	Arrb1	BARRES	arrestin, beta 1	protein-coding
5492	chr10	74300932	74306422	+	3208	NA	Intergenic	Intergenic	-5078	NM_001108286	360590	Rn.200147	NM_001108286	ENSRNOG00000005447	Ypel2	RGD1311564	yippee-like 2	protein-coding
8510	chr17	9713203	9721711	+	3207	NA	intron (NM_001112713, intron 2 of 15)	intron (NM_001112713, intron 2 of 15)	4085	NM_001112712	59076	Rn.10633	NM_031657	ENSRNOG00000014615	Grk6	Gprk6	G protein-coupled receptor kinase 6	protein-coding
4064	chr6	135602349	135606411	+	3206	NA	Intergenic	Intergenic	-6363	NM_001108724	362788	Rn.12033	NM_001108724	ENSRNOG00000008145	Traf3	-	Tnf receptor-associated factor 3	protein-coding
4057	chr3	156802377	156806432	+	3205	NA	Intergenic	RSINE1|SINE|B4	-26405	NM_001047097	311604	Rn.225061	NM_001047097	ENSRNOG00000027988	Zhx3	Tix1	zinc fingers and homeoboxes 3	protein-coding
10321	chr20	47628190	47638509	+	3204	NA	intron (NM_001107638, intron 1 of 7)	MTD|LTR|ERVL-MaLR	36674	NM_001107638	309859	Rn.199077	NM_001107638	ENSRNOG00000026110	Scml4	-	Scm polycomb group protein like 4	protein-coding
Feb-87	chr16	2842536	2846021	+	3203	NA	Intergenic	Intergenic	-114005	NM_001106061	290541	Rn.11687	NM_001106061	ENSRNOG00000014363	Arhgef3	-	Rho guanine nucleotide exchange factor 3	protein-coding
5845	chr7	34009672	34015515	+	3202	NA	intron (NM_001108082, intron 1 of 16)	(TGGA)n|Simple_repeat|Simple_repeat	11087	NM_001108082	314743	Rn.17706	NM_001108082	ENSRNOG00000004148	Cdk17	Pctaire2|Pctk2	cyclin-dependent kinase 17	protein-coding
4808	chr2	141754547	141759353	+	3201	NA	Intergenic	Intergenic	305716	NM_001191846	84482	Rn.116108	NM_001191846	ENSRNOG00000013397	Foxo1	Fkhr|Foxo1a	forkhead box O1	protein-coding
Feb-35	chr19	55736196	55741529	+	3199	NA	Intergenic	Intergenic	69201	NM_207613	361432	Rn.18406	NM_207613	ENSRNOG00000027954	Cdh15	-	cadherin 15	protein-coding
Feb-28	chr8	124343947	124347673	+	3199	NA	intron (NM_031132, intron 3 of 8)	B4|SINE|B4	53054	NM_031132	81810	Rn.9954	NM_031132	ENSRNOG00000013265	Tgfbr2	TGF-beta 2|Tgfbr2T	transforming growth factor, beta receptor 2	protein-coding
7854	chr7	102793392	102801244	+	3198	NA	Intergenic	Intergenic	211005	NM_012603	24577	Rn.12072	NM_012603		Myc	RNCMYC|c-myc|mMyc	MYC proto-oncogene, bHLH transcription factor	protein-coding
3832	chr11	80085411	80089241	+	3194	NA	Intergenic	Intergenic	-168464	NM_001107084	303836	Rn.20571	NM_001107084	ENSRNOG00000001843	Bcl6	-	BCL6, transcription repressor	protein-coding
7415	chr1	204666598	204674011	+	3194	NA	intron (NM_001009706, intron 6 of 6)	intron (NM_001009706, intron 6 of 6)	52452	NM_001009706	361663	Rn.15275	NM_001009706	ENSRNOG00000017097	Lhpp	-	phospholysine phosphohistidine inorganic pyrophosphate phosphatase	protein-coding
Mar-33	chr5	144133836	144137567	+	3193	NA	intron (NM_183056, intron 2 of 10)	intron (NM_183056, intron 2 of 10)	21689	NM_183056	360230	Rn.4052	NM_183056	ENSRNOG00000025679	Stk40	Lyk4|RGD1307310	serine/threonine kinase 40	protein-coding
5150	chr19	55523330	55528478	+	3191	NA	Intergenic	Intergenic	-15444	NM_001108453	361431	Rn.128745	NM_001108453	ENSRNOG00000014723	Cbfa2t3	-	CBFA2/RUNX1 translocation partner 3	protein-coding
7334	chr12	39739249	39746581	+	3189	NA	intron (NM_001107141, intron 2 of 5)	intron (NM_001107141, intron 2 of 5)	26565	NM_001107141	304488	Rn.7549	NM_001107141	ENSRNOG00000021440	Pptc7	RGD1310383	PTC7 protein phosphatase homolog	protein-coding
4661	chr2	187854640	187859299	+	3185	NA	intron (NM_001002016, intron 1 of 11)	intron (NM_001002016, intron 1 of 11)	6583	NM_001002016	60374	Rn.44161	NM_001002016	ENSRNOG00000019638	Lmna	-	lamin A/C	protein-coding
3844	chr19	43752356	43756198	+	3183	NA	Intergenic	Intergenic	94660	NM_001008893	307858	Rn.204989	NM_001008893	ENSRNOG00000019036	Ldhd	Ac2-202	lactate dehydrogenase D	protein-coding
5677	chr19	59599304	59604979	+	3182	NA	Intergenic	Intergenic	271270	NM_152935	266601	Rn.2143	NM_152935	ENSRNOG00000019980	Tomm20	-	translocase of outer mitochondrial membrane 20	protein-coding
9263	chr5	169376076	169385337	+	3182	NA	intron (NM_001146061, intron 1 of 8)	intron (NM_001146061, intron 1 of 8)	16400	NM_001146061	26759	Rn.6024	NM_013214	ENSRNOG00000010580	Acot7	Bach	acyl-CoA thioesterase 7	protein-coding
Feb-28	chr13	45403627	45408053	+	3182	NA	Intergenic	Intergenic	-86984	NM_022205	60628	Rn.44431	NM_022205	ENSRNOG00000003866	Cxcr4	-	C-X-C motif chemokine receptor 4	protein-coding
4127	chr9	60512534	60516659	+	3181	NA	intron (NM_001108218, intron 18 of 27)	ID_Rn2|SINE|ID	-84515	NM_133392	170904	Rn.1300	NM_133392	ENSRNOG00000012502	Stk17b	Drak2	serine/threonine kinase 17b	protein-coding
Mar-93	chr11	76461895	76465686	+	3180	NA	Intergenic	L1M4|LINE|L1	340665	NM_182736	288022	Rn.9610	NM_182736	ENSRNOG00000001930	Ccdc50	C3orf6h|c3orf6	coiled-coil domain containing 50	protein-coding
Feb-08	chr20	10676955	10682261	+	3180	NA	intron (NM_021693, intron 1 of 13)	CpG-9999	671	NM_021693	59329	Rn.42905	NM_021693	ENSRNOG00000001189	Sik1	Sik|Snf1lk	salt-inducible kinase 1	protein-coding
Feb-76	chr7	121114057	121118631	+	3179	NA	intron (NM_001033703, intron 4 of 7)	intron (NM_001033703, intron 4 of 7)	7094	NM_001033703	315137	Rn.29180	NM_001033703	ENSRNOG00000016852	Apobec3	Apobec3b|Apobec3f	apolipoprotein B mRNA editing enzyme catalytic subunit 3	protein-coding
8792	chr1	101511587	101520377	+	3178	NA	Intergenic	ID_Rn2|SINE|ID	-1008	NM_133546	171071	Rn.2232	NM_133546	ENSRNOG00000020938	Ppp1r15a	Gadd34|Myd116|Peg-3|RGD1624209	protein phosphatase 1, regulatory subunit 15A	protein-coding
6566	chr10	106277463	106284027	+	3178	NA	intron (NM_176856, intron 3 of 7)	B4A|SINE|B4	-26288	NM_001113497	83788	Rn.91127	NM_031837		Sept9	Eseptin|Msf|Slpa	septin 9	protein-coding
Mar-42	chr7	38541426	38545566	+	3177	NA	Intergenic	Intergenic	-198754	NM_024129	29139	Rn.106103	NM_024129	ENSRNOG00000004554	Dcn	-	decorin	protein-coding
May-47	chr7	124252646	124256491	+	3177	NA	intron (NM_130740, intron 2 of 10)	intron (NM_130740, intron 2 of 10)	31910	NM_130740	124461	Rn.17106	NM_130740	ENSRNOG00000009756	Pacsin2	SdpII	protein kinase C and casein kinase substrate in neurons 2	protein-coding
7935	chr6	103055768	103063701	+	3174	NA	Intergenic	Intergenic	253340	NM_017172	29344	Rn.6142	NM_017172	ENSRNOG00000058646	Zfp36l1	Berg36|Brf1|ERF1|TIS11b|cMG1	zinc finger protein 36, C3H type-like 1	protein-coding
Feb-82	chr7	75507111	75512291	+	3174	NA	Intergenic	URR1B|DNA|hAT-Charlie	60077	NM_001008877	362901	Rn.214920	NM_001008877	ENSRNOG00000031383	LOC362901	-	Ac1254	protein-coding
Mar-81	chr20	7851833	7855412	+	3173	NA	intron (NM_013141, intron 2 of 7)	PB1D9|SINE|Alu	35333	NM_013141	25682	Rn.96181	NM_013141	ENSRNOG00000000503	Ppard	Pparb	peroxisome proliferator-activated receptor delta	protein-coding
7328	chr7	126584880	126592206	+	3172	NA	Intergenic	Intergenic	-1669	NR_031804	100314224		NR_031804	ENSRNOG00000035461	Mirlet7c2	Mirlet7c-2|rno-let-7c-2	microRNA let-7c-2	ncRNA
Feb-40	chr13	111994277	111997815	+	3172	NA	Intergenic	Intergenic	9006	NM_001009632	289388	Rn.1040	NM_001009632	ENSRNOG00000006019	G0s2	-	G0/G1switch 2	protein-coding
12058	chr10	16892519	16904575	+	3168	NA	Intergenic	Intergenic	-72095	NM_053769	114856	Rn.98260	NM_053769	ENSRNOG00000003977	Dusp1	3CH134|CL100|MKP-1|Mkp1|Ptpn16	dual specificity phosphatase 1	protein-coding
5052	chr14	83340830	83345880	+	3166	NA	Intergenic	Intergenic	61578	NM_001191682	305467	Rn.225909	NM_001191682	ENSRNOG00000018412	Sfi1	RGD1560636	SFI1 centrin binding protein	protein-coding
5976	chr10	107018547	107024521	+	3161	NA	Intergenic	Intergenic	-45494	NM_053565	89829	Rn.127801	NM_053565	ENSRNOG00000002946	Socs3	Cish3|Socs-3|Ssi-3	suppressor of cytokine signaling 3	protein-coding
4884	chr6	109060871	109065753	+	3160	NA	intron (NM_001108043, intron 11 of 12)	GA-rich|Low_complexity|Low_complexity	18482	NM_032058	84005	Rn.5910	NM_032058	ENSRNOG00000006467	Eif2b2	-	eukaryotic translation initiation factor 2B subunit beta	protein-coding
4490	chr20	3251339	3255827	+	3160	NA	Intergenic	Intergenic	-6607	NR_002151	415057	Rn.199073	NR_002151		RT1-T24-2	-	RT1 class I, locus T24, gene 2	ncRNA
Feb-85	chr5	77110616	77114899	+	3158	NA	intron (NM_001106651, intron 2 of 8)	intron (NM_001106651, intron 2 of 8)	60273	NM_001106651	298033	Rn.109496	NM_001106651	ENSRNOG00000017132	Snx30	RGD1311367	sorting nexin family member 30	protein-coding
Apr-84	chr2	141625824	141629606	+	3152	NA	Intergenic	MamGypsy2-I|LTR|Gypsy	176481	NM_001191846	84482	Rn.116108	NM_001191846	ENSRNOG00000013397	Foxo1	Fkhr|Foxo1a	forkhead box O1	protein-coding
Feb-74	chr6	10927247	10931319	+	3151	NA	intron (NM_001100756, intron 3 of 19)	intron (NM_001100756, intron 3 of 19)	16900	NM_001100756	362696	Rn.16768	NM_001100756	ENSRNOG00000014879	Ttc7a	Ttc7	tetratricopeptide repeat domain 7A	protein-coding
4339	chr15	33543710	33548047	+	3151	NA	intron (NM_021850, intron 3 of 3)	intron (NM_021850, intron 3 of 3)	1566	NM_021850	60434	Rn.44267	NM_021850	ENSRNOG00000015732	Bcl2l2	BCL-W|BCL-WEL|BCL-WS|Bclw	Bcl2-like 2	protein-coding
6724	chr1	219135483	219142205	+	3150	NA	Intergenic	Intergenic	-1654	NM_199089	293650	Rn.12627	NM_199089	ENSRNOG00000017220	Tcirg1	OC116|TIRC7	T-cell immune regulator 1, ATPase H+ transporting V0 subunit A3	protein-coding
6035	chr10	86539763	86545796	+	3150	NA	Intergenic	B1_Rn|SINE|Alu	11699	NM_001047897	360618	Rn.202345	NM_001047897	ENSRNOG00000030445	Ormdl3	LRRGT00183	ORMDL sphingolipid biosynthesis regulator 3	protein-coding
4158	chr20	3988669	3992825	+	3149	NA	promoter-TSS (NM_080767)	promoter-TSS (NM_080767)	-62	NM_080767	24968	Rn.203098	NM_080767	ENSRNOG00000000456	Psmb8	Lmp7|Ring10	proteasome subunit beta 8	protein-coding
Feb-18	chr8	33896208	33899924	+	3146	NA	Intergenic	Intergenic	81680	NM_012555	24356	Rn.88756	NM_012555	ENSRNOG00000008941	Ets1	Ets-1|Etsoncb|Tpl1	ETS proto-oncogene 1, transcription factor	protein-coding
Feb-91	chr10	40170965	40174554	+	3143	NA	Intergenic	RMER15-int|LTR|ERVL	29233	NM_001134729	686506	Rn.34277	NM_001134729	ENSRNOG00000045961	Lyrm7	-	LYR motif containing 7	protein-coding
4880	chr10	40195610	40200488	+	3140	NA	intron (NM_001134729, intron 2 of 4)	intron (NM_001134729, intron 2 of 4)	3943	NM_001134729	686506	Rn.34277	NM_001134729	ENSRNOG00000045961	Lyrm7	-	LYR motif containing 7	protein-coding
3933	chr10	94456959	94460890	+	3140	NA	intron (NM_031983, intron 1 of 12)	intron (NM_031983, intron 1 of 12)	1808	NM_031983	83833	Rn.3053	NM_031983	ENSRNOG00000010557	Smarcd2	BAF60b	SWI/SNF related, matrix associated, actin dependent regulator of chromatin, subfamily d, member 2	protein-coding
3815	chr19	24824082	24827895	+	3138	NA	intron (NM_017175, intron 1 of 21)	intron (NM_017175, intron 1 of 21)	5512	NM_017175	29355	Rn.49880	NM_017175	ENSRNOG00000004131	Pkn1	PAK-1|Prkcl1	protein kinase N1	protein-coding
Feb-46	chr8	130851424	130856968	+	3138	NA	Intergenic	Intergenic	91522	NM_138833	170837	Rn.10245	NM_138833	ENSRNOG00000004050	Snrk	-	SNF related kinase	protein-coding
Feb-82	chr19	54070847	54074527	+	3137	NA	Intergenic	RSINE1|SINE|B4	90921	NM_001106190	292058	Rn.232068	NM_001106190	ENSRNOG00000017575	Gins2	RGD1311055	GINS complex subunit 2	protein-coding
8963	chr20	29488213	29497174	+	3136	NA	Intergenic	Intergenic	18689	NM_080906	140942	Rn.9775	NM_080906	ENSRNOG00000057078	Ddit4	Rtp801	DNA-damage-inducible transcript 4	protein-coding
3639	chr14	114603043	114606680	+	3133	NA	intron (NM_001013130, intron 2 of 37)	intron (NM_001013130, intron 2 of 37)	87903	NM_001013130	305614	Rn.93208	NM_001013130	ENSRNOG00000005434	Sptbn1	Spnb1|Spnb2	spectrin, beta, non-erythrocytic 1	protein-coding
3635	chr1	100868790	100872423	+	3132	NA	Intergenic	B1_Mur4|SINE|Alu	-4712	NM_001008304	292888	Rn.2864	NM_001008304	ENSRNOG00000020358	Ptov1	-	PTOV1, extended AT-hook containing adaptor protein	protein-coding
Feb-33	chr5	127519768	127523499	+	3132	NA	intron (NM_012930, intron 1 of 4)	intron (NM_012930, intron 1 of 4)	1383	NM_012930	25413	Rn.11389	NM_012930	ENSRNOG00000012443	Cpt2	CPTII	carnitine palmitoyltransferase 2	protein-coding
5794	chr2	236280266	236286058	+	3130	NA	intron (NM_130429, intron 3 of 10)	intron (NM_130429, intron 3 of 10)	49724	NM_130429	161452	Rn.228611	NM_130429	ENSRNOG00000010121	Lef1	-	lymphoid enhancer binding factor 1	protein-coding
22083	chr1	163110125	163132206	+	3129	NA	intron (NM_134461, intron 1 of 12)	L1M2|LINE|L1	8571	NM_134461	171495	Rn.15526	NM_134461	ENSRNOG00000014251	Capn5	Htra3	calpain 5	protein-coding
3652	chr12	22597393	22601043	+	3126	NA	Intergenic	RSINE1|SINE|B4	-41886	NM_012620	24617	Rn.29367	NM_012620	ENSRNOG00000001414	Serpine1	PAI1A|Pai1|Pai1aa|Planh|RATPAI1A	serpin family E member 1	protein-coding
8262	chr12	16118100	16126360	+	3125	NA	intron (NM_133393, intron 1 of 7)	intron (NM_133393, intron 1 of 7)	3981	NM_133393	170905	Rn.127809	NM_133393	ENSRNOG00000001250	Lfng	-	LFNG O-fucosylpeptide 3-beta-N-acetylglucosaminyltransferase	protein-coding
5064	chr8	49546822	49551884	+	3125	NA	Intergenic	Intergenic	24357	NM_057193	117539	Rn.27718	NM_057193	ENSRNOG00000016308	Il10ra	-	interleukin 10 receptor subunit alpha	protein-coding
4739	chr14	106220208	106224945	+	3122	NA	intron (NM_001024743, intron 3 of 9)	intron (NM_001024743, intron 3 of 9)	25963	NM_001024743	289827	Rn.3415	NM_001024743	ENSRNOG00000008079	Ugp2	-	UDP-glucose pyrophosphorylase 2	protein-coding
8070	chr10	39137970	39146038	+	3114	NA	Intergenic	Intergenic	32474	NM_012591	24508	Rn.6396	NM_012591	ENSRNOG00000008144	Irf1	-	interferon regulatory factor 1	protein-coding
3710	chr2	141507288	141510996	+	3114	NA	intron (NM_001191846, intron 1 of 2)	intron (NM_001191846, intron 1 of 2)	57908	NM_001191846	84482	Rn.116108	NM_001191846	ENSRNOG00000013397	Foxo1	Fkhr|Foxo1a	forkhead box O1	protein-coding
4749	chr14	45469759	45474506	+	3112	NA	Intergenic	Intergenic	140986	NR_037399	100526626		NR_037399	ENSRNOG00000048183	Mir328b	rno-mir-328b	microRNA 328b	ncRNA
Feb-13	chr6	76230610	76234221	+	3111	NA	Intergenic	Intergenic	38042	NM_001105720	25493	Rn.12550	NM_001105720	ENSRNOG00000007390	Nfkbia	RL/IF-1	NFKB inhibitor alpha	protein-coding
4302	chr2	183752606	183756906	+	3111	NA	Intergenic	B3A|SINE|B2	80234	NM_001108553	361972	Rn.214714	NM_001108553	ENSRNOG00000010866	Tmem154	RGD1563262	transmembrane protein 154	protein-coding
4675	chr7	37591030	37595703	+	3108	NA	Intergenic	MTE-int|LTR|ERVL-MaLR	-219465	NM_017258	29618	Rn.1000	NM_017258	ENSRNOG00000004284	Btg1	-	BTG anti-proliferation factor 1	protein-coding
4280	chr1	89346063	89350341	+	3107	NA	exon (NM_017190, exon 9 of 12)	exon (NM_017190, exon 9 of 12)	12531	NM_017190	29409	Rn.87331	NM_017190	ENSRNOG00000021023	Mag	1B236	myelin-associated glycoprotein	protein-coding
Feb-83	chr1	213852331	213856712	+	3104	NA	Intergenic	Intergenic	-15807	NM_001107562	309105	Rn.98521	NM_001107562	ENSRNOG00000053075	B4galnt4	RGD1310052	beta-1,4-N-acetyl-galactosaminyl transferase 4	protein-coding
5747	chr10	110179183	110184928	+	3101	NA	exon (NM_139060, exon 1 of 9)	exon (NM_139060, exon 1 of 9)	353	NM_139060	64462	Rn.8046	NM_139060	ENSRNOG00000036676	Csnk1d	-	casein kinase 1, delta	protein-coding
Feb-44	chr3	11687845	11692487	+	3100	NA	exon (NM_001010968, exon 2 of 21)	exon (NM_001010968, exon 2 of 21)	10636	NM_001010968	497010	Rn.187025	NM_001010968	ENSRNOG00000050190	Eng	-	endoglin	protein-coding
4312	chr12	11463891	11468201	+	3100	NA	intron (NM_001109598, intron 1 of 17)	LTR50|LTR|ERVL	32231	NM_001109598	690516	Rn.13503	NM_001109598	ENSRNOG00000000999	Smurf1	RGD1309707	SMAD specific E3 ubiquitin protein ligase 1	protein-coding
5913	chr10	94904934	94910845	+	3097	NA	intron (NM_031591, intron 2 of 8)	intron (NM_031591, intron 2 of 8)	5313	NM_031591	29583	Rn.1878	NM_031591		Pecam1	CD31|Pecam	platelet and endothelial cell adhesion molecule 1	protein-coding
4499	chr6	7145811	7150308	+	3096	NA	Intergenic	B1F1|SINE|Alu	-89745	NM_020076	56823	Rn.48675	NM_020076	ENSRNOG00000031263	Haao	-	3-hydroxyanthranilate 3,4-dioxygenase	protein-coding
3721	chr5	77041923	77045642	+	3095	NA	Intergenic	Intergenic	-8702	NM_001106651	298033	Rn.109496	NM_001106651	ENSRNOG00000017132	Snx30	RGD1311367	sorting nexin family member 30	protein-coding
Feb-01	chr16	1914151	1923150	+	3095	NA	intron (NM_001108393, intron 6 of 23)	intron (NM_001108393, intron 6 of 23)	-60541	NM_172243	282819	Rn.2923	NM_172243	ENSRNOG00000010558	Ppif	CyP-D|CypD|PPIase	peptidylprolyl isomerase F	protein-coding
15772	chr7	117297266	117313036	+	3093	NA	intron (NM_153308, intron 1 of 6)	intron (NM_153308, intron 1 of 6)	409	NM_153308	266668	Rn.5898	NM_153308	ENSRNOG00000029941	Grina	-	glutamate ionotropic receptor NMDA type subunit associated protein 1	protein-coding
5728	chr14	107434981	107440707	+	3092	NA	Intergenic	RLTR20A4|LTR|ERVK	135036	NM_001010961	360985	Rn.8102	NM_001010961	ENSRNOG00000009220	Tmem17	-	transmembrane protein 17	protein-coding
6589	chr7	38548891	38555478	+	3090	NA	Intergenic	Intergenic	-190066	NM_024129	29139	Rn.106103	NM_024129	ENSRNOG00000004554	Dcn	-	decorin	protein-coding
Feb-92	chr19	25315670	25319260	+	3090	NA	Intergenic	RSINE1|SINE|B4	-1117	NR_031825	100314228		NR_031825	ENSRNOG00000035644	Mir23a	rno-mir-23a	microRNA 23a	ncRNA
4420	chr10	105378460	105382878	+	3089	NA	Intergenic	RLTR28|LTR|ERVL	71559	NM_022545	64390	Rn.2290	NM_022545	ENSRNOG00000010083	Prpsap1	-	phosphoribosyl pyrophosphate synthetase-associated protein 1	protein-coding
4380	chr9	12855672	12860050	+	3089	NA	intron (NM_001135011, intron 4 of 9)	B3|SINE|B2	116976	NM_001135011	501095	Rn.204423	NM_001135011	ENSRNOG00000011321	Rftn1	2310015n21rik|RGD1310777|RGD1563347	raftlin lipid raft linker 1	protein-coding
Feb-49	chr8	12427904	12432651	+	3089	NA	Intergenic	Intergenic	74510	NM_001108994	367021	Rn.52995	NM_001108994	ENSRNOG00000024863	Fam76b	RGD1311077	family with sequence similarity 76, member B	protein-coding
4800	chr13	113737508	113742306	+	3088	NA	Intergenic	Intergenic	-42150	NR_031835	100314007		NR_031835	ENSRNOG00000035637	Mir29b2	Mir29b-2|rno-mir-29b-2	microRNA 29b-2	ncRNA
5698	chr8	85211264	85216960	+	3088	NA	Intergenic	CpG	-45876	NM_134382	171400	Rn.212229	NM_134382	ENSRNOG00000006331	Elovl5	rELO1	ELOVL fatty acid elongase 5	protein-coding
Feb-02	chr2	188584857	188588657	+	3082	NA	exon (NM_001106445, exon 3 of 6)	exon (NM_001106445, exon 3 of 6)	741	NM_001106445	295245	Rn.823	NM_001106445	ENSRNOG00000020554	Slc50a1	RGD1308478|Rag1ap1	solute carrier family 50 member 1	protein-coding
7274	chr2	80273140	80280412	+	3081	NA	intron (NM_001302889, intron 4 of 6)	intron (NM_001302889, intron 4 of 6)	16410	NM_001302889	100362554	Rn.25472	NM_001302889	ENSRNOG00000012017	Otulin	Fam105b	OTU deubiquitinase with linear linkage specificity	protein-coding
4453	chr1	86928914	86933365	+	3081	NA	intron (NM_001106240, intron 8 of 15)	intron (NM_001106240, intron 8 of 15)	7370	NM_001106240	292759	Rn.154470	NM_001106240	ENSRNOG00000019962	Sars2	-	seryl-tRNA synthetase 2, mitochondrial	protein-coding
7221	chr10	83183266	83190485	+	3080	NA	intron (NM_001109039, intron 2 of 7)	intron (NM_001109039, intron 2 of 7)	-14657	NM_199081	287642	Rn.124916	NM_199081	ENSRNOG00000004510	Slc35b1	UGTrel1	solute carrier family 35, member B1	protein-coding
3750	chr13	110703957	110707705	+	3079	NA	Intergenic	PB1D9|SINE|Alu	28021	NM_022853	58976	Rn.10120	NM_022853	ENSRNOG00000004749	Slc30a1	-	solute carrier family 30 member 1	protein-coding
7065	chr10	40445167	40452230	+	3078	NA	intron (NM_172335, intron 2 of 3)	intron (NM_172335, intron 2 of 3)	10304	NM_172335	282838	Rn.98783	NM_172335	ENSRNOG00000052219	Gm2a	-	GM2 ganglioside activator	protein-coding
6221	chr1	219370055	219376274	+	3078	NA	promoter-TSS (NM_001078648)	promoter-TSS (NM_001078648)	-896	NM_001078648	361695	Rn.2950	NM_001078647	ENSRNOG00000022153	Tmem134	RGD1305824	transmembrane protein 134	protein-coding
Feb-04	chr20	3917922	3921624	+	3077	NA	Intergenic	CpG-9827	-2004	NM_212495	294276	Rn.98146	NM_212495		Brd2	Ring3	bromodomain containing 2	protein-coding
6484	chr18	71409599	71416081	+	3076	NA	intron (NM_030858, intron 3 of 3)	intron (NM_030858, intron 3 of 3)	17010	NM_030858	81516	Rn.29980	NM_030858	ENSRNOG00000018359	Smad7	Madh7	SMAD family member 7	protein-coding
3954	chr1	78366698	78370650	+	3075	NA	Intergenic	Intergenic	-35393	NM_001012063	308384	Rn.9014	NM_001012063	ENSRNOG00000015128	Sae1	Uble1a	SUMO1 activating enzyme subunit 1	protein-coding
Feb-90	chr3	92758479	92762667	+	3074	NA	intron (NM_012924, intron 1 of 19)	intron (NM_012924, intron 1 of 19)	23085	NM_012924	25406	Rn.1120	NM_012924	ENSRNOG00000006094	Cd44	CD44A|METAA|RHAMM	CD44 molecule (Indian blood group)	protein-coding
Feb-92	chr20	6610707	6615497	+	3074	NA	intron (NM_001034188, intron 2 of 3)	intron (NM_001034188, intron 2 of 3)	-41311	NM_001110056	100126231	Rn.218365	NM_001110056		Mln	-	motilin	protein-coding
5678	chr2	165571702	165577378	+	3071	NA	intron (NM_001013911, intron 5 of 19)	intron (NM_001013911, intron 5 of 19)	26208	NM_001013911	295106	Rn.6742	NM_001013911	ENSRNOG00000009808	Ift80	RGD1312006|Wdr56	intraflagellar transport 80	protein-coding
7517	chr20	10656444	10663959	+	3071	NA	Intergenic	Intergenic	20078	NM_021693	59329	Rn.42905	NM_021693	ENSRNOG00000001189	Sik1	Sik|Snf1lk	salt-inducible kinase 1	protein-coding
Mar-35	chr2	198309279	198312912	+	3071	NA	intron (NM_001191096, intron 16 of 16)	(A)n|Simple_repeat|Simple_repeat	-1333	NM_001011951	295270	Rn.116275	NM_001011951	ENSRNOG00000021181	Sf3b4	-	splicing factor 3b, subunit 4	protein-coding
3741	chr10	87096884	87100623	+	3071	NA	Intergenic	Intergenic	-31309	NM_199489	287673	Rn.229736	NM_199489	ENSRNOG00000010665	Ccr7	-	C-C motif chemokine receptor 7	protein-coding
Feb-03	chr18	79412707	79416008	+	3070	NA	intron (NM_001025293, intron 2 of 5)	intron (NM_001025293, intron 2 of 5)	7976	NM_001025294	24547	Rn.63285	NM_017026	ENSRNOG00000016516	Mbp	Mbps	myelin basic protein	protein-coding
3935	chr9	1744417	1748350	+	3070	NA	TTS (NM_001134762)	TTS (NM_001134762)	238271	NM_001106880	301173	Rn.204118	NM_001106880	ENSRNOG00000013368	Plcl2	-	phospholipase C-like 2	protein-coding
5786	chr17	15785028	15790812	+	3068	NA	intron (NM_001108409, intron 12 of 15)	intron (NM_001108409, intron 12 of 15)	-26212	NM_001107341	306810	Rn.3005	NM_001107341	ENSRNOG00000016525	Susd3	-	sushi domain containing 3	protein-coding
3678	chr14	81047470	81051146	+	3068	NA	intron (NM_019339, intron 1 of 15)	intron (NM_019339, intron 1 of 15)	4597	NM_019339	54292	Rn.9796	NM_019339	ENSRNOG00000030568	Rgs12	-	regulator of G-protein signaling 12	protein-coding
3814	chr13	45365419	45369231	+	3068	NA	Intergenic	(CT)n|Simple_repeat|Simple_repeat	-48469	NM_022205	60628	Rn.44431	NM_022205	ENSRNOG00000003866	Cxcr4	-	C-X-C motif chemokine receptor 4	protein-coding
8458	chr19	25184621	25193077	+	3067	NA	intron (NM_001105944, intron 1 of 20)	intron (NM_001105944, intron 1 of 20)	7285	NM_001105944	288906	Rn.154447	NM_001105944	ENSRNOG00000006049	Rfx1	-	regulatory factor X1	protein-coding
Mar-01	chr5	47789511	47793210	+	3067	NA	intron (NM_001135754, intron 4 of 5)	intron (NM_001135754, intron 4 of 5)	45226	NM_001173508	313126	Rn.154630	NM_001173508	ENSRNOG00000006478	Gja10	Cx-57|Cx57|RGD1309630	gap junction protein, alpha 10	protein-coding
Feb-54	chr19	59545771	59549323	+	3066	NA	Intergenic	Intergenic	325864	NM_152935	266601	Rn.2143	NM_152935	ENSRNOG00000019980	Tomm20	-	translocase of outer mitochondrial membrane 20	protein-coding
Feb-93	chr10	94572993	94576784	+	3065	NA	5' UTR (NM_001007725, exon 2 of 7)	5' UTR (NM_001007725, exon 2 of 7)	1624	NM_001007725	360647	Rn.162206	NM_001007725	ENSRNOG00000025143	Icam2	-	intercellular adhesion molecule 2	protein-coding
Feb-49	chr4	131622136	131625783	+	3065	NA	Intergenic	Intergenic	-25655	NM_001034131	297480	Rn.33321	NM_001034131	ENSRNOG00000009184	Foxp1	-	forkhead box P1	protein-coding
5574	chr6	102615849	102621421	+	3065	NA	Intergenic	Intergenic	-145709	NM_001108038	314265	Rn.16048	NM_001108038	ENSRNOG00000059875	Zfyve26	-	zinc finger FYVE-type containing 26	protein-coding
Feb-79	chr9	81667620	81671897	+	3064	NA	Intergenic	Intergenic	-2855	NM_001128079	363249	Rn.163070	NM_001128079	ENSRNOG00000015295	Ctdsp1	-	CTD small phosphatase 1	protein-coding
Feb-58	chr18	48840660	48844616	+	3064	NA	Intergenic	Lx8|LINE|L1	-10533	NM_022855	64823	Rn.10084	NM_022855	ENSRNOG00000016677	Csnk1g3	-	casein kinase 1, gamma 3	protein-coding
3820	chr17	5374957	5378775	+	3062	NA	Intergenic	Intergenic	55879	NM_001134606	498693	Rn.199983	NM_001134606	ENSRNOG00000027014	Spata31d1	Fam75d1d|RGD1565972|Spata31d1d	SPATA31 subfamily D member 1	protein-coding
Feb-75	chr3	171067679	171072152	+	3060	NA	Intergenic	Intergenic	32019	NM_001108965	366262	Rn.17628	NM_001108965	ENSRNOG00000006420	Rbm38	Rnpc1	RNA binding motif protein 38	protein-coding
4566	chr14	77075718	77080282	+	3059	NA	Intergenic	Intergenic	-1402	NM_001191551	501925	Rn.92551	NM_001191551	ENSRNOG00000005302	Slc2a9	-	solute carrier family 2 member 9	protein-coding
6963	chr20	5411569	5418530	+	3056	NA	intron (NM_001008827, intron 2 of 7)	CpG-9884	554	NM_001008827	24973	Rn.233151	NM_001008827	ENSRNOG00000038999	RT1-A1	RT1-A1n|RT1.A1(N)|RT1A-1	RT1 class Ia, locus A1	protein-coding
5757	chr7	119092472	119098227	+	3055	NA	Intergenic	ID_B1|SINE|B4	-23627	NM_001305877	100911597	Rn.11385	NM_001305877	ENSRNOG00000049236	Myh9	NMMHC II-a|NMMHC-A|NMMHC-IIA	myosin, heavy chain 9, non-muscle	protein-coding
4183	chr16	2986809	2990990	+	3053	NA	intron (NM_001106061, intron 2 of 9)	intron (NM_001106061, intron 2 of 9)	30616	NM_001106061	290541	Rn.11687	NM_001106061	ENSRNOG00000014363	Arhgef3	-	Rho guanine nucleotide exchange factor 3	protein-coding
Feb-01	chr1	167090061	167095960	+	3051	NA	intron (NM_053374, intron 2 of 5)	intron (NM_053374, intron 2 of 5)	550	NM_053374	84388	Rn.20083	NM_053374	ENSRNOG00000020150	Il18bp	Igifbp	interleukin 18 binding protein	protein-coding
Mar-31	chr6	10790635	10794264	+	3051	NA	Intergenic	MLT1L|LTR|ERVL-MaLR	106734	NM_139253	246117	Rn.7871	NM_139253	ENSRNOG00000015059	Mcfd2	Sdnsf	multiple coagulation factor deficiency 2	protein-coding
Feb-53	chr7	95664346	95667997	+	3051	NA	intron (NM_001130542, intron 1 of 6)	intron (NM_001130542, intron 1 of 6)	3604	NM_001130542	299940	Rn.220602	NM_001130542	ENSRNOG00000004821	Sntb1	-	syntrophin, beta 1	protein-coding
4294	chr7	61073222	61077514	+	3050	NA	Intergenic	Intergenic	-99001	NM_001017459	314859	Rn.162942	NM_001017459	ENSRNOG00000007286	Mdm1	-	Mdm1 nuclear protein	protein-coding
7711	chr6	123661792	123669501	+	3050	NA	Intergenic	Intergenic	-87951	NM_001108047	314374	Rn.105640	NM_001108047	ENSRNOG00000004709	Foxn3	Ches1	forkhead box N3	protein-coding
Feb-38	chr18	79367009	79370545	+	3048	NA	intron (NM_001025289, intron 2 of 3)	MLT1B|LTR|ERVL-MaLR	-37604	NM_001025291	24547	Rn.63285	NM_017026	ENSRNOG00000016516	Mbp	Mbps	myelin basic protein	protein-coding
Feb-59	chr3	167123123	167127780	+	3046	NA	Intergenic	Intergenic	-131511	NM_001107813	311764	Rn.214135	NM_001107813	ENSRNOG00000021787	Zfp217	Znf217	zinc finger protein 217	protein-coding
3705	chr1	136867198	136870901	+	3045	NA	Intergenic	Lx4B|LINE|L1	-26802	NM_057207	117556	Rn.58137	NM_057207		Sv2b	-	synaptic vesicle glycoprotein 2b	protein-coding
Feb-94	chr4	131689821	131693713	+	3044	NA	Intergenic	Intergenic	-93463	NM_001034131	297480	Rn.33321	NM_001034131	ENSRNOG00000009184	Foxp1	-	forkhead box P1	protein-coding
7240	chr1	227092803	227100041	+	3041	NA	Intergenic	RAL_Rn-int|LTR|ERV1	16060	NR_102351	100910973	Rn.107400	NR_102351		LOC100910973	-	uncharacterized LOC100910973	ncRNA
5084	chr11	76433717	76438799	+	3037	NA	Intergenic	Intergenic	368197	NM_182736	288022	Rn.9610	NM_182736	ENSRNOG00000001930	Ccdc50	C3orf6h|c3orf6	coiled-coil domain containing 50	protein-coding
6095	chr10	57392061	57398154	+	3034	NA	TTS (NM_001109034)	TTS (NM_001109034)	8879	NM_001109034	497944	Rn.46017	NM_001109034	ENSRNOG00000005009	Zfp3	RGD1565881	zinc finger protein 3	protein-coding
7755	chr7	34201013	34208766	+	3032	NA	Intergenic	Intergenic	-83195	NM_001108743	362871	Rn.196088	NM_001108743	ENSRNOG00000004367	Elk3	-	ETS transcription factor ELK3	protein-coding
3961	chr14	71793267	71797226	+	3031	NA	Intergenic	Intergenic	19294	NM_030848	81506	Rn.10728	NM_030848	ENSRNOG00000003064	Bst1	-	bone marrow stromal cell antigen 1	protein-coding
6014	chr10	40314624	40320636	+	3031	NA	Intergenic	Intergenic	-14558	NM_001108826	363599	Rn.113408	NM_001108826	ENSRNOG00000010370	Tnip1	-	TNFAIP3 interacting protein 1	protein-coding
7011	chr3	82361263	82368272	+	3026	NA	intron (NM_031797, intron 1 of 9)	intron (NM_031797, intron 1 of 9)	3590	NM_031797	83628	Rn.3022	NM_031797	ENSRNOG00000000047	Cd82	Kai1	Cd82 molecule	protein-coding
8425	chr8	49595282	49603705	+	3026	NA	Intergenic	ORR1F|LTR|ERVL-MaLR	-22075	NM_001127528	300682	Rn.135904	NM_001127528	ENSRNOG00000016397	Tmprss13	RGD1310872	transmembrane serine protease 13	protein-coding
Feb-01	chr9	12844944	12849543	+	3024	NA	intron (NM_001135011, intron 3 of 9)	intron (NM_001135011, intron 3 of 9)	106358	NM_001135011	501095	Rn.204423	NM_001135011	ENSRNOG00000011321	Rftn1	2310015n21rik|RGD1310777|RGD1563347	raftlin lipid raft linker 1	protein-coding
6685	chr1	124767870	124774553	+	3022	NA	Intergenic	(CA)n|Simple_repeat|Simple_repeat	32152	NM_001109147	499171	Rn.22229	NM_001109147	ENSRNOG00000015822	Klf13	RGD1565099	Kruppel-like factor 13	protein-coding
6693	chr6	52304477	52311168	+	3021	NA	Intergenic	PB1D10|SINE|Alu	41865	NM_001014263	366595	Rn.17193	NM_001014263	ENSRNOG00000009856	Sypl1	Sypl	synaptophysin-like 1	protein-coding
Feb-90	chr2	196485071	196489359	+	3021	NA	promoter-TSS (NM_001033700)	promoter-TSS (NM_001033700)	-441	NM_001033700	310667	Rn.1448	NM_001033700	ENSRNOG00000021138	Cers2	Lass2	ceramide synthase 2	protein-coding
5872	chr5	59540476	59546346	+	3021	NA	promoter-TSS (NM_053765)	promoter-TSS (NM_053765)	-310	NM_053765	114711	Rn.18753	NM_053765	ENSRNOG00000014365	Gne	Uae1	glucosamine (UDP-N-acetyl)-2-epimerase/N-acetylmannosamine kinase	protein-coding
Feb-15	chr14	45660683	45664696	+	3019	NA	Intergenic	Intergenic	201183	NM_001106007	289632	Rn.203347	NM_001106007	ENSRNOG00000002185	Pgm2	-	phosphoglucomutase 2	protein-coding
9635	chr3	9158446	9168079	+	3019	NA	Intergenic	Intergenic	99366	NM_001108578	362107	Rn.17100	NM_001108578	ENSRNOG00000009951	Aif1l	RGD1305081	allograft inflammatory factor 1-like	protein-coding
19036	chr6	103209722	103228756	+	3018	NA	Intergenic	Intergenic	93835	NM_017172	29344	Rn.6142	NM_017172	ENSRNOG00000058646	Zfp36l1	Berg36|Brf1|ERF1|TIS11b|cMG1	zinc finger protein 36, C3H type-like 1	protein-coding
8346	chr16	7494627	7502971	+	3018	NA	intron (NM_054011, intron 3 of 8)	RSINE1|SINE|B4	39402	NM_054011	117186	Rn.163321	NM_054011	ENSRNOG00000052391	Sh3bp5	SH3BP-5|Sab|Vesp18	SH3-domain binding protein 5	protein-coding
3524	chr10	76255337	76258859	+	3016	NA	intron (NM_133383, intron 2 of 12)	intron (NM_133383, intron 2 of 12)	6768	NM_133383	114861	Rn.2108	NM_133383	ENSRNOG00000002358	Scpep1	Risc	serine carboxypeptidase 1	protein-coding
Mar-78	chr9	93288757	93292333	+	3015	NA	intron (NM_001109663, intron 24 of 25)	intron (NM_001109663, intron 24 of 25)	-35738	NM_001012134	316583	Rn.39638	NM_001012134	ENSRNOG00000018267	B3gnt7	-	UDP-GlcNAc:betaGal beta-1,3-N-acetylglucosaminyltransferase 7	protein-coding
Feb-69	chr12	37007330	37010997	+	3015	NA	intron (NM_001108334, intron 23 of 46)	intron (NM_001108334, intron 23 of 46)	38465	NM_001109547	689711	Rn.15321	NM_001109547	ENSRNOG00000001011	Rflna	Fam101a	refilin A	protein-coding
6019	chr1	221012722	221018739	+	3015	NA	promoter-TSS (NM_001004089)	promoter-TSS (NM_001004089)	70	NM_001004089	361710	Rn.24935	NM_001004089	ENSRNOG00000020726	Sipa1	Spa1	signal-induced proliferation-associated 1	protein-coding
Mar-75	chr8	132551239	132556512	+	3013	NA	exon (NM_001112737, exon 1 of 8)	exon (NM_001112737, exon 1 of 8)	657	NM_001112737	316101	Rn.228776	NM_001112737	ENSRNOG00000004837	Limd1	-	LIM domains containing 1	protein-coding
Feb-10	chr9	43434843	43438751	+	3012	NA	Intergenic	Intergenic	105648	NM_001012002	301348	Rn.17862	NM_001012002	ENSRNOG00000016995	Zap70	Srk	zeta chain of T cell receptor associated protein kinase 70	protein-coding
6172	chr20	3819537	3825707	+	3011	NA	promoter-TSS (NM_206849)	promoter-TSS (NM_206849)	128	NM_001008885	294281	Rn.103977	NM_001008885	ENSRNOG00000000465	Slc39a7	Ke4|RT1-Ke4|Rt1Ke4	solute carrier family 39 member 7	protein-coding
May-34	chr7	99850869	99854401	+	3010	NA	intron (NM_001024876, intron 4 of 6)	intron (NM_001024876, intron 4 of 6)	101449	NR_131067	690120	Rn.129211	NM_001130584		LOC690120	-	hypothetical protein LOC690120	ncRNA
3500	chr10	57205610	57209108	+	3010	NA	intron (NM_001271136, intron 1 of 32)	intron (NM_001271136, intron 1 of 32)	22012	NM_001271136	303259	Rn.32511	NM_001271136	ENSRNOG00000033508	Mink1	MEKKK 6	misshapen-like kinase 1	protein-coding
3653	chr4	140495308	140498959	+	3010	NA	intron (NM_001007235, intron 44 of 61)	intron (NM_001007235, intron 44 of 61)	-206486	NM_053328	79431	Rn.81055	NM_053328	ENSRNOG00000007152	Bhlhe40	Bhlhb2|Dec1|SHARP-2|Sharp2|Stra13|Stra14	basic helix-loop-helix family, member e40	protein-coding
4851	chr7	38032057	38036906	+	3006	NA	Intergenic	Intergenic	221650	NM_017258	29618	Rn.1000	NM_017258	ENSRNOG00000004284	Btg1	-	BTG anti-proliferation factor 1	protein-coding
4933	chr10	88609395	88614326	+	3005	NA	promoter-TSS (NM_001098788)	promoter-TSS (NM_001098788)	-965	NM_001098788	303538	Rn.105654	NM_001098788	ENSRNOG00000018247	Dhx58	Lgp2|RGD1310093	DEXH-box helicase 58	protein-coding
4681	chr10	106250923	106255602	+	3005	NA	intron (NM_031837, intron 1 of 6)	intron (NM_031837, intron 1 of 6)	12061	NM_031837	83788	Rn.91127	NM_031837		Sept9	Eseptin|Msf|Slpa	septin 9	protein-coding
4431	chr1	187921870	187926299	+	3004	NA	Intergenic	Intergenic	-144409	NM_198737	293551	Rn.3366	NM_198737	ENSRNOG00000017751	Arl6ip1	-	ADP-ribosylation factor like GTPase 6 interacting protein 1	protein-coding
3794	chr7	114720418	114724210	+	3004	NA	Intergenic	Intergenic	-132106	NM_013081	25614	Rn.2809	NM_013081	ENSRNOG00000007916	Ptk2	FAK|FRNK|p125FAK	protein tyrosine kinase 2	protein-coding
3774	chr7	140286724	140290496	+	3001	NA	intron (NM_001270785, intron 1 of 21)	intron (NM_001270785, intron 1 of 21)	2186	NM_012821	25289	Rn.3313	NM_012821	ENSRNOG00000054757	Adcy6	AC6|ACVI|ADCYB	adenylate cyclase 6	protein-coding
Feb-65	chr3	14045810	14051273	+	3001	NA	Intergenic	LTR10_RN|LTR|ERVK	-29337	NM_001271240	687813	Rn.196353	NM_001271240	ENSRNOG00000048914	Traf1	-	TNF receptor-associated factor 1	protein-coding
3648	chr1	83970740	83974386	+	2998	NA	intron (NM_001004083, intron 2 of 5)	intron (NM_001004083, intron 2 of 5)	4673	NM_001004083	308457	Rn.43384	NM_001004083	ENSRNOG00000020947	Egln2	HIF-PH1|HPH-1|HPH-3|PHD-1|PHD1	egl-9 family hypoxia-inducible factor 2	protein-coding
3937	chr18	56149620	56153555	+	2997	NA	Intergenic	RMER13B|LTR|ERVK	-28502	NM_001047881	307404	Rn.202490	NM_001047881	ENSRNOG00000026060	Arsi	RGD1310242	arylsulfatase family, member I	protein-coding
Mar-94	chr19	37597849	37602741	+	2997	NA	promoter-TSS (NM_031824)	promoter-TSS (NM_031824)	-82	NM_031824	83726	Rn.18612	NM_031824	ENSRNOG00000017674	Ctcf	-	CCCTC-binding factor	protein-coding
4115	chr1	193299480	193303593	+	2997	NA	intron (NM_022244, intron 1 of 18)	intron (NM_022244, intron 1 of 18)	26835	NM_001270693	63994	Rn.64581	NM_022244	ENSRNOG00000013836	Arhgap17	Rich1	Rho GTPase activating protein 17	protein-coding
5118	chr9	93459428	93464544	+	2995	NA	Intergenic	Intergenic	16984	NM_001024364	501180	Rn.123397	NM_001024364	ENSRNOG00000018559	Tex44	-	testis expressed 44	protein-coding
Feb-39	chr3	124591054	124595791	+	2994	NA	intron (NM_001037096, intron 1 of 10)	intron (NM_001037096, intron 1 of 10)	16845	NM_001037096	311437	Rn.8360	NM_001037096	ENSRNOG00000021261	Rassf2	-	Ras association domain family member 2	protein-coding
3827	chr17	15747375	15751200	+	2994	NA	promoter-TSS (NM_001108409)	promoter-TSS (NM_001108409)	-676	NM_001108409	361223	Rn.214480	NM_001108409	ENSRNOG00000016225	Fgd3	-	FYVE, RhoGEF and PH domain containing 3	protein-coding
4770	chr14	107525506	107530274	+	2991	NA	Intergenic	MTD|LTR|ERVL-MaLR	89271	NM_001107240	305571	Rn.1970	NM_001107240	ENSRNOG00000009267	B3gnt2	B3gnt1	UDP-GlcNAc:betaGal beta-1,3-N-acetylglucosaminyltransferase 2	protein-coding
Feb-83	chr6	91828946	91832727	+	2989	NA	Intergenic	Intergenic	133727	NM_024152	79121	Rn.6993	NM_024152	ENSRNOG00000004791	Arf6	-	ADP-ribosylation factor 6	protein-coding
Feb-01	chr7	61999647	62005846	+	2989	NA	Intergenic	Intergenic	159705	NM_054004	117152	Rn.32934	NM_054004	ENSRNOG00000007834	Cand1	Tip120|Tip120A	cullin-associated and neddylation-dissociated 1	protein-coding
6318	chr6	103321161	103327477	+	2987	NA	Intergenic	Intergenic	-11245	NM_017172	29344	Rn.6142	NM_017172	ENSRNOG00000058646	Zfp36l1	Berg36|Brf1|ERF1|TIS11b|cMG1	zinc finger protein 36, C3H type-like 1	protein-coding
Feb-59	chr9	54925490	54929147	+	2985	NA	Intergenic	MT2B|LTR|ERVL	-122876	NM_001014216	363227	Rn.21433	NM_001014216	ENSRNOG00000015416	Nabp1	Obfc2a|RGD1306658	nucleic acid binding protein 1	protein-coding
4351	chr1	250862630	250866979	+	2984	NA	intron (NM_181386, intron 2 of 9)	intron (NM_181386, intron 2 of 9)	86882	NM_181386	353229	Rn.55975	NM_181386	ENSRNOG00000012536	Sgms1	Mob|Tmem23	sphingomyelin synthase 1	protein-coding
7121	chr6	9618502	9625621	+	2983	NA	intron (NM_017171, intron 1 of 13)	intron (NM_017171, intron 1 of 13)	138107	NR_144425	500612	Rn.154972	NR_144425		RGD1562146	-	RGD1562146	ncRNA
3897	chr6	100002510	100006405	+	2980	NA	intron (NM_022210, intron 2 of 4)	intron (NM_022210, intron 2 of 4)	6769	NM_022210	60661	Rn.4210	NM_022210	ENSRNOG00000008049	Max	-	MYC associated factor X	protein-coding
6031	chr8	33869074	33875103	+	2978	NA	intron (NM_012555, intron 6 of 7)	intron (NM_012555, intron 6 of 7)	55702	NM_012555	24356	Rn.88756	NM_012555	ENSRNOG00000008941	Ets1	Ets-1|Etsoncb|Tpl1	ETS proto-oncogene 1, transcription factor	protein-coding
3567	chr19	53989538	53993103	+	2976	NA	Intergenic	Intergenic	172288	NM_001106190	292058	Rn.232068	NM_001106190	ENSRNOG00000017575	Gins2	RGD1311055	GINS complex subunit 2	protein-coding
Mar-96	chr4	131530429	131534723	+	2975	NA	intron (NM_001034131, intron 1 of 15)	intron (NM_001034131, intron 1 of 15)	65728	NM_001034131	297480	Rn.33321	NM_001034131	ENSRNOG00000009184	Foxp1	-	forkhead box P1	protein-coding
Feb-65	chr7	37567215	37572578	+	2975	NA	Intergenic	Intergenic	-242935	NM_017258	29618	Rn.1000	NM_017258	ENSRNOG00000004284	Btg1	-	BTG anti-proliferation factor 1	protein-coding
5224	chr3	11752555	11757777	+	2975	NA	Intergenic	Intergenic	-1261	NM_001108579	362111	Rn.16537	NM_001108579	ENSRNOG00000054560	Sh2d3c	NSP3	SH2 domain containing 3C	protein-coding
Feb-89	chr6	103199473	103204160	+	2973	NA	Intergenic	Intergenic	111258	NM_017172	29344	Rn.6142	NM_017172	ENSRNOG00000058646	Zfp36l1	Berg36|Brf1|ERF1|TIS11b|cMG1	zinc finger protein 36, C3H type-like 1	protein-coding
4707	chr10	83651850	83656555	+	2973	NA	intron (NM_001013118, intron 1 of 7)	B1F1|SINE|Alu	980	NM_001013118	303476	Rn.95169	NM_001013118	ENSRNOG00000005575	Abi3	-	ABI family, member 3	protein-coding
3597	chr5	154318310	154321905	+	2973	NA	promoter-TSS (NM_031342)	promoter-TSS (NM_031342)	-478	NM_031342	83510	Rn.8586	NM_031342	ENSRNOG00000010067	Lypla2	-	lysophospholipase 2	protein-coding
3616	chr12	36552484	36556098	+	2971	NA	intron (NM_023104, intron 1 of 17)	intron (NM_023104, intron 1 of 17)	1403	NM_023104	65984	Rn.9215	NM_023104	ENSRNOG00000000967	Aacs	-	acetoacetyl-CoA synthetase	protein-coding
3518	chr2	141708338	141711854	+	2971	NA	Intergenic	Intergenic	258862	NM_001191846	84482	Rn.116108	NM_001191846	ENSRNOG00000013397	Foxo1	Fkhr|Foxo1a	forkhead box O1	protein-coding
5124	chr7	37703823	37708945	+	2970	NA	Intergenic	(ACAC)n|Simple_repeat|Simple_repeat	-106447	NM_017258	29618	Rn.1000	NM_017258	ENSRNOG00000004284	Btg1	-	BTG anti-proliferation factor 1	protein-coding
Mar-87	chr6	75265350	75268835	+	2970	NA	Intergenic	Intergenic	-191297	NM_019371	54702	Rn.10994	NM_019371	ENSRNOG00000005053	Egln3	PHD-3|PHD3|SM-20	egl-9 family hypoxia-inducible factor 3	protein-coding
3713	chr1	166596499	166600210	+	2968	NA	intron (NM_031079, intron 2 of 29)	intron (NM_031079, intron 2 of 29)	8809	NR_031886	100314240		NR_031886	ENSRNOG00000035601	Mir139	rno-mir-139	microRNA 139	ncRNA
3622	chr10	55963576	55967196	+	2968	NA	Intergenic	Intergenic	24853	NM_001126292	497935	Rn.148168	NM_001126292	ENSRNOG00000021540	RGD1563441	-	similar to RIKEN cDNA A030009H04	protein-coding
4895	chr7	38052841	38057734	+	2967	NA	Intergenic	LTR50|LTR|ERVL	242456	NM_017258	29618	Rn.1000	NM_017258	ENSRNOG00000004284	Btg1	-	BTG anti-proliferation factor 1	protein-coding
3666	chr1	87030611	87034275	+	2966	NA	Intergenic	Intergenic	12466	NM_012975	25474	Rn.9656	NM_012975	ENSRNOG00000020338	Lgals4	L-36|L36LBI	galectin 4	protein-coding
4861	chr6	109214026	109218885	+	2962	NA	Intergenic	Intergenic	-11451	NM_053467	84599	Rn.8509	NM_053467	ENSRNOG00000007901	Tmed10	Tmp21	transmembrane p24 trafficking protein 10	protein-coding
Feb-92	chr2	140673422	140676912	+	2962	NA	Intergenic	ORR1E|LTR|ERVL-MaLR	-33231	NM_001106430	295037	Rn.7854	NM_001106430	ENSRNOG00000061857	Mgst2	-	microsomal glutathione S-transferase 2	protein-coding
8568	chr10	39146248	39154814	+	2961	NA	Intergenic	Intergenic	41001	NM_012591	24508	Rn.6396	NM_012591	ENSRNOG00000008144	Irf1	-	interferon regulatory factor 1	protein-coding
4234	chr3	80892403	80896635	+	2961	NA	intron (NM_001005562, intron 10 of 11)	intron (NM_001005562, intron 10 of 11)	-20632	NM_031143	81821	Rn.11208	NM_031143	ENSRNOG00000017737	Dgkz	-	diacylglycerol kinase zeta	protein-coding
3459	chr8	118548072	118551529	+	2961	NA	Intergenic	A-rich|Low_complexity|Low_complexity	-20703	NM_001100966	301024	Rn.99548	NM_001100966	ENSRNOG00000020853	Scap	-	SREBF chaperone	protein-coding
9013	chr19	59708706	59717717	+	2958	NA	Intergenic	ORR1E|LTR|ERVL-MaLR	160200	NM_152935	266601	Rn.2143	NM_152935	ENSRNOG00000019980	Tomm20	-	translocase of outer mitochondrial membrane 20	protein-coding
6488	chr14	45187423	45193909	+	2957	NA	Intergenic	Intergenic	-25459	NM_001105742	114845	Rn.23326	NM_001105742	ENSRNOG00000002163	Klf3	Bklf|Tef-2	Kruppel like factor 3	protein-coding
7254	chr5	152347182	152354434	+	2956	NA	intron (NM_138853, intron 8 of 14)	intron (NM_138853, intron 8 of 14)	7835	NM_001106688	298544	Rn.18564	NM_001106688	ENSRNOG00000015967	Sh3bgrl3	-	SH3 domain binding glutamate-rich protein like 3	protein-coding
Mar-90	chr4	100251219	100255407	+	2956	NA	promoter-TSS (NM_031827)	promoter-TSS (NM_031827)	-557	NM_031827	83730	Rn.82672	NM_031827	ENSRNOG00000012748	Vamp8	-	vesicle-associated membrane protein 8	protein-coding
9716	chr1	78761716	78771430	+	2956	NA	TTS (NM_001161809)	TTS (NM_001161809)	-1338	NM_001013895	292658	Rn.15035	NM_001013895	ENSRNOG00000016434	Prkd2	RGD1308054	protein kinase D2	protein-coding
3456	chr18	63970605	63974059	+	2955	NA	intron (NM_001271365, intron 5 of 7)	intron (NM_001271365, intron 5 of 7)	112262	NM_001007688	307343	Rn.8288	NM_001007688	ENSRNOG00000016740	Fam210a	RGD1359600	family with sequence similarity 210, member A	protein-coding
4494	chr1	227067055	227071547	+	2954	NA	Intergenic	Intergenic	-22011	NM_001191897	365408	Rn.231430	NM_001191897	ENSRNOG00000026957	Ms4a15	RGD1561158	membrane spanning 4-domains A15	protein-coding
8139	chr5	47587998	47596135	+	2952	NA	intron (NM_001135754, intron 1 of 5)	intron (NM_001135754, intron 1 of 5)	46052	NM_001135754	313125	Rn.212302	NM_001135754	ENSRNOG00000006170	Bach2	RGD1562865	BTB domain and CNC homolog 2	protein-coding
3435	chr18	32701652	32705085	+	2951	NA	Intergenic	Intergenic	-32690	NM_012576	24413	Rn.90070	NM_012576		Nr3c1	GR|Gcr|Grl	nuclear receptor subfamily 3, group C, member 1	protein-coding
4610	chr3	148303305	148307913	+	2951	NA	intron (NM_001033671, intron 1 of 1)	intron (NM_001033671, intron 1 of 1)	6676	NM_001033671	24888	Rn.10323	NM_031535	ENSRNOG00000007946	Bcl2l1	Bcl-xl|Bcl2l|Bclx|bcl-X	Bcl2-like 1	protein-coding
6714	chr9	12898158	12904870	+	2951	NA	intron (NM_001135011, intron 7 of 9)	MLTR14|LTR|ERV1	160629	NM_001135011	501095	Rn.204423	NM_001135011	ENSRNOG00000011321	Rftn1	2310015n21rik|RGD1310777|RGD1563347	raftlin lipid raft linker 1	protein-coding
3431	chr10	45511876	45515305	+	2949	NA	intron (NM_001108827, intron 1 of 2)	intron (NM_001108827, intron 1 of 2)	1319	NM_001108827	363611	Rn.64287	NM_001108827	ENSRNOG00000022725	Iba57	RGD1306000	iron-sulfur cluster assembly factor IBA57	protein-coding
4208	chr1	264169341	264173547	+	2948	NA	intron (NM_139192, intron 2 of 5)	intron (NM_139192, intron 2 of 5)	1285	NM_139192	246074	Rn.1023	NM_139192	ENSRNOG00000013552	Scd	Scd1	stearoyl-CoA desaturase	protein-coding
6394	chr16	2991478	2997870	+	2947	NA	intron (NM_001106061, intron 2 of 9)	intron (NM_001106061, intron 2 of 9)	36391	NM_001106061	290541	Rn.11687	NM_001106061	ENSRNOG00000014363	Arhgef3	-	Rho guanine nucleotide exchange factor 3	protein-coding
Feb-13	chr7	102647492	102652003	+	2947	NA	Intergenic	Intergenic	63434	NM_012603	24577	Rn.12072	NM_012603		Myc	RNCMYC|c-myc|mMyc	MYC proto-oncogene, bHLH transcription factor	protein-coding
5101	chr20	44481448	44486547	+	2946	NA	intron (NM_012755, intron 2 of 13)	intron (NM_012755, intron 2 of 13)	47317	NM_012755	25150	Rn.19361	NM_012755	ENSRNOG00000000596	Fyn	-	FYN proto-oncogene, Src family tyrosine kinase	protein-coding
4543	chr6	10618881	10623422	+	2946	NA	Intergenic	ORR1A_Rn|LTR|ERVL-MaLR	27004	NM_019907	56725	Rn.30508	NM_019907	ENSRNOG00000015215	Cript	-	CXXC repeat containing interactor of PDZ3 domain	protein-coding
5290	chr7	121147147	121152435	+	2945	NA	intron (NM_199117, intron 2 of 5)	MIRc|SINE|MIR	3592	NM_199117	362962	Rn.12512	NM_199117	ENSRNOG00000016875	Cbx7	-	chromobox 7	protein-coding
5201	chr14	104854602	104859801	+	2941	NA	intron (NM_001024903, intron 1 of 1)	intron (NM_001024903, intron 1 of 1)	35986	NM_001024903	498423	Rn.160886	NM_001024903	ENSRNOG00000005393	Sertad2	-	SERTA domain containing 2	protein-coding
3699	chr1	197981394	197985091	+	2940	NA	promoter-TSS (NM_001100662)	promoter-TSS (NM_001100662)	-641	NM_001100662	293484	Rn.4207	NM_001100662	ENSRNOG00000018761	Eif3c	Eif3s8	eukaryotic translation initiation factor 3, subunit C	protein-coding
3963	chr7	38002892	38006853	+	2938	NA	Intergenic	Intergenic	192041	NM_017258	29618	Rn.1000	NM_017258	ENSRNOG00000004284	Btg1	-	BTG anti-proliferation factor 1	protein-coding
Feb-12	chr15	52262812	52266322	+	2937	NA	promoter-TSS (NM_001100732)	promoter-TSS (NM_001100732)	-990	NM_001100732	361068	Rn.95207	NM_001100732	ENSRNOG00000011831	Nudt18	RGD1311802	nudix hydrolase 18	protein-coding
8212	chr12	25413619	25421829	+	2937	NA	intron (NM_001001512, intron 1 of 30)	intron (NM_001001512, intron 1 of 30)	6230	NM_001001512	353256	Rn.27575	NM_001001512	ENSRNOG00000001479	Gtf2i	Gtf2ird1	general transcription factor II I	protein-coding
May-27	chr6	103159447	103162972	+	2936	NA	Intergenic	LTR33|LTR|ERVL	151865	NM_017172	29344	Rn.6142	NM_017172	ENSRNOG00000058646	Zfp36l1	Berg36|Brf1|ERF1|TIS11b|cMG1	zinc finger protein 36, C3H type-like 1	protein-coding
7403	chr7	107883112	107890513	+	2936	NA	Intergenic	Intergenic	18616	NM_001013219	362924	Rn.8110	NM_001013219	ENSRNOG00000008209	St3gal1	Siat4a	ST3 beta-galactoside alpha-2,3-sialyltransferase 1	protein-coding
6013	chr7	61846175	61852186	+	2936	NA	Intergenic	Intergenic	-50451	NM_001108100	314862	Rn.23189	NM_001108100	ENSRNOG00000007821	Dyrk2	-	dual specificity tyrosine phosphorylation regulated kinase 2	protein-coding
Mar-81	chr7	61003116	61007495	+	2935	NA	Intergenic	Intergenic	-144315	NM_134346	171337	Rn.95071	NM_134346	ENSRNOG00000007048	Rap1b	-	RAP1B, member of RAS oncogene family	protein-coding
5624	chr20	21344453	21350075	+	2932	NA	intron (NM_001134576, intron 5 of 7)	intron (NM_001134576, intron 5 of 7)	30438	NM_001134576	361834	Rn.137452	NM_001134576	ENSRNOG00000000634	Cabcoco1	RGD1306739	ciliary associated calcium binding coiled-coil 1	protein-coding
Feb-17	chr7	119046918	119052233	+	2929	NA	intron (NM_001305877, intron 1 of 40)	intron (NM_001305877, intron 1 of 40)	-5936	NM_013194	25745		NM_013194	ENSRNOG00000004860	Myh9l1	-	myosin, heavy chain 9, non-muscle-like 1	protein-coding
13059	chr7	37882536	37895593	+	2929	NA	Intergenic	Intergenic	76233	NM_017258	29618	Rn.1000	NM_017258	ENSRNOG00000004284	Btg1	-	BTG anti-proliferation factor 1	protein-coding
3695	chr9	50034242	50037935	+	2929	NA	Intergenic	Intergenic	-86017	NM_031677	63839	Rn.3849	NM_031677	ENSRNOG00000016866	Fhl2	SLIM 3	four and a half LIM domains 2	protein-coding
Feb-86	chr8	45205744	45209428	+	2925	NA	intron (NM_001106813, intron 1 of 8)	intron (NM_001106813, intron 1 of 8)	8391	NM_001106813	300649	Rn.153173	NM_001106813	ENSRNOG00000008153	Crtam	-	cytotoxic and regulatory T cell molecule	protein-coding
4977	chr1	47385447	47390422	+	2924	NA	Intergenic	Intergenic	-56522	NM_019357	54319	Rn.773	NM_019357	ENSRNOG00000018524	Ezr	Vil2	ezrin	protein-coding
Feb-42	chr10	37328653	37332193	+	2924	NA	Intergenic	B3A|SINE|B2	-18798	NM_001106998	303113	Rn.99384	NM_001106998	ENSRNOG00000004956	Jade2	Phf15	jade family PHD finger 2	protein-coding
28856	chr8	71069189	71098043	+	2922	NA	Intergenic	Intergenic	-41798	NM_001044253	367645	Rn.140285	NM_001044253	ENSRNOG00000015878	Pif1	-	PIF1 5'-to-3' DNA helicase	protein-coding
6746	chr6	10955944	10962688	+	2919	NA	intron (NM_001100756, intron 8 of 19)	intron (NM_001100756, intron 8 of 19)	-33375	NR_037340	100526575		NR_037340	ENSRNOG00000050479	Mir3558	rno-mir-3558	microRNA 3558	ncRNA
Feb-06	chr5	62170595	62175699	+	2918	NA	intron (NM_001012101, intron 3 of 12)	intron (NM_001012101, intron 3 of 12)	14783	NM_001012101	313235	Rn.98708	NM_001012101	ENSRNOG00000008901	Coro2a	-	coronin 2A	protein-coding
Mar-98	chr7	61933653	61937349	+	2916	NA	Intergenic	Intergenic	-136772	NM_001108100	314862	Rn.23189	NM_001108100	ENSRNOG00000007821	Dyrk2	-	dual specificity tyrosine phosphorylation regulated kinase 2	protein-coding
6952	chr18	77298608	77305558	+	2915	NA	intron (NM_001244933, intron 2 of 10)	intron (NM_001244933, intron 2 of 10)	20607	NM_001244933	100361818	Rn.229098	NM_001244933	ENSRNOG00000017146	Nfatc1	-	nuclear factor of activated T-cells 1	protein-coding
Feb-93	chr20	44678052	44681643	+	2915	NA	promoter-TSS (NM_001044248)	promoter-TSS (NM_001044248)	-602	NM_001044248	361857	Rn.9031	NM_001044248	ENSRNOG00000000595	Traf3ip2	RGD1304768	Traf3 interacting protein 2	protein-coding
Apr-65	chr8	67295585	67298948	+	2915	NA	intron (NM_012903, intron 1 of 7)	CpG	1536	NM_012903	25379	Rn.10123	NM_012903	ENSRNOG00000058484	Anp32a	Anp32|LANP	acidic nuclear phosphoprotein 32 family member A	protein-coding
3572	chr16	70873867	70877437	+	2915	NA	Intergenic	Intergenic	16372	NM_001024883	306549	Rn.39247	NM_001024883	ENSRNOG00000014628	Pomk	RGD1310810|Sgk196	protein-O-mannose kinase	protein-coding
Feb-21	chr20	44262861	44267180	+	2913	NA	Intergenic	Intergenic	-9956	NM_001170483	499461	Rn.141375	NM_001170483	ENSRNOG00000000597	Ccn6	RGD1564120|Wisp3	cellular communication network factor 6	protein-coding
Feb-60	chr4	131888405	131891763	+	2913	NA	Intergenic	L2a|LINE|L2	221008	NM_001106612	297481	Rn.22427	NM_001106612	ENSRNOG00000010301	Eif4e3	-	eukaryotic translation initiation factor 4E family member 3	protein-coding
Mar-66	chr4	131679581	131683445	+	2910	NA	Intergenic	Intergenic	-83209	NM_001034131	297480	Rn.33321	NM_001034131	ENSRNOG00000009184	Foxp1	-	forkhead box P1	protein-coding
5427	chr8	116322162	116327587	+	2910	NA	promoter-TSS (NM_172040)	promoter-TSS (NM_172040)	-412	NM_172040	64468	Rn.8278	NM_172040	ENSRNOG00000031420	Hyal2	-	hyaluronidase 2	protein-coding
Feb-07	chr9	93520623	93527428	+	2910	NA	Intergenic	Intergenic	-21371	NM_021740	29222	Rn.817	NM_021740	ENSRNOG00000018584	Ptma	-	prothymosin alpha	protein-coding
Apr-88	chr4	123353972	123357558	+	2909	NA	Intergenic	Intergenic	138977	NM_001037492	641603	Rn.190829	NM_001037492	ENSRNOG00000045821	Slc41a3	-	solute carrier family 41, member 3	protein-coding
5367	chr4	78318350	78323715	+	2909	NA	intron (NM_173153, intron 1 of 2)	intron (NM_173153, intron 1 of 2)	802	NM_173153	286938	Rn.198155	NM_173153	ENSRNOG00000008369	Gimap4	Ian1	GTPase, IMAP family member 4	protein-coding
Mar-78	chr5	21998766	22002142	+	2909	NA	Intergenic	Intergenic	127938	NR_126574	104845257		NR_126574		Lnc056	Lncsn056	long non-coding RNA 056	ncRNA
10125	chr1	219304489	219314612	+	2906	NA	TTS (NM_001134508)	TTS (NM_001134508)	2690	NM_001134508	293656	Rn.16668	NM_001134508	ENSRNOG00000018287	RGD1307603	-	similar to hypothetical protein MGC37914	protein-coding
7799	chr14	43996231	44004028	+	2906	NA	Intergenic	Intergenic	-7542	NM_001013430	305341	Rn.20618	NM_001013430	ENSRNOG00000002540	Rhoh	-	ras homolog family member H	protein-coding
4138	chr19	53949609	53953745	+	2905	NA	Intergenic	Intergenic	211931	NM_001106190	292058	Rn.232068	NM_001106190	ENSRNOG00000017575	Gins2	RGD1311055	GINS complex subunit 2	protein-coding
Feb-34	chr2	186854789	186859521	+	2904	NA	Intergenic	Intergenic	-17080	NM_001106450	295297	Rn.225088	NM_001106450	ENSRNOG00000043095	Etv3	Spap1	ets variant 3	protein-coding
4175	chr10	85066401	85070574	+	2903	NA	Intergenic	Intergenic	16363	NM_172021	266764	Rn.33571	NM_172021	ENSRNOG00000009370	Tbkbp1	Prosapip2	TBK1 binding protein 1	protein-coding
Feb-80	chr6	129845237	129848815	+	2903	NA	intron (NM_001012194, intron 1 of 12)	L1M2|LINE|L1	11107	NM_001012194	362779	Rn.92083	NM_001012194	ENSRNOG00000005274	Vrk1	-	VRK serine/threonine kinase 1	protein-coding
4098	chr18	55916045	55920141	+	2902	NA	Intergenic	Intergenic	-26383	NM_021695	60324	Rn.42910	NM_021695	ENSRNOG00000019181	Synpo	-	synaptopodin	protein-coding
Feb-80	chr9	16839703	16844081	+	2902	NA	intron (NM_001191582, intron 34 of 39)	intron (NM_001191582, intron 34 of 39)	6622	NM_133525	171047	Rn.6997	NM_133525	ENSRNOG00000018397	Dnph1	C6orf108|RGD620382|Rcl	2'-deoxynucleoside 5'-phosphate N-hydrolase 1	protein-coding
6344	chr2	141479159	141485501	+	2902	NA	intron (NM_001191846, intron 1 of 2)	intron (NM_001191846, intron 1 of 2)	31096	NM_001191846	84482	Rn.116108	NM_001191846	ENSRNOG00000013397	Foxo1	Fkhr|Foxo1a	forkhead box O1	protein-coding
3817	chr4	126710554	126714369	+	2901	NA	Intergenic	Intergenic	190126	NM_001108638	362403	Rn.96303	NM_001108638		Slc25a26	SZGENESYMBOL2	solute carrier family 25 member 26	protein-coding
Mar-53	chr6	135265800	135269151	+	2900	NA	Intergenic	Intergenic	-7889	NM_001010965	362787	Rn.63172	NM_001010965	ENSRNOG00000007850	Mok	Rage	MOK protein kinase	protein-coding
4549	chr3	154085524	154090071	+	2900	NA	Intergenic	(TGGAGTC)n|Simple_repeat|Simple_repeat	43924	NM_001270867	94270	Rn.5785	NM_053601	ENSRNOG00000024923	Nnat	Peg5	neuronatin	protein-coding
Feb-86	chr5	78488934	78494118	+	2900	NA	intron (NM_019340, intron 5 of 15)	intron (NM_019340, intron 5 of 15)	7633	NM_019340	54293	Rn.53900	NM_019340	ENSRNOG00000024501	Rgs3	SRB-RGS	regulator of G-protein signaling 3	protein-coding
5135	chr16	81356275	81361408	+	2898	NA	intron (NM_031574, intron 3 of 23)	intron (NM_031574, intron 3 of 23)	-44865	NM_001037182	290876	Rn.114825	NM_001037182	ENSRNOG00000026740	LOC290876	-	similar to RIKEN cDNA 1700029H14	protein-coding
3664	chr7	126575544	126579206	+	2897	NA	Intergenic	Intergenic	-12837	NR_031804	100314224		NR_031804	ENSRNOG00000035461	Mirlet7c2	Mirlet7c-2|rno-let-7c-2	microRNA let-7c-2	ncRNA
6706	chr2	53911260	53917964	+	2896	NA	intron (NM_001127580, intron 7 of 16)	intron (NM_001127580, intron 7 of 16)	54874	NM_001127580	690163	Rn.98472	NM_001127580	ENSRNOG00000043094	Oxct1	SCOT	3-oxoacid CoA transferase 1	protein-coding
9727	chr9	98344095	98353820	+	2896	NA	intron (NM_031645, intron 2 of 2)	intron (NM_031645, intron 2 of 2)	35325	NM_031645	58965	Rn.12265	NM_031645	ENSRNOG00000019926	Ramp1	-	receptor activity modifying protein 1	protein-coding
3931	chr3	114360364	114364293	+	2895	NA	intron (NM_031664, intron 4 of 17)	intron (NM_031664, intron 4 of 17)	7325	NM_031664	60423	Rn.10140	NM_031664	ENSRNOG00000028668	Slc28a2	-	solute carrier family 28 member 2	protein-coding
Apr-93	chr5	157755802	157760793	+	2894	NA	Intergenic	Intergenic	-1151	NM_134407	171445	Rn.8548	NM_134407	ENSRNOG00000017780	Akr7a2	Aiar	aldo-keto reductase family 7, member A2	protein-coding
Mar-92	chr8	11953936	11959426	+	2894	NA	Intergenic	Intergenic	68161	NM_001007660	300359	Rn.120577	NM_001007660	ENSRNOG00000005713	Ccdc82	-	coiled-coil domain containing 82	protein-coding
Mar-30	chr5	151853032	151856360	+	2893	NA	intron (NM_001039339, intron 1 of 9)	intron (NM_001039339, intron 1 of 9)	1560	NM_001039339	362613	Rn.203345	NM_001039339	ENSRNOG00000058156	Zdhhc18	-	zinc finger, DHHC-type containing 18	protein-coding
Mar-24	chr20	6860249	6863671	+	2893	NA	intron (NM_022666, intron 1 of 8)	L2a|LINE|L2	2611	NM_001034188	309651	Rn.2196	NM_001034188	ENSRNOG00000000523	Ppil1	-	peptidylprolyl isomerase like 1	protein-coding
Feb-58	chr7	120607432	120613488	+	2893	NA	5' UTR (NM_001173370, exon 2 of 9)	5' UTR (NM_001173370, exon 2 of 9)	26132	NM_001173370	362959	Rn.23598	NM_001173370	ENSRNOG00000022802	Tmem184b	RGD1306591	transmembrane protein 184B	protein-coding
Apr-17	chr6	96523590	96527605	+	2892	NA	intron (NM_031085, intron 1 of 13)	B4A|SINE|B4	46354	NM_031085	81749	Rn.10398	NM_031085	ENSRNOG00000004873	Prkch	-	protein kinase C, eta	protein-coding
4223	chr7	2913962	2918183	+	2891	NA	Intergenic	Intergenic	-6893	NM_001109484	685867	Rn.146093	NM_001109484	ENSRNOG00000054140	Myl6	-	myosin light chain 6	protein-coding
10923	chr1	101080079	101091000	+	2890	NA	exon (NM_001008694, exon 2 of 7)	exon (NM_001008694, exon 2 of 7)	659	NM_001008694	494125	Rn.2997	NM_001008694	ENSRNOG00000043007	Rcn3	Rem1|Rlp49	reticulocalbin 3	protein-coding
4486	chr20	29520101	29524585	+	2889	NA	Intergenic	ID_B1|SINE|B4	-10961	NM_080906	140942	Rn.9775	NM_080906	ENSRNOG00000057078	Ddit4	Rtp801	DNA-damage-inducible transcript 4	protein-coding
Feb-65	chr10	82421475	82425238	+	2886	NA	Intergenic	MamTip3B|DNA|hAT-Tip100	-23871	NM_022296	64134	Rn.22727	NM_022296	ENSRNOG00000003728	Xylt2	xylt-II	xylosyltransferase 2	protein-coding
3789	chr1	226149096	226152883	+	2886	NA	intron (NM_031344, intron 1 of 11)	intron (NM_031344, intron 1 of 11)	1579	NM_031344	83512	Rn.162483	NM_031344	ENSRNOG00000020440	Fads2	Fadsd6	fatty acid desaturase 2	protein-coding
Apr-51	chr9	20390634	20394083	+	2884	NA	Intergenic	Intergenic	112719	NM_001198725	100362005	Rn.1223	NM_001198725	ENSRNOG00000025810	Grcc10	-	gene rich cluster, C10 gene	protein-coding
5075	chr2	8787794	8792867	+	2883	NA	Intergenic	Intergenic	57163	NM_001007797	309945	Rn.161886	NM_001007797	ENSRNOG00000045649	Arrdc3	LRRGT00048	arrestin domain containing 3	protein-coding
8612	chr20	4370916	4379526	+	2880	NA	intron (NM_212458, intron 1 of 6)	intron (NM_212458, intron 1 of 6)	4252	NM_212458	406165	Rn.107348	NM_212458	ENSRNOG00000000437	Agpat1	-	1-acylglycerol-3-phosphate O-acyltransferase 1	protein-coding
Apr-27	chr19	53985912	53989437	+	2876	NA	Intergenic	B4A|SINE|B4	175934	NM_001106190	292058	Rn.232068	NM_001106190	ENSRNOG00000017575	Gins2	RGD1311055	GINS complex subunit 2	protein-coding
4024	chr1	266199994	266204016	+	2876	NA	intron (NM_001024899, intron 5 of 11)	intron (NM_001024899, intron 5 of 11)	-53792	NM_001128083	688785	Rn.95112	NM_001128083	ENSRNOG00000019968	Trim8	-	tripartite motif-containing 8	protein-coding
5229	chr1	197020030	197025257	+	2876	NA	intron (NM_001012469, intron 9 of 9)	L2c|LINE|L2	26062	NM_001012469	308977	Rn.103248	NM_001012469	ENSRNOG00000015773	Il21r	-	interleukin 21 receptor	protein-coding
3426	chr2	187905712	187909136	+	2875	NA	intron (NM_001107687, intron 1 of 4)	intron (NM_001107687, intron 1 of 4)	1974	NM_001107687	310632	Rn.7929	NM_001107687	ENSRNOG00000023640	Rab25	-	RAB25, member RAS oncogene family	protein-coding
Mar-36	chr6	103087865	103092699	+	2874	NA	Intergenic	Intergenic	222792	NM_017172	29344	Rn.6142	NM_017172	ENSRNOG00000058646	Zfp36l1	Berg36|Brf1|ERF1|TIS11b|cMG1	zinc finger protein 36, C3H type-like 1	protein-coding
3187	chr14	107441325	107444510	+	2874	NA	Intergenic	Intergenic	140109	NM_001010961	360985	Rn.8102	NM_001010961	ENSRNOG00000009220	Tmem17	-	transmembrane protein 17	protein-coding
8912	chr3	11929726	11938636	+	2873	NA	intron (NM_001109885, intron 1 of 13)	intron (NM_001109885, intron 1 of 13)	12466	NM_001109885	362115	Rn.4205	NM_001109885	ENSRNOG00000015845	Niban2	Fam129b|RGD1307018	niban apoptosis regulator 2	protein-coding
4734	chr10	34232885	34237617	+	2872	NA	Intergenic	RLTR31_Mur|LTR|ERVK	-13424	NM_001012007	303090	Rn.20356	NM_001012007	ENSRNOG00000031138	Irgm	Ifggd3|Ifi1	immunity-related GTPase M	protein-coding
5175	chr10	55461475	55466648	+	2872	NA	Intergenic	MIRc|SINE|MIR	-14237	NM_001108828	363627	Rn.161281	NM_001108828	ENSRNOG00000022964	Rnf222	RGD1310573	ring finger protein 222	protein-coding
8161	chr14	107583886	107592045	+	2872	NA	Intergenic	Intergenic	29196	NM_001107240	305571	Rn.1970	NM_001107240	ENSRNOG00000009267	B3gnt2	B3gnt1	UDP-GlcNAc:betaGal beta-1,3-N-acetylglucosaminyltransferase 2	protein-coding
4362	chr2	200191013	200195373	+	2872	NA	intron (NM_024358, intron 1 of 33)	intron (NM_024358, intron 1 of 33)	6009	NM_024358	29492	Rn.65930	NM_024358	ENSRNOG00000018835	Notch2	-	notch receptor 2	protein-coding
Feb-97	chr5	100676704	100680099	+	2871	NA	intron (NR_110680, intron 1 of 1)	intron (NR_110680, intron 1 of 1)	27889	NR_110678	100910558	Rn.7615	NR_110678		LOC100910558	RGD1564859	uncharacterized LOC100910558	ncRNA
3481	chr8	60756024	60759503	+	2866	NA	Intergenic	Intergenic	-2602	NM_001106824	300732	Rn.6937	NM_001106824	ENSRNOG00000016413	Pstpip1	-	proline-serine-threonine phosphatase-interacting protein 1	protein-coding
4151	chr1	142377623	142381772	+	2865	NA	Intergenic	Intergenic	-182515	NM_019331	54281	Rn.3220	NM_019331	ENSRNOG00000011352	Furin	Pace|Pcsk3	furin (paired basic amino acid cleaving enzyme)	protein-coding
4595	chr3	92750124	92754717	+	2864	NA	intron (NM_012924, intron 1 of 19)	intron (NM_012924, intron 1 of 19)	31238	NM_012924	25406	Rn.1120	NM_012924	ENSRNOG00000006094	Cd44	CD44A|METAA|RHAMM	CD44 molecule (Indian blood group)	protein-coding
Feb-50	chr4	131755210	131759158	+	2863	NA	Intergenic	Intergenic	-158880	NM_001034131	297480	Rn.33321	NM_001034131	ENSRNOG00000009184	Foxp1	-	forkhead box P1	protein-coding
5072	chr2	52825318	52830388	+	2860	NA	Intergenic	B1_Rn|SINE|Alu	-278059	NM_001083911	29360	Rn.1451	NM_019192		Selenop	Sepp1	selenoprotein P	protein-coding
8968	chr3	112335580	112344546	+	2856	NA	intron (NM_022689, intron 1 of 6)	B1_Mur4|SINE|Alu	6081	NM_022689	64630	Rn.14789	NM_022689		Snap23	-	synaptosome associated protein 23	protein-coding
4842	chr1	1370091	1374931	+	2855	NA	intron (NM_001013063, intron 5 of 6)	intron (NM_001013063, intron 5 of 6)	69928	NM_001013063	292461	Rn.108852	NM_001013063		Raet1l	-	retinoic acid early transcript 1L	protein-coding
Apr-48	chr6	7009136	7012382	+	2853	NA	Intergenic	Intergenic	47555	NM_020076	56823	Rn.48675	NM_020076	ENSRNOG00000031263	Haao	-	3-hydroxyanthranilate 3,4-dioxygenase	protein-coding
6796	chr6	91701129	91707923	+	2851	NA	Intergenic	Intergenic	7417	NM_024152	79121	Rn.6993	NM_024152	ENSRNOG00000004791	Arf6	-	ADP-ribosylation factor 6	protein-coding
4004	chr8	71941338	71945340	+	2850	NA	Intergenic	Intergenic	28570	NM_001013109	300799	Rn.98325	NM_001013109		Dapk2	-	death-associated protein kinase 2	protein-coding
Feb-50	chr10	86548534	86551982	+	2850	NA	intron (NM_001047897, intron 1 of 3)	intron (NM_001047897, intron 1 of 3)	4220	NM_001047897	360618	Rn.202345	NM_001047897	ENSRNOG00000030445	Ormdl3	LRRGT00183	ORMDL sphingolipid biosynthesis regulator 3	protein-coding
10991	chr7	107624279	107635268	+	2849	NA	intron (NM_178097, intron 1 of 8)	intron (NM_178097, intron 1 of 8)	4514	NM_178097	338477	Rn.35223	NM_178097	ENSRNOG00000056714	Sla	Slap1	src-like adaptor	protein-coding
4278	chr1	219442270	219446546	+	2848	NA	TTS (NM_031527)	TTS (NM_031527)	4455	NM_031527	24668	Rn.2024	NM_031527	ENSRNOG00000018708	Ppp1ca	PP1alpha	protein phosphatase 1 catalytic subunit alpha	protein-coding
4506	chr7	139324029	139328533	+	2847	NA	Intergenic	Intergenic	54583	NM_001127456	300191	Rn.32236	NM_001127456	ENSRNOG00000053196	Slc48a1	HRG-1|Hrg1	solute carrier family 48 member 1	protein-coding
4257	chr12	37774283	37778538	+	2845	NA	Intergenic	Tigger17a|DNA|TcMar-Tigger	-28922	NM_001107139	304474	Rn.75968	NM_001107139	ENSRNOG00000029260	Pitpnm2	-	phosphatidylinositol transfer protein, membrane-associated 2	protein-coding
7040	chr17	15814046	15821084	+	2844	NA	intron (NM_001107341, intron 1 of 4)	B1_Rn|SINE|Alu	3433	NM_001107341	306810	Rn.3005	NM_001107341	ENSRNOG00000016525	Susd3	-	sushi domain containing 3	protein-coding
7364	chr5	151147736	151155098	+	2843	NA	Intergenic	B2_Rat2|SINE|B2	-20789	NM_024145	79113	Rn.11309	NM_024145	ENSRNOG00000009912	Fgr	p55-Fgr	FGR proto-oncogene, Src family tyrosine kinase	protein-coding
3454	chr2	116150750	116154202	+	2842	NA	intron (NM_001025147, intron 1 of 2)	intron (NM_001025147, intron 1 of 2)	9522	NM_001025147	499588	Rn.139484	NM_001025147	ENSRNOG00000009487	Gpr160	-	G protein-coupled receptor 160	protein-coding
Mar-27	chr6	44456423	44459748	+	2842	NA	Intergenic	Intergenic	-96177	NM_013060	25587	Rn.3272	NM_013060	ENSRNOG00000007237	Id2	Ac2-300	inhibitor of DNA binding 2	protein-coding
3785	chr13	90111280	90115063	+	2841	NA	Intergenic	Intergenic	-3672	NM_139103	245962	Rn.3705	NM_139103	ENSRNOG00000004737	Cd48	SLAMF2	Cd48 molecule	protein-coding
13023	chr15	61802548	61815569	+	2841	NA	Intergenic	Intergenic	-17648	NM_053520	85424	Rn.98640	NM_053520	ENSRNOG00000011762	Elf1	-	E74 like ETS transcription factor 1	protein-coding
Mar-34	chr6	102956516	102960048	+	2840	NA	Intergenic	Intergenic	354792	NM_017172	29344	Rn.6142	NM_017172	ENSRNOG00000058646	Zfp36l1	Berg36|Brf1|ERF1|TIS11b|cMG1	zinc finger protein 36, C3H type-like 1	protein-coding
Jun-43	chr8	132867280	132870621	+	2838	NA	promoter-TSS (NM_001102587)	promoter-TSS (NM_001102587)	-762	NM_001102587	100124593	Rn.217921	NM_001102587	ENSRNOG00000006319	Cxcr6	-	C-X-C motif chemokine receptor 6	protein-coding
Feb-23	chr9	93241046	93245467	+	2838	NA	intron (NM_001109663, intron 19 of 25)	intron (NM_001109663, intron 19 of 25)	70538	NM_001109663	301579	Rn.27285	NM_001109663	ENSRNOG00000025418	Armc9	RGD1305615	armadillo repeat containing 9	protein-coding
Apr-16	chr8	115130273	115133787	+	2838	NA	intron (NM_017150, intron 2 of 3)	intron (NM_017150, intron 2 of 3)	663	NM_017150	29283	Rn.3973	NM_017150	ENSRNOG00000011138	Rpl29	-	ribosomal protein L29	protein-coding
3525	chr14	81688770	81692293	+	2838	NA	Intergenic	RMER15|LTR|ERVL	-10878	NM_019182	29274	Rn.30015	NM_019182	ENSRNOG00000013930	Rnf4	-	ring finger protein 4	protein-coding
Feb-39	chr8	68576694	68580031	+	2838	NA	exon (NM_013095, exon 6 of 9)	exon (NM_013095, exon 6 of 9)	52267	NM_134398	171435	Rn.163023	NM_134398	ENSRNOG00000008424	Aagab	P34	alpha- and gamma-adaptin binding protein	protein-coding
4585	chr6	10666786	10671369	+	2838	NA	Intergenic	Intergenic	-5294	NM_001109274	500616	Rn.47568	NM_001109274	ENSRNOG00000028504	Socs5	RGD1564914	suppressor of cytokine signaling 5	protein-coding
11735	chr7	121477709	121489442	+	2837	NA	TTS (NM_024403)	TTS (NM_024403)	2852	NM_024403	79255	Rn.2423	NM_024403	ENSRNOG00000017801	Atf4	-	activating transcription factor 4	protein-coding
3436	chr12	17346297	17349731	+	2835	NA	intron (NM_001109062, intron 1 of 1)	intron (NM_001109062, intron 1 of 1)	10603	NM_001109062	498153	Rn.224807	NM_001109062	ENSRNOG00000001288	Gpr146	RGD1560731	G protein-coupled receptor 146	protein-coding
5808	chr3	33555481	33561287	+	2834	NA	Intergenic	Intergenic	-83232	NM_001108581	362132	Rn.23462	NM_001108581	ENSRNOG00000029447	Epc2	-	enhancer of polycomb homolog 2	protein-coding
3513	chr14	7316483	7319994	+	2834	NA	intron (NM_001107206, intron 1 of 19)	intron (NM_001107206, intron 1 of 19)	7407	NM_001107206	305152	Rn.214148	NM_001107206	ENSRNOG00000002232	Aff1	Mllt2	AF4/FMR2 family, member 1	protein-coding
5044	chr17	31490012	31495054	+	2833	NA	promoter-TSS (NM_001109119)	promoter-TSS (NM_001109119)	-612	NM_001109119	498736	Rn.37849	NM_001109119	ENSRNOG00000017558	Tubb2a	Tubb2b	tubulin, beta 2A class IIa	protein-coding
4753	chr13	100660741	100665492	+	2833	NA	Intergenic	Intergenic	9615	NM_053323	58970	Rn.34792	NM_053323	ENSRNOG00000003223	Degs1	Degs	delta(4)-desaturase, sphingolipid 1	protein-coding
4822	chr20	7168369	7173189	+	2831	NA	intron (NM_001024243, intron 2 of 4)	intron (NM_001024243, intron 2 of 4)	-28566	NM_001106377	294291	Rn.12781	NM_001106377	ENSRNOG00000054374	Smim29	RGD1564450	small integral membrane protein 29	protein-coding
5233	chr13	50740916	50746147	+	2831	NA	intron (NM_001107176, intron 2 of 6)	intron (NM_001107176, intron 2 of 6)	2825	NM_001107176	304802	Rn.154120	NM_001107176	ENSRNOG00000003059	Optc	-	opticin	protein-coding
Feb-66	chr8	12083771	12087535	+	2830	NA	Intergenic	Intergenic	197133	NM_001007660	300359	Rn.120577	NM_001007660	ENSRNOG00000005713	Ccdc82	-	coiled-coil domain containing 82	protein-coding
Feb-32	chr6	109282872	109286602	+	2830	NA	Intergenic	ID_B1|SINE|B4	-15696	NM_022197	314322	Rn.103750	NM_022197	ENSRNOG00000008015	Fos	c-fos	Fos proto-oncogene, AP-1 transcription factor subunit	protein-coding
Jun-22	chr7	118779009	118782429	+	2829	NA	intron (NM_013194, intron 2 of 39)	intron (NM_013194, intron 2 of 39)	11788	NM_013194	25745		NM_013194	ENSRNOG00000004860	Myh9l1	-	myosin, heavy chain 9, non-muscle-like 1	protein-coding
Feb-73	chr8	32420026	32423697	+	2829	NA	Intergenic	Intergenic	-93040	NM_012906	64312	Rn.1423	NM_012906	ENSRNOG00000047179	Aplp2	APLP-2|Apph|WALPLP2	amyloid beta precursor like protein 2	protein-coding
Feb-19	chr5	78497006	78500523	+	2827	NA	intron (NM_019340, intron 7 of 15)	intron (NM_019340, intron 7 of 15)	14871	NM_019340	54293	Rn.53900	NM_019340	ENSRNOG00000024501	Rgs3	SRB-RGS	regulator of G-protein signaling 3	protein-coding
7471	chr10	94733009	94740478	+	2827	NA	Intergenic	Intergenic	-84085	NM_001191926	498013	Rn.226435	NM_001191926	ENSRNOG00000012864	Ern1	RGD1559716	endoplasmic reticulum to nucleus signaling 1	protein-coding
5647	chr6	102878110	102883755	+	2827	NA	Intergenic	U1|snRNA|snRNA	-408006	NM_001108038	314265	Rn.16048	NM_001108038	ENSRNOG00000059875	Zfyve26	-	zinc finger FYVE-type containing 26	protein-coding
7077	chr2	141868860	141875935	+	2826	NA	Intergenic	Intergenic	362657	NM_001004262	310411	Rn.105874	NM_001004262	ENSRNOG00000013660	Cog6	-	component of oligomeric golgi complex 6	protein-coding
7539	chr12	37784575	37792112	+	2826	NA	Intergenic	Intergenic	-16989	NM_001107139	304474	Rn.75968	NM_001107139	ENSRNOG00000029260	Pitpnm2	-	phosphatidylinositol transfer protein, membrane-associated 2	protein-coding
3682	chr1	101893922	101897602	+	2826	NA	intron (NM_001107513, intron 6 of 8)	intron (NM_001107513, intron 6 of 8)	8148	NM_030847	81505	Rn.6782	NM_030847	ENSRNOG00000021104	Emp3	-	epithelial membrane protein 3	protein-coding
3062	chr14	108874074	108877134	+	2825	NA	intron (NM_001191683, intron 2 of 3)	intron (NM_001191683, intron 2 of 3)	48665	NM_001191683	305589	Rn.16729	NM_001013129	ENSRNOG00000007049	Bcl11a	-	BAF chromatin remodeling complex subunit BCL11A	protein-coding
Feb-05	chr5	114012074	114016277	+	2825	NA	5' UTR (NM_021835, exon 1 of 1)	5' UTR (NM_021835, exon 1 of 1)	102	NM_021835	24516	Rn.93714	NM_021835	ENSRNOG00000026293	Jun	-	Jun proto-oncogene, AP-1 transcription factor subunit	protein-coding
5217	chr1	47420931	47426146	+	2824	NA	Intergenic	(CTAT)n|Simple_repeat|Simple_repeat	78482	NM_001309449	308097		NM_001107455	ENSRNOG00000018915	Tagap	-	T-cell activation RhoGTPase activating protein	protein-coding
Feb-66	chr7	11449050	11452514	+	2824	NA	Intergenic	B1_Mur2|SINE|Alu	-5996	NM_054002	117107	Rn.23192	NM_054002	ENSRNOG00000020161	Zbtb7a	Lrf|OCZF|Zbtb7	zinc finger and BTB domain containing 7a	protein-coding
Feb-21	chr6	100121632	100126451	+	2822	NA	Intergenic	Intergenic	-112815	NM_022210	60661	Rn.4210	NM_022210	ENSRNOG00000008049	Max	-	MYC associated factor X	protein-coding
Feb-04	chr13	26745558	26748860	+	2821	NA	intron (NM_016993, intron 1 of 1)	intron (NM_016993, intron 1 of 1)	22165	NM_016993	24224	Rn.9996	NM_016993	ENSRNOG00000002791	Bcl2	Bcl-2	BCL2, apoptosis regulator	protein-coding
Apr-43	chr7	120646535	120649776	+	2821	NA	Intergenic	B4A|SINE|B4	-11563	NM_001173370	362959	Rn.23598	NM_001173370	ENSRNOG00000022802	Tmem184b	RGD1306591	transmembrane protein 184B	protein-coding
4091	chr9	10242100	10246189	+	2820	NA	intron (NM_001106877, intron 1 of 16)	intron (NM_001106877, intron 1 of 16)	27934	NM_001106877	301121	Rn.35756	NM_001106877	ENSRNOG00000045846	Rfx2	-	regulatory factor X2	protein-coding
Mar-95	chr20	7134185	7137578	+	2818	NA	promoter-TSS (NM_139327)	promoter-TSS (NM_139327)	-126	NM_139327	117062	Rn.228608	NM_139327	ENSRNOG00000000488	Hmga1	Hmgi|Hmgiy	high mobility group AT-hook 1	protein-coding
4386	chr5	154470649	154475033	+	2815	NA	Intergenic	Intergenic	-16762	NM_013058	25585	Rn.2760	NM_013058	ENSRNOG00000026124	Id3	-	inhibitor of DNA binding 3, HLH protein	protein-coding
5296	chr1	94599601	94604895	+	2813	NA	Intergenic	Intergenic	8596	NM_001013148	308543	Rn.9380	NM_001013148	ENSRNOG00000027724	Plekhf1	-	pleckstrin homology and FYVE domain containing 1	protein-coding
6403	chr6	9649666	9656067	+	2810	NA	intron (NM_017171, intron 1 of 13)	intron (NM_017171, intron 1 of 13)	107302	NR_144425	500612	Rn.154972	NR_144425		RGD1562146	-	RGD1562146	ncRNA
7281	chr13	55239987	55247266	+	2810	NA	Intergenic	Intergenic	-30573	NM_001105991	289407	Rn.14800	NM_001105991	ENSRNOG00000022480	Atp6v1g3	-	ATPase H+ transporting V1 subunit G3	protein-coding
Feb-85	chr6	76179062	76182545	+	2809	NA	Intergenic	Intergenic	-7283	NM_017283	29673	Rn.107278	NM_017283	ENSRNOG00000007114	Psma6	-	proteasome subunit alpha 6	protein-coding
6052	chr3	164462330	164468380	+	2808	NA	Intergenic	Intergenic	40853	NM_001301715	24253	Rn.6479	NM_024125	ENSRNOG00000057347	Cebpb	Il6dbp|NF-IL6|TCF5	CCAAT/enhancer binding protein beta	protein-coding
8363	chr10	34264868	34273229	+	2807	NA	Intergenic	RMER3|LTR|ERVK	-8945	NM_172019	246208	Rn.8717	NM_172019	ENSRNOG00000002470	Ifi47	-	interferon gamma inducible protein 47	protein-coding
5502	chr3	162628832	162634332	+	2806	NA	Intergenic	Intergenic	-52381	NM_001100838	296374	Rn.23808	NM_001100838	ENSRNOG00000019154	Zmynd8	Prkcbp1|spikar	zinc finger, MYND-type containing 8	protein-coding
5590	chr7	92675019	92680607	+	2806	NA	intron (NM_001130540, intron 1 of 10)	(GT)n|Simple_repeat|Simple_repeat	203579	NM_001130540	299907	Rn.106323	NM_001130540	ENSRNOG00000024886	Ext1	-	exostosin glycosyltransferase 1	protein-coding
Feb-37	chr5	173493539	173496974	+	2805	NA	promoter-TSS (NR_132445)	promoter-TSS (NR_132445)	-754	NR_132445	106182250	Rn.43453	NR_132445		LOC106182250	-	uncharacterized LOC106182250	ncRNA
4028	chr14	106071297	106075323	+	2804	NA	Intergenic	BC1_Rn|scRNA|scRNA	65224	NM_001100565	305549	Rn.22814	NM_001100565	ENSRNOG00000006329	Peli1	-	pellino E3 ubiquitin protein ligase 1	protein-coding
3471	chr14	45292402	45295871	+	2803	NA	Intergenic	Intergenic	-37010	NR_037399	100526626		NR_037399	ENSRNOG00000048183	Mir328b	rno-mir-328b	microRNA 328b	ncRNA
Feb-46	chr10	104199955	104203699	+	2803	NA	intron (NM_030846, intron 4 of 5)	intron (NM_030846, intron 4 of 5)	-22304	NM_001007674	303676	Rn.198914	NM_001007674	ENSRNOG00000003918	Slc25a19	-	solute carrier family 25 member 19	protein-coding
3812	chr14	81362419	81366229	+	2803	NA	exon (NM_001191680, exon 5 of 12)	exon (NM_001191680, exon 5 of 12)	1291	NM_001191680	305449	Rn.3100	NM_001191680	ENSRNOG00000012534	Mfsd10	RGD1311900|Tetran	major facilitator superfamily domain containing 10	protein-coding
4760	chr4	123415644	123420402	+	2802	NA	Intergenic	Intergenic	76719	NM_001037492	641603	Rn.190829	NM_001037492	ENSRNOG00000045821	Slc41a3	-	solute carrier family 41, member 3	protein-coding
7336	chr2	187987930	187995264	+	2802	NA	Intergenic	Intergenic	-2201	NM_001012079	310635	Rn.12255	NM_001012079	ENSRNOG00000020027	Arhgef2	-	Rho/Rac guanine nucleotide exchange factor 2	protein-coding
4495	chr2	125105087	125109580	+	2800	NA	Intergenic	Intergenic	214567	NM_001191606	294988	Rn.7482	NM_001191606	ENSRNOG00000010534	Ankrd50	RGD1311665	ankyrin repeat domain 50	protein-coding
Apr-44	chr6	10923094	10926536	+	2798	NA	intron (NM_001100756, intron 3 of 19)	intron (NM_001100756, intron 3 of 19)	12432	NM_001100756	362696	Rn.16768	NM_001100756	ENSRNOG00000014879	Ttc7a	Ttc7	tetratricopeptide repeat domain 7A	protein-coding
Mar-84	chr14	10663963	10667745	+	2798	NA	Intergenic	L1MCb|LINE|L1	-26945	NM_001108353	360914	Rn.2649	NM_001108353	ENSRNOG00000002217	Plac8	-	placenta associated 8	protein-coding
Feb-85	chr14	43893107	43896490	+	2797	NA	Intergenic	(TTTGTT)n|Simple_repeat|Simple_repeat	-4627	NM_022930	65024	Rn.54463	NM_022930	ENSRNOG00000002484	Chrna9	-	cholinergic receptor nicotinic alpha 9 subunit	protein-coding
Feb-30	chr2	189059399	189063127	+	2792	NA	Intergenic	Intergenic	-1180	NM_031006	81635	Rn.10056	NM_031006	ENSRNOG00000020744	Adar	-	adenosine deaminase, RNA-specific	protein-coding
Feb-92	chr18	28708901	28713191	+	2792	NA	Intergenic	Intergenic	57393	NM_001007628	291670	Rn.105695	NM_001007628	ENSRNOG00000032878	Cxxc5	-	CXXC finger protein 5	protein-coding
Apr-33	chr9	12860223	12865054	+	2791	NA	intron (NM_001135011, intron 4 of 9)	intron (NM_001135011, intron 4 of 9)	121753	NM_001135011	501095	Rn.204423	NM_001135011	ENSRNOG00000011321	Rftn1	2310015n21rik|RGD1310777|RGD1563347	raftlin lipid raft linker 1	protein-coding
Mar-84	chr7	120578031	120582613	+	2788	NA	promoter-TSS (NM_001130573)	promoter-TSS (NM_001130573)	-421	NM_001130573	366960	Rn.31639	NM_001130573	ENSRNOG00000012886	Maff	-	MAF bZIP transcription factor F	protein-coding
3590	chr1	250742353	250745941	+	2787	NA	intron (NM_181386, intron 5 of 9)	intron (NM_181386, intron 5 of 9)	-113418	NM_053646	114104	Rn.156958	NM_053646	ENSRNOG00000012196	Asah2	-	N-acylsphingosine amidohydrolase 2	protein-coding
Mar-88	chr2	208517689	208521275	+	2787	NA	intron (NR_126494, intron 1 of 6).2	Lx8|LINE|L1	-11382	NM_001302750	100911796	Rn.10457	NM_001302750	ENSRNOG00000015788	LOC100911796	Adora3|TGPCR1	adenosine receptor A3-like	protein-coding
5093	chr3	125226066	125231157	+	2786	NA	Intergenic	L2a|LINE|L2	-15013	NM_198779	362219	Rn.11612	NM_198779	ENSRNOG00000053201	Gpcpd1	Gde5|Prei4|RGD735140	glycerophosphocholine phosphodiesterase 1	protein-coding
7157	chr10	88833252	88840407	+	2785	NA	intron (NM_012747, intron 1 of 23)	intron (NM_012747, intron 1 of 23)	5404	NM_012747	25125	Rn.10247	NM_012747	ENSRNOG00000019742	Stat3	-	signal transducer and activator of transcription 3	protein-coding
Mar-96	chr13	69060884	69065978	+	2784	NA	intron (NM_022242, intron 5 of 13)	RMER1B|Other|Other	-72098	NM_001191671	289085	Rn.3844	NM_001191671	ENSRNOG00000028358	Edem3	RGD1561496	ER degradation enhancing alpha-mannosidase like protein 3	protein-coding
Feb-77	chr20	21821810	21827685	+	2783	NA	intron (NM_001107624, intron 4 of 14)	intron (NM_001107624, intron 4 of 14)	-135092	NM_001107623	309724	Rn.50686	NM_001107623	ENSRNOG00000027859	Tmem26	-	transmembrane protein 26	protein-coding
Feb-12	chr5	154532594	154535904	+	2782	NA	Intergenic	B3|SINE|B2	44646	NM_013058	25585	Rn.2760	NM_013058	ENSRNOG00000026124	Id3	-	inhibitor of DNA binding 3, HLH protein	protein-coding
6431	chr18	60984032	60990461	+	2781	NA	Intergenic	Intergenic	-231866	NR_037391	100526608		NR_037391	ENSRNOG00000035602	Mir3591	rno-mir-3591	microRNA 3591	ncRNA
Mar-17	chr8	6073671	6077986	+	2780	NA	Intergenic	MIR|SINE|MIR	-11853	NM_023987	78971	Rn.64578	NM_023987	ENSRNOG00000005731	Birc3	Birc2|IAP1	baculoviral IAP repeat-containing 3	protein-coding
3915	chr6	126480964	126484877	+	2780	NA	intron (NM_001191985, intron 4 of 9)	intron (NM_001191985, intron 4 of 9)	48694	NM_021655	24258	Rn.41024	NM_021655	ENSRNOG00000052549	Chga	-	chromogranin A	protein-coding
Feb-45	chr7	138037292	138041035	+	2779	NA	intron (NM_138832, intron 1 of 15)	CpG	467	NM_138832	170567	Rn.96943	NM_138832	ENSRNOG00000005291	Slc38a1	Ata1|GlnT|Sat1	solute carrier family 38, member 1	protein-coding
14630	chr1	47392385	47407013	+	2779	NA	Intergenic	Intergenic	-68287	NM_019357	54319	Rn.773	NM_019357	ENSRNOG00000018524	Ezr	Vil2	ezrin	protein-coding
6427	chr19	55370476	55376901	+	2777	NA	Intergenic	B2_Rat4|SINE|B2	-6335	NM_001077200	361430	Rn.20892	NM_001077200	ENSRNOG00000056786	Piezo1	Fam38a|Mib	piezo-type mechanosensitive ion channel component 1	protein-coding
3346	chr14	79347209	79350553	+	2777	NA	intron (NM_001034021, intron 1 of 13)	intron (NM_001034021, intron 1 of 13)	5382	NM_001034021	360956	Rn.203187	NM_001012152	ENSRNOG00000006400	Tbc1d14	SRF-2|UR-NR#2	TBC1 domain family, member 14	protein-coding
Apr-57	chr3	92830917	92834372	+	2777	NA	Intergenic	L2a|LINE|L2	-48986	NM_012924	25406	Rn.1120	NM_012924	ENSRNOG00000006094	Cd44	CD44A|METAA|RHAMM	CD44 molecule (Indian blood group)	protein-coding
3417	chr1	127035888	127039303	+	2772	NA	intron (NM_001106268, intron 2 of 2)	B1_Mur1|SINE|Alu	26981	NM_001106268	292999	Rn.13788	NM_001106268	ENSRNOG00000012698	Chsy1	-	chondroitin sulfate synthase 1	protein-coding
3779	chr1	204662548	204666325	+	2770	NA	intron (NM_001009706, intron 6 of 6)	intron (NM_001009706, intron 6 of 6)	46584	NM_001009706	361663	Rn.15275	NM_001009706	ENSRNOG00000017097	Lhpp	-	phospholysine phosphohistidine inorganic pyrophosphate phosphatase	protein-coding
Mar-57	chr19	55582065	55585520	+	2770	NA	Intergenic	Intergenic	-73332	NM_001108453	361431	Rn.128745	NM_001108453	ENSRNOG00000014723	Cbfa2t3	-	CBFA2/RUNX1 translocation partner 3	protein-coding
8509	chr19	49912800	49921307	+	2768	NA	intron (NM_001163273, intron 1 of 20)	intron (NM_001163273, intron 1 of 20)	-122372	NM_017168	29337	Rn.9751	NM_017168	ENSRNOG00000051986	Plcg2	-	phospholipase C, gamma 2	protein-coding
3582	chr1	266241145	266244725	+	2768	NA	Intergenic	Intergenic	-12862	NM_001128083	688785	Rn.95112	NM_001128083	ENSRNOG00000019968	Trim8	-	tripartite motif-containing 8	protein-coding
3571	chr12	25487847	25491416	+	2763	NA	Intergenic	ID_B1|SINE|B4	-7473	NM_053734	114553	Rn.38575	NM_053734	ENSRNOG00000001480	Ncf1	Ncf-1|p47phox	neutrophil cytosolic factor 1	protein-coding
8626	chr8	68643955	68652579	+	2762	NA	intron (NM_013095, intron 1 of 8)	(AC)n|Simple_repeat|Simple_repeat	30082	NM_013095	25631	Rn.10636	NM_013095	ENSRNOG00000008620	Smad3	Madh3|Smad 3|mad3	SMAD family member 3	protein-coding
3378	chr20	21594481	21597857	+	2760	NA	intron (NM_001107624, intron 1 of 14)	B4|SINE|B4	31185	NM_001107624	309728	Rn.204911	NM_001107624		Arid5b	-	AT-rich interaction domain 5B	protein-coding
6256	chr4	157612411	157618665	+	2759	NA	Intergenic	Intergenic	-31221	NM_001191785	314969	Rn.32804	NM_001191785	ENSRNOG00000018453	Nop2	Nol1	NOP2 nucleolar protein	protein-coding
Feb-57	chr10	40311350	40314605	+	2759	NA	Intergenic	ID_B1|SINE|B4	-9905	NM_001108826	363599	Rn.113408	NM_001108826	ENSRNOG00000010370	Tnip1	-	TNFAIP3 interacting protein 1	protein-coding
3289	chr1	250771190	250774477	+	2758	NA	intron (NM_181386, intron 5 of 9)	intron (NM_181386, intron 5 of 9)	-142104	NM_053646	114104	Rn.156958	NM_053646	ENSRNOG00000012196	Asah2	-	N-acylsphingosine amidohydrolase 2	protein-coding
5272	chr1	174933852	174939122	+	2758	NA	Intergenic	Intergenic	73762	NM_001106288	293410	Rn.92644	NM_001106288	ENSRNOG00000009910	Swap70	-	switching B-cell complex subunit SWAP70	protein-coding
Feb-57	chr2	188591832	188596287	+	2757	NA	intron (NM_053599, intron 1 of 4)	intron (NM_053599, intron 1 of 4)	2097	NM_053599	94268	Rn.8427	NM_053599	ENSRNOG00000020573	Efna1	B61	ephrin A1	protein-coding
4382	chr1	101012666	101017046	+	2757	NA	intron (NM_001108481, intron 1 of 5)	intron (NM_001108481, intron 1 of 5)	2034	NM_001108481	361568	Rn.71224	NM_001108481	ENSRNOG00000037247	Rras	p23	RAS related	protein-coding
6621	chr3	6289709	6296328	+	2756	NA	intron (NM_012805, intron 8 of 9)	intron (NM_012805, intron 8 of 9)	81202	NM_012805	25271	Rn.108206	NM_012805	ENSRNOG00000009446	Rxra	-	retinoid X receptor alpha	protein-coding
Feb-05	chr5	119997311	120002514	+	2754	NA	intron (NM_053466, intron 11 of 24)	intron (NM_053466, intron 11 of 24)	83992	NM_053466	84598	Rn.90191	NM_053466	ENSRNOG00000011157	Jak1	-	Janus kinase 1	protein-coding
Feb-69	chr20	48704025	48708192	+	2754	NA	intron (NM_001025038, intron 1 of 4)	intron (NM_001025038, intron 1 of 4)	685	NM_001025038	499465	Rn.160970	NM_001025038	ENSRNOG00000024221	Mettl24	-	methyltransferase like 24	protein-coding
Mar-61	chr9	12850232	12855291	+	2753	NA	intron (NM_001135011, intron 3 of 9)	intron (NM_001135011, intron 3 of 9)	111876	NM_001135011	501095	Rn.204423	NM_001135011	ENSRNOG00000011321	Rftn1	2310015n21rik|RGD1310777|RGD1563347	raftlin lipid raft linker 1	protein-coding
Mar-38	chr5	116728562	116731998	+	2753	NA	intron (NM_012988, intron 9 of 9)	intron (NM_012988, intron 9 of 9)	-308350	NM_080398	140581	Rn.32617	NM_080398	ENSRNOG00000007551	Patj	Inadl|Inadl2|RGD1565362	PATJ, crumbs cell polarity complex component	protein-coding
Feb-49	chr5	150197564	150201811	+	2752	NA	Intergenic	Intergenic	123376	NM_012617	24613	Rn.10310	NM_012617	ENSRNOG00000010531	Oprd1	-	opioid receptor, delta 1	protein-coding
4200	chr10	104576582	104580780	+	2752	NA	Intergenic	Intergenic	-2794	NM_053985	117056	Rn.29857	NM_053985	ENSRNOG00000006532	H3f3b	H3.3B	H3 histone family member 3B	protein-coding
Feb-54	chr3	150201301	150204753	+	2750	NA	Intergenic	B1_Mur3|SINE|Alu	-94134	NM_172223	282634	Rn.7752	NM_172223	ENSRNOG00000016975	Pxmp4	-	peroxisomal membrane protein 4	protein-coding
5007	chr4	126613810	126618815	+	2750	NA	TTS (NM_001108638)	TTS (NM_001108638)	93977	NM_001108638	362403	Rn.96303	NM_001108638		Slc25a26	SZGENESYMBOL2	solute carrier family 25 member 26	protein-coding
5037	chr1	8142361	8147396	+	2749	NA	intron (NM_024137, intron 1 of 7)	intron (NM_024137, intron 1 of 7)	15524	NM_024137	29721	Rn.9802	NM_024137	ENSRNOG00000011015	Hivep2	MIBP1	human immunodeficiency virus type I enhancer binding protein 2	protein-coding
3287	chr10	88304511	88307796	+	2748	NA	intron (NM_031047, intron 1 of 14)	intron (NM_031047, intron 1 of 14)	979	NM_031047	81679	Rn.11255	NM_031047	ENSRNOG00000015380	Jup	-	junction plakoglobin	protein-coding
3043	chr2	45477830	45480871	+	2747	NA	exon (NM_001107652, exon 1 of 2)	exon (NM_001107652, exon 1 of 2)	1448	NM_001107652	310097	Rn.8090	NM_001107652	ENSRNOG00000010971	Snx18	Snag1	sorting nexin 18	protein-coding
4209	chr6	102999213	103003420	+	2745	NA	Intergenic	Intergenic	311758	NM_017172	29344	Rn.6142	NM_017172	ENSRNOG00000058646	Zfp36l1	Berg36|Brf1|ERF1|TIS11b|cMG1	zinc finger protein 36, C3H type-like 1	protein-coding
3308	chr20	46489704	46493010	+	2742	NA	intron (NM_001106395, intron 2 of 3)	B4|SINE|B4	63279	NM_001106395	294515	Rn.24593	NM_001106395	ENSRNOG00000000299	Foxo3	Fkhrl1|Foxo3a	forkhead box O3	protein-coding
6004	chr14	17265454	17271456	+	2742	NA	intron (NM_001006958, intron 17 of 20)	(CTGCCT)n|Simple_repeat|Simple_repeat	-14807	NM_001010967	497009	Rn.101943	NM_001010967	ENSRNOG00000002273	Naaa	Asahl	N-acylethanolamine acid amidase	protein-coding
6251	chr1	219244055	219250304	+	2742	NA	Intergenic	Intergenic	-3086	NM_001011937	293654	Rn.98629	NM_001011937	ENSRNOG00000018029	Doc2g	Doc2gp	double C2-like domains, gamma	protein-coding
8698	chr10	75023286	75031982	+	2742	NA	intron (NM_001135921, intron 8 of 8)	intron (NM_001135921, intron 8 of 8)	-4731	NM_001105828	287608	Rn.7906	NM_001105828	ENSRNOG00000007845	Supt4h1	Supt4h2	SPT4 homolog, DSIF elongation factor subunit	protein-coding
Feb-20	chr5	21992961	21998579	+	2741	NA	Intergenic	(TG)n|Simple_repeat|Simple_repeat	132622	NR_126574	104845257		NR_126574		Lnc056	Lncsn056	long non-coding RNA 056	ncRNA
Feb-04	chr17	78878419	78882821	+	2741	NA	intron (NM_022705, intron 2 of 7)	RSINE1|SINE|B4	1557	NM_022705	64669	Rn.9674	NM_022705	ENSRNOG00000016403	Olah	Mch|Thedc1	oleoyl-ACP hydrolase	protein-coding
Jun-03	chr5	167027510	167030811	+	2741	NA	intron (NM_001106698, intron 1 of 4)	intron (NM_001106698, intron 1 of 4)	1281	NM_001106698	298655	Rn.17292	NM_001106698	ENSRNOG00000017523	H6pd	H6pdh	hexose-6-phosphate dehydrogenase (glucose 1-dehydrogenase)	protein-coding
4124	chr10	94489727	94493849	+	2740	NA	Intergenic	Intergenic	-3607	NM_001034848	24391	Rn.146351	NM_001034848	ENSRNOG00000011207	Gh1	Gh|Ghb1|RNGHGP	growth hormone 1	protein-coding
Feb-62	chr10	103740817	103744177	+	2739	NA	intron (NM_001191655, intron 2 of 9)	B3|SINE|B2	5335	NM_001191655	303670	Rn.214152	NM_001191655	ENSRNOG00000025669	Tmem104	RGD1307953	transmembrane protein 104	protein-coding
Mar-89	chr2	141790487	141793874	+	2738	NA	Intergenic	Intergenic	340946	NM_001191846	84482	Rn.116108	NM_001191846	ENSRNOG00000013397	Foxo1	Fkhr|Foxo1a	forkhead box O1	protein-coding
Feb-40	chr13	98536298	98539436	+	2737	NA	Intergenic	Intergenic	-7143	NM_031087	81751	Rn.11045	NM_031087	ENSRNOG00000002879	Psen2	-	presenilin 2	protein-coding
Feb-99	chr17	70639539	70642736	+	2735	NA	Intergenic	B1_Mur4|SINE|Alu	-42997	NM_057135	117276	Rn.10791	NM_057135	ENSRNOG00000018911	Pfkfb3	-	6-phosphofructo-2-kinase/fructose-2,6-biphosphatase 3	protein-coding
3265	chr10	109806629	109809892	+	2734	NA	intron (NM_022386, intron 1 of 2)	intron (NM_022386, intron 1 of 2)	3063	NM_022386	64188	Rn.17361	NM_022386	ENSRNOG00000036697	Mafg	-	MAF bZIP transcription factor G	protein-coding
Feb-44	chr1	222587193	222590535	+	2733	NA	intron (NM_021699, intron 1 of 16)	intron (NM_021699, intron 1 of 16)	1248	NM_021699	60328	Rn.42926	NM_021699	ENSRNOG00000021184	Mark2	-	microtubule affinity regulating kinase 2	protein-coding
3266	chr3	81341244	81344508	+	2733	NA	intron (NM_133405, intron 1 of 11)	intron (NM_133405, intron 1 of 11)	1233	NM_133405	170917	Rn.21150	NM_133405	ENSRNOG00000007478	Cry2	-	cryptochrome circadian regulator 2	protein-coding
3359	chr8	124515744	124519101	+	2731	NA	Intergenic	Intergenic	-118558	NM_031132	81810	Rn.9954	NM_031132	ENSRNOG00000013265	Tgfbr2	TGF-beta 2|Tgfbr2T	transforming growth factor, beta receptor 2	protein-coding
8196	chr3	164659397	164667591	+	2730	NA	Intergenic	Intergenic	-2038	NM_012637	24697	Rn.11317	NM_012637	ENSRNOG00000010574	Ptpn1	Ptp	protein tyrosine phosphatase, non-receptor type 1	protein-coding
Feb-03	chr7	41591965	41595566	+	2730	NA	Intergenic	B3|SINE|B2	118602	NM_053883	116663	Rn.4313	NM_053883	ENSRNOG00000023896	Dusp6	Mkp3	dual specificity phosphatase 6	protein-coding
Feb-83	chr7	37992247	37996428	+	2729	NA	Intergenic	Intergenic	181506	NM_017258	29618	Rn.1000	NM_017258	ENSRNOG00000004284	Btg1	-	BTG anti-proliferation factor 1	protein-coding
Feb-18	chr7	75755528	75758744	+	2729	NA	Intergenic	Intergenic	52717	NM_001126087	500855	Rn.224542	NM_001126087		Zfp706	Znf706	zinc finger protein 706	protein-coding
11561	chr1	124774759	124786318	+	2729	NA	intron (NM_001109147, intron 1 of 1)	intron (NM_001109147, intron 1 of 1)	22825	NM_001109147	499171	Rn.22229	NM_001109147	ENSRNOG00000015822	Klf13	RGD1565099	Kruppel-like factor 13	protein-coding
3331	chr1	65538683	65542012	+	2728	NA	promoter-TSS (NM_001108906)	promoter-TSS (NM_001108906)	-975	NM_001108906	365191	Rn.203178	NM_001108906	ENSRNOG00000043328	Chmp2a	RGD1305050	charged multivesicular body protein 2A	protein-coding
Feb-18	chr10	107253017	107256833	+	2725	NA	intron (NM_053910, intron 1 of 12)	intron (NM_053910, intron 1 of 12)	26310	NM_053910	116691	Rn.10672	NM_053910	ENSRNOG00000043381	Cyth1	Pscd1|Sec7	cytohesin 1	protein-coding
6646	chr19	55341823	55348467	+	2725	NA	intron (NM_001077200, intron 1 of 50)	intron (NM_001077200, intron 1 of 50)	22208	NM_001077200	361430	Rn.20892	NM_001077200	ENSRNOG00000056786	Piezo1	Fam38a|Mib	piezo-type mechanosensitive ion channel component 1	protein-coding
10021	chr14	106079961	106089980	+	2725	NA	Intergenic	Intergenic	-68607	NM_173147	286932	Rn.107171	NM_173147	ENSRNOG00000007125	Vps54	Vsp54	VPS54 subunit of GARP complex	protein-coding
Feb-14	chr5	76399594	76404106	+	2724	NA	intron (NM_031795, intron 1 of 8)	MER5C1|DNA|hAT-Charlie	15012	NM_031795	83626	Rn.24091	NM_031795	ENSRNOG00000015644	Ugcg	-	UDP-glucose ceramide glucosyltransferase	protein-coding
Feb-69	chr2	183669747	183674114	+	2724	NA	Intergenic	Intergenic	-2592	NM_001108553	361972	Rn.214714	NM_001108553	ENSRNOG00000010866	Tmem154	RGD1563262	transmembrane protein 154	protein-coding
Mar-77	chr17	13495413	13498788	+	2723	NA	Intergenic	Intergenic	-19176	NM_001170563	306790	Rn.16190	NM_001170563	ENSRNOG00000013679	Sema4d	-	semaphorin 4D	protein-coding
7949	chr10	94855072	94863019	+	2722	NA	intron (NM_031591, intron 8 of 8)	GA-rich|Low_complexity|Low_complexity	54157	NM_031591	29583	Rn.1878	NM_031591		Pecam1	CD31|Pecam	platelet and endothelial cell adhesion molecule 1	protein-coding
Mar-63	chr8	66602121	66605382	+	2720	NA	Intergenic	Intergenic	259725	NM_001007604	140661	Rn.973	NM_001007604	ENSRNOG00000013874	Rplp1	-	ribosomal protein lateral stalk subunit P1	protein-coding
6290	chr4	131824272	131830560	+	2720	NA	Intergenic	Intergenic	-229112	NM_001034131	297480	Rn.33321	NM_001034131	ENSRNOG00000009184	Foxp1	-	forkhead box P1	protein-coding
3207	chr1	65598792	65601997	+	2720	NA	Intergenic	Intergenic	23795	NM_024143	79111	Rn.207896	NM_024143	ENSRNOG00000019626	Slc27a5	BAL|rBAL-1	solute carrier family 27 member 5	protein-coding
Feb-35	chr7	11016368	11019601	+	2719	NA	intron (NM_019220, intron 1 of 6)	ID_B1|SINE|B4	159	NM_019220	29466	Rn.11495	NM_019220	ENSRNOG00000052025	Tle5	Aes|Grg|Grg-5	TLE family member 5, transcriptional modulator	protein-coding
3324	chr1	141769870	141773192	+	2719	NA	Intergenic	B4A|SINE|B4	-50409	NM_078623	140547	Rn.6847	NM_078623	ENSRNOG00000018522	Echs1	-	enoyl-CoA hydratase, short chain 1	protein-coding
3278	chr6	96552718	96555994	+	2716	NA	intron (NM_031085, intron 2 of 13)	intron (NM_031085, intron 2 of 13)	75113	NM_031085	81749	Rn.10398	NM_031085	ENSRNOG00000004873	Prkch	-	protein kinase C, eta	protein-coding
4136	chr16	19231254	19235388	+	2716	NA	Intergenic	B4A|SINE|B4	-8284	NM_001007684	306330	Rn.92653	NM_001007684	ENSRNOG00000014205	Klf2	Lklf	Kruppel-like factor 2	protein-coding
7585	chr2	31757880	31765463	+	2715	NA	intron (NM_013005, intron 6 of 14)	intron (NM_013005, intron 6 of 14)	54714	NM_013005	25513	Rn.10599	NM_013005	ENSRNOG00000018903	Pik3r1	PI3KA	phosphoinositide-3-kinase regulatory subunit 1	protein-coding
6451	chr5	151889005	151895454	+	2715	NA	intron (NM_001010966, intron 2 of 3)	intron (NM_001010966, intron 2 of 3)	5793	NM_001010966	366478	Rn.211496	NM_001010966	ENSRNOG00000000121	Pigv	RGD1309526	phosphatidylinositol glycan anchor biosynthesis, class V	protein-coding
7327	chr10	88791807	88799132	+	2714	NA	intron (NM_012747, intron 21 of 23)	intron (NM_012747, intron 21 of 23)	30737	NM_017064	24918	Rn.154399	NM_017064	ENSRNOG00000019496	Stat5a	Stat5	signal transducer and activator of transcription 5A	protein-coding
Mar-56	chr6	99922689	99926143	+	2714	NA	intron (NM_172034, intron 4 of 11)	PB1D7|SINE|Alu	40457	NM_172034	64511	Rn.8873	NM_172034	ENSRNOG00000007660	Fntb	-	farnesyltransferase, CAAX box, beta	protein-coding
5829	chr11	80253045	80258872	+	2712	NA	intron (NM_001107084, intron 1 of 9)	(GCC)n|Simple_repeat|Simple_repeat	168	NM_001107084	303836	Rn.20571	NM_001107084	ENSRNOG00000001843	Bcl6	-	BCL6, transcription repressor	protein-coding
3953	chr4	157608254	157612205	+	2712	NA	Intergenic	Intergenic	-36530	NM_001191785	314969	Rn.32804	NM_001191785	ENSRNOG00000018453	Nop2	Nol1	NOP2 nucleolar protein	protein-coding
6490	chr10	39100928	39107416	+	2709	NA	Intergenic	Intergenic	-5358	NM_012591	24508	Rn.6396	NM_012591	ENSRNOG00000008144	Irf1	-	interferon regulatory factor 1	protein-coding
Mar-20	chr3	150188175	150193693	+	2708	NA	Intergenic	Intergenic	-82041	NM_172223	282634	Rn.7752	NM_172223	ENSRNOG00000016975	Pxmp4	-	peroxisomal membrane protein 4	protein-coding
4114	chr20	21406540	21410652	+	2707	NA	intron (NM_001134576, intron 5 of 7)	intron (NM_001134576, intron 5 of 7)	91770	NM_001134576	361834	Rn.137452	NM_001134576	ENSRNOG00000000634	Cabcoco1	RGD1306739	ciliary associated calcium binding coiled-coil 1	protein-coding
Feb-30	chr5	120025560	120028888	+	2707	NA	intron (NM_053466, intron 1 of 24)	intron (NM_053466, intron 1 of 24)	56680	NM_053466	84598	Rn.90191	NM_053466	ENSRNOG00000011157	Jak1	-	Janus kinase 1	protein-coding
Feb-05	chr17	42632389	42635692	+	2706	NA	intron (NM_001024273, intron 3 of 14)	L1M2|LINE|L1	6181	NM_001024273	361245	Rn.14280	NM_001024273	ENSRNOG00000003094	Cmahp	Cmah	cytidine monophospho-N-acetylneuraminic acid hydroxylase, pseudogene	protein-coding
Mar-06	chr10	56847478	56850682	+	2703	NA	promoter-TSS (NM_001127521)	promoter-TSS (NM_001127521)	-978	NM_001127521	287452	Rn.228770	NM_001127521	ENSRNOG00000018829	RGD1308134	-	similar to RIKEN cDNA 1110020A23	protein-coding
Feb-69	chr2	44237071	44240338	+	2702	NA	Intergenic	Intergenic	-51371	NM_001008725	25205	Rn.12138	NM_001008725	ENSRNOG00000013963	Il6st	Ac1055|Gp130|Il-6rb	interleukin 6 signal transducer	protein-coding
Apr-36	chr7	126511497	126514831	+	2701	NA	Intergenic	Intergenic	-47440	NM_001009695	315196	Rn.129727	NM_001009695	ENSRNOG00000015750	Wnt7b	-	Wnt family member 7B	protein-coding
6899	chr15	34278661	34285558	+	2700	NA	promoter-TSS (NM_001012041)	promoter-TSS (NM_001012041)	-827	NM_001012041	305896	Rn.163277	NM_001012041	ENSRNOG00000019478	Irf9	Isgf3g	interferon regulatory factor 9	protein-coding
6971	chr7	124269147	124276116	+	2700	NA	intron (NM_130740, intron 1 of 10)	intron (NM_130740, intron 1 of 10)	13847	NM_130740	124461	Rn.17106	NM_130740	ENSRNOG00000009756	Pacsin2	SdpII	protein kinase C and casein kinase substrate in neurons 2	protein-coding
Feb-94	chr2	219451612	219455004	+	2700	NA	intron (NM_001134856, intron 2 of 15)	intron (NM_001134856, intron 2 of 15)	4963	NM_001134856	310806	Rn.147123	NM_001107718	ENSRNOG00000014515	Cdc14a	-	cell division cycle 14A	protein-coding
Mar-14	chr5	163141735	163145647	+	2699	NA	intron (NM_130426, intron 8 of 9)	intron (NM_130426, intron 8 of 9)	23608	NM_130426	156767	Rn.83633	NM_130426	ENSRNOG00000016575	Tnfrsf1b	Tnfr2	TNF receptor superfamily member 1B	protein-coding
3117	chr10	62294247	62297362	+	2696	NA	Intergenic	Intergenic	-3535	NR_106698	102466149		NR_106698	ENSRNOG00000046282	Mir6326	rno-mir-6326	microRNA 6326	ncRNA
Feb-99	chr1	166118027	166122724	+	2696	NA	Intergenic	Intergenic	-21579	NM_001107539	308864	Rn.2386	NM_001107539	ENSRNOG00000019319	Fchsd2	-	FCH and double SH3 domains 2	protein-coding
4943	chr6	9751789	9756730	+	2695	NA	TTS (NR_144425)	TTS (NR_144425)	5909	NR_144425	500612	Rn.154972	NR_144425		RGD1562146	-	RGD1562146	ncRNA
Feb-87	chr6	137229819	137236804	+	2693	NA	intron (NM_033230, intron 1 of 12)	intron (NM_033230, intron 1 of 12)	2890	NM_033230	24185	Rn.11422	NM_033230	ENSRNOG00000028629	Akt1	Akt	AKT serine/threonine kinase 1	protein-coding
Feb-74	chr9	65566857	65570229	+	2692	NA	intron (NM_001033864, intron 8 of 10)	(AACA)n|Simple_repeat|Simple_repeat	33915	NM_001033864	117279	Rn.204752	NM_057138	ENSRNOG00000012473	Cflar	Flip	CASP8 and FADD-like apoptosis regulator	protein-coding
4122	chr1	214249254	214253374	+	2692	NA	intron (NM_001033691, intron 3 of 8)	intron (NM_001033691, intron 3 of 8)	1141	NM_001033691	293624	Rn.101159	NM_001033691	ENSRNOG00000017414	Irf7	-	interferon regulatory factor 7	protein-coding
21127	chr8	45354623	45375748	+	2691	NA	intron (NM_001191792, intron 1 of 13)	intron (NM_001191792, intron 1 of 13)	9949	NM_001191792	315579	Rn.11924	NM_001191792	ENSRNOG00000008187	Ubash3b	RGD1310357|Sts-1|Sts1	ubiquitin associated and SH3 domain containing, B	protein-coding
9270	chr9	94299604	94308872	+	2690	NA	intron (NM_019145, intron 5 of 11)	intron (NM_019145, intron 5 of 11)	2020	NM_019145	25753	Rn.44634	NM_019145		Chrng	ACHRG	cholinergic receptor nicotinic gamma subunit	protein-coding
Feb-01	chr17	78607350	78611249	+	2690	NA	Intergenic	(TCCCT)n|Simple_repeat|Simple_repeat	-47686	NM_001025034	498796	Rn.105966	NM_001025034	ENSRNOG00000014886	Fam107b	-	family with sequence similarity 107, member B	protein-coding
Mar-84	chr20	6678203	6681685	+	2688	NA	intron (NM_001034188, intron 2 of 3)	MIR|SINE|MIR	-108153	NM_001110056	100126231	Rn.218365	NM_001110056		Mln	-	motilin	protein-coding
4536	chr11	86728241	86732775	+	2686	NA	intron (NM_012531, intron 1 of 4)	intron (NM_012531, intron 1 of 4)	-14423	NM_022584	50551	Rn.6300	NM_022584	ENSRNOG00000001890	Txnrd2	Tr3|Trxr2|Trxrd2	thioredoxin reductase 2	protein-coding
3395	chr10	94579253	94582646	+	2686	NA	Intergenic	Intergenic	-4437	NM_001007725	360647	Rn.162206	NM_001007725	ENSRNOG00000025143	Icam2	-	intercellular adhesion molecule 2	protein-coding
Feb-21	chr5	57185632	57188851	+	2685	NA	Intergenic	ORR1C1|LTR|ERVL-MaLR	-18631	NM_053287	24390	Rn.17157	NM_053287	ENSRNOG00000059461	B4galt1	Ggtb2	beta-1,4-galactosyltransferase 1	protein-coding
3325	chr7	61796789	61800112	+	2684	NA	intron (NM_001108100, intron 1 of 1)	intron (NM_001108100, intron 1 of 1)	279	NM_001108100	314862	Rn.23189	NM_001108100	ENSRNOG00000007821	Dyrk2	-	dual specificity tyrosine phosphorylation regulated kinase 2	protein-coding
3422	chr12	13838800	13842220	+	2684	NA	intron (NM_001107123, intron 2 of 34)	ZP3AR|Satellite|Satellite	32691	NM_001107123	304302	Rn.20495	NM_001107123	ENSRNOG00000024482	Tnrc18	Zfp469	trinucleotide repeat containing 18	protein-coding
Feb-11	chr2	142045001	142048310	+	2682	NA	Intergenic	Intergenic	188399	NM_001004262	310411	Rn.105874	NM_001004262	ENSRNOG00000013660	Cog6	-	component of oligomeric golgi complex 6	protein-coding
4751	chr15	108441915	108446664	+	2680	NA	Intergenic	RMER15|LTR|ERVL	-8858	NM_001109429	680794	Rn.131975	NM_001109429	ENSRNOG00000013835	Timm8a2	-	translocase of inner mitochondrial membrane 8A2	protein-coding
4224	chr2	240791415	240795637	+	2679	NA	intron (NM_001276711, intron 14 of 24)	intron (NM_001276711, intron 14 of 24)	96527	NM_001276711	81736	Rn.2411	NM_001276711	ENSRNOG00000023258	Nfkb1	EBP-1|NF-kB	nuclear factor kappa B subunit 1	protein-coding
12274	chr13	69066281	69078553	+	2679	NA	exon (NM_022242, exon 6 of 14)	exon (NM_022242, exon 6 of 14)	-63112	NM_001191671	289085	Rn.3844	NM_001191671	ENSRNOG00000028358	Edem3	RGD1561496	ER degradation enhancing alpha-mannosidase like protein 3	protein-coding
3356	chr10	88871435	88874789	+	2679	NA	intron (NM_001105841, intron 1 of 1)	intron (NM_001105841, intron 1 of 1)	1383	NM_001105841	287710	Rn.219686	NM_001105841	ENSRNOG00000019778	Cavin1	-	caveolae associated protein 1	protein-coding
5191	chr10	82292027	82297216	+	2679	NA	intron (NM_019164, intron 1 of 3)	intron (NM_019164, intron 1 of 3)	2246	NM_019164	29195	Rn.9899	NM_019164	ENSRNOG00000003304	Chad	-	chondroadherin	protein-coding
5248	chr9	98573638	98578884	+	2677	NA	intron (NM_031678, intron 9 of 22)	intron (NM_031678, intron 9 of 22)	21062	NM_031678	63840	Rn.25935	NM_031678	ENSRNOG00000020254	Per2	rPER2	period circadian regulator 2	protein-coding
Apr-13	chr19	55355766	55358777	+	2677	NA	intron (NM_001077200, intron 1 of 50)	MTE2a|LTR|ERVL-MaLR	10082	NM_001077200	361430	Rn.20892	NM_001077200	ENSRNOG00000056786	Piezo1	Fam38a|Mib	piezo-type mechanosensitive ion channel component 1	protein-coding
Feb-73	chr16	70865826	70869097	+	2674	NA	exon (NM_001024883, exon 5 of 5)	exon (NM_001024883, exon 5 of 5)	8181	NM_001024883	306549	Rn.39247	NM_001024883	ENSRNOG00000014628	Pomk	RGD1310810|Sgk196	protein-O-mannose kinase	protein-coding
5183	chr1	220990037	220995218	+	2671	NA	promoter-TSS (NM_199267)	promoter-TSS (NM_199267)	-143	NM_199267	309165	Rn.19480	NM_199267	ENSRNOG00000030888	Rela	NFkB|nos2	RELA proto-oncogene, NF-kB subunit	protein-coding
3144	chr19	55816265	55819407	+	2669	NA	Intergenic	PB1D7|SINE|Alu	-62725	NM_181388	353231	Rn.16437	NM_181388	ENSRNOG00000015150	Spg7	-	SPG7 matrix AAA peptidase subunit, paraplegin	protein-coding
3199	chr11	70652166	70655363	+	2668	NA	Intergenic	Intergenic	-35361	NM_031615	58820	Rn.64671	NM_031615	ENSRNOG00000001789	Zfp148	Zbp-89|Znf148	zinc finger protein 148	protein-coding
4102	chr3	164118010	164122110	+	2668	NA	Intergenic	Intergenic	-54297	NM_001025281	311651	Rn.153853	NM_001025281	ENSRNOG00000008354	Slc9a8	-	solute carrier family 9 member A8	protein-coding
3861	chr11	79572583	79576442	+	2667	NA	intron (NM_001013864, intron 3 of 11)	intron (NM_001013864, intron 3 of 11)	129224	NM_001013864	288010	Rn.206503	NM_001013864	ENSRNOG00000031669	Lpp	-	LIM domain containing preferred translocation partner in lipoma	protein-coding
Mar-46	chr4	131491087	131494931	+	2664	NA	intron (NM_001034131, intron 2 of 15)	intron (NM_001034131, intron 2 of 15)	105295	NM_001034131	297480	Rn.33321	NM_001034131	ENSRNOG00000009184	Foxp1	-	forkhead box P1	protein-coding
3890	chr3	22785986	22789874	+	2664	NA	Intergenic	Intergenic	-23997	NM_182953	360161	Rn.18744	NM_182953	ENSRNOG00000010897	Nek6	-	NIMA-related kinase 6	protein-coding
4493	chr10	112522176	112526667	+	2663	NA	Intergenic	RMER10A|LTR|ERVL	-957747	NM_001099461	678740	Rn.145806	NM_001099461		Vom2r1	-	vomeronasal 2 receptor, 1	protein-coding
3809	chr11	38032274	38036081	+	2662	NA	Intergenic	Intergenic	-1336	NM_134350	286918	Rn.10374	NM_134350	ENSRNOG00000001963	Mx2	Mx3	MX dynamin like GTPase 2	protein-coding
Feb-88	chr3	171027536	171032222	+	2662	NA	intron (NM_001033708, intron 11 of 11)	intron (NM_001033708, intron 11 of 11)	-8017	NM_001108965	366262	Rn.17628	NM_001108965	ENSRNOG00000006420	Rbm38	Rnpc1	RNA binding motif protein 38	protein-coding
3251	chr10	35696833	35700082	+	2661	NA	intron (NM_001109030, intron 3 of 6)	intron (NM_001109030, intron 3 of 6)	17770	NM_001109030	497895	Rn.12838	NM_001109030	ENSRNOG00000003068	Mrnip	RGD1564036	MRN complex interacting protein	protein-coding
5536	chr4	123710525	123716059	+	2661	NA	promoter-TSS (NM_017206)	promoter-TSS (NM_017206)	27	NM_017206	29464	Rn.9968	NM_017206	ENSRNOG00000009019	Slc6a6	-	solute carrier family 6 member 6	protein-coding
Apr-90	chr6	45620794	45624982	+	2660	NA	intron (NM_001082410, intron 1 of 8)	intron (NM_001082410, intron 1 of 8)	6273	NM_001082410	500636	Rn.30788	NM_001082410	ENSRNOG00000007370	Rnf144a	RGD1561737|Rnf144	ring finger protein 144A	protein-coding
Jun-97	chr4	113858850	113861745	+	2660	NA	Intergenic	Intergenic	6377	NM_001025416	312477	Rn.117974	NM_001025416	ENSRNOG00000007412	Dok1	Dok-1	docking protein 1	protein-coding
5560	chr3	161374086	161379644	+	2659	NA	Intergenic	CpG	32982	NM_001108605	362269	Rn.4193	NM_001108605	ENSRNOG00000016870	Pcif1	RGD1310800	PDX1 C-terminal inhibiting factor 1	protein-coding
Feb-04	chr5	154249333	154252535	+	2658	NA	intron (NM_001164143, intron 1 of 1)	ID_Rn2|SINE|ID	8720	NM_001164143	57302	Rn.48776	NM_020543	ENSRNOG00000009260	Cnr2	CB-2|CB2|CB2C|CNR2C	cannabinoid receptor 2	protein-coding
6336	chr7	104823589	104829923	+	2658	NA	intron (NM_001044245, intron 1 of 27)	intron (NM_001044245, intron 1 of 27)	124334	NM_001044245	314961	Rn.63466	NM_001044245	ENSRNOG00000058733	Asap1	Ddef1	ArfGAP with SH3 domain, ankyrin repeat and PH domain 1	protein-coding
6206	chr14	43978833	43985037	+	2657	NA	intron (NM_001013430, intron 1 of 2)	intron (NM_001013430, intron 1 of 2)	10652	NM_001013430	305341	Rn.20618	NM_001013430	ENSRNOG00000002540	Rhoh	-	ras homolog family member H	protein-coding
Feb-75	chr5	172597815	172601288	+	2656	NA	Intergenic	Intergenic	-49399	NM_001108698	362678	Rn.7678	NM_001108698	ENSRNOG00000036876	Faap20	RGD1308923	FA core complex associated protein 20	protein-coding
10752	chr20	47594173	47604923	+	2656	NA	intron (NM_001107638, intron 1 of 7)	intron (NM_001107638, intron 1 of 7)	2873	NM_001107638	309859	Rn.199077	NM_001107638	ENSRNOG00000026110	Scml4	-	Scm polycomb group protein like 4	protein-coding
3180	chr10	65039144	65042322	+	2655	NA	intron (NM_001172137, intron 2 of 45)	intron (NM_001172137, intron 2 of 45)	39802	NM_001172137	360570	Rn.106278	NM_001172137	ENSRNOG00000033101	Myo18a	-	myosin XVIIIa	protein-coding
Apr-32	chr8	48923145	48927275	+	2653	NA	promoter-TSS (NM_001109292)	promoter-TSS (NM_001109292)	-394	NM_001109292	500988	Rn.164112	NM_001109292	ENSRNOG00000053932	Ddx6	RGD1564560	DEAD-box helicase 6	protein-coding
3907	chr17	22852083	22855988	+	2653	NA	intron (NM_001008774, intron 1 of 2)	intron (NM_001008774, intron 1 of 2)	9931	NM_001008774	361230	Rn.62730	NM_001008774	ENSRNOG00000031495	Tmem170b	-	transmembrane protein 170B	protein-coding
Mar-00	chr9	98594557	98597455	+	2652	NA	intron (NM_031678, intron 1 of 22)	intron (NM_031678, intron 1 of 22)	1317	NM_031678	63840	Rn.25935	NM_031678	ENSRNOG00000020254	Per2	rPER2	period circadian regulator 2	protein-coding
3339	chr1	14627026	14630363	+	2652	NA	Intergenic	Intergenic	-169072	NM_001106269	293012	Rn.140572	NM_001106269	ENSRNOG00000012057	Olig3	-	oligodendrocyte transcription factor 3	protein-coding
6752	chr12	16077293	16084043	+	2651	NA	Intergenic	B4A|SINE|B4	-3598	NM_001107124	304315	Rn.37666	NM_001107124	ENSRNOG00000055583	Ttyh3	-	tweety family member 3	protein-coding
Feb-15	chr7	119734756	119738069	+	2649	NA	Intergenic	Intergenic	16254	NM_001034932	315114	Rn.17708	NM_001034932	ENSRNOG00000007300	C1qtnf6	Adiq|Ctrp6	C1q and TNF related 6	protein-coding
Feb-23	chr7	137182286	137186607	+	2646	NA	intron (NM_001108108, intron 1 of 18)	intron (NM_001108108, intron 1 of 18)	42276	NM_001108108	315272	Rn.3350	NM_001108108	ENSRNOG00000006995	Ano6	Tmem16f	anoctamin 6	protein-coding
May-43	chr5	162968850	162972191	+	2644	NA	intron (NM_001108006, intron 62 of 69)	intron (NM_001108006, intron 62 of 69)	148719	NM_001108006	313825	Rn.2644	NM_001108006	ENSRNOG00000016443	Vps13d	-	vacuolar protein sorting 13 homolog D	protein-coding
3195	chr15	42874859	42878052	+	2644	NA	intron (NM_017318, intron 2 of 30)	intron (NM_017318, intron 2 of 30)	67558	NM_133420	170945	Rn.9713	NM_133420	ENSRNOG00000017424	Chrna2	ACHR	cholinergic receptor nicotinic alpha 2 subunit	protein-coding
Feb-32	chr17	56175945	56179775	+	2644	NA	Intergenic	Intergenic	68457	NM_053847	116596	Rn.9939	NM_053847	ENSRNOG00000016378	Map3k8	D17TPL2|Tpl-2|Tpl2	mitogen-activated protein kinase kinase kinase 8	protein-coding
4268	chr1	32155469	32159735	+	2643	NA	Intergenic	Intergenic	-17465	NM_001013144	308069	Rn.64199	NM_001013144	ENSRNOG00000016372	Slc12a7	Kcc4	solute carrier family 12 member 7	protein-coding
Feb-93	chr19	16417437	16420728	+	2642	NA	intron (NM_001030044, intron 1 of 2)	CpG-8197	1265	NM_001030044	498918	Rn.141335	NM_001030044	ENSRNOG00000011180	Irx5	-	iroquois homeobox 5	protein-coding
Feb-31	chr6	10527896	10531525	+	2642	NA	Intergenic	Intergenic	-3441	NM_053522	85428	Rn.4169	NM_053522	ENSRNOG00000015415	Rhoq	Tc10	ras homolog family member Q	protein-coding
Mar-61	chr7	60912287	60916146	+	2639	NA	Intergenic	Intergenic	-53226	NM_134346	171337	Rn.95071	NM_134346	ENSRNOG00000007048	Rap1b	-	RAP1B, member of RAS oncogene family	protein-coding
4037	chr1	142081002	142085037	+	2639	NA	exon (NM_022286, exon 21 of 23)	exon (NM_022286, exon 21 of 23)	-4189	NM_001107529	308761	Rn.138438	NM_001107529	ENSRNOG00000013057	Prc1	-	protein regulator of cytokinesis 1	protein-coding
20339	chr14	71738516	71758853	+	2639	NA	intron (NM_013127, intron 1 of 7)	B2_Rat2|SINE|B2	5988	NM_013127	25668	Rn.11414	NM_013127	ENSRNOG00000003069	Cd38	ADPRC 1	CD38 molecule	protein-coding
Feb-55	chr10	43658670	43662123	+	2639	NA	Intergenic	ID_Rn2|SINE|ID	29291	NM_001008765	303163	Rn.220163	NM_001008765	ENSRNOG00000027008	Igtp	-	interferon gamma induced GTPase	protein-coding
Mar-03	chr4	10752494	10755795	+	2638	NA	intron (NM_001135872, intron 1 of 7)	intron (NM_001135872, intron 1 of 7)	-4853	NR_130137	104968332	Rn.139850	NR_130137		Aptr	-	Alu-mediated CDKN1A/p21 transcriptional regulator	ncRNA
7559	chr1	222204247	222211804	+	2636	NA	TTS (NM_022698)	TTS (NM_022698)	9491	NM_022698	64639	Rn.36696	NM_022698	ENSRNOG00000021147	Bad	Bad_v1|Bad_v2	BCL2-associated agonist of cell death	protein-coding
3522	chr1	137230803	137234323	+	2636	NA	intron (NM_001106271, intron 10 of 38)	B3A|SINE|B2	126509	NM_001039006	293023	Rn.16545	NM_001039006	ENSRNOG00000010959	Klhl25	RGD1310815	kelch-like family member 25	protein-coding
8375	chr10	55673067	55681440	+	2633	NA	intron (NM_012663, intron 4 of 4)	intron (NM_012663, intron 4 of 4)	1716	NM_012663	24803	Rn.12939	NM_012663	ENSRNOG00000006989	Vamp2	RATVAMPB|RATVAMPIR|SYB|Syb2	vesicle-associated membrane protein 2	protein-coding
Mar-22	chr15	55145564	55148984	+	2633	NA	intron (NM_017045, intron 19 of 28)	intron (NM_017045, intron 19 of 28)	20321	NM_001045843	691774	Rn.203876	NM_001045843	ENSRNOG00000015577	Lpar6	P2ry5	lysophosphatidic acid receptor 6	protein-coding
4180	chr10	4650684	4654862	+	2632	NA	Intergenic	Intergenic	-8203	NM_001034083	29140	Rn.6147	NM_001034083	ENSRNOG00000058739	Snn	-	stannin	protein-coding
7463	chr17	56121683	56129144	+	2632	NA	intron (NM_053847, intron 5 of 7)	intron (NM_053847, intron 5 of 7)	16010	NM_053847	116596	Rn.9939	NM_053847	ENSRNOG00000016378	Map3k8	D17TPL2|Tpl-2|Tpl2	mitogen-activated protein kinase kinase kinase 8	protein-coding
Feb-33	chr4	140890968	140895799	+	2630	NA	intron (NM_001305279, intron 1 of 11)	intron (NM_001305279, intron 1 of 11)	6739	NM_001305279	297504	Rn.224098	NM_001305279	ENSRNOG00000055365	Edem1	RGD1563633	ER degradation enhancing alpha-mannosidase like protein 1	protein-coding
Feb-32	chr16	7484728	7488958	+	2629	NA	intron (NM_054011, intron 3 of 8)	intron (NM_054011, intron 3 of 8)	51209	NM_001030037	306260	Rn.104104	NM_001030037	ENSRNOG00000019273	Capn7	-	calpain 7	protein-coding
7007	chr7	114378191	114385196	+	2629	NA	Intergenic	Intergenic	-4416	NM_021597	59117	Rn.234328	NM_021597	ENSRNOG00000008533	Ago2	Eif2c2	argonaute RISC catalytic component 2	protein-coding
Feb-17	chr2	250740970	250745285	+	2629	NA	intron (NM_001011929, intron 1 of 8)	intron (NM_001011929, intron 1 of 8)	1069	NM_001011929	292156	Rn.203013	NM_001011929	ENSRNOG00000012957	Sh3glb1	-	SH3 domain -containing GRB2-like endophilin B1	protein-coding
4783	chr10	83191219	83196000	+	2629	NA	intron (NM_001109039, intron 5 of 7)	intron (NM_001109039, intron 5 of 7)	-7923	NM_199081	287642	Rn.124916	NM_199081	ENSRNOG00000004510	Slc35b1	UGTrel1	solute carrier family 35, member B1	protein-coding
Feb-50	chr7	122407644	122411392	+	2628	NA	Intergenic	Intergenic	-47328	NM_031758	83567	Rn.10822	NM_031758	ENSRNOG00000018895	Mchr1	Gpr24|Mch-1r|Slc1	melanin-concentrating hormone receptor 1	protein-coding
Feb-84	chr4	157235275	157241757	+	2627	NA	TTS (NM_053908)	TTS (NM_053908)	-1662	NR_031915	100314049		NR_031915		Mir200c	rno-mir-200c	microRNA 200c	ncRNA
3250	chr10	19008757	19012005	+	2626	NA	intron (NM_130421, intron 3 of 20)	Lx7|LINE|L1	13858	NM_130421	155918	Rn.1057	NM_130421	ENSRNOG00000005620	Lcp2	Slp76	lymphocyte cytosolic protein 2	protein-coding
Feb-23	chr2	78209754	78212875	+	2625	NA	intron (NM_001034912, intron 3 of 8)	intron (NM_001034912, intron 3 of 8)	-51525	NM_001009652	294846	Rn.111017	NM_001009652	ENSRNOG00000059443	Zfp622	Znf622	zinc finger protein 622	protein-coding
Feb-89	chr12	38001610	38010697	+	2623	NA	intron (NM_001105928, intron 1 of 3)	intron (NM_001105928, intron 1 of 3)	21363	NM_001105928	288659	Rn.144032	NM_001105928	ENSRNOG00000001086	Vps37b	RGD1304576	VPS37B subunit of ESCRT-I	protein-coding
11117	chr3	22842213	22853328	+	2621	NA	intron (NM_001277232, intron 1 of 9)	intron (NM_001277232, intron 1 of 9)	17953	NM_001277232	360161	Rn.18744	NM_182953	ENSRNOG00000010897	Nek6	-	NIMA-related kinase 6	protein-coding
8035	chr1	226838562	226846595	+	2620	NA	Intergenic	B1F1|SINE|Alu	44578	NM_175577	25752	Rn.57361	NM_175577	ENSRNOG00000020884	Cd6	OX52	Cd6 molecule	protein-coding
3766	chr12	37671024	37674788	+	2620	NA	intron (NM_001113751, intron 2 of 3)	intron (NM_001113751, intron 2 of 3)	4537	NM_001113751	360804	Rn.40447	NM_001113751	ENSRNOG00000001070	Cdk2ap1	-	cyclin-dependent kinase 2 associated protein 1	protein-coding
3317	chr1	165516030	165519345	+	2619	NA	exon (NM_001005885, exon 7 of 8)	exon (NM_001005885, exon 7 of 8)	11312	NM_019354	54315	Rn.13333	NM_019354	ENSRNOG00000017854	Ucp2	-	uncoupling protein 2	protein-coding
Feb-79	chr3	2375911	2379688	+	2618	NA	Intergenic	RSINE1|SINE|B4	-18344	NM_001143750	499745	Rn.22790	NM_001143750	ENSRNOG00000009354	Nrarp	-	Notch-regulated ankyrin repeat protein	protein-coding
Mar-03	chr6	25234328	25237429	+	2618	NA	Intergenic	Intergenic	-24605	NM_017154	497811	Rn.202951	NM_017154	ENSRNOG00000007081	Xdh	XOR	xanthine dehydrogenase	protein-coding
Mar-06	chr7	61114144	61117448	+	2618	NA	Intergenic	RMER19B2|LTR|ERVK	-58573	NM_001017459	314859	Rn.162942	NM_001017459	ENSRNOG00000007286	Mdm1	-	Mdm1 nuclear protein	protein-coding
Feb-62	chr14	84550779	84554039	+	2616	NA	Intergenic	Intergenic	55939	NM_022196	60584	Rn.44379	NM_022196	ENSRNOG00000007002	Lif	-	LIF, interleukin 6 family cytokine	protein-coding
3232	chr10	104186547	104189777	+	2616	NA	Intergenic	Intergenic	-8639	NM_001007674	303676	Rn.198914	NM_001007674	ENSRNOG00000003918	Slc25a19	-	solute carrier family 25 member 19	protein-coding
6665	chr10	16766890	16773553	+	2615	NA	3' UTR (NM_053578, exon 4 of 4)	3' UTR (NM_053578, exon 4 of 4)	-18016	NM_001277157	303016	Rn.15177	NM_001277157	ENSRNOG00000020769	Crebrf	RGD1310862	CREB3 regulatory factor	protein-coding
Feb-49	chr9	95736625	95739772	+	2615	NA	Intergenic	Intergenic	48894	NM_001306054	103693239		NM_001306054		Arl4c	Arl4c-ps1	ADP ribosylation factor like GTPase 4C	protein-coding
Apr-80	chr5	146929455	146932633	+	2615	NA	3' UTR (NM_001013169, exon 14 of 14)	3' UTR (NM_001013169, exon 14 of 14)	-2548	NM_138524	171553	Rn.37737	NM_138524	ENSRNOG00000005935	A3galt2	-	alpha 1,3-galactosyltransferase 2	protein-coding
4232	chr12	13573945	13578175	+	2614	NA	intron (NM_001107122, intron 13 of 17)	intron (NM_001107122, intron 13 of 17)	67631	NM_001107122	304294	Rn.162100	NM_001107122	ENSRNOG00000001101	Rnf216	RGD1565135	ring finger protein 216	protein-coding
5440	chr6	103204190	103209628	+	2613	NA	Intergenic	Intergenic	106165	NM_017172	29344	Rn.6142	NM_017172	ENSRNOG00000058646	Zfp36l1	Berg36|Brf1|ERF1|TIS11b|cMG1	zinc finger protein 36, C3H type-like 1	protein-coding
4601	chr3	110068613	110073212	+	2612	NA	intron (NM_001270986, intron 1 of 2)	(GTGAGGCCT)n|Simple_repeat|Simple_repeat	-49763	NM_001013078	296074	Rn.103274	NM_001013078	ENSRNOG00000005888	Fsip1	-	fibrous sheath interacting protein 1	protein-coding
5675	chr3	12380914	12386587	+	2612	NA	Intergenic	Intergenic	120928	NM_133569	171100	Rn.162660	NM_133569	ENSRNOG00000016678	Angptl2	-	angiopoietin-like 2	protein-coding
4564	chr10	10972000	10976562	+	2609	NA	intron (NM_001008360, intron 2 of 6)	intron (NM_001008360, intron 2 of 6)	6623	NM_001008360	360480	Rn.101805	NM_001008360	ENSRNOG00000003328	Cdip1	RGD1310686	cell death-inducing p53 target 1	protein-coding
3886	chr10	95693728	95697612	+	2609	NA	Intergenic	CpG	-11138	NM_001005875	287772	Rn.15873	NM_001005875	ENSRNOG00000003117	Psmd12	-	proteasome 26S subunit, non-ATPase 12	protein-coding
May-44	chr7	34006168	34009510	+	2608	NA	intron (NM_001108082, intron 1 of 16)	B4A|SINE|B4	6333	NM_001108082	314743	Rn.17706	NM_001108082	ENSRNOG00000004148	Cdk17	Pctaire2|Pctk2	cyclin-dependent kinase 17	protein-coding
8275	chr5	48501722	48509995	+	2606	NA	Intergenic	Intergenic	-1347	NM_173322	286988	Rn.10967	NM_173322		Pnrc1	Prol2	proline-rich nuclear receptor coactivator 1	protein-coding
[truncated: 19,795 more rows]
