# Supplementary material for: Oxymatrine relieves high-fructose/fat-induced obesity via reprogramming the activity of lipid metabolism-related enhancer
Source: Front Endocrinol (Lausanne). 2023 Aug 4;14:1145575. doi: 10.3389/fendo.2023.1145575 (PMC10437059; doi:10.3389/fendo.2023.1145575)
Supplement: Supplementary file 1 [file DataSheet_1.zip › supplementary materials/Table_S3.xls]

PeakID (cmd=annotatePeaks.pl HFHF.bed rn6)	Chr	Start	End	Strand	Peak Score	Focus Ratio/Region Size	Annotation	Detailed Annotation	Distance to TSS	Nearest PromoterID	Entrez ID	Nearest Unigene	Nearest Refseq	Nearest Ensembl	Gene Name	Gene Alias	Gene Description	Gene Type
48515	chr2	80222123	80270636	+	42822	NA	intron (NM_053714, intron 9 of 12)	intron (NM_053714, intron 9 of 12)	46807	NM_001302889	100362554	Rn.25472	NM_001302889	ENSRNOG00000012017	Otulin	Fam105b	OTU deubiquitinase with linear linkage specificity	protein-coding
49847	chr1	134896115	134945960	+	40060	NA	Intergenic	B3A|SINE|B2	-49869	NM_001107523	308738	Rn.225034	NM_001107523	ENSRNOG00000012716	Chd2	-	chromodomain helicase DNA binding protein 2	protein-coding
37803	chr10	86413299	86451100	+	36126	NA	intron (NM_001107047, intron 7 of 7)	B1F|SINE|Alu	32358	NM_053403	84427	Rn.28109	NM_053403	ENSRNOG00000006990	Grb7	-	growth factor receptor bound protein 7	protein-coding
42865	chr10	66401128	66443991	+	30980	NA	intron (NM_001108284, intron 1 of 17)	intron (NM_001108284, intron 1 of 17)	59591	NM_001108284	360573	Rn.179021	NM_001108284		Ksr1	Ksr	kinase suppressor of ras 1	protein-coding
56910	chr15	108331135	108388043	+	26868	NA	intron (NM_001034937, intron 4 of 8)	intron (NM_001034937, intron 4 of 8)	16632	NM_001109386	679975	Rn.179130	NM_001109386	ENSRNOG00000025094	Gpr183	Ebi2	G protein-coupled receptor 183	protein-coding
31868	chr15	32799669	32831535	+	26036	NA	Intergenic	Intergenic	72331	NM_138910	192275	Rn.7262	NM_138910	ENSRNOG00000009090	Dad1	-	defender against cell death 1	protein-coding
32139	chr15	32831543	32863680	+	25427	NA	Intergenic	Intergenic	40322	NM_138910	192275	Rn.7262	NM_138910	ENSRNOG00000009090	Dad1	-	defender against cell death 1	protein-coding
29725	chr10	85437440	85467163	+	24866	NA	Intergenic	Intergenic	65363	NM_019378	56029	Rn.207205	NM_019378	ENSRNOG00000011475	Srcin1	P140|Snip	SRC kinase signaling inhibitor 1	protein-coding
32851	chr2	141809589	141842438	+	24215	NA	Intergenic	Intergenic	374779	NM_001191846	84482	Rn.116108	NM_001191846	ENSRNOG00000013397	Foxo1	Fkhr|Foxo1a	forkhead box O1	protein-coding
27929	chr6	7358649	7386576	+	24186	NA	Intergenic	Intergenic	48844	NM_001036626	298765	Rn.22055	NM_001036626	ENSRNOG00000005067	Zfp36l2	-	zinc finger protein 36, C3H type-like 2	protein-coding
26593	chr6	128705426	128732017	+	23554	NA	Intergenic	Intergenic	-2660	NM_001106762	299356	Rn.199826	NM_001106762	ENSRNOG00000005287	Syne3	RGD1304563	spectrin repeat containing, nuclear envelope family member 3	protein-coding
30214	chr7	107592313	107622525	+	23104	NA	intron (NM_178097, intron 1 of 8)	intron (NM_178097, intron 1 of 8)	26868	NM_178097	338477	Rn.35223	NM_178097	ENSRNOG00000056714	Sla	Slap1	src-like adaptor	protein-coding
36622	chr7	11932325	11968945	+	23050	NA	intron (NM_001033870, intron 2 of 11)	intron (NM_001033870, intron 2 of 11)	12633	NM_001033870	65278	Rn.98151	NM_023102	ENSRNOG00000018529	Csnk1g2	-	casein kinase 1, gamma 2	protein-coding
24717	chr7	116305412	116330127	+	22912	NA	Intergenic	Intergenic	-38400	NM_001017467	362934	Rn.3321	NM_001017467	ENSRNOG00000007091	Ly6e	-	lymphocyte antigen 6 family member E	protein-coding
25035	chr2	198679756	198704789	+	22187	NA	Intergenic	B3|SINE|B2	9104	NM_001008767	117514	Rn.2758	NM_001008767	ENSRNOG00000021201	Txnip	Vdup1	thioredoxin interacting protein	protein-coding
30728	chr2	43551027	43581753	+	21774	NA	Intergenic	RMER15|LTR|ERVL	-173186	NM_053887	116667	Rn.11081	NM_053887	ENSRNOG00000013177	Map3k1	Mekk1	mitogen-activated protein kinase kinase kinase 1	protein-coding
35130	chr5	172319274	172354402	+	21569	NA	promoter-TSS (NM_001015034)	promoter-TSS (NM_001015034)	-946	NM_001015034	366518	Rn.14734	NM_001015034	ENSRNOG00000013820	Tnfrsf14	-	TNF receptor superfamily member 14	protein-coding
42515	chr6	132514469	132556982	+	21413	NA	intron (NM_024147, intron 2 of 13)	intron (NM_024147, intron 2 of 13)	-25444	NR_031786	100313980		NR_031786	ENSRNOG00000035612	Mir342	rno-mir-342	microRNA 342	ncRNA
27997	chr5	47457501	47485496	+	20921	NA	Intergenic	Intergenic	-74516	NM_001135754	313125	Rn.212302	NM_001135754	ENSRNOG00000006170	Bach2	RGD1562865	BTB domain and CNC homolog 2	protein-coding
29178	chr5	78544157	78573333	+	20642	NA	intron (NM_019340, intron 11 of 15)	intron (NM_019340, intron 11 of 15)	74852	NM_019340	54293	Rn.53900	NM_019340	ENSRNOG00000024501	Rgs3	SRB-RGS	regulator of G-protein signaling 3	protein-coding
26214	chr10	17419602	17445814	+	20386	NA	intron (NM_019206, intron 1 of 20)	intron (NM_019206, intron 1 of 20)	11739	NM_019206	29398	Rn.4190	NM_019206	ENSRNOG00000004217	Stk10	-	serine/threonine kinase 10	protein-coding
37832	chr14	107595539	107633369	+	20369	NA	intron (NM_001107240, intron 2 of 2)	intron (NM_001107240, intron 2 of 2)	2707	NM_001107240	305571	Rn.1970	NM_001107240	ENSRNOG00000009267	B3gnt2	B3gnt1	UDP-GlcNAc:betaGal beta-1,3-N-acetylglucosaminyltransferase 2	protein-coding
28750	chr14	71734339	71763087	+	20179	NA	intron (NM_013127, intron 1 of 7)	B2_Rat2|SINE|B2	5959	NM_013127	25668	Rn.11414	NM_013127	ENSRNOG00000003069	Cd38	ADPRC 1	CD38 molecule	protein-coding
28990	chr5	76512572	76541560	+	19337	NA	Intergenic	ID_Rn2|SINE|ID	140228	NM_031795	83626	Rn.24091	NM_031795	ENSRNOG00000015644	Ugcg	-	UDP-glucose ceramide glucosyltransferase	protein-coding
21511	chr3	124590871	124612380	+	19139	NA	intron (NM_001037096, intron 1 of 10)	intron (NM_001037096, intron 1 of 10)	8642	NM_001037096	311437	Rn.8360	NM_001037096	ENSRNOG00000021261	Rassf2	-	Ras association domain family member 2	protein-coding
30913	chr20	3165769	3196680	+	19022	NA	TTS (NM_001008886)	TTS (NM_001008886)	5100	NM_001008886	294228	Rn.196348	NM_001008886	ENSRNOG00000000777	RT1-S3	H2-T23|RT-BM1|RT1-BM1|RTBM1	RT1 class Ib, locus S3	protein-coding
36479	chr10	75923134	75959611	+	19017	NA	Intergenic	Intergenic	224879	NM_053665	114124	Rn.163146	NM_053665	ENSRNOG00000002373	Akap1	Akap84	A-kinase anchoring protein 1	protein-coding
21884	chr2	189235892	189257774	+	18558	NA	intron (NM_017020, intron 1 of 9)	intron (NM_017020, intron 1 of 9)	7719	NM_017020	24499	Rn.1716	NM_017020	ENSRNOG00000020811	Il6r	IL6R1|Il6ra	interleukin 6 receptor	protein-coding
23616	chr8	124380034	124403648	+	18547	NA	intron (NM_031132, intron 1 of 8)	intron (NM_031132, intron 1 of 8)	7023	NM_031132	81810	Rn.9954	NM_031132	ENSRNOG00000013265	Tgfbr2	TGF-beta 2|Tgfbr2T	transforming growth factor, beta receptor 2	protein-coding
32832	chr7	127039621	127072451	+	18519	NA	intron (NM_001134861, intron 1 of 12)	intron (NM_001134861, intron 1 of 12)	2020	NM_001134861	300129	Rn.99537	NM_001134861	ENSRNOG00000017022	Cerk	-	ceramide kinase	protein-coding
31755	chr8	77272790	77304543	+	17910	NA	exon (NM_012597, exon 6 of 9)	exon (NM_012597, exon 6 of 9)	109582	NM_012597	24538	Rn.1195	NM_012597	ENSRNOG00000060338	Lipc	-	lipase C, hepatic type	protein-coding
22189	chr3	7720168	7742355	+	17761	NA	Intergenic	Intergenic	64497	NM_001107825	311836	Rn.218540	NM_001107825	ENSRNOG00000013694	Ntng2	-	netrin G2	protein-coding
17664	chr16	1896210	1913872	+	17422	NA	intron (NM_001108393, intron 6 of 23)	intron (NM_001108393, intron 6 of 23)	-74150	NM_172243	282819	Rn.2923	NM_172243	ENSRNOG00000010558	Ppif	CyP-D|CypD|PPIase	peptidylprolyl isomerase F	protein-coding
26583	chr15	7886157	7912738	+	17205	NA	intron (NM_001108371, intron 2 of 3)	intron (NM_001108371, intron 2 of 3)	289145	NM_001107252	305751	Rn.98363	NM_001107252	ENSRNOG00000008565	Nkiras1	-	NFKB inhibitor interacting Ras-like 1	protein-coding
29201	chr8	33613540	33642739	+	17117	NA	intron (NM_001017381, intron 1 of 8)	intron (NM_001017381, intron 1 of 8)	32910	NM_001017381	315532	Rn.203677	NM_001017381	ENSRNOG00000008904	Fli1	-	Fli-1 proto-oncogene, ETS transcription factor	protein-coding
27120	chr3	163378707	163405825	+	17054	NA	intron (NM_001135718, intron 9 of 43)	intron (NM_001135718, intron 9 of 43)	85556	NM_001135718	311647	Rn.224665	NM_001135718	ENSRNOG00000006952	Prex1	RGD1306534	phosphatidylinositol-3,4,5-trisphosphate-dependent Rac exchange factor 1	protein-coding
17556	chr16	19359409	19376963	+	17009	NA	intron (NM_053998, intron 2 of 7)	intron (NM_053998, intron 2 of 7)	8590	NM_053998	117103	Rn.16064	NM_053998	ENSRNOG00000014621	Rab8a	Mel|Rab8	RAB8A, member RAS oncogene family	protein-coding
28466	chr6	96484367	96512831	+	16655	NA	intron (NM_031085, intron 1 of 13)	intron (NM_031085, intron 1 of 13)	19356	NM_031085	81749	Rn.10398	NM_031085	ENSRNOG00000004873	Prkch	-	protein kinase C, eta	protein-coding
54767	chr8	33824439	33879204	+	16578	NA	intron (NM_012555, intron 3 of 7)	intron (NM_012555, intron 3 of 7)	35435	NM_012555	24356	Rn.88756	NM_012555	ENSRNOG00000008941	Ets1	Ets-1|Etsoncb|Tpl1	ETS proto-oncogene 1, transcription factor	protein-coding
21206	chr13	98600710	98621914	+	16516	NA	Intergenic	L1M5|LINE|L1	-3975	NM_019312	54260	Rn.22498	NM_019312	ENSRNOG00000002969	Itpkb	IP3K B	inositol-trisphosphate 3-kinase B	protein-coding
22324	chr8	12059314	12081636	+	16404	NA	Intergenic	Intergenic	181955	NM_001007660	300359	Rn.120577	NM_001007660	ENSRNOG00000005713	Ccdc82	-	coiled-coil domain containing 82	protein-coding
29571	chr12	46815854	46845423	+	16281	NA	intron (NM_001012147, intron 1 of 9)	intron (NM_001012147, intron 1 of 9)	14441	NM_001012147	360820	Rn.75	NM_001012147	ENSRNOG00000001149	Pxn	-	paxillin	protein-coding
17283	chr17	42436749	42454030	+	16268	NA	Intergenic	Intergenic	-23336	NM_001014009	306934	Rn.202381	NM_001014009	ENSRNOG00000018804	Ripor2	Ab2-162|Fam65b|RGD1306939	RHO family interacting cell polarization regulator 2	protein-coding
20268	chr17	42484042	42504308	+	16248	NA	Intergenic	ID_B1|SINE|B4	-72122	NM_001014009	306934	Rn.202381	NM_001014009	ENSRNOG00000018804	Ripor2	Ab2-162|Fam65b|RGD1306939	RHO family interacting cell polarization regulator 2	protein-coding
18729	chr1	204781572	204800299	+	16190	NA	intron (NM_001107556, intron 1 of 4)	intron (NM_001107556, intron 1 of 4)	14803	NM_001107556	309060	Rn.12282	NM_001107556	ENSRNOG00000061348	Fam53b	RGD1310799	family with sequence similarity 53, member B	protein-coding
24493	chr15	51731913	51756404	+	16188	NA	Intergenic	Intergenic	-12820	NM_017086	25148	Rn.44371	NM_017086	ENSRNOG00000017828	Egr3	-	early growth response 3	protein-coding
18227	chr8	45310282	45328507	+	15952	NA	intron (NM_001191792, intron 1 of 13)	intron (NM_001191792, intron 1 of 13)	55740	NM_001191792	315579	Rn.11924	NM_001191792	ENSRNOG00000008187	Ubash3b	RGD1310357|Sts-1|Sts1	ubiquitin associated and SH3 domain containing, B	protein-coding
29405	chr17	78522009	78551412	+	15936	NA	intron (NM_001025034, intron 1 of 3)	intron (NM_001025034, intron 1 of 3)	24903	NM_001025034	498796	Rn.105966	NM_001025034	ENSRNOG00000014886	Fam107b	-	family with sequence similarity 107, member B	protein-coding
18817	chr8	45359201	45378016	+	15790	NA	intron (NM_001191792, intron 1 of 13)	intron (NM_001191792, intron 1 of 13)	6526	NM_001191792	315579	Rn.11924	NM_001191792	ENSRNOG00000008187	Ubash3b	RGD1310357|Sts-1|Sts1	ubiquitin associated and SH3 domain containing, B	protein-coding
23899	chr1	273886900	273910797	+	15570	NA	intron (NM_001164103, intron 1 of 14)	intron (NM_001164103, intron 1 of 14)	44600	NM_031552	25230	Rn.76589	NM_031552	ENSRNOG00000012820	Add3	-	adducin 3	protein-coding
17223	chr19	19729728	19746949	+	15391	NA	Intergenic	Intergenic	-11257	NM_053396	84420	Rn.161712	NM_053396	ENSRNOG00000014776	Adcy7	-	adenylate cyclase 7	protein-coding
20697	chr10	106872924	106893619	+	15211	NA	Intergenic	Intergenic	27174	NM_022274	64041	Rn.54471	NM_022274	ENSRNOG00000050819	Birc5	AP14	baculoviral IAP repeat-containing 5	protein-coding
21876	chr20	46700375	46722249	+	15102	NA	intron (NM_001047940, intron 1 of 3)	Lx9|LINE|L1	3950	NM_001047940	499469	Rn.116758	NM_001047940		LOC499469	-	Ab2-018	protein-coding
26106	chr9	15227148	15253252	+	15099	NA	Intergenic	B4A|SINE|B4	-25377	NM_001025707	316214	Rn.22098	NM_001025707	ENSRNOG00000014666	Tfeb	Tcfeb	transcription factor EB	protein-coding
20846	chr10	85064775	85085619	+	15045	NA	intron (NM_172021, intron 7 of 9)	intron (NM_172021, intron 7 of 9)	9653	NM_172021	266764	Rn.33571	NM_172021	ENSRNOG00000009370	Tbkbp1	Prosapip2	TBK1 binding protein 1	protein-coding
25749	chr8	77352977	77378724	+	14985	NA	intron (NM_012597, intron 1 of 8)	intron (NM_012597, intron 1 of 8)	32398	NM_012597	24538	Rn.1195	NM_012597	ENSRNOG00000060338	Lipc	-	lipase C, hepatic type	protein-coding
17990	chr7	119723973	119741961	+	14915	NA	Intergenic	Intergenic	-16729	NM_013195	25746	Rn.5832	NM_013195	ENSRNOG00000048636	Il2rb	IL2RBC	interleukin 2 receptor subunit beta	protein-coding
21133	chr8	77331809	77352940	+	14864	NA	intron (NM_012597, intron 1 of 8)	intron (NM_012597, intron 1 of 8)	55874	NM_012597	24538	Rn.1195	NM_012597	ENSRNOG00000060338	Lipc	-	lipase C, hepatic type	protein-coding
27780	chr1	198511225	198539003	+	14779	NA	Intergenic	Intergenic	-3521	NM_001025001	308990	Rn.98391	NM_001025001	ENSRNOG00000016978	LOC308990	-	hypothetical protein LOC308990	protein-coding
15607	chr6	10763099	10778704	+	14641	NA	Intergenic	URR1A|DNA|hAT-Charlie	96530	NM_001109274	500616	Rn.47568	NM_001109274	ENSRNOG00000028504	Socs5	RGD1564914	suppressor of cytokine signaling 5	protein-coding
16990	chr16	81418206	81435194	+	14636	NA	intron (NM_031574, intron 1 of 23)	intron (NM_031574, intron 1 of 23)	7539	NM_031574	29372	Rn.224604	NM_031574	ENSRNOG00000017671	Rasa3	R-ras gap	RAS p21 protein activator 3	protein-coding
20322	chr3	124664207	124684527	+	14603	NA	intron (NM_017316, intron 2 of 15)	B3A|SINE|B2	49885	NM_017316	50622	Rn.11963	NM_017316	ENSRNOG00000021262	Slc23a2	SVCT2	solute carrier family 23 member 2	protein-coding
22633	chr4	131712701	131735332	+	14601	NA	Intergenic	Intergenic	-125712	NM_001034131	297480	Rn.33321	NM_001034131	ENSRNOG00000009184	Foxp1	-	forkhead box P1	protein-coding
16737	chr6	76255685	76272420	+	14501	NA	Intergenic	URR1B|DNA|hAT-Charlie	6405	NM_001105720	25493	Rn.12550	NM_001105720	ENSRNOG00000007390	Nfkbia	RL/IF-1	NFKB inhibitor alpha	protein-coding
16415	chr5	153771515	153787928	+	14425	NA	intron (NM_001012746, intron 1 of 3)	B1_Rn|SINE|Alu	2341	NM_001012746	362627	Rn.162116	NM_001012746	ENSRNOG00000018576	Rcan3	Dscr1l2	RCAN family member 3	protein-coding
16120	chr7	107874535	107890653	+	14306	NA	Intergenic	Intergenic	22834	NM_001013219	362924	Rn.8110	NM_001013219	ENSRNOG00000008209	St3gal1	Siat4a	ST3 beta-galactoside alpha-2,3-sialyltransferase 1	protein-coding
27361	chr1	166564443	166591802	+	14301	NA	intron (NM_001270604, intron 2 of 30)	intron (NM_001270604, intron 2 of 30)	-11423	NR_031886	100314240		NR_031886	ENSRNOG00000035601	Mir139	rno-mir-139	microRNA 139	ncRNA
14459	chr2	197772025	197786482	+	14238	NA	Intergenic	Intergenic	-6959	NM_021846	60430	Rn.129914	NM_021846		Mcl1	-	MCL1 apoptosis regulator, BCL2 family member	protein-coding
15261	chr20	7194034	7209293	+	14097	NA	intron (NM_001024243, intron 1 of 4)	intron (NM_001024243, intron 1 of 4)	6629	NM_001024243	294292	Rn.195252	NM_001024243	ENSRNOG00000061176	Nudt3	-	nudix hydrolase 3	protein-coding
49328	chr10	106284472	106333798	+	14045	NA	intron (NM_001113497, intron 1 of 5)	intron (NM_001113497, intron 1 of 5)	2102	NM_001113497	83788	Rn.91127	NM_031837		Sept9	Eseptin|Msf|Slpa	septin 9	protein-coding
30560	chr10	86848346	86878904	+	14038	NA	Intergenic	Intergenic	-6905	NM_031528	24705	Rn.91057	NM_031528	ENSRNOG00000009972	Rara	-	retinoic acid receptor, alpha	protein-coding
24011	chr5	153419861	153443870	+	13962	NA	Intergenic	Intergenic	-75224	NM_130425	156726	Rn.34220	NM_130425	ENSRNOG00000054217	Runx3	-	runt-related transcription factor 3	protein-coding
25925	chr1	196864430	196890353	+	13903	NA	intron (NM_001039611, intron 3 of 8)	intron (NM_001039611, intron 3 of 8)	5660	NM_001039611	361645	Rn.17063	NM_001039611	ENSRNOG00000015218	Nsmce1	RGD1307760	NSE1 homolog, SMC5-SMC6 complex component	protein-coding
16161	chr4	66047761	66063920	+	13839	NA	intron (NM_173045, intron 1 of 8)	MER2|DNA|TcMar-Tigger	6255	NM_173045	252832	Rn.42053	NM_173045	ENSRNOG00000013948	Zc3hav1	ARTD13|PARP13|Zap	zinc finger CCCH-type containing, antiviral 1	protein-coding
19543	chr3	6211757	6231298	+	13778	NA	intron (NM_012805, intron 1 of 9)	intron (NM_012805, intron 1 of 9)	9711	NM_012805	25271	Rn.108206	NM_012805	ENSRNOG00000009446	Rxra	-	retinoid X receptor alpha	protein-coding
15056	chr10	57418317	57433371	+	13598	NA	Intergenic	PB1|SINE|Alu	-36603	NM_019124	54190	Rn.5876	NM_019124	ENSRNOG00000005015	Rabep1	-	rabaptin, RAB GTPase binding effector protein 1	protein-coding
14654	chr5	22005585	22020237	+	13589	NA	Intergenic	MLTR11B|LTR|ERVK	115481	NR_126574	104845257		NR_126574		Lnc056	Lncsn056	long non-coding RNA 056	ncRNA
18269	chr19	59803645	59821912	+	13582	NA	Intergenic	B4|SINE|B4	60633	NM_152935	266601	Rn.2143	NM_152935	ENSRNOG00000019980	Tomm20	-	translocase of outer mitochondrial membrane 20	protein-coding
14755-2	chr11	73247413	73262166	+	13570	NA	Intergenic	Intergenic	175807	NM_001034006	619382	Rn.208307	NM_001034006	ENSRNOG00000001730	Acap2	Centb2|cnt-b2	ArfGAP with coiled-coil, ankyrin repeat and PH domains 2	protein-coding
14917	chr14	91645778	91660693	+	13328	NA	Intergenic	Intergenic	64295	NM_001106018	289778	Rn.57983	NM_001106018	ENSRNOG00000037621	Spata48	RGD1309870	spermatogenesis associated 48	protein-coding
20172	chr16	1752544	1772714	+	13224	NA	intron (NM_001108393, intron 1 of 23)	intron (NM_001108393, intron 1 of 23)	13438	NM_001108393	361103	Rn.1712	NM_001108393	ENSRNOG00000010488	Zmiz1	Rai17	zinc finger, MIZ-type containing 1	protein-coding
15451	chr8	33764212	33779661	+	13191	NA	Intergenic	Intergenic	-44450	NM_012555	24356	Rn.88756	NM_012555	ENSRNOG00000008941	Ets1	Ets-1|Etsoncb|Tpl1	ETS proto-oncogene 1, transcription factor	protein-coding
18721	chr20	27669394	27688113	+	13188	NA	Intergenic	RMER10B|LTR|ERVL	4055	NM_001024976	294430	Rn.12813	NM_001024976	ENSRNOG00000037757	Calhm6	Fam26f|RGD1304835	calcium homeostasis modulator family member 6	protein-coding
14799	chr1	197010470	197025267	+	13163	NA	exon (NM_001012469, exon 5 of 10)	exon (NM_001012469, exon 5 of 10)	21287	NM_001012469	308977	Rn.103248	NM_001012469	ENSRNOG00000015773	Il21r	-	interleukin 21 receptor	protein-coding
14219	chr1	85368313	85382530	+	13043	NA	Intergenic	Intergenic	-4667	NM_133290	79426	Rn.82737	NM_133290	ENSRNOG00000058388	Zfp36	Tis11	zinc finger protein 36	protein-coding
22606	chr7	119816920	119839524	+	13040	NA	intron (NM_001130577, intron 2 of 11)	intron (NM_001130577, intron 2 of 11)	7682	NM_001130577	500906	Rn.154985	NM_001130577	ENSRNOG00000007679	Cyth4	Pscd4|RGD1564842	cytohesin 4	protein-coding
13580	chr14	107516850	107530428	+	12997	NA	Intergenic	Intergenic	93522	NM_001107240	305571	Rn.1970	NM_001107240	ENSRNOG00000009267	B3gnt2	B3gnt1	UDP-GlcNAc:betaGal beta-1,3-N-acetylglucosaminyltransferase 2	protein-coding
14767	chr1	47540281	47555046	+	12885	NA	Intergenic	Intergenic	-45643	NM_001309449	308097		NM_001107455	ENSRNOG00000018915	Tagap	-	T-cell activation RhoGTPase activating protein	protein-coding
20621	chr3	6264950	6285569	+	12885	NA	intron (NM_012805, intron 2 of 9)	(GT)n|Simple_repeat|Simple_repeat	63443	NM_012805	25271	Rn.108206	NM_012805	ENSRNOG00000009446	Rxra	-	retinoid X receptor alpha	protein-coding
17724	chr13	98664318	98682040	+	12825	NA	intron (NM_019312, intron 2 of 7)	intron (NM_019312, intron 2 of 7)	57892	NM_019312	54260	Rn.22498	NM_019312	ENSRNOG00000002969	Itpkb	IP3K B	inositol-trisphosphate 3-kinase B	protein-coding
18655	chr10	73891159	73909812	+	12778	NA	Intergenic	Intergenic	1816	NR_031823	100314000		NR_031823	ENSRNOG00000035480	Mir21	rno-mir-21	microRNA 21	ncRNA
13014	chr4	131759441	131772453	+	12763	NA	Intergenic	Intergenic	-167643	NM_001034131	297480	Rn.33321	NM_001034131	ENSRNOG00000009184	Foxp1	-	forkhead box P1	protein-coding
19888	chr6	103189473	103209359	+	12702	NA	Intergenic	Intergenic	113658	NM_017172	29344	Rn.6142	NM_017172	ENSRNOG00000058646	Zfp36l1	Berg36|Brf1|ERF1|TIS11b|cMG1	zinc finger protein 36, C3H type-like 1	protein-coding
36295	chr18	28705621	28741914	+	12686	NA	Intergenic	B3A|SINE|B2	-57582	NM_001107395	307500	Rn.165349	NM_001107395	ENSRNOG00000019177	Psd2	-	pleckstrin and Sec7 domain containing 2	protein-coding
12928	chr7	12444653	12457579	+	12678	NA	intron (NM_001108069, intron 1 of 9)	intron (NM_001108069, intron 1 of 9)	6397	NM_001108069	314621	Rn.12052	NM_001108069	ENSRNOG00000014287	Stk11	Lkb1	serine/threonine kinase 11	protein-coding
14072	chr2	44235692	44249762	+	12676	NA	Intergenic	Intergenic	-47348	NM_001008725	25205	Rn.12138	NM_001008725	ENSRNOG00000013963	Il6st	Ac1055|Gp130|Il-6rb	interleukin 6 signal transducer	protein-coding
14251	chr20	44271825	44286074	+	12662	NA	Intergenic	Intergenic	-23885	NM_001170483	499461	Rn.141375	NM_001170483	ENSRNOG00000000597	Ccn6	RGD1564120|Wisp3	cellular communication network factor 6	protein-coding
20032	chr13	52968692	52988722	+	12628	NA	intron (NM_001105990, intron 1 of 35)	intron (NM_001105990, intron 1 of 35)	2185	NM_001105990	289397	Rn.214166	NM_001105990	ENSRNOG00000008471	Kif21b	-	kinesin family member 21B	protein-coding
22513	chr10	106214605	106237116	+	12591	NA	intron (NM_176856, intron 2 of 7)	intron (NM_176856, intron 2 of 7)	-15341	NM_031837	83788	Rn.91127	NM_031837		Sept9	Eseptin|Msf|Slpa	septin 9	protein-coding
12937	chr6	91825641	91838576	+	12574	NA	Intergenic	(TTCC)n|Simple_repeat|Simple_repeat	134999	NM_024152	79121	Rn.6993	NM_024152	ENSRNOG00000004791	Arf6	-	ADP-ribosylation factor 6	protein-coding
23142	chr10	107165559	107188699	+	12551	NA	Intergenic	ID_B1|SINE|B4	104106	NM_053910	116691	Rn.10672	NM_053910	ENSRNOG00000043381	Cyth1	Pscd1|Sec7	cytohesin 1	protein-coding
19769	chr7	37499942	37519709	+	12486	NA	Intergenic	Intergenic	-303006	NM_017258	29618	Rn.1000	NM_017258	ENSRNOG00000004284	Btg1	-	BTG anti-proliferation factor 1	protein-coding
14850	chr19	55735821	55750669	+	12450	NA	Intergenic	Charlie1a|DNA|hAT-Charlie	73584	NM_207613	361432	Rn.18406	NM_207613	ENSRNOG00000027954	Cdh15	-	cadherin 15	protein-coding
16447	chr1	197871966	197888411	+	12428	NA	intron (NM_001048180, intron 7 of 8)	intron (NM_001048180, intron 7 of 8)	4763	NM_001048180	89817	Rn.11069	NM_134456	ENSRNOG00000049181	Sh2b1	Sh2-b|Sh2b|Sh2bpsm1	SH2B adaptor protein 1	protein-coding
13438	chr10	37621192	37634628	+	12425	NA	Intergenic	Intergenic	33332	NM_001007608	287280	Rn.3477	NM_001007608	ENSRNOG00000005828	Skp1	Skp1a	S-phase kinase-associated protein 1	protein-coding
17102	chr3	8811634	8828734	+	12422	NA	intron (NM_001024782, intron 2 of 3)	B3|SINE|B2	-12556	NM_001013081	296621	Rn.32623	NM_001013081	ENSRNOG00000016794	Phyhd1	-	phytanoyl-CoA dioxygenase domain containing 1	protein-coding
23537	chr7	104593656	104617191	+	12422	NA	intron (NM_001126267, intron 1 of 12)	intron (NM_001126267, intron 1 of 12)	36372	NM_001126267	299909	Rn.105890	NM_001126267	ENSRNOG00000061246	Fam49b	RGD1307697	family with sequence similarity 49, member B	protein-coding
13207	chr8	115051109	115064314	+	12370	NA	Intergenic	Intergenic	-11384	NM_001100547	300980	Rn.104502	NM_001100547	ENSRNOG00000010789	Dusp7	mkp-X	dual specificity phosphatase 7	protein-coding
15151	chr1	238961697	238976846	+	12304	NA	Intergenic	Intergenic	88392	NM_031776	83585	Rn.24783	NM_031776	ENSRNOG00000018282	Gda	Cypin	guanine deaminase	protein-coding
12870	chr5	143107701	143120569	+	12286	NA	intron (NM_001077671, intron 3 of 5)	intron (NM_001077671, intron 3 of 5)	5996	NM_001077671	313587	Rn.234344	NM_001077671	ENSRNOG00000009131	Zc3h12a	MCPIP-1|RGD1306776|Reg1	zinc finger CCCH type containing 12A	protein-coding
14005	chr19	37574518	37588521	+	12273	NA	exon (NM_001100660, exon 14 of 22)	exon (NM_001100660, exon 14 of 22)	13406	NM_001100660	291974	Rn.105873	NM_001100660	ENSRNOG00000017604	Ripor1	Fam65a|RGD1307772	RHO family interacting cell polarization regulator 1	protein-coding
12749	chr2	80396263	80409010	+	12217	NA	intron (NM_001037648, intron 1 of 9)	intron (NM_001037648, intron 1 of 9)	6036	NM_001037648	310190	Rn.162566	NM_001037648	ENSRNOG00000012109	Otulinl	Fam105a	OTU deubiquitinase with linear linkage specificity like	protein-coding
15357	chr1	164498127	164513482	+	12195	NA	intron (NM_012910, intron 1 of 15)	B4A|SINE|B4	3352	NM_012910	25387	Rn.34876	NM_012910	ENSRNOG00000030404	Arrb1	BARRES	arrestin, beta 1	protein-coding
15848	chr19	49824113	49839959	+	12180	NA	intron (NM_001163273, intron 1 of 20)	MTC|LTR|ERVL-MaLR	39763	NM_001163273	292051	Rn.144180	NM_001163273	ENSRNOG00000013178	Cmip	RGD1306101|c-Mip	c-Maf-inducing protein	protein-coding
15344	chr4	157732023	157747365	+	12139	NA	exon (NM_001106622, exon 4 of 7)	exon (NM_001106622, exon 4 of 7)	3505	NM_001106622	297602	Rn.162788	NM_001106622	ENSRNOG00000027552	Tapbpl	-	TAP binding protein-like	protein-coding
19419	chr1	219536891	219556308	+	12121	NA	Intergenic	Intergenic	-2270	NM_012776	25238	Rn.13010	NM_012776	ENSRNOG00000018985	Grk2	Adrbk1|BARK1|GRK-2	G protein-coupled receptor kinase 2	protein-coding
12879	chr5	47515952	47528829	+	12091	NA	Intergenic	Intergenic	-23624	NM_001135754	313125	Rn.212302	NM_001135754	ENSRNOG00000006170	Bach2	RGD1562865	BTB domain and CNC homolog 2	protein-coding
28474	chr7	11154540	11183012	+	12089	NA	intron (NM_031567, intron 2 of 9)	ID_B1|SINE|B4	16738	NM_031567	29228	Rn.86582	NM_031567	ENSRNOG00000004505	Nfic	-	nuclear factor I/C	protein-coding
18977	chr3	114774906	114793881	+	12040	NA	Intergenic	ORR1A4|LTR|ERVL-MaLR	9050	NR_032264	100314100		NR_032264	ENSRNOG00000036445	Mir147	rno-mir-147	microRNA 147	ncRNA
17095	chr16	1793987	1811080	+	12032	NA	intron (NM_001108393, intron 2 of 23)	intron (NM_001108393, intron 2 of 23)	-20272	NR_106690	102465157		NR_106690	ENSRNOG00000046554	Mir3075	rno-mir-3075	microRNA 3075	ncRNA
15285	chr7	12508190	12523473	+	12015	NA	TTS (NM_017165)	TTS (NM_017165)	2853	NM_001039849	29328	Rn.3647	NM_017165	ENSRNOG00000013604	Gpx4	Gshpx-4|Phgpx|gpx-4|snGpx	glutathione peroxidase 4	protein-coding
26242	chr5	152837664	152863904	+	11984	NA	intron (NM_001108687, intron 2 of 11)	intron (NM_001108687, intron 2 of 11)	69346	NM_001108687	362625	Rn.29300	NM_001108687	ENSRNOG00000017087	Man1c1	-	mannosidase, alpha, class 1C, member 1	protein-coding
27651	chr4	58384503	58412152	+	11984	NA	Intergenic	L1MB2|LINE|L1	-53937	NR_031837	100314008		NR_031837	ENSRNOG00000035463	Mir29b1	Mir29b-1|rno-mir-29b-1	microRNA 29b-1	ncRNA
19777	chr19	52479910	52499685	+	11945	NA	intron (NM_001108452, intron 2 of 3)	PB1D10|SINE|Alu	9636	NM_001108452	361422	Rn.98506	NM_001108452	ENSRNOG00000016257	Cotl1	Clp	coactosin-like F-actin binding protein 1	protein-coding
14965	chr20	8871652	8886615	+	11943	NA	intron (NM_001012175, intron 8 of 8)	intron (NM_001012175, intron 8 of 8)	182685	NM_001012175	361816	Rn.136939	NM_001012175		Zfand3	Tex27	zinc finger AN1-type containing 3	protein-coding
29664	chr18	28626358	28656020	+	11871	NA	Intergenic	Intergenic	-12464	NM_001007628	291670	Rn.105695	NM_001007628	ENSRNOG00000032878	Cxxc5	-	CXXC finger protein 5	protein-coding
13495	chr19	59747602	59761095	+	11804	NA	Intergenic	B4A|SINE|B4	119063	NM_152935	266601	Rn.2143	NM_152935	ENSRNOG00000019980	Tomm20	-	translocase of outer mitochondrial membrane 20	protein-coding
13710	chr18	57482560	57496268	+	11799	NA	Intergenic	Intergenic	26420	NM_012492	24176	Rn.10206	NM_012492	ENSRNOG00000019217	Adrb2	-	adrenoceptor beta 2	protein-coding
17268	chr2	188704706	188721972	+	11796	NA	Intergenic	Intergenic	-6359	NM_001106446	295248	Rn.73830	NM_001106446	ENSRNOG00000020640	Zbtb7b	Zfp67	zinc finger and BTB domain containing 7B	protein-coding
23428	chr6	25073584	25097010	+	11737	NA	intron (NM_138890, intron 1 of 5)	intron (NM_138890, intron 1 of 5)	9150	NM_138890	192249	Rn.229018	NM_138890	ENSRNOG00000007744	Ehd3	Ehd2	EH-domain containing 3	protein-coding
16767	chr6	126323979	126340744	+	11709	NA	Intergenic	Intergenic	-20891	NM_001033065	299258	Rn.205745	NM_001033065	ENSRNOG00000007699	Golga5	Ret-II	golgin A5	protein-coding
22309	chr16	2961079	2983386	+	11650	NA	intron (NM_001106061, intron 1 of 9)	intron (NM_001106061, intron 1 of 9)	13949	NM_001106061	290541	Rn.11687	NM_001106061	ENSRNOG00000014363	Arhgef3	-	Rho guanine nucleotide exchange factor 3	protein-coding
21431	chr2	189194716	189216145	+	11636	NA	TTS (NM_017020)	TTS (NM_017020)	49122	NM_017020	24499	Rn.1716	NM_017020	ENSRNOG00000020811	Il6r	IL6R1|Il6ra	interleukin 6 receptor	protein-coding
38301	chr8	11995637	12033936	+	11599	NA	Intergenic	L2|LINE|L2	126266	NM_001007660	300359	Rn.120577	NM_001007660	ENSRNOG00000005713	Ccdc82	-	coiled-coil domain containing 82	protein-coding
19651	chr20	7988061	8007710	+	11592	NA	intron (NM_001012174, intron 5 of 10)	B3A|SINE|B2	-54310	NM_001107642	309900	Rn.254	NM_001107642	ENSRNOG00000000507	Tulp1	-	tubby like protein 1	protein-coding
14897	chr1	1928589	1943484	+	11561	NA	Intergenic	Intergenic	-2383	NM_001107469	308266	Rn.102144	NM_001107469	ENSRNOG00000016041	Zc3h12d	-	zinc finger CCCH type containing 12D	protein-coding
12318	chr14	43982194	43994510	+	11521	NA	intron (NM_001013430, intron 1 of 2)	intron (NM_001013430, intron 1 of 2)	4235	NM_001013430	305341	Rn.20618	NM_001013430	ENSRNOG00000002540	Rhoh	-	ras homolog family member H	protein-coding
13139	chr1	145945545	145958682	+	11380	NA	Intergenic	Intergenic	-20530	NM_001100581	308794	Rn.23589	NM_001100581	ENSRNOG00000012301	Cfap161	RGD1310371	cilia and flagella associated protein 161	protein-coding
11889	chr10	31483323	31495210	+	11375	NA	intron (NM_001108825, intron 1 of 16)	intron (NM_001108825, intron 1 of 16)	4091	NM_001108825	363577	Rn.145244	NM_001108825	ENSRNOG00000006860	Itk	-	IL2-inducible T-cell kinase	protein-coding
18185	chr4	162947093	162965276	+	11374	NA	Intergenic	Intergenic	21989	NM_001048075	362447	Rn.202840	NM_001048075	ENSRNOG00000059538	Clec2g	CLEC2D11|Clr-b|Clr11|Clrb|RGD1563148	C-type lectin domain family 2, member G	protein-coding
15833	chr5	76450222	76466053	+	11365	NA	Intergenic	Intergenic	71299	NM_031795	83626	Rn.24091	NM_031795	ENSRNOG00000015644	Ugcg	-	UDP-glucose ceramide glucosyltransferase	protein-coding
14715	chr5	154516669	154531382	+	11354	NA	Intergenic	MER117|DNA|hAT-Charlie	34422	NM_013058	25585	Rn.2760	NM_013058	ENSRNOG00000026124	Id3	-	inhibitor of DNA binding 3, HLH protein	protein-coding
13784	chr20	21814196	21827978	+	11341	NA	intron (NM_001107624, intron 4 of 14)	intron (NM_001107624, intron 4 of 14)	-131432	NM_001107623	309724	Rn.50686	NM_001107623	ENSRNOG00000027859	Tmem26	-	transmembrane protein 26	protein-coding
18616	chr12	16083838	16102452	+	11305	NA	intron (NM_001107124, intron 1 of 13)	intron (NM_001107124, intron 1 of 13)	8879	NM_001107124	304315	Rn.37666	NM_001107124	ENSRNOG00000055583	Ttyh3	-	tweety family member 3	protein-coding
16000	chr20	46782802	46798800	+	11294	NA	Intergenic	(AC)n|Simple_repeat|Simple_repeat	83439	NM_001047940	499469	Rn.116758	NM_001047940		LOC499469	-	Ab2-018	protein-coding
19507	chr5	47579551	47599056	+	11253	NA	intron (NM_001135754, intron 1 of 5)	RMER1C|Other|Other	43289	NM_001135754	313125	Rn.212302	NM_001135754	ENSRNOG00000006170	Bach2	RGD1562865	BTB domain and CNC homolog 2	protein-coding
19111	chr1	274605989	274625098	+	11240	NA	Intergenic	Intergenic	-13476	NM_022265	64031	Rn.122017	NM_022265	ENSRNOG00000014779	Pdcd4	Dug	programmed cell death 4	protein-coding
21642	chr5	156231272	156252912	+	11225	NA	intron (NM_053596, intron 1 of 18)	MLT1A|LTR|ERVL-MaLR	26623	NM_053596	94204	Rn.7000	NM_053596	ENSRNOG00000014241	Ece1	Ece	endothelin converting enzyme 1	protein-coding
33375	chr10	87053387	87086760	+	11213	NA	Intergenic	ORR1D1|LTR|ERVL-MaLR	-2629	NM_199489	287673	Rn.229736	NM_199489	ENSRNOG00000010665	Ccr7	-	C-C motif chemokine receptor 7	protein-coding
13935	chr13	52562107	52576040	+	11185	NA	intron (NM_017148, intron 3 of 5)	B4A|SINE|B4	15230	NM_017148	29276	Rn.108075	NM_017148	ENSRNOG00000008937	Csrp1	Csrp	cysteine and glycine-rich protein 1	protein-coding
20180	chr13	90802754	90822932	+	11077	NA	intron (NM_001013127, intron 1 of 4)	intron (NM_001013127, intron 1 of 4)	1276	NM_001013127	304983	Rn.104497	NM_001013127	ENSRNOG00000008301	Tagln2	-	transgelin 2	protein-coding
11841	chr10	85967848	85979687	+	11064	NA	intron (NM_017346, intron 1 of 13)	intron (NM_017346, intron 1 of 13)	877	NM_017346	50688	Rn.9417	NM_017346	ENSRNOG00000004518	Cacnb1	-	calcium voltage-gated channel auxiliary subunit beta 1	protein-coding
24138	chr3	164478381	164502517	+	11055	NA	Intergenic	URR1A|DNA|hAT-Charlie	65947	NM_001301720	24253	Rn.6479	NM_024125	ENSRNOG00000057347	Cebpb	Il6dbp|NF-IL6|TCF5	CCAAT/enhancer binding protein beta	protein-coding
12194	chr7	37572829	37585021	+	11053	NA	Intergenic	Intergenic	-233906	NM_017258	29618	Rn.1000	NM_017258	ENSRNOG00000004284	Btg1	-	BTG anti-proliferation factor 1	protein-coding
17639	chr4	78331601	78349238	+	11028	NA	intron (NM_001011968, intron 1 of 2)	intron (NM_001011968, intron 1 of 2)	2518	NM_001011968	297076	Rn.11902	NM_001011968	ENSRNOG00000033338	Gimap6	Ian6	GTPase, IMAP family member 6	protein-coding
14558	chr17	42408222	42422778	+	10970	NA	intron (NM_001014009, intron 2 of 26)	intron (NM_001014009, intron 2 of 26)	6553	NM_001014009	306934	Rn.202381	NM_001014009	ENSRNOG00000018804	Ripor2	Ab2-162|Fam65b|RGD1306939	RHO family interacting cell polarization regulator 2	protein-coding
14845	chr1	221225528	221240371	+	10943	NA	intron (NM_001008348, intron 2 of 10)	intron (NM_001008348, intron 2 of 10)	974	NM_001008348	309172	Rn.1260	NM_001008348	ENSRNOG00000020881	Frmd8	RGD1310323	FERM domain containing 8	protein-coding
12720-2	chr2	141679923	141692641	+	10897	NA	Intergenic	Intergenic	235048	NM_001191846	84482	Rn.116108	NM_001191846	ENSRNOG00000013397	Foxo1	Fkhr|Foxo1a	forkhead box O1	protein-coding
23080	chr7	119742353	119765431	+	10785	NA	Intergenic	Intergenic	-1226	NM_001034932	315114	Rn.17708	NM_001034932	ENSRNOG00000007300	C1qtnf6	Adiq|Ctrp6	C1q and TNF related 6	protein-coding
16741	chr3	9509448	9526187	+	10781	NA	Intergenic	(AC)n|Simple_repeat|Simple_repeat	113977	NM_198200	379044	Rn.105612	NM_198200	ENSRNOG00000050781	Qrfp	26RFa|P518	pyroglutamylated RFamide peptide	protein-coding
11709	chr6	127326224	127337931	+	10778	NA	intron (NM_203410, intron 4 of 5)	intron (NM_203410, intron 4 of 5)	4118	NM_203410	170512	Rn.3867	NM_203410	ENSRNOG00000009263	Ifi27	IRG1|Ifi27l|Ifi27l1|isg12(a)	interferon, alpha-inducible protein 27	protein-coding
26428	chr3	7094021	7120447	+	10755	NA	Intergenic	MER102b|DNA|hAT-Charlie	-2686	NM_019250	29622	Rn.40174	NM_019250	ENSRNOG00000010219	Ralgds	Rgds	ral guanine nucleotide dissociation stimulator	protein-coding
12477	chr2	225803935	225816410	+	10738	NA	Intergenic	Intergenic	-17332	NM_017305	29739	Rn.2460	NM_017305	ENSRNOG00000013409	Gclm	Glclr	glutamate cysteine ligase, modifier subunit	protein-coding
23992	chr14	2789678	2813668	+	10723	NA	intron (NM_001170456, intron 1 of 4)	LTR84b|LTR|ERVL	11975	NM_001170456	360906	Rn.219993	NM_001170456	ENSRNOG00000023533	Dipk1a	Fam69a|RGD1308581	divergent protein kinase domain 1A	protein-coding
12316	chr13	52478609	52490923	+	10712	NA	Intergenic	(TACACA)n|Simple_repeat|Simple_repeat	-69077	NM_017148	29276	Rn.108075	NM_017148	ENSRNOG00000008937	Csrp1	Csrp	cysteine and glycine-rich protein 1	protein-coding
10995	chr5	57157539	57168532	+	10712	NA	intron (NM_053287, intron 1 of 5)	(CA)n|Simple_repeat|Simple_repeat	5575	NM_053287	24390	Rn.17157	NM_053287	ENSRNOG00000059461	B4galt1	Ggtb2	beta-1,4-galactosyltransferase 1	protein-coding
15996	chr12	37776634	37792628	+	10686	NA	Intergenic	ID_Rn2|SINE|ID	-20701	NM_001107139	304474	Rn.75968	NM_001107139	ENSRNOG00000029260	Pitpnm2	-	phosphatidylinositol transfer protein, membrane-associated 2	protein-coding
11455	chr14	107556827	107568280	+	10655	NA	Intergenic	Intergenic	54608	NM_001107240	305571	Rn.1970	NM_001107240	ENSRNOG00000009267	B3gnt2	B3gnt1	UDP-GlcNAc:betaGal beta-1,3-N-acetylglucosaminyltransferase 2	protein-coding
16804	chr7	60990651	61007453	+	10609	NA	Intergenic	Intergenic	-138062	NM_134346	171337	Rn.95071	NM_134346	ENSRNOG00000007048	Rap1b	-	RAP1B, member of RAS oncogene family	protein-coding
12109	chr8	33996958	34009065	+	10606	NA	Intergenic	Intergenic	186625	NM_012555	24356	Rn.88756	NM_012555	ENSRNOG00000008941	Ets1	Ets-1|Etsoncb|Tpl1	ETS proto-oncogene 1, transcription factor	protein-coding
22779	chr14	10608173	10630950	+	10606	NA	Intergenic	Intergenic	38425	NM_001044255	498332	Rn.7463	NM_001044255	ENSRNOG00000002194	Coq2	PHB:PPT|RGD1306722	coenzyme Q2, polyprenyltransferase	protein-coding
18018	chr15	42886297	42904313	+	10595	NA	intron (NM_017318, intron 1 of 30)	MTD|LTR|ERVL-MaLR	52351	NM_017318	50646	Rn.11025	NM_017318	ENSRNOG00000027839	Ptk2b	CAK beta|CAKB|CAKbeta|Pyk2	protein tyrosine kinase 2 beta	protein-coding
14593	chr10	106938623	106953214	+	10560	NA	Intergenic	ID_Rn1|SINE|ID	30122	NM_053565	89829	Rn.127801	NM_053565	ENSRNOG00000002946	Socs3	Cish3|Socs-3|Ssi-3	suppressor of cytokine signaling 3	protein-coding
15339	chr9	60483390	60498727	+	10540	NA	intron (NM_001108218, intron 20 of 27)	MTD|LTR|ERVL-MaLR	-60977	NM_133392	170904	Rn.1300	NM_133392	ENSRNOG00000012502	Stk17b	Drak2	serine/threonine kinase 17b	protein-coding
13550	chr3	33602867	33616415	+	10532	NA	Intergenic	Intergenic	-31975	NM_001108581	362132	Rn.23462	NM_001108581	ENSRNOG00000029447	Epc2	-	enhancer of polycomb homolog 2	protein-coding
13116	chr19	38026292	38039406	+	10488	NA	intron (NM_001106181, intron 15 of 15)	intron (NM_001106181, intron 15 of 15)	-6880	NM_001108447	361400	Rn.234345	NM_001108447	ENSRNOG00000054264	Nfatc3	NFAT4	nuclear factor of activated T-cells 3	protein-coding
24233	chr5	166601890	166626121	+	10472	NA	intron (NM_001108978, intron 2 of 22)	intron (NM_001108978, intron 2 of 22)	14023	NM_001108978	366508	Rn.11530	NM_001108978	ENSRNOG00000016846	Pik3cd	-	phosphatidylinositol-4,5-bisphosphate 3-kinase, catalytic subunit delta	protein-coding
14034	chr18	56089094	56103126	+	10453	NA	intron (NM_001106143, intron 16 of 25)	intron (NM_001106143, intron 16 of 25)	19609	NM_001106143	291571	Rn.7232	NM_001106143	ENSRNOG00000026108	Tcof1	-	treacle ribosome biogenesis factor 1	protein-coding
15615	chr7	61944716	61960329	+	10439	NA	Intergenic	Intergenic	-153793	NM_001108100	314862	Rn.23189	NM_001108100	ENSRNOG00000007821	Dyrk2	-	dual specificity tyrosine phosphorylation regulated kinase 2	protein-coding
22907	chr7	12731405	12754310	+	10375	NA	exon (NM_207598, exon 45 of 46)	exon (NM_207598, exon 45 of 46)	-1608	NM_001108067	314618	Rn.35286	NM_001108067	ENSRNOG00000013220	Arhgap45	Hmha1|RGD1308662	Rho GTPase activating protein 45	protein-coding
22832	chr5	152958291	152981121	+	10371	NA	intron (NM_001109271, intron 6 of 9)	intron (NM_001109271, intron 6 of 9)	17580	NM_001109271	500564	Rn.62309	NM_001109271	ENSRNOG00000000151	Ldlrap1	RGD1563417	low density lipoprotein receptor adaptor protein 1	protein-coding
16781	chr3	3933262	3950041	+	10367	NA	intron (NM_001105721, intron 2 of 33)	(CA)n|Simple_repeat|Simple_repeat	9364	NM_001105721	25496	Rn.25046	NM_001105721	ENSRNOG00000019322	Notch1	NOTCH|TAN1	notch receptor 1	protein-coding
12657-2	chr7	11067806	11080461	+	10340	NA	intron (NM_053542, intron 6 of 6)	intron (NM_053542, intron 6 of 6)	-3278	NM_001108075	314649	Rn.225785	NM_001108075	ENSRNOG00000005370	S1pr4	Edg6	sphingosine-1-phosphate receptor 4	protein-coding
13029	chr19	55907498	55920525	+	10338	NA	TTS (NM_181388)	TTS (NM_181388)	-3478	NM_031101	81765	Rn.908	NM_031101	ENSRNOG00000015335	Rpl13	-	ribosomal protein L13	protein-coding
13788	chr12	39900402	39914188	+	10271	NA	intron (NM_001025665, intron 1 of 27)	intron (NM_001025665, intron 1 of 27)	2175	NM_001025665	304484	Rn.50442	NM_001025665		Ccdc63	-	coiled-coil domain containing 63	protein-coding
24476	chr10	4108978	4133452	+	10231	NA	intron (NM_001109526, intron 13 of 20)	intron (NM_001109526, intron 13 of 20)	128500	NM_001109526	689142	Rn.113140	NM_001109526	ENSRNOG00000002294	Snx29	RGD1565890|Rundc2a	sorting nexin 29	protein-coding
12234	chr8	55254668	55266900	+	10229	NA	intron (NM_001109000, intron 13 of 13)	intron (NM_001109000, intron 13 of 13)	-18620	NM_001025418	315648	Rn.163017	NM_001025418	ENSRNOG00000010922	Ppp2r1b	-	protein phosphatase 2 scaffold subunit A beta	protein-coding
15608	chr4	119288457	119304063	+	10207	NA	intron (NM_001109247, intron 1 of 10)	intron (NM_001109247, intron 1 of 10)	31562	NM_001109247	500246	Rn.22776	NM_001109247	ENSRNOG00000009347	Arhgap25	RGD1562105	Rho GTPase activating protein 25	protein-coding
11939	chr20	35438853	35450790	+	10184	NA	intron (NM_001033656, intron 2 of 12)	intron (NM_001033656, intron 2 of 12)	4459	NM_001033656	294410	Rn.3576	NM_001033656	ENSRNOG00000000800	Man1a1	Aa2-166|Man1a	mannosidase, alpha, class 1A, member 1	protein-coding
12181	chr2	141572579	141584758	+	10175	NA	Intergenic	Intergenic	127434	NM_001191846	84482	Rn.116108	NM_001191846	ENSRNOG00000013397	Foxo1	Fkhr|Foxo1a	forkhead box O1	protein-coding
12016-2	chr3	152809465	152821479	+	10170	NA	intron (NM_173145, intron 6 of 11)	intron (NM_173145, intron 6 of 11)	-44874	NM_001100885	296313	Rn.6870	NM_001100885	ENSRNOG00000020246	Myl9	-	myosin light chain 9	protein-coding
13751	chr5	163154542	163168291	+	10169	NA	intron (NM_130426, intron 1 of 9)	intron (NM_130426, intron 1 of 9)	5883	NM_130426	156767	Rn.83633	NM_130426	ENSRNOG00000016575	Tnfrsf1b	Tnfr2	TNF receptor superfamily member 1B	protein-coding
12657	chr4	170921657	170934312	+	10167	NA	intron (NM_001009600, intron 1 of 5)	intron (NM_001009600, intron 1 of 5)	4594	NM_001009600	362456	Rn.15842	NM_001009600	ENSRNOG00000005809	Arhgdib	-	Rho GDP dissociation inhibitor beta	protein-coding
15194	chr6	126220759	126235951	+	10143	NA	intron (NM_001108052, intron 2 of 8)	intron (NM_001108052, intron 2 of 8)	57635	NM_001108052	314397	Rn.37826	NM_001108052	ENSRNOG00000007062	Rin3	-	Ras and Rab interactor 3	protein-coding
14053	chr4	157429562	157443613	+	10142	NA	exon (NM_031975, exon 2 of 5)	exon (NM_031975, exon 2 of 5)	2920	NM_031975	83801	Rn.3609	NM_031975	ENSRNOG00000060098	Ptms	ZnBP	parathymosin	protein-coding
13796	chr9	60498783	60512577	+	10125	NA	intron (NM_001108218, intron 18 of 27)	intron (NM_001108218, intron 18 of 27)	-75599	NM_133392	170904	Rn.1300	NM_133392	ENSRNOG00000012502	Stk17b	Drak2	serine/threonine kinase 17b	protein-coding
19492	chr3	44165714	44185204	+	10102	NA	intron (NM_001012086, intron 1 of 7)	MER2|DNA|TcMar-Tigger	2230	NM_001012086	311047	Rn.23425	NM_001012086	ENSRNOG00000004772	Cytip	Pscdbp	cytohesin 1 interacting protein	protein-coding
10546	chr8	72294077	72304621	+	10101	NA	Intergenic	Intergenic	-14478	NM_001025424	363084	Rn.164920	NM_001025424	ENSRNOG00000017714	Usp3	-	ubiquitin specific peptidase 3	protein-coding
13028	chr7	11908001	11921027	+	10079	NA	intron (NM_001011985, intron 6 of 13)	intron (NM_001011985, intron 6 of 13)	6407	NM_001011985	299618	Rn.231923	NM_001011985	ENSRNOG00000029028	Mknk2	-	MAP kinase-interacting serine/threonine kinase 2	protein-coding
11243	chr10	37634758	37645999	+	10009	NA	Intergenic	Intergenic	45800	NM_001007608	287280	Rn.3477	NM_001007608	ENSRNOG00000005828	Skp1	Skp1a	S-phase kinase-associated protein 1	protein-coding
14551	chr16	7524578	7539127	+	9995	NA	intron (NM_054011, intron 2 of 8)	intron (NM_054011, intron 2 of 8)	6349	NM_054011	117186	Rn.163321	NM_054011	ENSRNOG00000052391	Sh3bp5	SH3BP-5|Sab|Vesp18	SH3-domain binding protein 5	protein-coding
15392	chr1	169455053	169470443	+	9983	NA	intron (NM_001014023, intron 1 of 7)	URR1A|DNA|hAT-Charlie	1012	NM_001014023	308906	Rn.12117	NM_001014023	ENSRNOG00000017191	Trim5	RGD1304579	tripartite motif-containing 5	protein-coding
24256	chr14	84416993	84441247	+	9974	NA	intron (NM_001015022, intron 1 of 8)	intron (NM_001015022, intron 1 of 8)	11800	NM_001015022	360968	Rn.105859	NM_001015022	ENSRNOG00000006394	Tbc1d10a	Tbc1d10	TBC1 domain family, member 10a	protein-coding
13926	chr10	40438214	40452138	+	9942	NA	intron (NM_172335, intron 2 of 3)	intron (NM_172335, intron 2 of 3)	6782	NM_172335	282838	Rn.98783	NM_172335	ENSRNOG00000052219	Gm2a	-	GM2 ganglioside activator	protein-coding
17298	chr10	85756722	85774018	+	9915	NA	intron (NM_032613, intron 3 of 7)	B1_Rn|SINE|Alu	20708	NM_032613	29278	Rn.94195	NM_032613	ENSRNOG00000004132	Lasp1	-	LIM and SH3 protein 1	protein-coding
11445	chr1	204716152	204727595	+	9901	NA	intron (NM_001107556, intron 4 of 4)	intron (NM_001107556, intron 4 of 4)	83865	NM_001107556	309060	Rn.12282	NM_001107556	ENSRNOG00000061348	Fam53b	RGD1310799	family with sequence similarity 53, member B	protein-coding
20802	chr10	94342677	94363477	+	9898	NA	promoter-TSS (NM_001025715)	promoter-TSS (NM_001025715)	-197	NM_001025715	360646	Rn.112761	NM_001025715	ENSRNOG00000025448	Limd2	RGD1309967	LIM domain containing 2	protein-coding
15344-2	chr6	127347818	127363160	+	9895	NA	Intergenic	Intergenic	-17698	NM_206846	299269	Rn.22509	NM_206846	ENSRNOG00000026605	Ifi27l2b	isg12(b)	interferon, alpha-inducible protein 27 like 2B	protein-coding
15189	chr1	198118740	198133927	+	9885	NA	intron (NM_130411, intron 2 of 10)	intron (NM_130411, intron 2 of 10)	2524	NM_130411	155151	Rn.6990	NM_130411	ENSRNOG00000019430	Coro1a	-	coronin 1A	protein-coding
16323	chr11	61137543	61153864	+	9880	NA	Intergenic	ORR1D2-int|LTR|ERVL-MaLR	148319	NM_001008285	288111	Rn.138747	NM_001008285	ENSRNOG00000039024	Spice1	Ccdc52|RGD1310729	spindle and centriole associated protein 1	protein-coding
15894	chr3	155158264	155174156	+	9858	NA	intron (NM_001191072, intron 1 of 10)	MER20|DNA|hAT-Charlie	5243	NM_001191072	680616	Rn.22957	NM_001191072	ENSRNOG00000015614	Ppp1r16b	-	protein phosphatase 1, regulatory subunit 16B	protein-coding
18534	chr20	6900611	6919143	+	9858	NA	intron (NM_022666, intron 1 of 8)	intron (NM_022666, intron 1 of 8)	-13621	NM_001170481	294312	Rn.9448	NM_001170481	ENSRNOG00000000525	Pi16	-	peptidase inhibitor 16	protein-coding
14873-2	chr7	107637783	107652654	+	9830	NA	intron (NM_030988, intron 45 of 47)	intron (NM_030988, intron 45 of 47)	-10931	NM_178097	338477	Rn.35223	NM_178097	ENSRNOG00000056714	Sla	Slap1	src-like adaptor	protein-coding
10159	chr8	114910045	114920202	+	9808	NA	Intergenic	RMER15|LTR|ERVL	-1002	NM_198131	338457	Rn.92495	NM_198131	ENSRNOG00000048161	Tlr9	-	toll-like receptor 9	protein-coding
10607	chr7	38039881	38050486	+	9748	NA	Intergenic	L1MB5|LINE|L1	232352	NM_017258	29618	Rn.1000	NM_017258	ENSRNOG00000004284	Btg1	-	BTG anti-proliferation factor 1	protein-coding
12529	chr1	46691573	46704100	+	9745	NA	Intergenic	Intergenic	-82304	NM_001127637	683687	Rn.216425	NM_001127637	ENSRNOG00000046874	Snx9	-	sorting nexin 9	protein-coding
10641	chr2	43518598	43529237	+	9713	NA	Intergenic	Intergenic	-130713	NM_053887	116667	Rn.11081	NM_053887	ENSRNOG00000013177	Map3k1	Mekk1	mitogen-activated protein kinase kinase kinase 1	protein-coding
12026	chr6	10871042	10883066	+	9708	NA	Intergenic	Intergenic	22129	NM_139253	246117	Rn.7871	NM_139253	ENSRNOG00000015059	Mcfd2	Sdnsf	multiple coagulation factor deficiency 2	protein-coding
24649	chr5	157649423	157674070	+	9703	NA	intron (NM_001005903, intron 1 of 8)	intron (NM_001005903, intron 1 of 8)	18969	NM_001005903	298584	Rn.105999	NM_001005903	ENSRNOG00000007330	Capzb	-	capping actin protein of muscle Z-line subunit beta	protein-coding
10459	chr10	75910875	75921332	+	9702	NA	Intergenic	Intergenic	250148	NM_053665	114124	Rn.163146	NM_053665	ENSRNOG00000002373	Akap1	Akap84	A-kinase anchoring protein 1	protein-coding
10296	chr10	15190658	15200952	+	9694	NA	promoter-TSS (NM_001014116)	promoter-TSS (NM_001014116)	-164	NM_001014116	360498	Rn.155261	NM_001014116	ENSRNOG00000019729	Jmjd8	RGD1307381	jumonji domain containing 8	protein-coding
13923	chr8	33782942	33796863	+	9677	NA	Intergenic	Intergenic	-26484	NM_012555	24356	Rn.88756	NM_012555	ENSRNOG00000008941	Ets1	Ets-1|Etsoncb|Tpl1	ETS proto-oncogene 1, transcription factor	protein-coding
21807	chr4	146781206	146803011	+	9673	NA	intron (NM_001015004, intron 2 of 4)	intron (NM_001015004, intron 2 of 4)	47289	NM_001015004	297523	Rn.23131	NM_001015004	ENSRNOG00000007822	Vgll4	-	vestigial-like family member 4	protein-coding
18258	chr12	39839042	39857298	+	9673	NA	Intergenic	RSINE1|SINE|B4	33860	NM_022498	24669	Rn.1495	NM_022498	ENSRNOG00000001269	Ppp1cc	PP-1G|Ppp1cc1	protein phosphatase 1 catalytic subunit gamma	protein-coding
17779	chr4	100873430	100891207	+	9654	NA	3' UTR (NM_021261, exon 3 of 3)	3' UTR (NM_021261, exon 3 of 3)	957	NM_021261	50665	Rn.5983	NM_021261	ENSRNOG00000042499	Tmsb10	Ptmb10|THYb10	thymosin, beta 10	protein-coding
45094	chr12	37798567	37843659	+	9648	NA	intron (NM_001107139, intron 1 of 27)	MLT1F|LTR|ERVL-MaLR	15781	NM_001107139	304474	Rn.75968	NM_001107139	ENSRNOG00000029260	Pitpnm2	-	phosphatidylinositol transfer protein, membrane-associated 2	protein-coding
20093	chr8	124553818	124573909	+	9643	NA	Intergenic	Intergenic	-164999	NM_031132	81810	Rn.9954	NM_031132	ENSRNOG00000013265	Tgfbr2	TGF-beta 2|Tgfbr2T	transforming growth factor, beta receptor 2	protein-coding
15499	chr14	91745830	91761327	+	9638	NA	Intergenic	Intergenic	-28776	NM_001107237	305501	Rn.218270	NM_001107237	ENSRNOG00000004444	Ikzf1	RGD1562979	IKAROS family zinc finger 1	protein-coding
10889	chr1	219461626	219472513	+	9582	NA	Intergenic	Intergenic	-1797	NM_207615	365395	Rn.130193	NM_207615	ENSRNOG00000018752	Clcf1	Bsf3|Clc|NNT-1	cardiotrophin-like cytokine factor 1	protein-coding
14624	chr13	47584240	47598862	+	9560	NA	3' UTR (NM_012723, exon 16 of 16)	3' UTR (NM_012723, exon 16 of 16)	-11219	NM_001014843	548326	Rn.23441	NM_001014843	ENSRNOG00000004441	Fcmr	Faim3|Toso	Fc fragment of IgM receptor	protein-coding
12375	chr3	11125744	11138117	+	9540	NA	Intergenic	Intergenic	17379	NM_001012349	296635	Rn.24087	NM_001012349	ENSRNOG00000010068	Plpp7	Ppapdc3|RGD1305821	phospholipid phosphatase 7 (inactive)	protein-coding
19215	chr1	165905918	165925131	+	9538	NA	Intergenic	Intergenic	5796	NR_106684	102465153		NR_106684	ENSRNOG00000049574	Mir3102	rno-mir-3102	microRNA 3102	ncRNA
14598	chr7	120112543	120127139	+	9532	NA	TTS (NM_001011994)	TTS (NM_001011994)	-5906	NM_001171981	300067	Rn.9374	NM_001171981	ENSRNOG00000009360	Sh3bp1	-	SH3-domain binding protein 1	protein-coding
12223	chr20	44681850	44694071	+	9523	NA	intron (NM_001044248, intron 1 of 8)	intron (NM_001044248, intron 1 of 8)	7511	NM_001044248	361857	Rn.9031	NM_001044248	ENSRNOG00000000595	Traf3ip2	RGD1304768	Traf3 interacting protein 2	protein-coding
10273	chr6	137958845	137969116	+	9522	NA	intron (NM_001134933, intron 1 of 5)	intron (NM_001134933, intron 1 of 5)	-1258	NM_001244867	691657	Rn.8405	NM_001134933	ENSRNOG00000027990	Crip1	Crip|Crp-1	cysteine rich protein 1	protein-coding
15805	chr14	10637168	10652971	+	9459	NA	Intergenic	Intergenic	-47730	NM_001108353	360914	Rn.2649	NM_001108353	ENSRNOG00000002217	Plac8	-	placenta associated 8	protein-coding
14241	chr10	73933541	73947780	+	9451	NA	intron (NM_138839, intron 7 of 11)	intron (NM_138839, intron 7 of 11)	-38359	NR_031823	100314000		NR_031823	ENSRNOG00000035480	Mir21	rno-mir-21	microRNA 21	ncRNA
11677	chr1	204732590	204744265	+	9444	NA	intron (NM_001107556, intron 4 of 4)	intron (NM_001107556, intron 4 of 4)	67311	NM_001107556	309060	Rn.12282	NM_001107556	ENSRNOG00000061348	Fam53b	RGD1310799	family with sequence similarity 53, member B	protein-coding
14820	chr9	12881925	12896743	+	9432	NA	intron (NM_001135011, intron 6 of 9)	MER3|DNA|hAT-Charlie	148449	NM_001135011	501095	Rn.204423	NM_001135011	ENSRNOG00000011321	Rftn1	2310015n21rik|RGD1310777|RGD1563347	raftlin lipid raft linker 1	protein-coding
17970	chr8	62415143	62433111	+	9415	NA	Intergenic	CpG	-13789	NM_001030039	315707	Rn.2759	NM_001030039	ENSRNOG00000019374	Csk	-	C-terminal Src kinase	protein-coding
26853	chr3	11062375	11089226	+	9409	NA	Intergenic	Intergenic	-38751	NM_001012349	296635	Rn.24087	NM_001012349	ENSRNOG00000010068	Plpp7	Ppapdc3|RGD1305821	phospholipid phosphatase 7 (inactive)	protein-coding
11256	chr12	17447034	17458288	+	9407	NA	intron (NM_133567, intron 4 of 10)	intron (NM_133567, intron 4 of 10)	33496	NM_001163320	288518	Rn.102176	NM_001163320	ENSRNOG00000001293	Get4	Cee|RGD1311660	golgi to ER traffic protein 4	protein-coding
11559	chr10	88755050	88766607	+	9395	NA	Intergenic	Intergenic	-3904	NM_017064	24918	Rn.154399	NM_017064	ENSRNOG00000019496	Stat5a	Stat5	signal transducer and activator of transcription 5A	protein-coding
12625	chr10	55454415	55467038	+	9361	NA	Intergenic	Intergenic	-16006	NM_133320	170845	Rn.2947	NM_133320	ENSRNOG00000004139	Ndel1	EOPA|NUDE2|Nudel	nudE neurodevelopment protein 1-like 1	protein-coding
24914	chr18	77308994	77333906	+	9343	NA	intron (NM_001244933, intron 1 of 10)	intron (NM_001244933, intron 1 of 10)	1240	NM_001244933	100361818	Rn.229098	NM_001244933	ENSRNOG00000017146	Nfatc1	-	nuclear factor of activated T-cells 1	protein-coding
15403	chr1	221194675	221210076	+	9312	NA	Intergenic	Intergenic	31548	NM_001008348	309172	Rn.1260	NM_001008348	ENSRNOG00000020881	Frmd8	RGD1310323	FERM domain containing 8	protein-coding
11768	chr15	7828449	7840215	+	9311	NA	intron (NM_001108371, intron 1 of 3)	intron (NM_001108371, intron 1 of 3)	354260	NM_001107252	305751	Rn.98363	NM_001107252	ENSRNOG00000008565	Nkiras1	-	NFKB inhibitor interacting Ras-like 1	protein-coding
16628	chr7	139305860	139322486	+	9293	NA	Intergenic	Intergenic	42475	NM_001127456	300191	Rn.32236	NM_001127456	ENSRNOG00000053196	Slc48a1	HRG-1|Hrg1	solute carrier family 48 member 1	protein-coding
12072	chr12	13706818	13718888	+	9288	NA	Intergenic	Intergenic	-2990	NM_031144	81822	Rn.94978	NM_031144	ENSRNOG00000034254	Actb	Actx	actin, beta	protein-coding
14980	chr14	37973448	37988426	+	9284	NA	intron (NM_053432, intron 3 of 18)	intron (NM_053432, intron 3 of 18)	-49375	NM_001024255	305311	Rn.163245	NM_001024255	ENSRNOG00000025925	Txk	-	TXK tyrosine kinase	protein-coding
9808	chr1	124964256	124974062	+	9257	NA	Intergenic	Intergenic	-14293	NM_001037733	361586	Rn.211311	NM_001037733	ENSRNOG00000015829	Trpm1	-	transient receptor potential cation channel, subfamily M, member 1	protein-coding
17191	chr1	226835817	226853006	+	9239	NA	Intergenic	Intergenic	42745	NM_175577	25752	Rn.57361	NM_175577	ENSRNOG00000020884	Cd6	OX52	Cd6 molecule	protein-coding
10002	chr3	138402421	138412421	+	9238	NA	TTS (NM_001009655)	TTS (NM_001009655)	9410	NM_001009655	296200	Rn.23965	NM_001009655	ENSRNOG00000028196	Mgme1	RGD1307465	mitochondrial genome maintenance exonuclease 1	protein-coding
12608	chr8	66944176	66956782	+	9236	NA	intron (NM_001014092, intron 1 of 7)	intron (NM_001014092, intron 1 of 7)	25453	NM_001014092	315741	Rn.18098	NM_001014092	ENSRNOG00000014164	Paqr5	Pmrgamma|RGD1311259	progestin and adipoQ receptor family member 5	protein-coding
17599	chr13	104299455	104317052	+	9234	NA	intron (NM_001105734, intron 2 of 3)	intron (NM_001105734, intron 2 of 3)	23593	NM_001105734	63995	Rn.163239	NM_001105734	ENSRNOG00000004003	Dusp10	Mkp-5|Mkp5	dual specificity phosphatase 10	protein-coding
25183	chr8	48828281	48853462	+	9227	NA	Intergenic	Intergenic	-2649	NM_053303	29363	Rn.127121	NM_053303	ENSRNOG00000012430	Cxcr5	Blr1|NLR	C-X-C motif chemokine receptor 5	protein-coding
13037	chr17	9695777	9708812	+	9227	NA	Intergenic	CpG	-7002	NM_001109116	498704	Rn.162185	NM_001109116	ENSRNOG00000021447	Prr7	-	proline rich 7 (synaptic)	protein-coding
14430	chr6	7410132	7424560	+	9202	NA	TTS (NM_001036626)	TTS (NM_001036626)	4110	NM_001036626	298765	Rn.22055	NM_001036626	ENSRNOG00000005067	Zfp36l2	-	zinc finger protein 36, C3H type-like 2	protein-coding
14227	chr1	193293906	193308131	+	9190	NA	intron (NM_022244, intron 1 of 18)	(AG)n|Simple_repeat|Simple_repeat	27353	NM_001270694	63994	Rn.64581	NM_022244	ENSRNOG00000013836	Arhgap17	Rich1	Rho GTPase activating protein 17	protein-coding
12275	chr3	14039829	14052102	+	9190	NA	Intergenic	RMER17C|LTR|ERVK	-26761	NM_001271240	687813	Rn.196353	NM_001271240	ENSRNOG00000048914	Traf1	-	TNF receptor-associated factor 1	protein-coding
16074	chr3	62497675	62513747	+	9165	NA	intron (NM_031789, intron 1 of 4)	intron (NM_031789, intron 1 of 4)	19283	NM_031789	83619	Rn.10867	NM_031789	ENSRNOG00000001548	Nfe2l2	-	nuclear factor, erythroid 2-like 2	protein-coding
14034-2	chr2	187807370	187821402	+	9151	NA	intron (NM_001012078, intron 3 of 14)	intron (NM_001012078, intron 3 of 14)	3192	NM_001012078	310630	Rn.54039	NM_001012078	ENSRNOG00000019737	Sema4a	-	semaphorin 4A	protein-coding
10306	chr13	50889686	50899990	+	9149	NA	Intergenic	L1M5|LINE|L1	19952	NM_080698	64507	Rn.8778	NM_080698	ENSRNOG00000003183	Fmod	-	fibromodulin	protein-coding
20260	chr7	120587089	120607347	+	9139	NA	intron (NM_001173370, intron 8 of 8)	intron (NM_001173370, intron 8 of 8)	16475	NM_001130573	366960	Rn.31639	NM_001130573	ENSRNOG00000012886	Maff	-	MAF bZIP transcription factor F	protein-coding
15277	chr17	75823977	75839252	+	9130	NA	intron (NM_001106120, intron 2 of 14)	intron (NM_001106120, intron 2 of 14)	54909	NM_001106120	291309	Rn.56101	NM_001106120	ENSRNOG00000017644	Usp6nl	-	USP6 N-terminal like	protein-coding
12840	chr1	174917407	174930245	+	9126	NA	3' UTR (NM_001106288, exon 12 of 12)	3' UTR (NM_001106288, exon 12 of 12)	61101	NM_001106288	293410	Rn.92644	NM_001106288	ENSRNOG00000009910	Swap70	-	switching B-cell complex subunit SWAP70	protein-coding
14237	chr1	124828148	124842383	+	9119	NA	Intergenic	Intergenic	-31902	NM_001109147	499171	Rn.22229	NM_001109147	ENSRNOG00000015822	Klf13	RGD1565099	Kruppel-like factor 13	protein-coding
11321	chr9	11042500	11053819	+	9099	NA	intron (NM_031239, intron 1 of 9)	intron (NM_031239, intron 1 of 9)	13452	NM_001085406	681944	Rn.199114	NM_001085406	ENSRNOG00000048282	Mpnd	-	MPN domain containing	protein-coding
9659	chr6	6509687	6519344	+	9093	NA	Intergenic	Intergenic	86858	NM_001108007	313860	Rn.27	NM_001108007	ENSRNOG00000004205	Pkdcc	RGD1311939|Sgk493	protein kinase domain containing, cytoplasmic	protein-coding
14091	chr5	152354666	152368755	+	9078	NA	intron (NM_001080151, intron 12 of 12)	intron (NM_001080151, intron 12 of 12)	-3067	NM_001106688	298544	Rn.18564	NM_001106688	ENSRNOG00000015967	Sh3bgrl3	-	SH3 domain binding glutamate-rich protein like 3	protein-coding
25398	chr3	80861291	80886687	+	9060	NA	promoter-TSS (NM_031143)	promoter-TSS (NM_031143)	-102	NM_031143	81821	Rn.11208	NM_031143	ENSRNOG00000017737	Dgkz	-	diacylglycerol kinase zeta	protein-coding
15262	chr3	164502920	164518180	+	9053	NA	Intergenic	Intergenic	86048	NM_001301720	24253	Rn.6479	NM_024125	ENSRNOG00000057347	Cebpb	Il6dbp|NF-IL6|TCF5	CCAAT/enhancer binding protein beta	protein-coding
10052	chr14	1460862	1470912	+	8995	NA	intron (NM_001037660, intron 7 of 16)	intron (NM_001037660, intron 7 of 16)	3529	NM_001037660	652957	Rn.216620	NM_001037660	ENSRNOG00000049782	Csf2ra	-	colony stimulating factor 2 receptor alpha subunit	protein-coding
13383	chr10	66959545	66972926	+	8976	NA	intron (NM_001107023, intron 1 of 14)	MIRc|SINE|MIR	23837	NM_001107023	303337	Rn.224682	NM_001107023	ENSRNOG00000014135	Rab11fip4	RGD1305063	RAB11 family interacting protein 4	protein-coding
12981	chr20	3478301	3491280	+	8972	NA	Intergenic	Intergenic	-44788	NM_212505	294235	Rn.23638	NM_212505	ENSRNOG00000000827	Ier3	Dif2|Iex1|Ler3|Prg1	immediate early response 3	protein-coding
11208	chr4	84920314	84931520	+	8968	NA	Intergenic	Intergenic	8558	NR_131080	100909941		NR_131080		LOC100909941	-	uncharacterized LOC100909941	ncRNA
11579	chr6	109999463	110011040	+	8955	NA	intron (NM_001134525, intron 5 of 8)	intron (NM_001134525, intron 5 of 8)	65906	NM_001134525	299209	Rn.25150	NM_001134525	ENSRNOG00000010194	Ift43	RGD1307392	intraflagellar transport 43	protein-coding
18311	chr8	48866947	48885256	+	8953	NA	Intergenic	Intergenic	-37879	NM_053303	29363	Rn.127121	NM_053303	ENSRNOG00000012430	Cxcr5	Blr1|NLR	C-X-C motif chemokine receptor 5	protein-coding
13834	chr5	166639668	166653500	+	8938	NA	Intergenic	(ATC)n|Simple_repeat|Simple_repeat	-18556	NM_001108978	366508	Rn.11530	NM_001108978	ENSRNOG00000016846	Pik3cd	-	phosphatidylinositol-4,5-bisphosphate 3-kinase, catalytic subunit delta	protein-coding
9960	chr12	16925569	16935527	+	8929	NA	intron (NM_145673, intron 1 of 2)	intron (NM_145673, intron 1 of 2)	4158	NM_145673	246760	Rn.3818	NM_145673	ENSRNOG00000001277	Mafk	-	MAF bZIP transcription factor K	protein-coding
10443	chr3	62515960	62526401	+	8912	NA	intron (NM_031789, intron 1 of 4)	intron (NM_031789, intron 1 of 4)	3814	NM_031789	83619	Rn.10867	NM_031789	ENSRNOG00000001548	Nfe2l2	-	nuclear factor, erythroid 2-like 2	protein-coding
12052	chr3	155205381	155217431	+	8904	NA	intron (NM_001191072, intron 2 of 10)	intron (NM_001191072, intron 2 of 10)	50439	NM_001191072	680616	Rn.22957	NM_001191072	ENSRNOG00000015614	Ppp1r16b	-	protein phosphatase 1, regulatory subunit 16B	protein-coding
16395	chr10	40099705	40116098	+	8883	NA	intron (NM_001126089, intron 1 of 5)	intron (NM_001126089, intron 1 of 5)	15014	NM_001126089	691031	Rn.7470	NM_001126089	ENSRNOG00000042449	Cdc42se2	RGD1563924	CDC42 small effector 2	protein-coding
12532	chr7	11281806	11294336	+	8881	NA	intron (NM_001009967, intron 1 of 18)	ID_B1|SINE|B4	6178	NM_001009967	314641	Rn.2928	NM_001009967	ENSRNOG00000020577	Pip5k1c	-	phosphatidylinositol-4-phosphate 5-kinase type 1 gamma	protein-coding
13085	chr8	47512942	47526025	+	8881	NA	intron (NM_001014090, intron 1 of 3)	intron (NM_001014090, intron 1 of 3)	10206	NM_001014090	315594	Rn.1638	NM_001014090	ENSRNOG00000009243	Oaf	RGD1305890	out at first homolog	protein-coding
11492	chr8	12743834	12755324	+	8880	NA	Intergenic	Intergenic	-73576	NM_001108125	315427	Rn.136987	NM_001108125	ENSRNOG00000008173	Sesn3	-	sestrin 3	protein-coding
11898	chr4	58496056	58507952	+	8802	NA	Intergenic	Intergenic	-157614	NR_031837	100314008		NR_031837	ENSRNOG00000035463	Mir29b1	Mir29b-1|rno-mir-29b-1	microRNA 29b-1	ncRNA
10256	chr17	78511702	78521956	+	8794	NA	intron (NM_001025034, intron 1 of 3)	intron (NM_001025034, intron 1 of 3)	44784	NM_001025034	498796	Rn.105966	NM_001025034	ENSRNOG00000014886	Fam107b	-	family with sequence similarity 107, member B	protein-coding
11713	chr7	126528366	126540077	+	8793	NA	Intergenic	Intergenic	-55991	NR_031804	100314224		NR_031804	ENSRNOG00000035461	Mirlet7c2	Mirlet7c-2|rno-let-7c-2	microRNA let-7c-2	ncRNA
11154	chr14	10517426	10528578	+	8791	NA	Intergenic	Intergenic	-11356	NM_022605	64537	Rn.6392	NM_022605	ENSRNOG00000002188	Hpse	Hep|Hpa	heparanase	protein-coding
9511	chr9	42823324	42832833	+	8775	NA	Intergenic	Intergenic	11759	NM_001014100	316326	Rn.17894	NM_001014100	ENSRNOG00000015366	Neurl3	Lincr	neuralized E3 ubiquitin protein ligase 3	protein-coding
Feb-79	chr10	56290793	56300270	+	8772	NA	intron (NM_001001513, intron 5 of 6)	L2c|LINE|L2	4546	NM_001001513	360548	Rn.3211	NM_001001513	ENSRNOG00000045670	Tnfsf12	TWEAK|Tnlg4a	TNF superfamily member 12	protein-coding
12293	chr3	123745154	123757445	+	8765	NA	Intergenic	MLTR11B|LTR|ERVK	-2758	NM_001134618	499893	Rn.22263	NM_001134618	ENSRNOG00000021249	Ap5s1	RGD1561852	adaptor related protein complex 5 subunit sigma 1	protein-coding
11322	chr3	161805530	161816850	+	8761	NA	intron (NM_001107803, intron 1 of 9)	intron (NM_001107803, intron 1 of 9)	1101	NM_001107803	311637	Rn.12123	NM_001107803	ENSRNOG00000018649	Slc35c2	-	solute carrier family 35 member C2	protein-coding
12886-2	chr7	119780373	119793257	+	8760	NA	intron (NM_001008384, intron 5 of 6)	RLTR20A4|LTR|ERVK	-7211	NR_132624	103692944	Rn.127107	NR_132624		LOC103692944	-	uncharacterized LOC103692944	ncRNA
10039	chr10	61685225	61695262	+	8757	NA	intron (NM_001105807, intron 1 of 7)	intron (NM_001105807, intron 1 of 7)	5002	NM_001105807	287521	Rn.30696	NM_001105807	ENSRNOG00000002894	Mnt	-	MAX network transcriptional repressor	protein-coding
12641	chr3	125318328	125330967	+	8754	NA	Intergenic	Intergenic	-103613	NM_012526	24259	Rn.11090	NM_012526	ENSRNOG00000021269	Chgb	-	chromogranin B	protein-coding
10014	chr14	114597329	114607341	+	8744	NA	intron (NM_001013130, intron 2 of 37)	intron (NM_001013130, intron 2 of 37)	90429	NM_001013130	305614	Rn.93208	NM_001013130	ENSRNOG00000005434	Sptbn1	Spnb1|Spnb2	spectrin, beta, non-erythrocytic 1	protein-coding
38412	chr5	151243732	151282142	+	8733	NA	exon (NM_001134956, exon 5 of 6)	exon (NM_001134956, exon 5 of 6)	-7908	NM_001013167	313024	Rn.162111	NM_001013167	ENSRNOG00000009805	Wasf2	-	WASP family member 2	protein-coding
12417	chr5	150963934	150976349	+	8733	NA	Intergenic	Intergenic	13100	NM_021582	59102	Rn.40389	NM_021582	ENSRNOG00000013005	Rpa2	-	replication protein A2	protein-coding
11629	chr8	62747991	62759618	+	8717	NA	Intergenic	Intergenic	30016	NM_001108153	315711	Rn.214059	NM_001108153	ENSRNOG00000007687	Sema7a	-	semaphorin 7A (John Milton Hagen blood group)	protein-coding
10088	chr4	118320904	118330990	+	8712	NA	Intergenic	Intergenic	82815	NM_001107872	312511	Rn.29052	NM_001107872	ENSRNOG00000017380	RGD1306746	-	similar to Hypothetical protein MGC25529	protein-coding
24309	chr7	102769024	102793331	+	8709	NA	Intergenic	(GTG)n|Simple_repeat|Simple_repeat	194864	NM_012603	24577	Rn.12072	NM_012603		Myc	RNCMYC|c-myc|mMyc	MYC proto-oncogene, bHLH transcription factor	protein-coding
14538	chr3	156727632	156742168	+	8701	NA	intron (NM_013187, intron 1 of 31)	intron (NM_013187, intron 1 of 31)	7258	NM_013187	25738	Rn.11243	NM_013187	ENSRNOG00000051490	Plcg1	PPLCA	phospholipase C, gamma 1	protein-coding
10093	chr8	45280396	45290487	+	8692	NA	intron (NM_001191792, intron 1 of 13)	intron (NM_001191792, intron 1 of 13)	-69464	NM_001106813	300649	Rn.153173	NM_001106813	ENSRNOG00000008153	Crtam	-	cytotoxic and regulatory T cell molecule	protein-coding
13033	chr8	49538900	49551931	+	8677	NA	Intergenic	Intergenic	28295	NM_057193	117539	Rn.27718	NM_057193	ENSRNOG00000016308	Il10ra	-	interleukin 10 receptor subunit alpha	protein-coding
17794	chr5	153445957	153463749	+	8635	NA	Intergenic	MIRb|SINE|MIR	-52236	NM_130425	156726	Rn.34220	NM_130425	ENSRNOG00000054217	Runx3	-	runt-related transcription factor 3	protein-coding
10356	chr7	18603343	18613697	+	8611	NA	intron (NM_032617, intron 1 of 4)	intron (NM_032617, intron 1 of 4)	3612	NM_032617	79434	Rn.124832	NM_032617	ENSRNOG00000007648	Rab11b	-	RAB11B, member RAS oncogene family	protein-coding
8971	chr12	25343025	25351994	+	8607	NA	intron (NM_001001504, intron 20 of 26)	ID_B1|SINE|B4	-63985	NM_001001512	353256	Rn.27575	NM_001001512	ENSRNOG00000001479	Gtf2i	Gtf2ird1	general transcription factor II I	protein-coding
12871	chr11	79578816	79591685	+	8606	NA	intron (NM_001013864, intron 3 of 11)	intron (NM_001013864, intron 3 of 11)	118486	NM_001013864	288010	Rn.206503	NM_001013864	ENSRNOG00000031669	Lpp	-	LIM domain containing preferred translocation partner in lipoma	protein-coding
9794	chr1	187026125	187035917	+	8605	NA	Intergenic	Intergenic	734729	NM_053982	117053	Rn.2890	NM_053982	ENSRNOG00000018320	Rps15a	-	ribosomal protein S15a	protein-coding
10815	chr15	19375465	19386278	+	8605	NA	Intergenic	L1_Rat2|LINE|L1	42541	NM_031088	81752	Rn.10264	NM_031088	ENSRNOG00000050968	Ptger2	EP2|Ptger-ep2	prostaglandin E receptor 2	protein-coding
Feb-01	chr13	51951259	51961058	+	8578	NA	promoter-TSS (NM_033099)	promoter-TSS (NM_033099)	-718	NM_033099	64576	Rn.10048	NM_033099	ENSRNOG00000005277	Ptprv	Esp	protein tyrosine phosphatase, receptor type, V	protein-coding
24522	chr1	142225971	142250491	+	8574	NA	Intergenic	Intergenic	-41049	NM_019331	54281	Rn.3220	NM_019331	ENSRNOG00000011352	Furin	Pace|Pcsk3	furin (paired basic amino acid cleaving enzyme)	protein-coding
18129	chr19	59723683	59741810	+	8550	NA	Intergenic	Intergenic	140665	NM_152935	266601	Rn.2143	NM_152935	ENSRNOG00000019980	Tomm20	-	translocase of outer mitochondrial membrane 20	protein-coding
11048	chr6	7190605	7201651	+	8543	NA	Intergenic	Intergenic	-137814	NM_020076	56823	Rn.48675	NM_020076	ENSRNOG00000031263	Haao	-	3-hydroxyanthranilate 3,4-dioxygenase	protein-coding
12963	chr19	59790321	59803282	+	8538	NA	Intergenic	PB1D11|SINE|Alu	76610	NM_152935	266601	Rn.2143	NM_152935	ENSRNOG00000019980	Tomm20	-	translocase of outer mitochondrial membrane 20	protein-coding
11152	chr5	151311089	151322239	+	8537	NA	intron (NM_001013167, intron 1 of 19)	(GT)n|Simple_repeat|Simple_repeat	45819	NM_001013167	313024	Rn.162111	NM_001013167	ENSRNOG00000009805	Wasf2	-	WASP family member 2	protein-coding
11821	chr6	28252651	28264470	+	8517	NA	intron (NM_001003958, intron 2 of 21)	intron (NM_001003958, intron 2 of 21)	22865	NM_001003958	444984	Rn.92659	NM_001003957	ENSRNOG00000026649	Dnmt3a	-	DNA methyltransferase 3 alpha	protein-coding
11913	chr1	274564220	274576131	+	8515	NA	intron (NM_001107611, intron 9 of 13)	intron (NM_001107611, intron 9 of 13)	-58844	NM_022265	64031	Rn.122017	NM_022265	ENSRNOG00000014779	Pdcd4	Dug	programmed cell death 4	protein-coding
11345	chr13	110708527	110719870	+	8514	NA	Intergenic	Intergenic	36388	NM_022853	58976	Rn.10120	NM_022853	ENSRNOG00000004749	Slc30a1	-	solute carrier family 30 member 1	protein-coding
14128	chr1	247631103	247645229	+	8505	NA	Intergenic	MTEa|LTR|ERVL-MaLR	75964	NM_001107582	309304	Rn.130112	NM_001107582	ENSRNOG00000016136	Pdcd1lg2	-	programmed cell death 1 ligand 2	protein-coding
9016	chr13	45522367	45531381	+	8492	NA	Intergenic	Intergenic	-208018	NM_022205	60628	Rn.44431	NM_022205	ENSRNOG00000003866	Cxcr4	-	C-X-C motif chemokine receptor 4	protein-coding
10294	chr9	93486686	93496978	+	8490	NA	Intergenic	B3|SINE|B2	46830	NM_001024364	501180	Rn.123397	NM_001024364	ENSRNOG00000018559	Tex44	-	testis expressed 44	protein-coding
12473	chr1	166090827	166103298	+	8488	NA	Intergenic	Intergenic	-44892	NM_001107539	308864	Rn.2386	NM_001107539	ENSRNOG00000019319	Fchsd2	-	FCH and double SH3 domains 2	protein-coding
13808	chr7	100209062	100222868	+	8482	NA	Intergenic	Intergenic	166932	NM_001145141	500876	Rn.141036	NM_001145141	ENSRNOG00000004914	LOC500876	-	LOC500876	protein-coding
14698	chr8	79084512	79099208	+	8467	NA	Intergenic	L1MA4A|LINE|L1	37620	NM_001007752	363093	Rn.19338	NM_001007752	ENSRNOG00000057867	Mns1	-	meiosis-specific nuclear structural 1	protein-coding
17923	chr7	11878628	11896549	+	8458	NA	intron (NM_001108734, intron 1 of 3)	intron (NM_001108734, intron 1 of 3)	8645	NM_001108734	362833	Rn.9147	NM_001108734	ENSRNOG00000018971	Mob3a	Mobkl2a|Mobkl2b	MOB kinase activator 3A	protein-coding
12503	chr1	187036167	187048668	+	8455	NA	Intergenic	ID|SINE|ID	723333	NM_053982	117053	Rn.2890	NM_053982	ENSRNOG00000018320	Rps15a	-	ribosomal protein S15a	protein-coding
11017	chr6	43084041	43095056	+	8451	NA	intron (NM_017356, intron 2 of 4)	intron (NM_017356, intron 2 of 4)	87600	NM_017356	50871	Rn.102820	NM_017356	ENSRNOG00000005492	Hpcal1	NVP-3|Nvp3|VILIP-3	hippocalcin-like 1	protein-coding
12864	chr8	67469044	67481906	+	8444	NA	Intergenic	MIRb|SINE|MIR	-91724	NM_001108156	315744	Rn.64478	NM_001108156	ENSRNOG00000006723	Itga11	-	integrin subunit alpha 11	protein-coding
14697	chr5	173458072	173472767	+	8435	NA	Intergenic	RLTR20B3|LTR|ERVK	4789	NM_001024349	500598	Rn.118953	NM_001024349	ENSRNOG00000022012	Tnfrsf18	-	TNF receptor superfamily member 18	protein-coding
16063	chr10	43089069	43105130	+	8434	NA	intron (NM_130742, intron 1 of 11)	intron (NM_130742, intron 1 of 11)	29783	NM_130742	170501	Rn.60224	NM_130742	ENSRNOG00000002488	Galnt10	Galnt9	polypeptide N-acetylgalactosaminyltransferase 10	protein-coding
11725	chr1	265790291	265802014	+	8427	NA	Intergenic	Intergenic	-3220	NM_001107601	309447	Rn.102427	NM_001107601	ENSRNOG00000018468	Ldb1	-	LIM domain binding 1	protein-coding
10656	chr19	11118588	11129242	+	8423	NA	intron (NM_019345, intron 18 of 27)	intron (NM_019345, intron 18 of 27)	20726	NM_019345	54300	Rn.10467	NM_019345	ENSRNOG00000057072	Slc12a3	NCC|TSC	solute carrier family 12 member 3	protein-coding
13215	chr10	70288679	70301892	+	8420	NA	Intergenic	RSINE1|SINE|B4	32924	NM_001107028	303373	Rn.61093	NM_001107028	ENSRNOG00000009466	Unc45b	Cmya4	unc-45 myosin chaperone B	protein-coding
10347	chr12	23556750	23567095	+	8416	NA	3' UTR (NM_001170403, exon 3 of 3)	3' UTR (NM_001170403, exon 3 of 3)	12211	NM_001105920	288587	Rn.136729	NM_001105920	ENSRNOG00000001428	Alkbh4	RGD1308608	alkB homolog 4, lysine demethylase	protein-coding
10942	chr15	108455323	108466263	+	8415	NA	Intergenic	Intergenic	7646	NM_001109429	680794	Rn.131975	NM_001109429	ENSRNOG00000013835	Timm8a2	-	translocase of inner mitochondrial membrane 8A2	protein-coding
10639	chr7	120666720	120677357	+	8413	NA	intron (NM_031617, intron 1 of 8)	intron (NM_031617, intron 1 of 8)	312	NM_031617	58822	Rn.203721	NM_031617	ENSRNOG00000013076	Csnk1e	-	casein kinase 1, epsilon	protein-coding
12078	chr4	131689706	131701782	+	8413	NA	Intergenic	Intergenic	-97440	NM_001034131	297480	Rn.33321	NM_001034131	ENSRNOG00000009184	Foxp1	-	forkhead box P1	protein-coding
12347	chr7	122284787	122297132	+	8408	NA	Intergenic	MTC|LTR|ERVL-MaLR	87427	NM_198787	362963	Rn.66996	NM_198787	ENSRNOG00000018745	Sgsm3	Rutbc3|bdif-1	small G protein signaling modulator 3	protein-coding
13455	chr12	17349708	17363161	+	8408	NA	intron (NM_001109062, intron 1 of 1)	intron (NM_001109062, intron 1 of 1)	2183	NM_001109062	498153	Rn.224807	NM_001109062	ENSRNOG00000001288	Gpr146	RGD1560731	G protein-coupled receptor 146	protein-coding
14102	chr13	50734852	50748952	+	8396	NA	intron (NM_001107176, intron 3 of 6)	intron (NM_001107176, intron 3 of 6)	4454	NM_001107176	304802	Rn.154120	NM_001107176	ENSRNOG00000003059	Optc	-	opticin	protein-coding
10091	chr9	65563154	65573243	+	8393	NA	intron (NM_001033864, intron 7 of 10)	intron (NM_001033864, intron 7 of 10)	33570	NM_057138	117279	Rn.204752	NM_057138	ENSRNOG00000012473	Cflar	Flip	CASP8 and FADD-like apoptosis regulator	protein-coding
14005-2	chr8	122793358	122807361	+	8392	NA	intron (NM_001007802, intron 4 of 4)	B3|SINE|B2	11151	NM_001007802	316035	Rn.98431	NM_001007802	ENSRNOG00000010951	Cmtm6	Cklfsf6|Da2-17|LRRGT00102	CKLF-like MARVEL transmembrane domain containing 6	protein-coding
12202	chr3	121701148	121713348	+	8388	NA	Intergenic	Intergenic	-18828	NM_031148	81826	Rn.162702	NM_031148	ENSRNOG00000018567	Slc20a1	PiT-1	solute carrier family 20 member 1	protein-coding
13787	chr2	259124818	259138603	+	8380	NA	intron (NM_001271361, intron 2 of 4)	ID_B1|SINE|B4	18999	NM_001271361	365984	Rn.124437	NM_001271361		St6galnac5	ST6GalNAcV|Siat7E	ST6 N-acetylgalactosaminide alpha-2,6-sialyltransferase 5	protein-coding
10284-2	chr7	70962063	70972345	+	8379	NA	intron (NM_001134874, intron 3 of 6)	intron (NM_001134874, intron 3 of 6)	2768	NM_001134874	314910	Rn.161939	NM_001134874	ENSRNOG00000008415	Nab2	-	Ngfi-A binding protein 2	protein-coding
9868	chr6	28264475	28274341	+	8378	NA	intron (NM_001003958, intron 3 of 21)	intron (NM_001003958, intron 3 of 21)	33713	NM_001003958	444984	Rn.92659	NM_001003957	ENSRNOG00000026649	Dnmt3a	-	DNA methyltransferase 3 alpha	protein-coding
14247	chr10	107473695	107487940	+	8367	NA	Intergenic	Intergenic	-21819	NM_001107070	303702	Rn.22928	NM_001107070	ENSRNOG00000027498	Engase	RGD1310868	endo-beta-N-acetylglucosaminidase	protein-coding
11774	chr1	196852532	196864304	+	8360	NA	intron (NM_001039611, intron 7 of 8)	intron (NM_001039611, intron 7 of 8)	19097	NM_001037196	308976	Rn.22093	NM_001037196	ENSRNOG00000015180	Kdm8	Jmjd5|RGD1304823	lysine demethylase 8	protein-coding
20169	chr6	103209683	103229850	+	8343	NA	Intergenic	Intergenic	93308	NM_017172	29344	Rn.6142	NM_017172	ENSRNOG00000058646	Zfp36l1	Berg36|Brf1|ERF1|TIS11b|cMG1	zinc finger protein 36, C3H type-like 1	protein-coding
9124	chr9	60532208	60541330	+	8343	NA	intron (NM_001108218, intron 15 of 27)	intron (NM_001108218, intron 15 of 27)	-106688	NM_133392	170904	Rn.1300	NM_133392	ENSRNOG00000012502	Stk17b	Drak2	serine/threonine kinase 17b	protein-coding
12874	chr8	124603988	124616860	+	8330	NA	Intergenic	RSINE1|SINE|B4	-211560	NM_031132	81810	Rn.9954	NM_031132	ENSRNOG00000013265	Tgfbr2	TGF-beta 2|Tgfbr2T	transforming growth factor, beta receptor 2	protein-coding
8874	chr1	227062662	227071534	+	8312	NA	Intergenic	Intergenic	-19808	NM_001191897	365408	Rn.231430	NM_001191897	ENSRNOG00000026957	Ms4a15	RGD1561158	membrane spanning 4-domains A15	protein-coding
18828	chr8	130823538	130842364	+	8311	NA	Intergenic	Intergenic	70277	NM_138833	170837	Rn.10245	NM_138833	ENSRNOG00000004050	Snrk	-	SNF related kinase	protein-coding
13701	chr1	196963348	196977047	+	8306	NA	Intergenic	Intergenic	-26384	NM_001012469	308977	Rn.103248	NM_001012469	ENSRNOG00000015773	Il21r	-	interleukin 21 receptor	protein-coding
13243	chr13	50154710	50167951	+	8295	NA	Intergenic	Intergenic	-3233	NM_001017491	498232	Rn.137613	NM_001017491	ENSRNOG00000028250	Lax1	-	lymphocyte transmembrane adaptor 1	protein-coding
11097	chr3	2752573	2763668	+	8284	NA	intron (NM_001107815, intron 4 of 10)	intron (NM_001107815, intron 4 of 10)	12500	NM_001107815	311786	Rn.105232	NM_001107815	ENSRNOG00000006238	Traf2	-	Tnf receptor-associated factor 2	protein-coding
10422	chr5	144266833	144277253	+	8282	NA	intron (NM_001109438, intron 1 of 17)	intron (NM_001109438, intron 1 of 17)	2938	NM_001109438	681287	Rn.39212	NM_001109438	ENSRNOG00000010237	Map7d1	Mtap7d1	MAP7 domain containing 1	protein-coding
11530	chr8	36318507	36330035	+	8267	NA	intron (NM_153302, intron 4 of 5)	PB1D10|SINE|Alu	-9460	NM_203337	363040	Rn.24125	NM_203337	ENSRNOG00000009850	St3gal4	siat4c	ST3 beta-galactoside alpha-2,3-sialyltransferase 4	protein-coding
Feb-29	chr20	29470141	29479968	+	8258	NA	Intergenic	Intergenic	29544	NM_001013907	294513	Rn.20419	NM_001013907	ENSRNOG00000030408	Dnajb12	-	DnaJ heat shock protein family (Hsp40) member B12	protein-coding
10221	chr7	37396181	37406400	+	8253	NA	Intergenic	Intergenic	299876	NM_001108086	314764	Rn.23513	NM_001108086	ENSRNOG00000021681	Eea1	-	early endosome antigen 1	protein-coding
8796	chr8	116361073	116369867	+	8242	NA	Intergenic	Intergenic	-4127	NM_001079942	363142	Rn.26859	NM_001079942	ENSRNOG00000016512	Sema3b	-	semaphorin 3B	protein-coding
9450	chr1	166117734	166127182	+	8241	NA	Intergenic	B1F1|SINE|Alu	-19496	NM_001107539	308864	Rn.2386	NM_001107539	ENSRNOG00000019319	Fchsd2	-	FCH and double SH3 domains 2	protein-coding
12962	chr15	42865610	42878570	+	8230	NA	intron (NM_017318, intron 2 of 30)	MTC|LTR|ERVL-MaLR	63193	NM_133420	170945	Rn.9713	NM_133420	ENSRNOG00000017424	Chrna2	ACHR	cholinergic receptor nicotinic alpha 2 subunit	protein-coding
10179	chr8	11929649	11939826	+	8218	NA	Intergenic	Intergenic	46217	NM_001007660	300359	Rn.120577	NM_001007660	ENSRNOG00000005713	Ccdc82	-	coiled-coil domain containing 82	protein-coding
15388	chr7	37434010	37449396	+	8217	NA	Intergenic	(CT)n|Simple_repeat|Simple_repeat	340289	NM_001108086	314764	Rn.23513	NM_001108086	ENSRNOG00000021681	Eea1	-	early endosome antigen 1	protein-coding
8787	chr5	139922968	139931753	+	8198	NA	intron (NM_001100669, intron 1 of 9)	intron (NM_001100669, intron 1 of 9)	4006	NM_001100669	298500	Rn.203765	NM_001100669	ENSRNOG00000011421	Smap2	RGD1308418|Smap1l	small ArfGAP2	protein-coding
9182	chr20	47592402	47601582	+	8193	NA	intron (NM_001107638, intron 1 of 7)	intron (NM_001107638, intron 1 of 7)	317	NM_001107638	309859	Rn.199077	NM_001107638	ENSRNOG00000026110	Scml4	-	Scm polycomb group protein like 4	protein-coding
11360	chr6	91843474	91854832	+	8187	NA	Intergenic	MLT1A0|LTR|ERVL-MaLR	152044	NM_024152	79121	Rn.6993	NM_024152	ENSRNOG00000004791	Arf6	-	ADP-ribosylation factor 6	protein-coding
12667	chr2	198104556	198117221	+	8179	NA	Intergenic	Intergenic	9314	NM_001025119	310674	Rn.21037	NM_001025119	ENSRNOG00000021170	Plekho1	Ckip1|RGD1311487	pleckstrin homology domain containing O1	protein-coding
8748	chr13	55240003	55248749	+	8162	NA	Intergenic	(AC)n|Simple_repeat|Simple_repeat	-29823	NM_001105991	289407	Rn.14800	NM_001105991	ENSRNOG00000022480	Atp6v1g3	-	ATPase H+ transporting V1 subunit G3	protein-coding
8406	chr2	187535405	187543809	+	8158	NA	Intergenic	Intergenic	27443	NM_030860	81518	Rn.89018	NM_030860	ENSRNOG00000031778	Mef2d	-	myocyte enhancer factor 2D	protein-coding
12602	chr20	5440573	5453173	+	8154	NA	TTS (NM_212491)	TTS (NM_212491)	769	NM_133553	171079	Rn.24575	NM_133553	ENSRNOG00000000471	B3galt4	-	Beta-1,3-galactosyltransferase 4	protein-coding
12187	chr1	81233915	81246100	+	8154	NA	intron (NM_023021, intron 4 of 8)	intron (NM_023021, intron 4 of 8)	9160	NM_023021	65206	Rn.44212	NM_023021	ENSRNOG00000019440	Kcnn4	KCa3.1|rKCNN4c|rSK4	potassium calcium-activated channel subfamily N member 4	protein-coding
11399	chr9	1741382	1752779	+	8154	NA	TTS (NM_001134762)	TTS (NM_001134762)	237574	NM_001106880	301173	Rn.204118	NM_001106880	ENSRNOG00000013368	Plcl2	-	phospholipase C-like 2	protein-coding
14341	chr14	107578401	107592740	+	8143	NA	Intergenic	Intergenic	31591	NM_001107240	305571	Rn.1970	NM_001107240	ENSRNOG00000009267	B3gnt2	B3gnt1	UDP-GlcNAc:betaGal beta-1,3-N-acetylglucosaminyltransferase 2	protein-coding
11171	chr7	11432774	11443943	+	8141	NA	intron (NM_054002, intron 1 of 2)	intron (NM_054002, intron 1 of 2)	6428	NM_054002	117107	Rn.23192	NM_054002	ENSRNOG00000020161	Zbtb7a	Lrf|OCZF|Zbtb7	zinc finger and BTB domain containing 7a	protein-coding
11697	chr5	152946576	152958271	+	8133	NA	Intergenic	RMER4B|LTR|ERVK	-32293	NM_001108687	362625	Rn.29300	NM_001108687	ENSRNOG00000017087	Man1c1	-	mannosidase, alpha, class 1C, member 1	protein-coding
9515	chr6	9661196	9670709	+	8133	NA	intron (NM_017171, intron 1 of 13)	intron (NM_017171, intron 1 of 13)	94216	NR_144425	500612	Rn.154972	NR_144425		RGD1562146	-	RGD1562146	ncRNA
8698	chr11	79592035	79600731	+	8123	NA	intron (NM_001013864, intron 3 of 11)	intron (NM_001013864, intron 3 of 11)	107353	NM_001013864	288010	Rn.206503	NM_001013864	ENSRNOG00000031669	Lpp	-	LIM domain containing preferred translocation partner in lipoma	protein-coding
13927	chr10	70373053	70386978	+	8097	NA	Intergenic	RMER1A|Other|Other	9634	NM_001107031	303380	Rn.105052	NM_001107031	ENSRNOG00000037113	Slfn2	-	schlafen 2	protein-coding
26143	chr7	114971363	114997504	+	8068	NA	Intergenic	Intergenic	-12670	NM_001114405	362930	Rn.106043	NM_001114405	ENSRNOG00000007628	Ptp4a3	-	protein tyrosine phosphatase 4A3	protein-coding
17799	chr2	187986154	188003951	+	8044	NA	intron (NM_001012079, intron 1 of 21)	intron (NM_001012079, intron 1 of 21)	1254	NM_001012079	310635	Rn.12255	NM_001012079	ENSRNOG00000020027	Arhgef2	-	Rho/Rac guanine nucleotide exchange factor 2	protein-coding
19996	chr16	48575976	48595970	+	8043	NA	intron (NM_001047086, intron 7 of 8)	intron (NM_001047086, intron 7 of 8)	106503	NM_001047086	290749	Rn.107887	NM_001047086	ENSRNOG00000009824	Irf2	-	interferon regulatory factor 2	protein-coding
9375	chr3	171072886	171082259	+	8042	NA	Intergenic	Intergenic	39676	NM_001108965	366262	Rn.17628	NM_001108965	ENSRNOG00000006420	Rbm38	Rnpc1	RNA binding motif protein 38	protein-coding
14548	chr13	45466919	45481465	+	8034	NA	Intergenic	Intergenic	-155336	NM_022205	60628	Rn.44431	NM_022205	ENSRNOG00000003866	Cxcr4	-	C-X-C motif chemokine receptor 4	protein-coding
13475	chr2	202820781	202834254	+	8032	NA	Intergenic	ORR1B2|LTR|ERVL-MaLR	-10955	NM_001014041	310721	Rn.162620	NM_001014041	ENSRNOG00000015222	Tent5c	Fam46c	terminal nucleotidyltransferase 5C	protein-coding
9544	chr6	43020725	43030267	+	8030	NA	intron (NM_017356, intron 1 of 4)	intron (NM_017356, intron 1 of 4)	23548	NM_017356	50871	Rn.102820	NM_017356	ENSRNOG00000005492	Hpcal1	NVP-3|Nvp3|VILIP-3	hippocalcin-like 1	protein-coding
9652	chr1	127036372	127046022	+	8022	NA	intron (NM_001106268, intron 2 of 2)	intron (NM_001106268, intron 2 of 2)	30583	NM_001106268	292999	Rn.13788	NM_001106268	ENSRNOG00000012698	Chsy1	-	chondroitin sulfate synthase 1	protein-coding
10741	chr13	100920045	100930784	+	8005	NA	intron (NM_017116, intron 1 of 20)	intron (NM_017116, intron 1 of 20)	3397	NM_017116	29154	Rn.6822	NM_017116	ENSRNOG00000034015	Capn2	-	calpain 2	protein-coding
9483	chr17	9721759	9731240	+	7979	NA	Intergenic	Intergenic	-4957	NM_031657	59076	Rn.10633	NM_031657	ENSRNOG00000014615	Grk6	Gprk6	G protein-coupled receptor kinase 6	protein-coding
12338	chr3	162574610	162586946	+	7975	NA	Intergenic	Intergenic	-1577	NM_001100838	296374	Rn.23808	NM_001100838	ENSRNOG00000019154	Zmynd8	Prkcbp1|spikar	zinc finger, MYND-type containing 8	protein-coding
17495	chr1	264145235	264162728	+	7973	NA	Intergenic	Intergenic	18748	NM_139192	246074	Rn.1023	NM_139192	ENSRNOG00000013552	Scd	Scd1	stearoyl-CoA desaturase	protein-coding
10621	chr20	3815205	3825824	+	7971	NA	intron (NM_001164744, intron 7 of 7)	intron (NM_001164744, intron 7 of 7)	-1306	NM_212529	361802	Rn.137469	NM_212529	ENSRNOG00000000466	Hsd17b8	Fabgl|Ke6|RING2	hydroxysteroid (17-beta) dehydrogenase 8	protein-coding
10815-2	chr18	79354248	79365061	+	7970	NA	intron (NM_001025289, intron 2 of 3)	intron (NM_001025289, intron 2 of 3)	32916	NM_001025289	24547	Rn.63285	NM_017026	ENSRNOG00000016516	Mbp	Mbps	myelin basic protein	protein-coding
14949	chr1	83970784	83985731	+	7961	NA	Intergenic	Intergenic	-1021	NM_001004083	308457	Rn.43384	NM_001004083	ENSRNOG00000020947	Egln2	HIF-PH1|HPH-1|HPH-3|PHD-1|PHD1	egl-9 family hypoxia-inducible factor 2	protein-coding
10061	chr10	11117415	11127474	+	7959	NA	exon (NM_001109382, exon 2 of 2)	exon (NM_001109382, exon 2 of 2)	9104	NM_001109382	679921	Rn.198255	NM_001109382	ENSRNOG00000004141	Vasn	-	vasorin	protein-coding
16265	chr1	47390408	47406671	+	7955	NA	Intergenic	Intergenic	-67127	NM_019357	54319	Rn.773	NM_019357	ENSRNOG00000018524	Ezr	Vil2	ezrin	protein-coding
10233	chr7	61042194	61052425	+	7952	NA	Intergenic	B4|SINE|B4	-127060	NM_001017459	314859	Rn.162942	NM_001017459	ENSRNOG00000007286	Mdm1	-	Mdm1 nuclear protein	protein-coding
13046	chr16	7504878	7517922	+	7925	NA	intron (NM_054011, intron 3 of 8)	intron (NM_054011, intron 3 of 8)	26801	NM_054011	117186	Rn.163321	NM_054011	ENSRNOG00000052391	Sh3bp5	SH3BP-5|Sab|Vesp18	SH3-domain binding protein 5	protein-coding
14437	chr1	124904470	124918905	+	7921	NA	Intergenic	Intergenic	-71765	NM_001037733	361586	Rn.211311	NM_001037733	ENSRNOG00000015829	Trpm1	-	transient receptor potential cation channel, subfamily M, member 1	protein-coding
9870	chr1	47426326	47436194	+	7915	NA	Intergenic	Intergenic	70760	NM_001309449	308097		NM_001107455	ENSRNOG00000018915	Tagap	-	T-cell activation RhoGTPase activating protein	protein-coding
18597	chr7	12464277	12482872	+	7904	NA	intron (NM_001108068, intron 1 of 32)	intron (NM_001108068, intron 1 of 32)	1750	NM_001108068	314619	Rn.67287	NM_001108068	ENSRNOG00000013987	Sbno2	RGD1307194|Stno	strawberry notch homolog 2	protein-coding
9698	chr14	17072501	17082197	+	7896	NA	intron (NM_054001, intron 1 of 11)	B3|SINE|B2	13176	NM_054001	117106	Rn.3957	NM_054001	ENSRNOG00000002225	Scarb2	Cd36l2|LGP85|LimpII	scavenger receptor class B, member 2	protein-coding
15562	chr10	95637640	95653200	+	7896	NA	intron (NM_001047898, intron 4 of 5)	intron (NM_001047898, intron 4 of 5)	10714	NM_001047898	360649	Rn.110865	NM_001047898	ENSRNOG00000027271	RGD1359290	Ac2-210	Ribosomal_L22 domain containing protein RGD1359290	protein-coding
11104	chr17	78553441	78564543	+	7875	NA	intron (NM_001025034, intron 1 of 3)	intron (NM_001025034, intron 1 of 3)	2621	NM_001025034	498796	Rn.105966	NM_001025034	ENSRNOG00000014886	Fam107b	-	family with sequence similarity 107, member B	protein-coding
24973	chr8	77305393	77330364	+	7871	NA	intron (NM_012597, intron 1 of 8)	B3|SINE|B2	80370	NM_012597	24538	Rn.1195	NM_012597	ENSRNOG00000060338	Lipc	-	lipase C, hepatic type	protein-coding
10824	chr8	72702025	72712847	+	7863	NA	intron (NM_153317, intron 1 of 7)	intron (NM_153317, intron 1 of 7)	7210	NM_153317	266688	Rn.10995	NM_153317	ENSRNOG00000018009	Rab8b	-	RAB8B, member RAS oncogene family	protein-coding
9458	chr20	46413402	46422858	+	7863	NA	Intergenic	Intergenic	-9948	NM_001106395	294515	Rn.24593	NM_001106395	ENSRNOG00000000299	Foxo3	Fkhrl1|Foxo3a	forkhead box O3	protein-coding
14443	chr3	171511732	171526173	+	7847	NA	Intergenic	Intergenic	-78367	NM_001109542	689618	Rn.153866	NM_001109542	ENSRNOG00000028533	LOC689618	-	similar to Protein C20orf85 homolog	protein-coding
16907	chr3	156749525	156766430	+	7839	NA	3' UTR (NM_013187, exon 32 of 32)	3' UTR (NM_013187, exon 32 of 32)	20022	NM_001047097	311604	Rn.225061	NM_001047097	ENSRNOG00000027988	Zhx3	Tix1	zinc fingers and homeoboxes 3	protein-coding
17719	chr7	122248089	122265806	+	7792	NA	Intergenic	B4A|SINE|B4	53415	NM_198787	362963	Rn.66996	NM_198787	ENSRNOG00000018745	Sgsm3	Rutbc3|bdif-1	small G protein signaling modulator 3	protein-coding
11517-2	chr7	107955800	107967315	+	7789	NA	Intergenic	Intergenic	-56129	NM_001013219	362924	Rn.8110	NM_001013219	ENSRNOG00000008209	St3gal1	Siat4a	ST3 beta-galactoside alpha-2,3-sialyltransferase 1	protein-coding
13541	chr7	2913960	2927499	+	7782	NA	Intergenic	B3|SINE|B2	-11550	NM_001109486	685883	Rn.146093	NM_001109486		Myl6b	-	myosin, light chain 6B, alkali, smooth muscle and non-muscle	protein-coding
9079	chr1	260596289	260605366	+	7774	NA	intron (NM_001106368, intron 2 of 15)	intron (NM_001106368, intron 2 of 15)	37989	NM_001106368	294048	Rn.15411	NM_001106368	ENSRNOG00000013309	Pik3ap1	-	phosphoinositide-3-kinase adaptor protein 1	protein-coding
8825	chr3	171487506	171496329	+	7763	NA	Intergenic	Intergenic	-105402	NM_001109542	689618	Rn.153866	NM_001109542	ENSRNOG00000028533	LOC689618	-	similar to Protein C20orf85 homolog	protein-coding
11790	chr6	10624942	10636730	+	7763	NA	Intergenic	Intergenic	36689	NM_019907	56725	Rn.30508	NM_019907	ENSRNOG00000015215	Cript	-	CXXC repeat containing interactor of PDZ3 domain	protein-coding
16703	chr3	162618025	162634726	+	7733	NA	Intergenic	Intergenic	-47174	NM_001100838	296374	Rn.23808	NM_001100838	ENSRNOG00000019154	Zmynd8	Prkcbp1|spikar	zinc finger, MYND-type containing 8	protein-coding
Feb-80	chr7	75736576	75744554	+	7725	NA	Intergenic	Intergenic	69288	NM_001126087	500855	Rn.224542	NM_001126087		Zfp706	Znf706	zinc finger protein 706	protein-coding
12475	chr19	29909211	29921684	+	7708	NA	intron (NM_053917, intron 6 of 24)	intron (NM_053917, intron 6 of 24)	425995	NM_053917	116699	Rn.10829	NM_053917	ENSRNOG00000018382	Inpp4b	-	inositol polyphosphate-4-phosphatase type II B	protein-coding
8248	chr10	107437357	107445603	+	7707	NA	intron (NM_144754, intron 1 of 3)	intron (NM_144754, intron 1 of 3)	4042	NM_144754	246272	Rn.7241	NM_144754	ENSRNOG00000003239	Cant1	srapy	calcium activated nucleotidase 1	protein-coding
8921	chr10	75545075	75553994	+	7694	NA	Intergenic	Intergenic	20525	NM_001108289	360594	Rn.198893	NM_001108289	ENSRNOG00000010363	Mrps23	-	mitochondrial ribosomal protein S23	protein-coding
9418	chr11	73208291	73217707	+	7692	NA	Intergenic	ORR1D1|LTR|ERVL-MaLR	134017	NM_001034006	619382	Rn.208307	NM_001034006	ENSRNOG00000001730	Acap2	Centb2|cnt-b2	ArfGAP with coiled-coil, ankyrin repeat and PH domains 2	protein-coding
14873	chr5	47485906	47500777	+	7692	NA	Intergenic	Intergenic	-52673	NM_001135754	313125	Rn.212302	NM_001135754	ENSRNOG00000006170	Bach2	RGD1562865	BTB domain and CNC homolog 2	protein-coding
14193	chr1	165888130	165902321	+	7675	NA	Intergenic	Intergenic	-3598	NM_001108495	361615	Rn.16770	NM_001108495	ENSRNOG00000025075	Relt	Tnfrsf19l	RELT, TNF receptor	protein-coding
19197	chr5	149040675	149059870	+	7674	NA	intron (NM_053538, intron 1 of 7)	intron (NM_053538, intron 1 of 7)	2591	NM_053538	89783	Rn.24799	NM_053538	ENSRNOG00000011054	Laptm5	gcd-10	lysosomal protein transmembrane 5	protein-coding
11311	chr7	122302540	122313849	+	7670	NA	Intergenic	Intergenic	104662	NM_198787	362963	Rn.66996	NM_198787	ENSRNOG00000018745	Sgsm3	Rutbc3|bdif-1	small G protein signaling modulator 3	protein-coding
9004	chr14	44005585	44014587	+	7668	NA	Intergenic	Intergenic	-17499	NM_001013430	305341	Rn.20618	NM_001013430	ENSRNOG00000002540	Rhoh	-	ras homolog family member H	protein-coding
10965	chr8	22475828	22486791	+	7665	NA	intron (NM_013199, intron 1 of 20)	intron (NM_013199, intron 1 of 20)	22369	NM_013199	25751	Rn.11231	NM_013199	ENSRNOG00000007649	Dnm2	DYIIAAB	dynamin 2	protein-coding
8826	chr13	99128825	99137649	+	7654	NA	Intergenic	(TGTG)n|Simple_repeat|Simple_repeat	-3684	NM_001024970	289315	Rn.16374	NM_001024970	ENSRNOG00000003247	Sde2	RGD1305572	SDE2 telomere maintenance homolog	protein-coding
10050	chr5	150226862	150236910	+	7652	NA	Intergenic	Intergenic	91177	NM_012617	24613	Rn.10310	NM_012617	ENSRNOG00000010531	Oprd1	-	opioid receptor, delta 1	protein-coding
22195	chr12	39809487	39831680	+	7631	NA	intron (NM_001177613, intron 13 of 14)	intron (NM_001177613, intron 13 of 14)	29618	NM_001177613	304486	Rn.12905	NM_001177613	ENSRNOG00000028523	Tctn1	RGD1566266	tectonic family member 1	protein-coding
9811	chr10	40411051	40420860	+	7614	NA	intron (NM_001109031, intron 1 of 6)	intron (NM_001109031, intron 1 of 6)	3099	NM_001109031	497906	Rn.138612	NM_001109031	ENSRNOG00000021370	Ccdc69	RGD1562251	coiled-coil domain containing 69	protein-coding
8064	chr14	81829746	81837808	+	7612	NA	Intergenic	Intergenic	-4004	NM_001109412	680477	Rn.131792	NM_001109412	ENSRNOG00000015255	Haus3	-	HAUS augmin-like complex, subunit 3	protein-coding
10849	chr10	66449664	66460511	+	7607	NA	intron (NM_001108284, intron 1 of 17)	intron (NM_001108284, intron 1 of 17)	27063	NM_001108284	360573	Rn.179021	NM_001108284		Ksr1	Ksr	kinase suppressor of ras 1	protein-coding
17616	chr7	12490350	12507964	+	7598	NA	intron (NM_001108068, intron 5 of 32)	intron (NM_001108068, intron 5 of 32)	19527	NM_001039849	29328	Rn.3647	NM_017165	ENSRNOG00000013604	Gpx4	Gshpx-4|Phgpx|gpx-4|snGpx	glutathione peroxidase 4	protein-coding
15025	chr7	37971055	37986078	+	7596	NA	Intergenic	RMER13B|LTR|ERVK	165735	NM_017258	29618	Rn.1000	NM_017258	ENSRNOG00000004284	Btg1	-	BTG anti-proliferation factor 1	protein-coding
15601	chr16	2847800	2863399	+	7585	NA	Intergenic	Intergenic	-102684	NM_001106061	290541	Rn.11687	NM_001106061	ENSRNOG00000014363	Arhgef3	-	Rho guanine nucleotide exchange factor 3	protein-coding
15934	chr16	19268285	19284217	+	7571	NA	Intergenic	Intergenic	27567	NM_001044239	306332	Rn.139185	NM_001044239	ENSRNOG00000014454	Ap1m1	-	adaptor related protein complex 1 subunit mu 1	protein-coding
9781	chr8	12035370	12045149	+	7569	NA	Intergenic	Intergenic	151739	NM_001007660	300359	Rn.120577	NM_001007660	ENSRNOG00000005713	Ccdc82	-	coiled-coil domain containing 82	protein-coding
8818	chr4	61546072	61554888	+	7565	NA	TTS (NM_001106590)	TTS (NM_001106590)	22523	NM_001106590	296969	Rn.23967	NM_001106590	ENSRNOG00000008851	Slc35b4	-	solute carrier family 35 member B4	protein-coding
11479	chr3	163464537	163476014	+	7558	NA	intron (NM_001135718, intron 5 of 43)	RMER15-int|LTR|ERVL	7547	NM_001135718	311647	Rn.224665	NM_001135718	ENSRNOG00000006952	Prex1	RGD1306534	phosphatidylinositol-3,4,5-trisphosphate-dependent Rac exchange factor 1	protein-coding
8616	chr8	12660908	12669522	+	7557	NA	Intergenic	Intergenic	-157940	NM_001108125	315427	Rn.136987	NM_001108125	ENSRNOG00000008173	Sesn3	-	sestrin 3	protein-coding
12788	chr9	12896946	12909732	+	7553	NA	intron (NM_001135011, intron 7 of 9)	RMER5|LTR|ERV1	162454	NM_001135011	501095	Rn.204423	NM_001135011	ENSRNOG00000011321	Rftn1	2310015n21rik|RGD1310777|RGD1563347	raftlin lipid raft linker 1	protein-coding
23030	chr7	37542840	37565868	+	7544	NA	Intergenic	Intergenic	-258477	NM_017258	29618	Rn.1000	NM_017258	ENSRNOG00000004284	Btg1	-	BTG anti-proliferation factor 1	protein-coding
9175	chr3	153059102	153068275	+	7525	NA	intron (NM_001013923, intron 2 of 14)	intron (NM_001013923, intron 2 of 14)	35401	NM_001013923	296318	Rn.93910	NM_001013923		Ndrg3	-	NDRG family member 3	protein-coding
8156	chr4	85437185	85445339	+	7518	NA	Intergenic	Intergenic	-55059	NM_001109022	368066	Rn.19133	NM_001109022	ENSRNOG00000011250	Inmt	-	indolethylamine N-methyltransferase	protein-coding
12443	chr10	88786564	88799005	+	7513	NA	intron (NM_012747, intron 23 of 23)	intron (NM_012747, intron 23 of 23)	28052	NM_017064	24918	Rn.154399	NM_017064	ENSRNOG00000019496	Stat5a	Stat5	signal transducer and activator of transcription 5A	protein-coding
11605	chr18	63832839	63844442	+	7486	NA	Intergenic	(CTCCT)n|Simple_repeat|Simple_repeat	-5359	NM_001271365	679578	Rn.206948	NM_001271365	ENSRNOG00000016879	Ldlrad4	-	low density lipoprotein receptor class A domain containing 4	protein-coding
11547-2	chr6	126566955	126578500	+	7481	NA	intron (NM_001191985, intron 1 of 9)	intron (NM_001191985, intron 1 of 9)	9307	NM_001191985	500709	Rn.8858	NM_001191985	ENSRNOG00000008051	Itpk1	-	inositol-tetrakisphosphate 1-kinase	protein-coding
8895	chr11	51195112	51204005	+	7467	NA	intron (NM_133601, intron 2 of 17)	intron (NM_133601, intron 2 of 17)	3145	NM_133601	171136	Rn.21799	NM_133601	ENSRNOG00000001982	Cblb	-	Cbl proto-oncogene B	protein-coding
9282	chr2	197787068	197796348	+	7462	NA	Intergenic	Intergenic	5496	NM_021846	60430	Rn.129914	NM_021846		Mcl1	-	MCL1 apoptosis regulator, BCL2 family member	protein-coding
10644	chr4	126609333	126619975	+	7460	NA	intron (NM_001108638, intron 15 of 15)	intron (NM_001108638, intron 15 of 15)	92319	NM_001108638	362403	Rn.96303	NM_001108638		Slc25a26	SZGENESYMBOL2	solute carrier family 25 member 26	protein-coding
14921	chr4	150208951	150223870	+	7448	NA	intron (NM_001110099, intron 13 of 18)	intron (NM_001110099, intron 13 of 18)	27970	NM_012643	24716	Rn.93200	NM_012643	ENSRNOG00000014751	Ret	-	ret proto-oncogene	protein-coding
14200	chr9	14674229	14688427	+	7445	NA	Intergenic	Lx5c|LINE|L1	42765	NM_001191581	367215	Rn.225515	NM_001191581	ENSRNOG00000013748	Trem3	RGD1305477	triggering receptor expressed on myeloid cells 3	protein-coding
Feb-83	chr18	56149435	56158916	+	7442	NA	Intergenic	Intergenic	-25914	NM_001047881	307404	Rn.202490	NM_001047881	ENSRNOG00000026060	Arsi	RGD1310242	arylsulfatase family, member I	protein-coding
12740-2	chr5	151283343	151296081	+	7431	NA	intron (NM_001013167, intron 1 of 19)	intron (NM_001013167, intron 1 of 19)	18867	NM_001013167	313024	Rn.162111	NM_001013167	ENSRNOG00000009805	Wasf2	-	WASP family member 2	protein-coding
11128	chr10	84907937	84919063	+	7425	NA	intron (NM_001107045, intron 2 of 7)	intron (NM_001107045, intron 2 of 7)	7386	NM_001107045	303499	Rn.229752	NM_001107045	ENSRNOG00000010492	Sp2	-	Sp2 transcription factor	protein-coding
Feb-86	chr16	19392309	19400693	+	7415	NA	intron (NM_012678, intron 2 of 7)	intron (NM_012678, intron 2 of 7)	3350	NM_012678	24852	Rn.108199	NM_012678	ENSRNOG00000015496	Tpm4	Tpm4.2|Tpm4.2cy	tropomyosin 4	protein-coding
11210	chr16	48479583	48490791	+	7411	NA	Intergenic	Intergenic	-47945	NM_001107311	306460	Rn.8484	NM_001107311	ENSRNOG00000009660	Enpp6	E-NPP 6	ectonucleotide pyrophosphatase/phosphodiesterase 6	protein-coding
7881	chr7	2902870	2910749	+	7406	NA	intron (NM_001100983, intron 5 of 5)	intron (NM_001100983, intron 5 of 5)	2313	NM_001100983	362816	Rn.146093	NM_001100983		Myl6l	LC17|MLC-3	myosin, light polypeptide 6, alkali, smooth muscle and non-muscle-like	protein-coding
10253	chr19	37771938	37782189	+	7405	NA	intron (NM_001135875, intron 2 of 13)	B1_Mur3|SINE|Alu	18234	NM_001135875	361396	Rn.205127	NM_001135875	ENSRNOG00000018000	Ranbp10	RGD1311587	RAN binding protein 10	protein-coding
11469	chr8	48894529	48905996	+	7392	NA	Intergenic	B4|SINE|B4	-25342	NM_001109292	500988	Rn.164112	NM_001109292	ENSRNOG00000053932	Ddx6	RGD1564560	DEAD-box helicase 6	protein-coding
9519	chr14	16408462	16417979	+	7389	NA	intron (NM_001107208, intron 1 of 10)	intron (NM_001107208, intron 1 of 10)	39670	NM_001107208	305227	Rn.27798	NM_001107208	ENSRNOG00000002182	Sept11	-	septin 11	protein-coding
9278	chr13	83874469	83883745	+	7386	NA	intron (NM_001108349, intron 1 of 5)	intron (NM_001108349, intron 1 of 5)	-37089	NM_001007728	360871	Rn.8087	NM_001007728	ENSRNOG00000003248	Mpzl1	-	myelin protein zero-like 1	protein-coding
10282	chr2	189128319	189138599	+	7383	NA	Intergenic	(AC)n|Simple_repeat|Simple_repeat	27420	NM_001106448	295252	Rn.19034	NM_001106448	ENSRNOG00000020791	Ube2q1	Ube2q	ubiquitin conjugating enzyme E2 Q1	protein-coding
9570	chr1	227602130	227611698	+	7371	NA	Intergenic	Intergenic	-42711	NM_001106339	293746	Rn.218548	NM_001106339	ENSRNOG00000020997	Ms4a4c	-	membrane-spanning 4-domains, subfamily A, member 4C	protein-coding
9001	chr14	14309189	14318188	+	7369	NA	Intergenic	MIRb|SINE|MIR	112749	NM_012823	25291	Rn.6589	NM_012823	ENSRNOG00000002045	Anxa3	Anx3|LC3|LRRGT00047	annexin A3	protein-coding
10664	chr1	204744360	204755022	+	7356	NA	intron (NM_001107556, intron 4 of 4)	intron (NM_001107556, intron 4 of 4)	56047	NM_001107556	309060	Rn.12282	NM_001107556	ENSRNOG00000061348	Fam53b	RGD1310799	family with sequence similarity 53, member B	protein-coding
8868	chr5	151883131	151891997	+	7355	NA	intron (NM_001010966, intron 3 of 3)	intron (NM_001010966, intron 3 of 3)	10458	NM_001010966	366478	Rn.211496	NM_001010966	ENSRNOG00000000121	Pigv	RGD1309526	phosphatidylinositol glycan anchor biosynthesis, class V	protein-coding
7998	chr10	31411275	31419271	+	7348	NA	intron (NM_001106996, intron 1 of 29)	intron (NM_001106996, intron 1 of 29)	3962	NM_001106996	303073	Rn.44008	NM_001106996	ENSRNOG00000006557	Cyfip2	-	cytoplasmic FMR1 interacting protein 2	protein-coding
15082	chr3	9479276	9494356	+	7345	NA	Intergenic	MIR|SINE|MIR	82976	NM_198200	379044	Rn.105612	NM_198200	ENSRNOG00000050781	Qrfp	26RFa|P518	pyroglutamylated RFamide peptide	protein-coding
8648	chr1	14616996	14625642	+	7336	NA	Intergenic	Intergenic	-176447	NM_001106269	293012	Rn.140572	NM_001106269	ENSRNOG00000012057	Olig3	-	oligodendrocyte transcription factor 3	protein-coding
12707	chr3	111882661	111895366	+	7333	NA	intron (NM_139324, intron 4 of 5)	(CATATT)n|Simple_repeat|Simple_repeat	52828	NM_139324	192204	Rn.7379	NM_139324	ENSRNOG00000007584	Ehd4	Past2	EH-domain containing 4	protein-coding
9665	chr5	24395184	24404847	+	7320	NA	Intergenic	ID_B1|SINE|B4	-10880	NM_181084	297822	Rn.48267	NM_181084	ENSRNOG00000007964	Tp53inp1	Stinp|Trp53inp1	tumor protein p53 inducible nuclear protein 1	protein-coding
12636	chr8	77378862	77391496	+	7314	NA	intron (NM_012597, intron 1 of 8)	B3|SINE|B2	13069	NM_012597	24538	Rn.1195	NM_012597	ENSRNOG00000060338	Lipc	-	lipase C, hepatic type	protein-coding
13122	chr6	126516264	126529384	+	7311	NA	intron (NM_001191985, intron 2 of 9)	intron (NM_001191985, intron 2 of 9)	59210	NM_001191985	500709	Rn.8858	NM_001191985	ENSRNOG00000008051	Itpk1	-	inositol-tetrakisphosphate 1-kinase	protein-coding
8517	chr10	39146272	39154787	+	7304	NA	Intergenic	Intergenic	40999	NM_012591	24508	Rn.6396	NM_012591	ENSRNOG00000008144	Irf1	-	interferon regulatory factor 1	protein-coding
13979	chr6	91762803	91776780	+	7279	NA	Intergenic	Intergenic	72682	NM_024152	79121	Rn.6993	NM_024152	ENSRNOG00000004791	Arf6	-	ADP-ribosylation factor 6	protein-coding
12040-2	chr16	48563135	48575173	+	7274	NA	Intergenic	Intergenic	123322	NM_001047086	290749	Rn.107887	NM_001047086	ENSRNOG00000009824	Irf2	-	interferon regulatory factor 2	protein-coding
11726	chr16	20353783	20365507	+	7273	NA	Intergenic	Intergenic	7165	NM_001107303	306344	Rn.22831	NM_001107303	ENSRNOG00000019009	Arrdc2	ILAD1	arrestin domain containing 2	protein-coding
12638	chr3	122141361	122153997	+	7269	NA	intron (NM_013016, intron 6 of 7)	intron (NM_013016, intron 6 of 7)	32925	NM_013016	25528	Rn.53971	NM_013016	ENSRNOG00000004763	Sirpa	Bit|Ptpns1|SHPS-1	signal-regulatory protein alpha	protein-coding
8382	chr10	97713518	97721898	+	7258	NA	intron (NM_001014121, intron 7 of 8)	intron (NM_001014121, intron 7 of 8)	6803	NM_001014121	360650	Rn.15408	NM_001014121	ENSRNOG00000000246	Amz2	RGD1304846	archaelysin family metallopeptidase 2	protein-coding
11915	chr1	87114372	87126285	+	7257	NA	intron (NM_031675, intron 1 of 20)	intron (NM_031675, intron 1 of 20)	26980	NM_031675	63836	Rn.15777	NM_031675	ENSRNOG00000020433	Actn4	-	actinin alpha 4	protein-coding
7560	chr19	54315813	54323371	+	7250	NA	intron (NM_001008722, intron 1 of 7)	intron (NM_001008722, intron 1 of 7)	1129	NM_001008722	292060	Rn.3765	NM_001008722	ENSRNOG00000017869	Irf8	ICSBP|Icsbp1	interferon regulatory factor 8	protein-coding
10218	chr1	219304319	219314535	+	7244	NA	TTS (NM_001134508)	TTS (NM_001134508)	2813	NM_001134508	293656	Rn.16668	NM_001134508	ENSRNOG00000018287	RGD1307603	-	similar to hypothetical protein MGC37914	protein-coding
20628	chr11	73307445	73328071	+	7232	NA	Intergenic	Intergenic	238776	NM_001034006	619382	Rn.208307	NM_001034006	ENSRNOG00000001730	Acap2	Centb2|cnt-b2	ArfGAP with coiled-coil, ankyrin repeat and PH domains 2	protein-coding
33181	chr6	134837658	134870837	+	7232	NA	intron (NM_001191112, intron 1 of 13)	intron (NM_001191112, intron 1 of 13)	9588	NM_001191112	691318	Rn.2153	NM_001191112	ENSRNOG00000004973	Ppp2r5c	-	protein phosphatase 2, regulatory subunit B', gamma	protein-coding
13333	chr7	37346991	37360322	+	7228	NA	Intergenic	Intergenic	252242	NM_001108086	314764	Rn.23513	NM_001108086	ENSRNOG00000021681	Eea1	-	early endosome antigen 1	protein-coding
16813	chr10	75035312	75052123	+	7214	NA	Intergenic	Intergenic	-7122	NR_031888	100314034		NR_031888	ENSRNOG00000035633	Mir142	rno-mir-142	microRNA 142	ncRNA
9351	chr12	36631044	36640393	+	7209	NA	Intergenic	RNLTR10A|LTR|ERV1	-2739	NM_017314	50522	Rn.3761	NM_017314	ENSRNOG00000057823	Ubc	-	ubiquitin C	protein-coding
10211	chr7	59943510	59953719	+	7204	NA	intron (NM_017313, intron 2 of 9)	intron (NM_017313, intron 2 of 9)	8618	NM_017313	29885	Rn.31889	NM_017313	ENSRNOG00000005362	Rab3ip	RABIN3	RAB3A interacting protein	protein-coding
9611	chr19	24824055	24833664	+	7194	NA	intron (NM_017175, intron 1 of 21)	intron (NM_017175, intron 1 of 21)	2641	NM_017175	29355	Rn.49880	NM_017175	ENSRNOG00000004131	Pkn1	PAK-1|Prkcl1	protein kinase N1	protein-coding
7668	chr5	160416485	160424151	+	7194	NA	intron (NM_001031648, intron 1 of 3)	intron (NM_001031648, intron 1 of 3)	3493	NM_001031648	298609	Rn.92713	NM_001031648	ENSRNOG00000013783	Efhd2	-	EF-hand domain family, member D2	protein-coding
9212	chr7	12007405	12016615	+	7192	NA	intron (NM_001127604, intron 1 of 1)	intron (NM_001127604, intron 1 of 1)	5300	NM_001127604	690820	Rn.18431	NM_001127604	ENSRNOG00000033694	Klf16	-	Kruppel-like factor 16	protein-coding
8113	chr9	2113305	2121416	+	7191	NA	Intergenic	Intergenic	-85151	NM_001012129	316164	Rn.233782	NM_001012129	ENSRNOG00000012942	Satb1	-	SATB homeobox 1	protein-coding
12226	chr1	89329190	89341414	+	7161	NA	Intergenic	L1MB7|LINE|L1	-5884	NM_001107503	308501	Rn.25921	NM_001107503	ENSRNOG00000024000	Cd22	-	CD22 molecule	protein-coding
19652	chr3	81320507	81340157	+	7155	NA	intron (NM_133405, intron 5 of 11)	intron (NM_133405, intron 5 of 11)	13777	NM_133405	170917	Rn.21150	NM_133405	ENSRNOG00000007478	Cry2	-	cryptochrome circadian regulator 2	protein-coding
11617	chr7	107931646	107943261	+	7151	NA	Intergenic	Intergenic	-32025	NM_001013219	362924	Rn.8110	NM_001013219	ENSRNOG00000008209	St3gal1	Siat4a	ST3 beta-galactoside alpha-2,3-sialyltransferase 1	protein-coding
10456	chr10	107106062	107116516	+	7148	NA	Intergenic	Intergenic	-135249	NM_053565	89829	Rn.127801	NM_053565	ENSRNOG00000002946	Socs3	Cish3|Socs-3|Ssi-3	suppressor of cytokine signaling 3	protein-coding
9380	chr10	18990099	18999477	+	7133	NA	Intergenic	(TTGA)n|Simple_repeat|Simple_repeat	-1735	NM_130421	155918	Rn.1057	NM_130421	ENSRNOG00000005620	Lcp2	Slp76	lymphocyte cytosolic protein 2	protein-coding
21338	chr6	91804292	91825628	+	7125	NA	Intergenic	Intergenic	117851	NM_024152	79121	Rn.6993	NM_024152	ENSRNOG00000004791	Arf6	-	ADP-ribosylation factor 6	protein-coding
10903	chr15	55002689	55013590	+	7124	NA	Intergenic	L1MC|LINE|L1	-25894	NM_199084	290363	Rn.8721	NM_199084	ENSRNOG00000015054	Rcbtb2	Chc1l	RCC1 and BTB domain containing protein 2	protein-coding
15063	chr3	147786640	147801701	+	7124	NA	intron (NM_021764, intron 11 of 11)	intron (NM_021764, intron 11 of 11)	15488	NM_021764	60383	Rn.37161	NM_021764	ENSRNOG00000006695	Rbck1	HOIL-1|Pkcbpb15	RANBP2-type and C3HC4-type zinc finger containing 1	protein-coding
12032	chr5	156271592	156283622	+	7107	NA	exon (NM_053596, exon 4 of 19)	exon (NM_053596, exon 4 of 19)	62138	NM_053596	94204	Rn.7000	NM_053596	ENSRNOG00000014241	Ece1	Ece	endothelin converting enzyme 1	protein-coding
12720	chr19	55503688	55516406	+	7106	NA	intron (NM_001108453, intron 1 of 11)	intron (NM_001108453, intron 1 of 11)	413	NM_001108453	361431	Rn.128745	NM_001108453	ENSRNOG00000014723	Cbfa2t3	-	CBFA2/RUNX1 translocation partner 3	protein-coding
13738	chr16	7305986	7319722	+	7100	NA	intron (NM_001100882, intron 15 of 15)	intron (NM_001100882, intron 15 of 15)	9272	NM_001100882	290562	Rn.32183	NM_001100882	ENSRNOG00000018952	Sema3g	CSG53|RGD1306079	semaphorin 3G	protein-coding
13702	chr7	38052888	38066588	+	7094	NA	Intergenic	Intergenic	246907	NM_017258	29618	Rn.1000	NM_017258	ENSRNOG00000004284	Btg1	-	BTG anti-proliferation factor 1	protein-coding
11235	chr18	27644586	27655819	+	7091	NA	Intergenic	Intergenic	-7701	NM_012551	24330	Rn.9096	NM_012551	ENSRNOG00000019422	Egr1	Krox-24|NGFI-A|Ngf1|Ngfi|zif-268	early growth response 1	protein-coding
8239	chr7	123399338	123407575	+	7091	NA	intron (NM_001033694, intron 3 of 19)	B1_Mur4|SINE|Alu	22374	NM_001033694	300095	Rn.41063	NM_001033694	ENSRNOG00000007400	Srebf2	SREBP-2|SREBP2|Srebf2_retired	sterol regulatory element binding transcription factor 2	protein-coding
7888	chr15	7940455	7948341	+	7083	NA	Intergenic	Intergenic	244194	NM_001107252	305751	Rn.98363	NM_001107252	ENSRNOG00000008565	Nkiras1	-	NFKB inhibitor interacting Ras-like 1	protein-coding
14226	chr4	147864229	147878453	+	7082	NA	intron (NM_001107881, intron 9 of 36)	intron (NM_001107881, intron 9 of 36)	22651	NM_001107881	312652	Rn.21111	NM_001107881	ENSRNOG00000025209	Plxnd1	-	plexin D1	protein-coding
8590	chr1	250736704	250745292	+	7079	NA	intron (NM_181386, intron 5 of 9)	intron (NM_181386, intron 5 of 9)	-110269	NM_053646	114104	Rn.156958	NM_053646	ENSRNOG00000012196	Asah2	-	N-acylsphingosine amidohydrolase 2	protein-coding
7302	chr1	80176960	80184260	+	7078	NA	intron (NM_001108475, intron 1 of 12)	intron (NM_001108475, intron 1 of 12)	5272	NM_001108475	361517	Rn.98750	NM_001108475	ENSRNOG00000016367	Vasp	-	vasodilator-stimulated phosphoprotein	protein-coding
7786	chr20	21738573	21746357	+	7071	NA	intron (NM_001107624, intron 2 of 14)	intron (NM_001107624, intron 2 of 14)	-52810	NM_001107623	309724	Rn.50686	NM_001107623	ENSRNOG00000027859	Tmem26	-	transmembrane protein 26	protein-coding
Mar-27	chr20	6641282	6650007	+	7070	NA	intron (NM_001034188, intron 2 of 3)	intron (NM_001034188, intron 2 of 3)	-73853	NM_001110056	100126231	Rn.218365	NM_001110056		Mln	-	motilin	protein-coding
10685	chr3	22842391	22853074	+	7062	NA	intron (NM_001277232, intron 1 of 9)	intron (NM_001277232, intron 1 of 9)	17915	NM_001277232	360161	Rn.18744	NM_182953	ENSRNOG00000010897	Nek6	-	NIMA-related kinase 6	protein-coding
9165	chr1	199953286	199962449	+	7061	NA	intron (NM_001011936, intron 1 of 3)	B1_Mur1|SINE|Alu	16609	NM_001011936	293524	Rn.46304	NM_001011936	ENSRNOG00000020298	Bag3	-	Bcl2-associated athanogene 3	protein-coding
10259	chr10	14438253	14448510	+	7050	NA	promoter-TSS (NM_001009620)	promoter-TSS (NM_001009620)	-371	NM_001009620	287129	Rn.16780	NM_001009620	ENSRNOG00000016494	Tmem204	-	transmembrane protein 204	protein-coding
21591	chr13	83909809	83931398	+	7048	NA	Intergenic	Intergenic	-3602	NM_001108349	360872	Rn.99138	NM_001108349	ENSRNOG00000003283	Rcsd1	RGD1304715	RCSD domain containing 1	protein-coding
14283	chr20	6606594	6620875	+	7043	NA	intron (NM_001034188, intron 2 of 3)	intron (NM_001034188, intron 2 of 3)	-41943	NM_001110056	100126231	Rn.218365	NM_001110056		Mln	-	motilin	protein-coding
Feb-89	chr1	266218945	266227132	+	7037	NA	intron (NM_001024899, intron 8 of 11)	intron (NM_001024899, intron 8 of 11)	-32759	NM_001128083	688785	Rn.95112	NM_001128083	ENSRNOG00000019968	Trim8	-	tripartite motif-containing 8	protein-coding
8909	chr4	168449072	168457979	+	7022	NA	intron (NM_001108650, intron 3 of 3)	intron (NM_001108650, intron 3 of 3)	56750	NM_001108650	362452	Rn.53228	NM_001108650	ENSRNOG00000006505	Borcs5	Loh12cr1	BLOC-1 related complex subunit 5	protein-coding
11052	chr20	7179046	7190096	+	7020	NA	intron (NM_001024243, intron 1 of 4)	intron (NM_001024243, intron 1 of 4)	23721	NM_001024243	294292	Rn.195252	NM_001024243	ENSRNOG00000061176	Nudt3	-	nudix hydrolase 3	protein-coding
10734	chr8	71972789	71983521	+	7019	NA	Intergenic	(GT)n|Simple_repeat|Simple_repeat	63386	NM_001013109	300799	Rn.98325	NM_001013109		Dapk2	-	death-associated protein kinase 2	protein-coding
13178	chr8	48853756	48866932	+	7009	NA	Intergenic	Intergenic	-22122	NM_053303	29363	Rn.127121	NM_053303	ENSRNOG00000012430	Cxcr5	Blr1|NLR	C-X-C motif chemokine receptor 5	protein-coding
Feb-59	chr17	42464804	42474661	+	7007	NA	Intergenic	Intergenic	-47679	NM_001014009	306934	Rn.202381	NM_001014009	ENSRNOG00000018804	Ripor2	Ab2-162|Fam65b|RGD1306939	RHO family interacting cell polarization regulator 2	protein-coding
8478	chr13	109997935	110006411	+	6994	NA	Intergenic	Intergenic	-4837	NM_001007679	305070	Rn.18267	NM_001007679	ENSRNOG00000003915	Tmem206	RGD1359339	transmembrane protein 206	protein-coding
14369	chr14	43928410	43942777	+	6983	NA	Intergenic	Intergenic	-45422	NM_022930	65024	Rn.54463	NM_022930	ENSRNOG00000002484	Chrna9	-	cholinergic receptor nicotinic alpha 9 subunit	protein-coding
20047	chr9	14628704	14648749	+	6979	NA	Intergenic	RLTR42-int|LTR|ERVK	-20713	NM_001106884	301227	Rn.106975	NM_001106884	ENSRNOG00000013578	Trem2	-	triggering receptor expressed on myeloid cells 2	protein-coding
9562	chr8	128665173	128674733	+	6963	NA	Intergenic	Intergenic	-3965	NM_001108786	363165	Rn.8793	NM_001108786	ENSRNOG00000033433	Csrnp1	Axud1	cysteine and serine rich nuclear protein 1	protein-coding
13734	chr13	52548349	52562081	+	6954	NA	intron (NM_017148, intron 1 of 5)	intron (NM_017148, intron 1 of 5)	1372	NM_017148	29276	Rn.108075	NM_017148	ENSRNOG00000008937	Csrp1	Csrp	cysteine and glycine-rich protein 1	protein-coding
11547	chr1	165468330	165479875	+	6952	NA	intron (NM_001191602, intron 32 of 32)	B3|SINE|B2	-8810	NM_013167	25708	Rn.9902	NM_013167	ENSRNOG00000017716	Ucp3	-	uncoupling protein 3	protein-coding
Feb-67	chr6	102931038	102939103	+	6944	NA	Intergenic	Intergenic	378004	NM_017172	29344	Rn.6142	NM_017172	ENSRNOG00000058646	Zfp36l1	Berg36|Brf1|ERF1|TIS11b|cMG1	zinc finger protein 36, C3H type-like 1	protein-coding
7721	chr17	80876365	80884084	+	6942	NA	Intergenic	Intergenic	-2491	NM_031140	81818	Rn.2710	NM_031140	ENSRNOG00000018087	Vim	-	vimentin	protein-coding
10111	chr6	10719534	10729643	+	6937	NA	Intergenic	(CTTTTA)n|Simple_repeat|Simple_repeat	50217	NM_001109274	500616	Rn.47568	NM_001109274	ENSRNOG00000028504	Socs5	RGD1564914	suppressor of cytokine signaling 5	protein-coding
7558	chr7	120960452	120968008	+	6932	NA	Intergenic	Intergenic	36042	NM_001009666	300078	Rn.3257	NM_001009666	ENSRNOG00000015583	Dnal4	Dnalc4	dynein, axonemal, light chain 4	protein-coding
8523	chr10	13535264	13543785	+	6932	NA	intron (NM_130823, intron 1 of 2)	intron (NM_130823, intron 1 of 2)	2553	NM_130823	170667	Rn.1869	NM_130823	ENSRNOG00000006542	Atp6v0c	Atp6c|Atp6l	ATPase H+ transporting V0 subunit C	protein-coding
11516	chr15	7844892	7856406	+	6917	NA	intron (NM_001108371, intron 1 of 3)	intron (NM_001108371, intron 1 of 3)	337943	NM_001107252	305751	Rn.98363	NM_001107252	ENSRNOG00000008565	Nkiras1	-	NFKB inhibitor interacting Ras-like 1	protein-coding
14876	chr5	151841420	151856294	+	6899	NA	intron (NM_001039339, intron 2 of 9)	intron (NM_001039339, intron 2 of 9)	7399	NM_001039339	362613	Rn.203345	NM_001039339	ENSRNOG00000058156	Zdhhc18	-	zinc finger, DHHC-type containing 18	protein-coding
7756	chr10	106276302	106284056	+	6893	NA	intron (NM_176856, intron 3 of 7)	ID_Rn1|SINE|ID	-26854	NM_001113497	83788	Rn.91127	NM_031837		Sept9	Eseptin|Msf|Slpa	septin 9	protein-coding
11755	chr10	106993602	107005355	+	6889	NA	Intergenic	Intergenic	-23438	NM_053565	89829	Rn.127801	NM_053565	ENSRNOG00000002946	Socs3	Cish3|Socs-3|Ssi-3	suppressor of cytokine signaling 3	protein-coding
7149	chr11	76443967	76451114	+	6886	NA	Intergenic	Intergenic	356915	NM_182736	288022	Rn.9610	NM_182736	ENSRNOG00000001930	Ccdc50	C3orf6h|c3orf6	coiled-coil domain containing 50	protein-coding
7126	chr15	55026853	55033977	+	6880	NA	Intergenic	Intergenic	-3618	NM_199084	290363	Rn.8721	NM_199084	ENSRNOG00000015054	Rcbtb2	Chc1l	RCC1 and BTB domain containing protein 2	protein-coding
14391	chr9	12833880	12848269	+	6864	NA	intron (NM_001135011, intron 3 of 9)	intron (NM_001135011, intron 3 of 9)	100189	NM_001135011	501095	Rn.204423	NM_001135011	ENSRNOG00000011321	Rftn1	2310015n21rik|RGD1310777|RGD1563347	raftlin lipid raft linker 1	protein-coding
8417	chr2	140605508	140613923	+	6860	NA	intron (NM_001109558, intron 1 of 7)	intron (NM_001109558, intron 1 of 7)	8690	NM_001109558	689954	Rn.214867	NM_001109558	ENSRNOG00000013045	Setd7	-	SET domain containing 7, histone lysine methyltransferase	protein-coding
18282	chr5	47560328	47578608	+	6848	NA	intron (NM_001135754, intron 1 of 5)	intron (NM_001135754, intron 1 of 5)	23454	NM_001135754	313125	Rn.212302	NM_001135754	ENSRNOG00000006170	Bach2	RGD1562865	BTB domain and CNC homolog 2	protein-coding
11751	chr8	116444464	116456213	+	6832	NA	intron (NM_001108185, intron 5 of 18)	intron (NM_001108185, intron 5 of 18)	-12300	NM_001108780	363143	Rn.8781	NM_001108780	ENSRNOG00000017589	Gnat1	-	G protein subunit alpha transducin 1	protein-coding
8950	chr1	250745444	250754392	+	6821	NA	intron (NM_181386, intron 5 of 9)	intron (NM_181386, intron 5 of 9)	-119189	NM_053646	114104	Rn.156958	NM_053646	ENSRNOG00000012196	Asah2	-	N-acylsphingosine amidohydrolase 2	protein-coding
8578	chr1	219244063	219252639	+	6803	NA	Intergenic	Intergenic	-1914	NM_001011937	293654	Rn.98629	NM_001011937	ENSRNOG00000018029	Doc2g	Doc2gp	double C2-like domains, gamma	protein-coding
17013	chr7	123374474	123391485	+	6794	NA	intron (NM_001033694, intron 1 of 19)	intron (NM_001033694, intron 1 of 19)	1897	NM_001033694	300095	Rn.41063	NM_001033694	ENSRNOG00000007400	Srebf2	SREBP-2|SREBP2|Srebf2_retired	sterol regulatory element binding transcription factor 2	protein-coding
11499	chr9	93248855	93260352	+	6781	NA	intron (NM_001109663, intron 19 of 25)	intron (NM_001109663, intron 19 of 25)	-71680	NM_001012134	316583	Rn.39638	NM_001012134	ENSRNOG00000018267	B3gnt7	-	UDP-GlcNAc:betaGal beta-1,3-N-acetylglucosaminyltransferase 7	protein-coding
14426	chr13	90110891	90125315	+	6779	NA	intron (NM_139103, intron 1 of 3)	RLTR22_Rat2|LTR|ERVK	1260	NM_139103	245962	Rn.3705	NM_139103	ENSRNOG00000004737	Cd48	SLAMF2	Cd48 molecule	protein-coding
14490	chr10	37326172	37340660	+	6772	NA	Intergenic	Intergenic	-21791	NM_001106998	303113	Rn.99384	NM_001106998	ENSRNOG00000004956	Jade2	Phf15	jade family PHD finger 2	protein-coding
10558	chr5	76434009	76444565	+	6753	NA	Intergenic	Intergenic	52449	NM_031795	83626	Rn.24091	NM_031795	ENSRNOG00000015644	Ugcg	-	UDP-glucose ceramide glucosyltransferase	protein-coding
9209	chr12	16117965	16127172	+	6751	NA	intron (NM_133393, intron 1 of 7)	intron (NM_133393, intron 1 of 7)	3643	NM_133393	170905	Rn.127809	NM_133393	ENSRNOG00000001250	Lfng	-	LFNG O-fucosylpeptide 3-beta-N-acetylglucosaminyltransferase	protein-coding
8716	chr3	166990568	166999282	+	6749	NA	promoter-TSS (NM_001107813)	promoter-TSS (NM_001107813)	-985	NM_001107813	311764	Rn.214135	NM_001107813	ENSRNOG00000021787	Zfp217	Znf217	zinc finger protein 217	protein-coding
7765	chr5	150978784	150986547	+	6748	NA	exon (NM_001271480, exon 2 of 6)	exon (NM_001271480, exon 2 of 6)	3931	NM_001271480	500561	Rn.234552	NM_001271480	ENSRNOG00000012965	Themis2	RGD1561016	thymocyte selection associated family member 2	protein-coding
14589	chr14	106076039	106090626	+	6745	NA	Intergenic	B4|SINE|B4	-70245	NM_173147	286932	Rn.107171	NM_173147	ENSRNOG00000007125	Vps54	Vsp54	VPS54 subunit of GARP complex	protein-coding
10899	chr8	22347673	22358570	+	6742	NA	Intergenic	Intergenic	-15624	NM_001134715	363024	Rn.140320	NM_001134715	ENSRNOG00000031824	Slc44a2	RGD1309680	solute carrier family 44 member 2	protein-coding
9398	chr13	99545907	99555303	+	6739	NA	Intergenic	Intergenic	-18646	NM_001109081	498301	Rn.23078	NM_001109081	ENSRNOG00000003723	Wdr26	RGD1565589	WD repeat domain 26	protein-coding
15397	chr2	236271266	236286661	+	6734	NA	intron (NM_130429, intron 3 of 10)	intron (NM_130429, intron 3 of 10)	45525	NM_130429	161452	Rn.228611	NM_130429	ENSRNOG00000010121	Lef1	-	lymphoid enhancer binding factor 1	protein-coding
7779	chr19	53624280	53632057	+	6726	NA	Intergenic	Intergenic	-2495	NM_001044259	498959	Rn.163412	NM_001044259	ENSRNOG00000042274	Fbxo31	RGD1561069	F-box protein 31	protein-coding
7962	chr10	85748443	85756403	+	6724	NA	intron (NM_032613, intron 2 of 7)	intron (NM_032613, intron 2 of 7)	7761	NM_032613	29278	Rn.94195	NM_032613	ENSRNOG00000004132	Lasp1	-	LIM and SH3 protein 1	protein-coding
7576	chr14	45656746	45664320	+	6704	NA	Intergenic	Intergenic	203339	NM_001106007	289632	Rn.203347	NM_001106007	ENSRNOG00000002185	Pgm2	-	phosphoglucomutase 2	protein-coding
8186	chr16	48625061	48633245	+	6699	NA	intron (NM_001047086, intron 2 of 8)	L1_Rod|LINE|L1	63323	NM_001047086	290749	Rn.107887	NM_001047086	ENSRNOG00000009824	Irf2	-	interferon regulatory factor 2	protein-coding
10383	chr1	274589529	274599910	+	6687	NA	Intergenic	Intergenic	-34300	NM_022265	64031	Rn.122017	NM_022265	ENSRNOG00000014779	Pdcd4	Dug	programmed cell death 4	protein-coding
9378	chr1	87059228	87068604	+	6667	NA	Intergenic	Intergenic	-2373	NM_001110808	308476	Rn.219171	NM_001107499	ENSRNOG00000020389	Capn12	-	calpain 12	protein-coding
9530	chr8	124536361	124545889	+	6660	NA	Intergenic	B4A|SINE|B4	-142261	NM_031132	81810	Rn.9954	NM_031132	ENSRNOG00000013265	Tgfbr2	TGF-beta 2|Tgfbr2T	transforming growth factor, beta receptor 2	protein-coding
7741	chr1	221294414	221302153	+	6646	NA	intron (NM_053480, intron 17 of 17)	intron (NM_053480, intron 17 of 17)	-17103	NM_001009689	309175	Rn.17464	NM_001009689	ENSRNOG00000020904	Cdc42ep2	-	CDC42 effector protein 2	protein-coding
8500	chr10	17446549	17455047	+	6646	NA	intron (NM_019206, intron 2 of 20)	intron (NM_019206, intron 2 of 20)	29829	NM_019206	29398	Rn.4190	NM_019206	ENSRNOG00000004217	Stk10	-	serine/threonine kinase 10	protein-coding
7221	chr11	45152147	45159366	+	6641	NA	intron (NM_001013866, intron 1 of 9)	intron (NM_001013866, intron 1 of 9)	124059	NM_001013866	288176	Rn.3487	NM_001013866	ENSRNOG00000027888	Cmss1	RGD1309437	cms1 ribosomal small subunit homolog	protein-coding
12915	chr8	68622017	68634930	+	6640	NA	intron (NM_013095, intron 1 of 8)	intron (NM_013095, intron 1 of 8)	49876	NM_013095	25631	Rn.10636	NM_013095	ENSRNOG00000008620	Smad3	Madh3|Smad 3|mad3	SMAD family member 3	protein-coding
16218	chr6	102822564	102838780	+	6640	NA	Intergenic	Intergenic	-357746	NM_001108038	314265	Rn.16048	NM_001108038	ENSRNOG00000059875	Zfyve26	-	zinc finger FYVE-type containing 26	protein-coding
7433	chr8	33801035	33808466	+	6634	NA	Intergenic	RMER12C|LTR|ERVK	-11636	NM_012555	24356	Rn.88756	NM_012555	ENSRNOG00000008941	Ets1	Ets-1|Etsoncb|Tpl1	ETS proto-oncogene 1, transcription factor	protein-coding
11746	chr1	208181163	208192907	+	6634	NA	Intergenic	Intergenic	-166581	NM_001271366	291234	Rn.233802	NM_001271366	ENSRNOG00000028137	Mki67	-	marker of proliferation Ki-67	protein-coding
11638	chr9	2870558	2882194	+	6634	NA	Intergenic	Intergenic	673865	NM_001012129	316164	Rn.233782	NM_001012129	ENSRNOG00000012942	Satb1	-	SATB homeobox 1	protein-coding
26023	chr20	3139665	3165686	+	6629	NA	Intergenic	Intergenic	-2977	NM_001008857	24994	Rn.222446	NM_001008857	ENSRNOG00000029001	RT1-S2	RT1.S1	RT1 class Ib, locus S2	protein-coding
10303	chr1	207948518	207958819	+	6627	NA	intron (NM_053767, intron 1 of 18)	intron (NM_053767, intron 1 of 18)	6596	NM_053767	114767	Rn.107819	NM_053767	ENSRNOG00000015717	Ptpre	PTPepsilon	protein tyrosine phosphatase, receptor type, E	protein-coding
Feb-16	chr4	8266566	8274580	+	6627	NA	Intergenic	Intergenic	-14995	NM_001100851	311968	Rn.106040	NM_001100851	ENSRNOG00000021614	Kmt2e	Mll5	lysine methyltransferase 2E	protein-coding
7653	chr1	193322542	193330193	+	6621	NA	intron (NM_022244, intron 1 of 18)	intron (NM_022244, intron 1 of 18)	2004	NM_001270694	63994	Rn.64581	NM_022244	ENSRNOG00000013836	Arhgap17	Rich1	Rho GTPase activating protein 17	protein-coding
Feb-01	chr2	189225142	189232741	+	6612	NA	intron (NM_017020, intron 3 of 9)	intron (NM_017020, intron 3 of 9)	25611	NM_017020	24499	Rn.1716	NM_017020	ENSRNOG00000020811	Il6r	IL6R1|Il6ra	interleukin 6 receptor	protein-coding
Feb-63	chr13	82386478	82394539	+	6602	NA	Intergenic	Lx5c|LINE|L1	20688	NM_019177	29259	Rn.10461	NM_019177	ENSRNOG00000002776	Sell	A.11|L-selectin|LECAM-1	selectin L	protein-coding
11443	chr5	47609780	47621221	+	6595	NA	intron (NM_001135754, intron 1 of 5)	intron (NM_001135754, intron 1 of 5)	69486	NM_001135754	313125	Rn.212302	NM_001135754	ENSRNOG00000006170	Bach2	RGD1562865	BTB domain and CNC homolog 2	protein-coding
7542	chr9	98210337	98217877	+	6595	NA	intron (NM_001014269, intron 2 of 7)	intron (NM_001014269, intron 2 of 7)	23278	NM_001014269	367314	Rn.153995	NM_001014269	ENSRNOG00000019892	Lrrfip1	-	LRR binding FLII interacting protein 1	protein-coding
9322	chr6	135172426	135181746	+	6593	NA	intron (NM_001100894, intron 1 of 3)	B1F1|SINE|Alu	20102	NM_001100894	314453	Rn.17925	NM_001100894	ENSRNOG00000007333	Wdr20	Wdr20a	WD repeat domain 20	protein-coding
19770	chr6	7386765	7406533	+	6592	NA	Intergenic	Intergenic	24807	NM_001036626	298765	Rn.22055	NM_001036626	ENSRNOG00000005067	Zfp36l2	-	zinc finger protein 36, C3H type-like 2	protein-coding
10393	chr7	141013436	141023827	+	6567	NA	Intergenic	Intergenic	-35245	NM_019381	24822	Rn.107678	NM_019381	ENSRNOG00000055579	Tmbim6	Ab1-011|Ac1-149|Cc1-27|Tegt	transmembrane BAX inhibitor motif containing 6	protein-coding
Feb-40	chr6	91702076	91709114	+	6565	NA	Intergenic	MIR|SINE|MIR	8486	NM_024152	79121	Rn.6993	NM_024152	ENSRNOG00000004791	Arf6	-	ADP-ribosylation factor 6	protein-coding
13391	chr18	71299961	71313350	+	6554	NA	intron (NM_001106133, intron 17 of 17)	intron (NM_001106133, intron 17 of 17)	-89175	NM_030858	81516	Rn.29980	NM_030858	ENSRNOG00000018359	Smad7	Madh7	SMAD family member 7	protein-coding
16386	chr9	93314901	93331285	+	6551	NA	Intergenic	Intergenic	-3190	NM_001012134	316583	Rn.39638	NM_001012134	ENSRNOG00000018267	B3gnt7	-	UDP-GlcNAc:betaGal beta-1,3-N-acetylglucosaminyltransferase 7	protein-coding
12360	chr2	235957809	235970167	+	6551	NA	Intergenic	Intergenic	-109967	NM_001108567	362041	Rn.2028	NM_001108567	ENSRNOG00000016387	Rpl34	Rpl34l2	ribosomal protein L34	protein-coding
7340	chr18	57519669	57527007	+	6550	NA	Intergenic	Intergenic	-7504	NM_012492	24176	Rn.10206	NM_012492	ENSRNOG00000019217	Adrb2	-	adrenoceptor beta 2	protein-coding
8083	chr1	16744077	16752158	+	6532	NA	Intergenic	B4|SINE|B4	-71053	NM_001011934	293408	Rn.98198	NM_001011934	ENSRNOG00000014531	Hbs1l	-	HBS1-like translational GTPase	protein-coding
10319	chr14	114608713	114619030	+	6531	NA	intron (NM_001013130, intron 2 of 37)	intron (NM_001013130, intron 2 of 37)	78893	NM_001013130	305614	Rn.93208	NM_001013130	ENSRNOG00000005434	Sptbn1	Spnb1|Spnb2	spectrin, beta, non-erythrocytic 1	protein-coding
9590	chr19	54323466	54333054	+	6517	NA	intron (NM_001008722, intron 5 of 7)	BC1_Rn|scRNA|scRNA	9797	NM_001008722	292060	Rn.3765	NM_001008722	ENSRNOG00000017869	Irf8	ICSBP|Icsbp1	interferon regulatory factor 8	protein-coding
9783	chr14	84525944	84535725	+	6516	NA	Intergenic	Intergenic	34364	NM_022196	60584	Rn.44379	NM_022196	ENSRNOG00000007002	Lif	-	LIF, interleukin 6 family cytokine	protein-coding
8922	chr10	85623924	85632844	+	6512	NA	promoter-TSS (NM_001105835)	promoter-TSS (NM_001105835)	-227	NM_001105835	287661	Rn.107812	NM_001105835	ENSRNOG00000036894	Cisd3	Mel13|RGD1559720	CDGSH iron sulfur domain 3	protein-coding
10677-2	chr1	137161317	137171992	+	6512	NA	intron (NM_001106271, intron 5 of 38)	intron (NM_001106271, intron 5 of 38)	152382	NM_001106271	293024	Rn.2027	NM_001106271	ENSRNOG00000010964	Akap13	AKAP-13|AKAP-Lbc	A-kinase anchoring protein 13	protein-coding
20584	chr7	114376261	114396843	+	6493	NA	Intergenic	Intergenic	-9275	NM_021597	59117	Rn.234328	NM_021597	ENSRNOG00000008533	Ago2	Eif2c2	argonaute RISC catalytic component 2	protein-coding
10283	chr3	118957677	118967958	+	6490	NA	Intergenic	(ATAG)n|Simple_repeat|Simple_repeat	-51803	NM_031736	65192	Rn.3608	NM_031736	ENSRNOG00000010128	Slc27a2	-	solute carrier family 27 member 2	protein-coding
7051	chr7	59964460	59971509	+	6482	NA	Intergenic	Intergenic	-10752	NM_017313	29885	Rn.31889	NM_017313	ENSRNOG00000005362	Rab3ip	RABIN3	RAB3A interacting protein	protein-coding
10135	chr3	163509413	163519546	+	6475	NA	Intergenic	Intergenic	-36657	NM_001135718	311647	Rn.224665	NM_001135718	ENSRNOG00000006952	Prex1	RGD1306534	phosphatidylinositol-3,4,5-trisphosphate-dependent Rac exchange factor 1	protein-coding
10202	chr1	228747931	228758131	+	6466	NA	intron (NM_001047855, intron 1 of 7)	intron (NM_001047855, intron 1 of 7)	391	NM_001047855	293774	Rn.23314	NM_001047855	ENSRNOG00000021086	Dtx4	LRRGT00037	deltex E3 ubiquitin ligase 4	protein-coding
9350	chr7	108095801	108105149	+	6466	NA	Intergenic	Intergenic	-195047	NM_001013219	362924	Rn.8110	NM_001013219	ENSRNOG00000008209	St3gal1	Siat4a	ST3 beta-galactoside alpha-2,3-sialyltransferase 1	protein-coding
13697	chr4	157230656	157244351	+	6465	NA	promoter-TSS (NR_031915)	promoter-TSS (NR_031915)	-649	NR_031915	100314049		NR_031915		Mir200c	rno-mir-200c	microRNA 200c	ncRNA
12244	chr1	264041653	264053895	+	6465	NA	Intergenic	RLTR32_Rn|LTR|ERVK	-11600	NM_031841	83792	Rn.83595	NM_031841	ENSRNOG00000046005	Scd2	Scd	stearoyl-Coenzyme A desaturase 2	protein-coding
11914	chr19	52465308	52477220	+	6462	NA	intron (NM_001108452, intron 3 of 3)	intron (NM_001108452, intron 3 of 3)	28169	NM_001108452	361422	Rn.98506	NM_001108452	ENSRNOG00000016257	Cotl1	Clp	coactosin-like F-actin binding protein 1	protein-coding
11615	chr7	37959171	37970784	+	6461	NA	Intergenic	Intergenic	152146	NM_017258	29618	Rn.1000	NM_017258	ENSRNOG00000004284	Btg1	-	BTG anti-proliferation factor 1	protein-coding
Feb-37	chr2	94104492	94113627	+	6456	NA	Intergenic	Intergenic	-123740	NM_145878	140868	Rn.98269	NM_145878	ENSRNOG00000049075	Fabp5	C-FABP|DA11|E-FABP	fatty acid binding protein 5	protein-coding
7813	chr20	6860159	6867970	+	6449	NA	intron (NM_001034188, intron 1 of 3)	intron (NM_001034188, intron 1 of 3)	507	NM_001034188	309651	Rn.2196	NM_001034188	ENSRNOG00000000523	Ppil1	-	peptidylprolyl isomerase like 1	protein-coding
14306	chr10	57403879	57418183	+	6448	NA	Intergenic	Intergenic	24803	NM_001109034	497944	Rn.46017	NM_001109034	ENSRNOG00000005009	Zfp3	RGD1565881	zinc finger protein 3	protein-coding
15129	chr1	227106483	227121610	+	6443	NA	promoter-TSS (NR_102352)	promoter-TSS (NR_102352)	-202	NR_102352	100910973	Rn.107400	NR_102351		LOC100910973	-	uncharacterized LOC100910973	ncRNA
9845	chr3	10708554	10718397	+	6430	NA	Intergenic	Intergenic	-18821	NM_001107828	311857	Rn.168447	NM_001107828	ENSRNOG00000023589	Gpr107	-	G protein-coupled receptor 107	protein-coding
9162	chr1	166130324	166139484	+	6429	NA	Intergenic	B1_Rn|SINE|Alu	-7050	NM_001107539	308864	Rn.2386	NM_001107539	ENSRNOG00000019319	Fchsd2	-	FCH and double SH3 domains 2	protein-coding
7372	chr6	26147631	26155001	+	6427	NA	Intergenic	B3|SINE|B2	90021	NM_001106709	298805	Rn.36032	NM_001106709	ENSRNOG00000004901	Slc4a1ap	-	solute carrier family 4 member 1 adaptor protein	protein-coding
10063	chr1	274576165	274586226	+	6423	NA	intron (NM_001107611, intron 13 of 13)	intron (NM_001107611, intron 13 of 13)	-47824	NM_022265	64031	Rn.122017	NM_022265	ENSRNOG00000014779	Pdcd4	Dug	programmed cell death 4	protein-coding
9156	chr2	141951446	141960600	+	6416	NA	Intergenic	Intergenic	279031	NM_001004262	310411	Rn.105874	NM_001004262	ENSRNOG00000013660	Cog6	-	component of oligomeric golgi complex 6	protein-coding
7510	chr1	101083763	101091271	+	6413	NA	exon (NM_033351, exon 5 of 6)	exon (NM_033351, exon 5 of 6)	-1319	NM_001008694	494125	Rn.2997	NM_001008694	ENSRNOG00000043007	Rcn3	Rem1|Rlp49	reticulocalbin 3	protein-coding
8817	chr17	15757006	15765821	+	6412	NA	intron (NM_001108409, intron 1 of 15)	intron (NM_001108409, intron 1 of 15)	11450	NM_001108409	361223	Rn.214480	NM_001108409	ENSRNOG00000016225	Fgd3	-	FYVE, RhoGEF and PH domain containing 3	protein-coding
12478	chr12	51159098	51171574	+	6411	NA	Intergenic	Intergenic	84894	NM_001191928	498194	Rn.16035	NM_001191928	ENSRNOG00000027489	Mn1	RGD1565571	MN1 proto-oncogene, transcriptional regulator	protein-coding
12662	chr1	221010847	221023507	+	6404	NA	Intergenic	Intergenic	-1377	NM_001004089	361710	Rn.24935	NM_001004089	ENSRNOG00000020726	Sipa1	Spa1	signal-induced proliferation-associated 1	protein-coding
9000	chr10	63700324	63709322	+	6404	NA	intron (NM_001105812, intron 6 of 13)	intron (NM_001105812, intron 6 of 13)	-26944	NM_017231	29525	Rn.9771	NM_017231	ENSRNOG00000003846	Pitpna	Pitpn	phosphatidylinositol transfer protein, alpha	protein-coding
10986	chr20	27762938	27773922	+	6404	NA	intron (NM_001108933, intron 1 of 5)	intron (NM_001108933, intron 1 of 5)	13998	NM_001108933	365583	Rn.100430	NM_001108933	ENSRNOG00000000824	Dse	Sart2	dermatan sulfate epimerase	protein-coding
16871	chr13	50926815	50943684	+	6403	NA	Intergenic	Intergenic	-11771	NM_001270848	289032	Rn.47819	NM_001079689	ENSRNOG00000028072	Chit1	-	chitinase 1	protein-coding
7373	chr20	7865045	7872416	+	6403	NA	intron (NM_013141, intron 2 of 7)	B1_Mur2|SINE|Alu	-26354	NM_001191718	309643	Rn.2861	NM_001191718	ENSRNOG00000000504	Fance	RGD1561045	FA complementation group E	protein-coding
7720	chr10	91217754	91225472	+	6395	NA	intron (NM_001107054, intron 4 of 4)	ID_B1|SINE|B4	4534	NM_001107054	303580	Rn.8406	NM_001107054	ENSRNOG00000021287	Hexim2	RGD1311635	HEXIM P-TEFb complex subunit 2	protein-coding
Feb-52	chr2	78202154	78209604	+	6392	NA	intron (NM_001034912, intron 3 of 8)	intron (NM_001034912, intron 3 of 8)	-56960	NM_001009652	294846	Rn.111017	NM_001009652	ENSRNOG00000059443	Zfp622	Znf622	zinc finger protein 622	protein-coding
12251	chr9	94943457	94955706	+	6390	NA	intron (NM_013023, intron 10 of 15)	intron (NM_013023, intron 10 of 15)	22515	NM_013023	25539	Rn.9856	NM_013023	ENSRNOG00000018185	Sag	SAGMR|SANTI	S-antigen visual arrestin	protein-coding
9289	chr3	7652574	7661861	+	6386	NA	Intergenic	Intergenic	-24906	NM_001127563	499765	Rn.22858	NM_001127563	ENSRNOG00000028805	Cfap77	RGD1564114	cilia and flagella associated protein 77	protein-coding
Feb-69	chr12	9738827	9745994	+	6386	NA	intron (NM_001108329, intron 1 of 9)	B1F1|SINE|Alu	13924	NM_001108329	360761	Rn.162084	NM_001108329	ENSRNOG00000000955	Lnx2	-	ligand of numb-protein X 2	protein-coding
11890	chr9	40985576	40997464	+	6381	NA	Intergenic	B1_Rn|SINE|Alu	-15412	NM_001013226	363215	Rn.140412	NM_001013226	ENSRNOG00000023858	Prss39	Prss40|Tesp1|Tesp2	protease, serine, 39	protein-coding
Feb-59	chr3	14828850	14835707	+	6380	NA	Intergenic	Intergenic	-56985	NM_138710	192126	Rn.14323	NM_138710	ENSRNOG00000055226	Dab2ip	AIP-1|DIP1/2	DAB2 interacting protein	protein-coding
17492	chr11	51163246	51180736	+	6373	NA	intron (NM_133601, intron 3 of 17)	intron (NM_133601, intron 3 of 17)	30712	NM_133601	171136	Rn.21799	NM_133601	ENSRNOG00000001982	Cblb	-	Cbl proto-oncogene B	protein-coding
Feb-27	chr7	75775641	75782666	+	6371	NA	Intergenic	Intergenic	30700	NM_001126087	500855	Rn.224542	NM_001126087		Zfp706	Znf706	zinc finger protein 706	protein-coding
12771	chr20	46755060	46767829	+	6367	NA	Intergenic	Intergenic	54082	NM_001047940	499469	Rn.116758	NM_001047940		LOC499469	-	Ab2-018	protein-coding
10638	chr2	189620841	189631477	+	6366	NA	TTS (NM_001033895)	TTS (NM_001033895)	10098	NM_001033895	310615	Rn.13599	NM_001033895	ENSRNOG00000056337	Crtc2	RGD1308903|Torc2	CREB regulated transcription coactivator 2	protein-coding
10391	chr7	107658067	107668456	+	6363	NA	Intergenic	Intergenic	-28974	NM_178097	338477	Rn.35223	NM_178097	ENSRNOG00000056714	Sla	Slap1	src-like adaptor	protein-coding
14289	chr2	142041320	142055607	+	6347	NA	Intergenic	Intergenic	186591	NM_001004262	310411	Rn.105874	NM_001004262	ENSRNOG00000013660	Cog6	-	component of oligomeric golgi complex 6	protein-coding
11643	chr1	127071362	127083003	+	6341	NA	Intergenic	Intergenic	66568	NM_001106268	292999	Rn.13788	NM_001106268	ENSRNOG00000012698	Chsy1	-	chondroitin sulfate synthase 1	protein-coding
34714	chr1	101683081	101717793	+	6338	NA	promoter-TSS (NM_031102)	promoter-TSS (NM_031102)	-473	NM_031102	81766	Rn.484	NM_031102	ENSRNOG00000021035	Rpl18	-	ribosomal protein L18	protein-coding
6910	chr8	118917450	118924358	+	6337	NA	Intergenic	Intergenic	-5563	NM_001108783	363151	Rn.11535	NM_001108783	ENSRNOG00000020946	Ccdc12	RGD1306081	coiled-coil domain containing 12	protein-coding
Feb-01	chr7	102648264	102656363	+	6336	NA	Intergenic	Intergenic	66000	NM_012603	24577	Rn.12072	NM_012603		Myc	RNCMYC|c-myc|mMyc	MYC proto-oncogene, bHLH transcription factor	protein-coding
9008	chr3	164360230	164369236	+	6328	NA	intron (NM_001110345, intron 1 of 3)	intron (NM_001110345, intron 1 of 3)	1951	NM_001110345	296390	Rn.220168	NM_001110345	ENSRNOG00000025580	Ube2v1	-	ubiquitin conjugating enzyme E2 V1	protein-coding
8485	chr13	45430982	45439465	+	6328	NA	Intergenic	(TATATA)n|Simple_repeat|Simple_repeat	-116367	NM_022205	60628	Rn.44431	NM_022205	ENSRNOG00000003866	Cxcr4	-	C-X-C motif chemokine receptor 4	protein-coding
13845	chr8	117787585	117801428	+	6324	NA	intron (NM_001006989, intron 2 of 3)	intron (NM_001006989, intron 2 of 3)	1217	NM_001006989	301013	Rn.102027	NM_001006989	ENSRNOG00000020667	Shisa5	-	shisa family member 5	protein-coding
Feb-77	chr12	23700395	23707370	+	6321	NA	intron (NM_001107157, intron 5 of 11)	intron (NM_001107157, intron 5 of 11)	23682	NM_001107157	304591	Rn.18077	NM_001107157	ENSRNOG00000001432	Dtx2	-	deltex E3 ubiquitin ligase 2	protein-coding
13566	chr2	189456969	189470533	+	6319	NA	intron (NM_001191900, intron 2 of 39)	intron (NM_001191900, intron 2 of 39)	9411	NM_001191900	365844	Rn.160708	NM_001191900	ENSRNOG00000055790	Nup210l	RGD1310250	nucleoporin 210-like	protein-coding
8178	chr11	79614452	79622628	+	6314	NA	intron (NM_001013864, intron 2 of 11)	intron (NM_001013864, intron 2 of 11)	85196	NM_001013864	288010	Rn.206503	NM_001013864	ENSRNOG00000031669	Lpp	-	LIM domain containing preferred translocation partner in lipoma	protein-coding
15249	chr10	4699030	4714277	+	6313	NA	Intergenic	ID_B1|SINE|B4	-46894	NM_001105735	65161	Rn.6940	NM_001105735	ENSRNOG00000002520	Litaf	EET-1|Pig7	lipopolysaccharide-induced TNF factor	protein-coding
9207	chr2	218641203	218650408	+	6305	NA	Intergenic	ID_B1|SINE|B4	12956	NM_017301	29733	Rn.109455	NM_017301	ENSRNOG00000013683	S1pr1	Edg1	sphingosine-1-phosphate receptor 1	protein-coding
9888	chr20	9922064	9931950	+	6301	NA	intron (NM_001107619, intron 1 of 11)	intron (NM_001107619, intron 1 of 11)	2698	NM_001107619	309665	Rn.78889	NM_001107619	ENSRNOG00000001165	Tmprss3	-	transmembrane serine protease 3	protein-coding
9962	chr7	100520852	100530812	+	6288	NA	Intergenic	MER31-int|LTR|ERV1	-142935	NM_001145141	500876	Rn.141036	NM_001145141	ENSRNOG00000004914	LOC500876	-	LOC500876	protein-coding
8279	chr19	55855631	55863908	+	6283	NA	Intergenic	Intergenic	-20792	NM_181388	353231	Rn.16437	NM_181388	ENSRNOG00000015150	Spg7	-	SPG7 matrix AAA peptidase subunit, paraplegin	protein-coding
Feb-67	chr3	138391488	138398953	+	6283	NA	intron (NM_001106518, intron 2 of 13)	intron (NM_001106518, intron 2 of 13)	2724	NM_001106518	296199	Rn.86151	NM_001106518	ENSRNOG00000006077	Snx5	-	sorting nexin 5	protein-coding
8475	chr9	61522309	61530782	+	6282	NA	intron (NM_001191807, intron 1 of 27)	intron (NM_001191807, intron 1 of 27)	2935	NM_001191807	301415	Rn.136174	NM_001191807	ENSRNOG00000021384	Ankrd44	RGD1561893	ankyrin repeat domain 44	protein-coding
13091	chr7	142895383	142908472	+	6278	NA	Intergenic	Intergenic	-10382	NM_024388	79240	Rn.10000	NM_024388	ENSRNOG00000007607	Nr4a1	HMR|Ngfi-b|Nur77	nuclear receptor subfamily 4, group A, member 1	protein-coding
Feb-51	chr3	81347471	81354220	+	6277	NA	Intergenic	B2_Rat2|SINE|B2	-6736	NM_133405	170917	Rn.21150	NM_133405	ENSRNOG00000007478	Cry2	-	cryptochrome circadian regulator 2	protein-coding
29193	chr8	71068920	71098111	+	6268	NA	Intergenic	Intergenic	-41899	NM_001044253	367645	Rn.140285	NM_001044253	ENSRNOG00000015878	Pif1	-	PIF1 5'-to-3' DNA helicase	protein-coding
10803	chr20	8088121	8098922	+	6261	NA	Intergenic	ID_B1|SINE|B4	-16170	NM_001113777	294301	Rn.144301	NM_001113777	ENSRNOG00000000508	Armc12	RGD1306008	armadillo repeat containing 12	protein-coding
9829	chr10	94732583	94742410	+	6261	NA	Intergenic	Intergenic	-84838	NM_001191926	498013	Rn.226435	NM_001191926	ENSRNOG00000012864	Ern1	RGD1559716	endoplasmic reticulum to nucleus signaling 1	protein-coding
6980	chr10	4998954	5005932	+	6260	NA	Intergenic	Intergenic	45650	NM_145879	252971	Rn.82754	NM_145879	ENSRNOG00000002568	Socs1	Cish1|Socs-1	suppressor of cytokine signaling 1	protein-coding
7959	chr3	163430999	163438956	+	6257	NA	intron (NM_001135718, intron 5 of 43)	RSINE1|SINE|B4	42845	NM_001135718	311647	Rn.224665	NM_001135718	ENSRNOG00000006952	Prex1	RGD1306534	phosphatidylinositol-3,4,5-trisphosphate-dependent Rac exchange factor 1	protein-coding
15098	chr17	15685523	15700619	+	6256	NA	intron (NM_198765, intron 1 of 7)	intron (NM_198765, intron 1 of 7)	24964	NM_198765	306809	Rn.103443	NM_198765	ENSRNOG00000016031	Bicd2	-	BICD cargo adaptor 2	protein-coding
26036	chr20	29519995	29546029	+	6255	NA	Intergenic	B1F|SINE|Alu	-21630	NM_080906	140942	Rn.9775	NM_080906	ENSRNOG00000057078	Ddit4	Rtp801	DNA-damage-inducible transcript 4	protein-coding
12357	chr4	131472080	131484435	+	6251	NA	intron (NM_001034131, intron 2 of 15)	intron (NM_001034131, intron 2 of 15)	120047	NM_001034131	297480	Rn.33321	NM_001034131	ENSRNOG00000009184	Foxp1	-	forkhead box P1	protein-coding
14493	chr5	79215950	79230441	+	6241	NA	promoter-TSS (NM_001108668)	promoter-TSS (NM_001108668)	-508	NM_001108668	362530	Rn.98264	NM_001108668	ENSRNOG00000008005	Akna	-	AT-hook transcription factor	protein-coding
20282	chr7	116349785	116370065	+	6237	NA	TTS (NM_001017467)	TTS (NM_001017467)	3756	NM_001017467	362934	Rn.3321	NM_001017467	ENSRNOG00000007091	Ly6e	-	lymphocyte antigen 6 family member E	protein-coding
6838	chr1	134864831	134871667	+	6231	NA	intron (NM_001107523, intron 2 of 38)	intron (NM_001107523, intron 2 of 38)	2919	NM_001107523	308738	Rn.225034	NM_001107523	ENSRNOG00000012716	Chd2	-	chromodomain helicase DNA binding protein 2	protein-coding
Feb-73	chr13	74607702	74614473	+	6226	NA	Intergenic	Intergenic	-46903	NM_001100680	304887	Rn.224486	NM_001100680	ENSRNOG00000004736	Ralgps2	-	Ral GEF with PH domain and SH3 binding motif 2	protein-coding
16352	chr5	78588355	78604705	+	6225	NA	Intergenic	Intergenic	112637	NM_019340	54293	Rn.53900	NM_019340	ENSRNOG00000024501	Rgs3	SRB-RGS	regulator of G-protein signaling 3	protein-coding
9819	chr2	207145036	207154853	+	6216	NA	Intergenic	Intergenic	41392	NM_012716	25027	Rn.6085	NM_012716	ENSRNOG00000019996	Slc16a1	MCT1|RATMCT1|RNMCT1	solute carrier family 16 member 1	protein-coding
13625	chr19	59495614	59509237	+	6215	NA	Intergenic	CpG	370986	NM_152935	266601	Rn.2143	NM_152935	ENSRNOG00000019980	Tomm20	-	translocase of outer mitochondrial membrane 20	protein-coding
8836	chr1	82114166	82123000	+	6215	NA	intron (NM_001170335, intron 1 of 3)	intron (NM_001170335, intron 1 of 3)	2319	NM_001170335	292721	Rn.9093	NM_001170335	ENSRNOG00000020426	Erf	-	Ets2 repressor factor	protein-coding
Feb-85	chr12	23707600	23716383	+	6214	NA	intron (NM_001107157, intron 3 of 11)	RMER1B|Other|Other	15573	NM_001107157	304591	Rn.18077	NM_001107157	ENSRNOG00000001432	Dtx2	-	deltex E3 ubiquitin ligase 2	protein-coding
9445	chr20	21416419	21425862	+	6210	NA	intron (NM_001134576, intron 7 of 7)	intron (NM_001134576, intron 7 of 7)	104314	NM_001134576	361834	Rn.137452	NM_001134576	ENSRNOG00000000634	Cabcoco1	RGD1306739	ciliary associated calcium binding coiled-coil 1	protein-coding
10035	chr8	118944932	118954965	+	6202	NA	intron (NM_001108783, intron 1 of 6)	intron (NM_001108783, intron 1 of 6)	23481	NM_001108783	363151	Rn.11535	NM_001108783	ENSRNOG00000020946	Ccdc12	RGD1306081	coiled-coil domain containing 12	protein-coding
10414	chr1	197025562	197035974	+	6185	NA	Intergenic	Intergenic	34187	NM_001012469	308977	Rn.103248	NM_001012469	ENSRNOG00000015773	Il21r	-	interleukin 21 receptor	protein-coding
8263	chr4	147855574	147863835	+	6184	NA	intron (NM_001107881, intron 27 of 36)	intron (NM_001107881, intron 27 of 36)	15046	NM_001109351	502875	Rn.218633	NM_001109351	ENSRNOG00000025251	H1foo	RGD1566236	H1 histone family, member O, oocyte-specific	protein-coding
7294	chr1	187089639	187096931	+	6182	NA	Intergenic	Intergenic	672465	NM_053982	117053	Rn.2890	NM_053982	ENSRNOG00000018320	Rps15a	-	ribosomal protein S15a	protein-coding
Feb-76	chr19	59617245	59625519	+	6177	NA	Intergenic	Intergenic	252029	NM_152935	266601	Rn.2143	NM_152935	ENSRNOG00000019980	Tomm20	-	translocase of outer mitochondrial membrane 20	protein-coding
8415	chr8	22467355	22475768	+	6175	NA	intron (NM_013199, intron 1 of 20)	(TATC)n|Simple_repeat|Simple_repeat	12621	NM_013199	25751	Rn.11231	NM_013199	ENSRNOG00000007649	Dnm2	DYIIAAB	dynamin 2	protein-coding
7783	chr9	99363461	99371242	+	6173	NA	Intergenic	Intergenic	-67636	NM_053449	363287	Rn.23483	NM_053449	ENSRNOG00000020372	Hdac4	-	histone deacetylase 4	protein-coding
11555	chr10	106237961	106249514	+	6168	NA	intron (NM_031837, intron 1 of 6)	intron (NM_031837, intron 1 of 6)	2536	NM_031837	83788	Rn.91127	NM_031837		Sept9	Eseptin|Msf|Slpa	septin 9	protein-coding
10076	chr11	79713332	79723406	+	6165	NA	Intergenic	Intergenic	-14633	NM_001013864	288010	Rn.206503	NM_001013864	ENSRNOG00000031669	Lpp	-	LIM domain containing preferred translocation partner in lipoma	protein-coding
15634	chr1	80738726	80754358	+	6163	NA	Intergenic	Intergenic	-1549	NM_001109422	680611	Rn.198135	NM_001109422	ENSRNOG00000043416	Bcl3	-	BCL3, transcription coactivator	protein-coding
11678	chr5	122094509	122106185	+	6158	NA	intron (NM_017031, intron 5 of 14)	intron (NM_017031, intron 5 of 14)	341111	NM_017031	24626	Rn.37733	NM_017031	ENSRNOG00000005905	Pde4b	PDE4/IVb|Pde4B1|Pde4B2|Pde4B3|Pde4B4|Pde4b5|Pde4b_v1|Pde4b_v2|Pde4b_v3|Pde4b_v4	phosphodiesterase 4B	protein-coding
9650	chr3	12827628	12837276	+	6149	NA	intron (NM_001271232, intron 7 of 9)	intron (NM_001271232, intron 7 of 9)	112090	NM_001271232	362118	Rn.8512	NM_001271232	ENSRNOG00000017172	Mvb12b	Fam125b|RGD1309709	multivesicular body subunit 12B	protein-coding
17555	chr1	204800312	204817865	+	6148	NA	Intergenic	(ACAA)n|Simple_repeat|Simple_repeat	-3350	NM_001107556	309060	Rn.12282	NM_001107556	ENSRNOG00000061348	Fam53b	RGD1310799	family with sequence similarity 53, member B	protein-coding
7160	chr8	33808510	33815668	+	6147	NA	Intergenic	Intergenic	-4297	NM_012555	24356	Rn.88756	NM_012555	ENSRNOG00000008941	Ets1	Ets-1|Etsoncb|Tpl1	ETS proto-oncogene 1, transcription factor	protein-coding
Feb-04	chr5	151139362	151147864	+	6142	NA	Intergenic	Intergenic	-26471	NM_001108686	362618	Rn.27338	NM_001108686	ENSRNOG00000011254	Fam76a	RGD1305162	family with sequence similarity 76, member A	protein-coding
24048	chr2	80270665	80294711	+	6141	NA	intron (NM_001302889, intron 2 of 6)	intron (NM_001302889, intron 2 of 6)	10498	NM_001302889	100362554	Rn.25472	NM_001302889	ENSRNOG00000012017	Otulin	Fam105b	OTU deubiquitinase with linear linkage specificity	protein-coding
Feb-50	chr7	118856381	118866029	+	6129	NA	Intergenic	Intergenic	-68698	NM_013194	25745		NM_013194	ENSRNOG00000004860	Myh9l1	-	myosin, heavy chain 9, non-muscle-like 1	protein-coding
14276	chr9	60423711	60437985	+	6124	NA	promoter-TSS (NM_133392)	promoter-TSS (NM_133392)	-767	NM_133392	170904	Rn.1300	NM_133392	ENSRNOG00000012502	Stk17b	Drak2	serine/threonine kinase 17b	protein-coding
6495	chr1	265678846	265685339	+	6119	NA	Intergenic	B1F2|SINE|Alu	-79726	NM_181432	309446	Rn.69203	NM_181432	ENSRNOG00000018433	Hps6	Hsp6	HPS6, biogenesis of lysosomal organelles complex 2 subunit 3	protein-coding
17644-2	chr7	37924384	37942026	+	6116	NA	Intergenic	Lx8b|LINE|L1	120374	NM_017258	29618	Rn.1000	NM_017258	ENSRNOG00000004284	Btg1	-	BTG anti-proliferation factor 1	protein-coding
Feb-26	chr20	21391654	21400478	+	6105	NA	intron (NM_001134576, intron 5 of 7)	intron (NM_001134576, intron 5 of 7)	79240	NM_001134576	361834	Rn.137452	NM_001134576	ENSRNOG00000000634	Cabcoco1	RGD1306739	ciliary associated calcium binding coiled-coil 1	protein-coding
10599	chr10	70408929	70419526	+	6104	NA	intron (NM_053687, intron 2 of 5)	intron (NM_053687, intron 2 of 5)	2489	NM_053687	114247	Rn.80831	NM_053687	ENSRNOG00000057092	Slfn4	Cdk107|Slfn3	schlafen 4	protein-coding
10767	chr13	44182454	44193219	+	6103	NA	intron (NM_001110763, intron 5 of 7)	B4A|SINE|B4	157899	NM_001110763	360839	Rn.25191	NM_001110763	ENSRNOG00000003769	Tmem163	RGD1306212|Sv31	transmembrane protein 163	protein-coding
12823	chr18	31809491	31822312	+	6099	NA	TTS (NM_001107389)	TTS (NM_001107389)	23398	NR_131090	100911367	Rn.226383	NR_131090		LOC100911367	-	uncharacterized LOC100911367	ncRNA
11983	chr8	45253873	45265854	+	6097	NA	exon (NM_001191792, exon 4 of 14)	exon (NM_001191792, exon 4 of 14)	-43886	NM_001106813	300649	Rn.153173	NM_001106813	ENSRNOG00000008153	Crtam	-	cytotoxic and regulatory T cell molecule	protein-coding
11035	chr5	154303840	154314873	+	6090	NA	TTS (NM_024386)	TTS (NM_024386)	-1097	NM_080783	114860	Rn.29908	NM_080783	ENSRNOG00000009712	Gale	-	UDP-galactose-4-epimerase	protein-coding
Feb-70	chr3	109116645	109124913	+	6087	NA	Intergenic	Intergenic	-76359	NM_019211	29434	Rn.162685	NM_019211	ENSRNOG00000005404	Rasgrp1	Rasgrp	RAS guanyl releasing protein 1	protein-coding
10424	chr13	55189305	55199727	+	6086	NA	Intergenic	Intergenic	-20809	NM_001109889	24699	Rn.90166	NM_138507	ENSRNOG00000000655	Ptprc	CD45|L-CA|Lca|RT7|T200	protein tyrosine phosphatase, receptor type, C	protein-coding
12398	chr6	103083179	103095575	+	6077	NA	Intergenic	B3|SINE|B2	223697	NM_017172	29344	Rn.6142	NM_017172	ENSRNOG00000058646	Zfp36l1	Berg36|Brf1|ERF1|TIS11b|cMG1	zinc finger protein 36, C3H type-like 1	protein-coding
13732	chr2	207245453	207259183	+	6074	NA	Intergenic	Intergenic	-11269	NM_001005540	295341	Rn.12833	NM_001005540	ENSRNOG00000012481	Ppm1j	-	protein phosphatase, Mg2+/Mn2+ dependent, 1J	protein-coding
9817	chr2	200110911	200120726	+	6065	NA	Intergenic	Intergenic	39739	NM_001025686	310710	Rn.102384	NM_001025686	ENSRNOG00000018673	Sec22b	Sec22l1	SEC22 homolog B, vesicle trafficking protein	protein-coding
Mar-02	chr5	151971205	151978505	+	6064	NA	Intergenic	Intergenic	-27136	NM_001106635	297867	Rn.61077	NM_001106635	ENSRNOG00000006137	Arid1a	-	AT-rich interaction domain 1A	protein-coding
Feb-05	chr7	61032030	61039933	+	6063	NA	Intergenic	Intergenic	-138388	NM_001017459	314859	Rn.162942	NM_001017459	ENSRNOG00000007286	Mdm1	-	Mdm1 nuclear protein	protein-coding
7255	chr12	38632499	38639752	+	6059	NA	Intergenic	Intergenic	-111410	NM_001170396	288751	Rn.19422	NM_001170396	ENSRNOG00000008470	Lrrc43	-	leucine rich repeat containing 43	protein-coding
6723	chr9	10899982	10906703	+	6055	NA	Intergenic	L2b|LINE|L2	-38271	NM_053471	84609	Rn.87343	NM_053471	ENSRNOG00000045998	Sema6b	-	semaphorin 6B	protein-coding
12359	chr1	89579399	89591756	+	6046	NA	Intergenic	CpG	-7251	NM_001014160	361550	Rn.16801	NM_001014160	ENSRNOG00000021106	Gramd1a	Eg1rvc|RGD1311022	GRAM domain containing 1A	protein-coding
8688	chr10	43522859	43531545	+	6046	NA	Intergenic	ID_B1|SINE|B4	-11108	NM_001008382	363603	Rn.203142	NM_001008382	ENSRNOG00000002630	Cnot8	-	CCR4-NOT transcription complex, subunit 8	protein-coding
30872	chr4	131806514	131837384	+	6043	NA	Intergenic	Intergenic	-223645	NM_001034131	297480	Rn.33321	NM_001034131	ENSRNOG00000009184	Foxp1	-	forkhead box P1	protein-coding
10898	chr10	62280676	62291572	+	6043	NA	exon (NM_001134360, exon 1 of 10)	exon (NM_001134360, exon 1 of 10)	1017	NM_001134360	303312	Rn.163168	NM_001134360	ENSRNOG00000003243	Wdr81	RGD1311334	WD repeat domain 81	protein-coding
7402	chr3	66187191	66194591	+	6043	NA	Intergenic	Intergenic	-2086	NM_001107737	311144	Rn.12704	NM_001107737	ENSRNOG00000004861	Itga4	-	integrin subunit alpha 4	protein-coding
6797	chr6	102953271	102960066	+	6040	NA	Intergenic	Intergenic	356406	NM_017172	29344	Rn.6142	NM_017172	ENSRNOG00000058646	Zfp36l1	Berg36|Brf1|ERF1|TIS11b|cMG1	zinc finger protein 36, C3H type-like 1	protein-coding
Mar-22	chr9	93292452	93299972	+	6038	NA	intron (NM_001109663, intron 25 of 25)	intron (NM_001109663, intron 25 of 25)	-30071	NM_001012134	316583	Rn.39638	NM_001012134	ENSRNOG00000018267	B3gnt7	-	UDP-GlcNAc:betaGal beta-1,3-N-acetylglucosaminyltransferase 7	protein-coding
8091	chr1	1366918	1375007	+	6038	NA	intron (NM_001013063, intron 5 of 6)	RMER15|LTR|ERVL	71477	NM_001013063	292461	Rn.108852	NM_001013063		Raet1l	-	retinoic acid early transcript 1L	protein-coding
Feb-66	chr5	155390231	155396995	+	6036	NA	intron (NM_001191871, intron 2 of 19)	intron (NM_001191871, intron 2 of 19)	17436	NM_001191871	362635	Rn.160688	NM_001191871	ENSRNOG00000022039	Zbtb40	RGD1309866	zinc finger and BTB domain containing 40	protein-coding
10596	chr19	49809472	49820066	+	6034	NA	intron (NM_001163273, intron 1 of 20)	ORR1E|LTR|ERVL-MaLR	22496	NM_001163273	292051	Rn.144180	NM_001163273	ENSRNOG00000013178	Cmip	RGD1306101|c-Mip	c-Maf-inducing protein	protein-coding
7698	chr10	31179039	31186735	+	6029	NA	intron (NM_001160228, intron 3 of 22)	intron (NM_001160228, intron 3 of 22)	36780	NM_001160228	303068	Rn.113277	NM_001160228	ENSRNOG00000042980	Adam19	Sox30	ADAM metallopeptidase domain 19	protein-coding
19448	chr1	216237330	216256776	+	6029	NA	intron (NM_013087, intron 1 of 7)	intron (NM_013087, intron 1 of 7)	-7858	NM_001310046	361682	Rn.18732	NM_001013194	ENSRNOG00000032677	Tssc4	-	tumor suppressing subtransferable candidate 4	protein-coding
Feb-92	chr6	10924660	10931250	+	6028	NA	intron (NM_001100756, intron 3 of 19)	intron (NM_001100756, intron 3 of 19)	15572	NM_001100756	362696	Rn.16768	NM_001100756	ENSRNOG00000014879	Ttc7a	Ttc7	tetratricopeptide repeat domain 7A	protein-coding
6664	chr1	173227863	173234525	+	6025	NA	Intergenic	Intergenic	-50449	NM_001000191	293350	Rn.141808	NM_001000191	ENSRNOG00000045907	Olr203	ratchr1-163872150-163873097_ORF	olfactory receptor 203	protein-coding
12413	chr5	149028207	149040618	+	6023	NA	Intergenic	Intergenic	-13269	NM_053538	89783	Rn.24799	NM_053538	ENSRNOG00000011054	Laptm5	gcd-10	lysosomal protein transmembrane 5	protein-coding
6335	chr4	115009693	115016026	+	6023	NA	intron (NM_001109398, intron 1 of 7)	intron (NM_001109398, intron 1 of 7)	3106	NM_001109398	680308	Rn.11744	NM_001109398	ENSRNOG00000010833	Mthfd2	-	methylenetetrahydrofolate dehydrogenase (NADP+ dependent) 2, methenyltetrahydrofolate cyclohydrolase	protein-coding
11909	chr4	122730209	122742116	+	6022	NA	intron (NM_053322, intron 1 of 39)	intron (NM_053322, intron 1 of 39)	4948	NM_053322	58958	Rn.3189	NM_053322	ENSRNOG00000005390	Nup210	Pom210	nucleoporin 210	protein-coding
Mar-13	chr9	65549353	65558964	+	6020	NA	5' UTR (NM_057138, exon 3 of 6)	5' UTR (NM_057138, exon 3 of 6)	19530	NM_057138	117279	Rn.204752	NM_057138	ENSRNOG00000012473	Cflar	Flip	CASP8 and FADD-like apoptosis regulator	protein-coding
Mar-48	chr7	144007228	144013574	+	6015	NA	Intergenic	Intergenic	-3772	NM_012655	24790	Rn.44609	NM_012655	ENSRNOG00000014084	Sp1	-	Sp1 transcription factor	protein-coding
9301	chr5	169376063	169385362	+	6012	NA	intron (NM_001146061, intron 1 of 8)	intron (NM_001146061, intron 1 of 8)	16406	NM_001146061	26759	Rn.6024	NM_013214	ENSRNOG00000010580	Acot7	Bach	acyl-CoA thioesterase 7	protein-coding
7660	chr14	78497100	78504758	+	6012	NA	Intergenic	Intergenic	-31449	NM_001033894	305434	Rn.18970	NM_001033894	ENSRNOG00000004998	Jakmip1	Marlin-1|Marlin1	janus kinase and microtubule interacting protein 1	protein-coding
21793	chr1	163110097	163131888	+	6011	NA	intron (NM_134461, intron 1 of 12)	L1_Rn2|LINE|L1	8744	NM_134461	171495	Rn.15526	NM_134461	ENSRNOG00000014251	Capn5	Htra3	calpain 5	protein-coding
7305	chr19	25851270	25858573	+	6010	NA	intron (NM_030866, intron 2 of 9)	intron (NM_030866, intron 2 of 9)	39714	NM_001007677	304663	Rn.17352	NM_001007677	ENSRNOG00000002950	Lyl1	-	LYL1, basic helix-loop-helix family member	protein-coding
6733	chr1	82251084	82257815	+	6006	NA	intron (NM_012859, intron 2 of 9)	intron (NM_012859, intron 2 of 9)	12278	NM_012859	25330	Rn.10566	NM_012859	ENSRNOG00000020546	Lipe	HSL	lipase E, hormone sensitive type	protein-coding
9609	chr3	162558276	162567883	+	6000	NA	intron (NM_001100838, intron 2 of 21)	intron (NM_001100838, intron 2 of 21)	16122	NM_001100838	296374	Rn.23808	NM_001100838	ENSRNOG00000019154	Zmynd8	Prkcbp1|spikar	zinc finger, MYND-type containing 8	protein-coding
7677	chr3	111911789	111919464	+	5998	NA	exon (NM_139324, exon 3 of 6)	exon (NM_139324, exon 3 of 6)	26215	NM_139324	192204	Rn.7379	NM_139324	ENSRNOG00000007584	Ehd4	Past2	EH-domain containing 4	protein-coding
6694	chr7	60949505	60956197	+	5988	NA	Intergenic	MIR|SINE|MIR	-91861	NM_134346	171337	Rn.95071	NM_134346	ENSRNOG00000007048	Rap1b	-	RAP1B, member of RAS oncogene family	protein-coding
9579	chr3	110465170	110474747	+	5988	NA	intron (NM_001106498, intron 3 of 10)	intron (NM_001106498, intron 3 of 10)	27321	NM_001106498	296078	Rn.218297	NM_001106498	ENSRNOG00000007925	Pak6	-	p21 (RAC1) activated kinase 6	protein-coding
14251-2	chr5	76390126	76404375	+	5987	NA	intron (NM_031795, intron 1 of 8)	intron (NM_031795, intron 1 of 8)	10412	NM_031795	83626	Rn.24091	NM_031795	ENSRNOG00000015644	Ugcg	-	UDP-glucose ceramide glucosyltransferase	protein-coding
7454	chr20	4692666	4700118	+	5984	NA	intron (NM_001008834, intron 4 of 7)	intron (NM_001008834, intron 4 of 7)	2320	NM_001008834	414791	Rn.233729	NM_001008834		RT1-CE11	-	RT1 class I, locus CE11	protein-coding
Feb-91	chr3	7338218	7344607	+	5974	NA	intron (NM_001004266, intron 10 of 12)	intron (NM_001004266, intron 10 of 12)	61983	NM_001004266	311833	Rn.96599	NM_001004266	ENSRNOG00000012761	Ak8	AK 8|RGD1303144	adenylate kinase 8	protein-coding
8169	chr10	62782629	62790796	+	5968	NA	intron (NM_001107024, intron 1 of 13)	L2a|LINE|L2	27808	NM_001107024	303342	Rn.113532	NM_001107024	ENSRNOG00000014285	Ssh2	-	slingshot protein phosphatase 2	protein-coding
17504	chr3	110299362	110316864	+	5961	NA	intron (NM_139258, intron 4 of 4)	intron (NM_139258, intron 4 of 4)	15971	NM_139258	246142	Rn.213264	NM_139258	ENSRNOG00000007529	Bmf	-	Bcl2 modifying factor	protein-coding
6908	chr20	7045275	7052181	+	5952	NA	intron (NM_022666, intron 1 of 8)	intron (NM_022666, intron 1 of 8)	45902	NM_022666	24417	Rn.89046	NM_022666		Grm4	-	glutamate metabotropic receptor 4	protein-coding
11338	chr10	87039184	87050520	+	5950	NA	Intergenic	B3|SINE|B2	22592	NM_199489	287673	Rn.229736	NM_199489	ENSRNOG00000010665	Ccr7	-	C-C motif chemokine receptor 7	protein-coding
10370	chr2	183738248	183748616	+	5950	NA	Intergenic	B1_Rn|SINE|Alu	68910	NM_001108553	361972	Rn.214714	NM_001108553	ENSRNOG00000010866	Tmem154	RGD1563262	transmembrane protein 154	protein-coding
12772	chr17	90536651	90549421	+	5941	NA	Intergenic	Intergenic	-20945	NM_053518	85419	Rn.44274	NM_053518		Lyst	Beige	lysosomal trafficking regulator	protein-coding
11660	chr12	23611116	23622774	+	5940	NA	Intergenic	Intergenic	-24171	NM_001105921	288588	Rn.816	NM_001105921	ENSRNOG00000001430	Polr2j	-	RNA polymerase II subunit J	protein-coding
12707-2	chr6	91861371	91874076	+	5938	NA	Intergenic	Intergenic	140194	NM_001135561	85384	Rn.4226	NM_001135561	ENSRNOG00000004826	Sos2	Sos1	SOS Ras/Rho guanine nucleotide exchange factor 2	protein-coding
9563	chr10	65418529	65428090	+	5936	NA	intron (NM_001107017, intron 1 of 6)	intron (NM_001107017, intron 1 of 6)	1493	NM_001107017	303285	Rn.3219	NM_001107017	ENSRNOG00000013169	Traf4	-	Tnf receptor associated factor 4	protein-coding
Feb-69	chr5	157642701	157649368	+	5933	NA	intron (NM_001005903, intron 1 of 8)	intron (NM_001005903, intron 1 of 8)	3257	NM_001005903	298584	Rn.105999	NM_001005903	ENSRNOG00000007330	Capzb	-	capping actin protein of muscle Z-line subunit beta	protein-coding
8432	chr9	93419396	93427826	+	5931	NA	Intergenic	Intergenic	-17325	NM_023100	65276	Rn.54457	NM_023100	ENSRNOG00000018521	Nmur1	Gpr66|Nmu-r1	neuromedin U receptor 1	protein-coding
11701	chr6	102844089	102855788	+	5926	NA	Intergenic	Intergenic	-377012	NM_001108038	314265	Rn.16048	NM_001108038	ENSRNOG00000059875	Zfyve26	-	zinc finger FYVE-type containing 26	protein-coding
Feb-21	chr8	126739863	126746282	+	5924	NA	Intergenic	Intergenic	-247725	NM_001199225	363162	Rn.60294	NM_001135259	ENSRNOG00000010149	Cmc1	RGD1305283	C-x(9)-C motif containing 1	protein-coding
7782	chr1	227092667	227100447	+	5923	NA	Intergenic	RAL_Rn-int|LTR|ERV1	15925	NR_102351	100910973	Rn.107400	NR_102351		LOC100910973	-	uncharacterized LOC100910973	ncRNA
6752	chr1	81227075	81233825	+	5923	NA	promoter-TSS (NM_001270702)	promoter-TSS (NM_001270702)	-397	NM_001270702	65206	Rn.44212	NM_023021	ENSRNOG00000019440	Kcnn4	KCa3.1|rKCNN4c|rSK4	potassium calcium-activated channel subfamily N member 4	protein-coding
6875	chr7	36218065	36224938	+	5921	NA	Intergenic	Intergenic	187087	NM_001108085	314756	Rn.162947	NM_001108085	ENSRNOG00000008507	Cradd	RAIDD	CASP2 and RIPK1 domain containing adaptor with death domain	protein-coding
8557	chr4	131791242	131799797	+	5917	NA	Intergenic	Intergenic	-197215	NM_001034131	297480	Rn.33321	NM_001034131	ENSRNOG00000009184	Foxp1	-	forkhead box P1	protein-coding
Feb-99	chr6	138239328	138247725	+	5914	NA	Intergenic	(AGCTC)n|Simple_repeat|Simple_repeat	158178	NM_001012146	360742	Rn.6726	NM_001012146	ENSRNOG00000061814	Dgcr2	-	DiGeorge syndrome critical region gene 2	protein-coding
11470	chr7	37329007	37340475	+	5911	NA	Intergenic	MTD|LTR|ERVL-MaLR	233327	NM_001108086	314764	Rn.23513	NM_001108086	ENSRNOG00000021681	Eea1	-	early endosome antigen 1	protein-coding
16784	chr14	83559451	83576233	+	5906	NA	intron (NM_001017453, intron 6 of 6)	intron (NM_001017453, intron 6 of 6)	7301	NM_001017453	305472	Rn.138969	NM_001017453	ENSRNOG00000018859	Pik3ip1	RGD1311203|zgc:66482	phosphoinositide-3-kinase interacting protein 1	protein-coding
8699	chr1	8139624	8148321	+	5903	NA	intron (NM_024137, intron 1 of 7)	intron (NM_024137, intron 1 of 7)	14618	NM_024137	29721	Rn.9802	NM_024137	ENSRNOG00000011015	Hivep2	MIBP1	human immunodeficiency virus type I enhancer binding protein 2	protein-coding
Feb-75	chr7	102737555	102744428	+	5901	NA	Intergenic	Intergenic	154678	NM_012603	24577	Rn.12072	NM_012603		Myc	RNCMYC|c-myc|mMyc	MYC proto-oncogene, bHLH transcription factor	protein-coding
10062	chr14	104854506	104864566	+	5895	NA	intron (NM_001024903, intron 1 of 1)	intron (NM_001024903, intron 1 of 1)	38321	NM_001024903	498423	Rn.160886	NM_001024903	ENSRNOG00000005393	Sertad2	-	SERTA domain containing 2	protein-coding
12022	chr12	16131595	16143615	+	5893	NA	Intergenic	Intergenic	-11394	NM_133393	170905	Rn.127809	NM_133393	ENSRNOG00000001250	Lfng	-	LFNG O-fucosylpeptide 3-beta-N-acetylglucosaminyltransferase	protein-coding
7999	chr4	84997991	85005988	+	5892	NA	Intergenic	Intergenic	-7361	NM_001108628	362367	Rn.32245	NM_001108628	ENSRNOG00000049057	Znrf2	Znrf1	zinc and ring finger 2	protein-coding
8270	chr17	56139314	56147582	+	5892	NA	Intergenic	Intergenic	34045	NM_053847	116596	Rn.9939	NM_053847	ENSRNOG00000016378	Map3k8	D17TPL2|Tpl-2|Tpl2	mitogen-activated protein kinase kinase kinase 8	protein-coding
8093	chr1	14626502	14634593	+	5888	NA	Intergenic	(TCCT)n|Simple_repeat|Simple_repeat	-167219	NM_001106269	293012	Rn.140572	NM_001106269	ENSRNOG00000012057	Olig3	-	oligodendrocyte transcription factor 3	protein-coding
8546	chr4	152716966	152725510	+	5887	NA	intron (NM_021595, intron 1 of 3)	intron (NM_021595, intron 1 of 3)	90037	NM_021595	59115	Rn.162768	NM_021595	ENSRNOG00000010282	Ninj2	-	ninjurin 2	protein-coding
8233	chr7	114699715	114707946	+	5882	NA	Intergenic	Intergenic	-113622	NM_013081	25614	Rn.2809	NM_013081	ENSRNOG00000007916	Ptk2	FAK|FRNK|p125FAK	protein tyrosine kinase 2	protein-coding
9054	chr16	19228202	19237254	+	5878	NA	Intergenic	B1_Mur3|SINE|Alu	-7691	NM_001007684	306330	Rn.92653	NM_001007684	ENSRNOG00000014205	Klf2	Lklf	Kruppel-like factor 2	protein-coding
11324	chr3	14016613	14027935	+	5873	NA	Intergenic	Intergenic	-3070	NM_001271240	687813	Rn.196353	NM_001271240	ENSRNOG00000048914	Traf1	-	TNF receptor-associated factor 1	protein-coding
11418	chr18	3985904	3997320	+	5868	NA	intron (NM_001077231, intron 1 of 13)	RLTR25A|LTR|ERVK	33180	NM_001077231	686179	Rn.200952	NM_001077231	ENSRNOG00000050949	Ttc39c	-	tetratricopeptide repeat domain 39C	protein-coding
7184	chr6	135599679	135606861	+	5867	NA	Intergenic	Intergenic	-7473	NM_001108724	362788	Rn.12033	NM_001108724	ENSRNOG00000008145	Traf3	-	Tnf receptor-associated factor 3	protein-coding
6398	chr7	107867959	107874355	+	5865	NA	Intergenic	RLTR23|LTR|ERV1	34271	NM_001013219	362924	Rn.8110	NM_001013219	ENSRNOG00000008209	St3gal1	Siat4a	ST3 beta-galactoside alpha-2,3-sialyltransferase 1	protein-coding
6388	chr5	148027724	148034110	+	5859	NA	Intergenic	MIR1_Amn|SINE|MIR	-20209	NM_053475	85237	Rn.167750	NM_053475	ENSRNOG00000050044	Ptp4a2	-	protein tyrosine phosphatase 4A2	protein-coding
6328	chr1	98481897	98488223	+	5857	NA	intron (NM_001004220, intron 1 of 5)	ID_B1|SINE|B4	1880	NM_001004220	292845	Rn.60152	NM_001004220	ENSRNOG00000017851	Etfb	-	electron transfer flavoprotein subunit beta	protein-coding
6120	chr13	89655100	89661218	+	5857	NA	intron (NM_001127638, intron 4 of 12)	intron (NM_001127638, intron 4 of 12)	2991	NM_001127638	688466	Rn.136743	NM_001127638	ENSRNOG00000038347	Usp21	-	ubiquitin specific peptidase 21	protein-coding
Feb-65	chr9	17829143	17835606	+	5853	NA	intron (NM_199111, intron 2 of 5)	intron (NM_199111, intron 2 of 5)	2866	NM_199111	316241	Rn.129334	NM_199111	ENSRNOG00000019907	Nfkbie	Slc35b2	NFKB inhibitor epsilon	protein-coding
7996	chr19	25173236	25181230	+	5853	NA	Intergenic	B3A|SINE|B2	-4331	NM_001105944	288906	Rn.154447	NM_001105944	ENSRNOG00000006049	Rfx1	-	regulatory factor X1	protein-coding
7258	chr7	60970425	60977681	+	5852	NA	Intergenic	Intergenic	-113063	NM_134346	171337	Rn.95071	NM_134346	ENSRNOG00000007048	Rap1b	-	RAP1B, member of RAS oncogene family	protein-coding
6682	chr10	110140428	110147108	+	5844	NA	intron (NM_030834, intron 1 of 4)	intron (NM_030834, intron 1 of 4)	3985	NM_030834	80878	Rn.10826	NM_030834	ENSRNOG00000036677	Slc16a3	MCT4|Mct3	solute carrier family 16 member 3	protein-coding
6823	chr9	94296648	94303469	+	5844	NA	Intergenic	ORR1A2|LTR|ERVL-MaLR	-2160	NM_019145	25753	Rn.44634	NM_019145		Chrng	ACHRG	cholinergic receptor nicotinic gamma subunit	protein-coding
6440	chr7	124300381	124306819	+	5840	NA	Intergenic	B3A|SINE|B2	-17122	NM_130740	124461	Rn.17106	NM_130740	ENSRNOG00000009756	Pacsin2	SdpII	protein kinase C and casein kinase substrate in neurons 2	protein-coding
12345	chr7	11971939	11984282	+	5839	NA	exon (NM_001103361, exon 1 of 1)	exon (NM_001103361, exon 1 of 1)	544	NM_001103361	100125374	Rn.203784	NM_001103361		Adat3	-	adenosine deaminase, tRNA-specific 3	protein-coding
Feb-71	chr3	162727317	162735286	+	5839	NA	Intergenic	Intergenic	141530	NM_001034927	311642	Rn.4228	NM_001034927	ENSRNOG00000006052	Sulf2	-	sulfatase 2	protein-coding
11142	chr10	84920939	84932079	+	5838	NA	Intergenic	(GT)n|Simple_repeat|Simple_repeat	-5623	NM_001107045	303499	Rn.229752	NM_001107045	ENSRNOG00000010492	Sp2	-	Sp2 transcription factor	protein-coding
Mar-32	chr4	113865848	113872278	+	5830	NA	intron (NM_001107866, intron 2 of 13)	intron (NM_001107866, intron 2 of 13)	1665	NM_001107866	312478	Rn.180192	NM_001107866	ENSRNOG00000061373	Loxl3	-	lysyl oxidase-like 3	protein-coding
13307	chr3	162694833	162708138	+	5828	NA	Intergenic	B3A|SINE|B2	-122284	NM_001100838	296374	Rn.23808	NM_001100838	ENSRNOG00000019154	Zmynd8	Prkcbp1|spikar	zinc finger, MYND-type containing 8	protein-coding
12544	chr1	247514349	247526891	+	5814	NA	Intergenic	Intergenic	-4531	NM_001191954	499342	Rn.228198	NM_001191954	ENSRNOG00000016112	Cd274	Pdcd1lg1|RGD1566211	CD274 molecule	protein-coding
6821	chr2	141898614	141905433	+	5803	NA	Intergenic	(ATACAC)n|Simple_repeat|Simple_repeat	333031	NM_001004262	310411	Rn.105874	NM_001004262	ENSRNOG00000013660	Cog6	-	component of oligomeric golgi complex 6	protein-coding
7418	chr7	100319912	100327328	+	5801	NA	Intergenic	Intergenic	59277	NM_001145141	500876	Rn.141036	NM_001145141	ENSRNOG00000004914	LOC500876	-	LOC500876	protein-coding
10248	chr13	45495681	45505927	+	5800	NA	Intergenic	ID_B1|SINE|B4	-181948	NM_022205	60628	Rn.44431	NM_022205	ENSRNOG00000003866	Cxcr4	-	C-X-C motif chemokine receptor 4	protein-coding
6151	chr20	46304767	46310916	+	5798	NA	Intergenic	Intergenic	57423	NM_031812	83689	Rn.3733	NM_031812	ENSRNOG00000000304	Cd164	MGC-24v	CD164 molecule	protein-coding
7288	chr3	81931579	81938865	+	5796	NA	intron (NM_001271530, intron 1 of 7)	MTB|LTR|ERVL-MaLR	6981	NM_001271530	690358	Rn.44730	NM_001271530	ENSRNOG00000008674	Prdm11	RGD1305673	PR/SET domain 11	protein-coding
Feb-91	chr5	152981324	152987613	+	5786	NA	intron (NM_001109271, intron 1 of 9)	intron (NM_001109271, intron 1 of 9)	2818	NM_001109271	500564	Rn.62309	NM_001109271	ENSRNOG00000000151	Ldlrap1	RGD1563417	low density lipoprotein receptor adaptor protein 1	protein-coding
7580	chr10	23938068	23945646	+	5778	NA	intron (NM_053820, intron 8 of 15)	intron (NM_053820, intron 8 of 15)	280844	NM_053820	116543	Rn.11257	NM_053820	ENSRNOG00000028845	Ebf1	Ebf|Olf1	EBF transcription factor 1	protein-coding
7648	chr1	90943420	90951066	+	5771	NA	intron (NM_001009641, intron 9 of 14)	B3|SINE|B2	-1707	NM_001177687	499125	Rn.3527	NM_001177687	ENSRNOG00000047045	Sdhaf1	Lyrm8|RGD1562079	succinate dehydrogenase complex assembly factor 1	protein-coding
6960	chr1	136040155	136047113	+	5770	NA	intron (NM_177481, intron 1 of 9)	intron (NM_177481, intron 1 of 9)	29849	NM_177481	140915	Rn.229665	NM_177481	ENSRNOG00000032798	Slco3a1	Slc21a11	solute carrier organic anion transporter family, member 3a1	protein-coding
9908	chr10	67887849	67897755	+	5768	NA	intron (NM_012983, intron 21 of 21)	intron (NM_012983, intron 21 of 21)	30738	NM_053891	116671	Rn.11213	NM_053891	ENSRNOG00000021685	Cdk5r1	Cdk5r|p35	cyclin-dependent kinase 5 regulatory subunit 1	protein-coding
Feb-06	chr4	170408536	170415940	+	5765	NA	Intergenic	B2_Rat4|SINE|B2	64828	NM_001047957	500350	Rn.144382	NM_001047957	ENSRNOG00000030158	LOC500350	-	LRRGT00139	protein-coding
6382	chr8	63023759	63030139	+	5764	NA	Intergenic	Intergenic	-10207	NM_001305238	300748		NM_001305238	ENSRNOG00000008530	Stoml1	RGD1559463	stomatin like 1	protein-coding
6493	chr20	5472651	5479142	+	5764	NA	TTS (NM_001009172)	TTS (NM_001009172)	111	NM_033098	25217	Rn.51023	NM_033098	ENSRNOG00000029500	Tapbp	-	TAP binding protein	protein-coding
Feb-79	chr9	60455927	60464604	+	5763	NA	intron (NM_001108218, intron 27 of 27)	intron (NM_001108218, intron 27 of 27)	-30184	NM_133392	170904	Rn.1300	NM_133392	ENSRNOG00000012502	Stk17b	Drak2	serine/threonine kinase 17b	protein-coding
9523	chr10	94864402	94873923	+	5763	NA	intron (NM_031591, intron 8 of 8)	intron (NM_031591, intron 8 of 8)	44040	NM_031591	29583	Rn.1878	NM_031591		Pecam1	CD31|Pecam	platelet and endothelial cell adhesion molecule 1	protein-coding
9388	chr13	77759725	77769111	+	5763	NA	Intergenic	MTD|LTR|ERVL-MaLR	-20389	NM_001162898	100302372	Rn.7864	NM_001162897		LOC100302372	-	hypothetical protein LOC100302372	protein-coding
6840	chr1	48184282	48191120	+	5759	NA	intron (NM_012756, intron 1 of 47)	intron (NM_012756, intron 1 of 47)	11606	NM_012756	25151	Rn.270	NM_012756	ENSRNOG00000014997	Igf2r	IGF-IIR|Igfr2	insulin-like growth factor 2 receptor	protein-coding
Feb-38	chr7	108225135	108232071	+	5755	NA	Intergenic	(AC)n|Simple_repeat|Simple_repeat	-323175	NM_001013219	362924	Rn.8110	NM_001013219	ENSRNOG00000008209	St3gal1	Siat4a	ST3 beta-galactoside alpha-2,3-sialyltransferase 1	protein-coding
11303	chr20	9827735	9839036	+	5754	NA	intron (NM_053502, intron 10 of 14)	intron (NM_053502, intron 10 of 14)	22096	NM_013042	25563	Rn.87477	NM_013042	ENSRNOG00000001159	Tff3	ITF	trefoil factor 3	protein-coding
8651	chr17	19644729	19653378	+	5746	NA	Intergenic	Intergenic	54628	NM_001107344	306825	Rn.1844	NM_001107344	ENSRNOG00000017579	Mylip	MIR	myosin regulatory light chain interacting protein	protein-coding
25957	chr13	98682084	98708039	+	5744	NA	intron (NM_019312, intron 2 of 7)	intron (NM_019312, intron 2 of 7)	79774	NM_019312	54260	Rn.22498	NM_019312	ENSRNOG00000002969	Itpkb	IP3K B	inositol-trisphosphate 3-kinase B	protein-coding
6349	chr3	11413565	11419912	+	5732	NA	exon (NM_130741, exon 2 of 6)	exon (NM_130741, exon 2 of 6)	796	NM_130741	170496	Rn.11303	NM_130741	ENSRNOG00000013973	Lcn2	Sip24	lipocalin 2	protein-coding
8075	chr12	47213578	47221651	+	5730	NA	Intergenic	Intergenic	-1475	NM_001013983	304543	Rn.162140	NM_001013983	ENSRNOG00000021725	Mlec	RGD1307736	malectin	protein-coding
7110	chr3	33595559	33602667	+	5730	NA	Intergenic	Intergenic	-42503	NM_001108581	362132	Rn.23462	NM_001108581	ENSRNOG00000029447	Epc2	-	enhancer of polycomb homolog 2	protein-coding
8313	chr6	126498875	126507186	+	5725	NA	intron (NM_001191985, intron 3 of 9)	intron (NM_001191985, intron 3 of 9)	68804	NM_021655	24258	Rn.41024	NM_021655	ENSRNOG00000052549	Chga	-	chromogranin A	protein-coding
6324	chr6	103147618	103153940	+	5723	NA	Intergenic	Intergenic	162295	NM_017172	29344	Rn.6142	NM_017172	ENSRNOG00000058646	Zfp36l1	Berg36|Brf1|ERF1|TIS11b|cMG1	zinc finger protein 36, C3H type-like 1	protein-coding
14877	chr1	47497009	47511884	+	5721	NA	Intergenic	Intergenic	-2426	NM_001309449	308097		NM_001107455	ENSRNOG00000018915	Tagap	-	T-cell activation RhoGTPase activating protein	protein-coding
6990	chr2	225986749	225993737	+	5716	NA	Intergenic	(TG)n|Simple_repeat|Simple_repeat	-116810	NR_032295	100314118		NR_032295	ENSRNOG00000040385	Mir760	rno-mir-760	microRNA 760	ncRNA
6108	chr18	56953781	56959887	+	5716	NA	Intergenic	Intergenic	13160	NR_031891	100314036		NR_031891	ENSRNOG00000035474	Mir145	rno-mir-145	microRNA 145	ncRNA
7053	chr18	71474238	71481289	+	5712	NA	intron (NM_001108891, intron 3 of 4)	intron (NM_001108891, intron 3 of 4)	81933	NM_030858	81516	Rn.29980	NM_030858	ENSRNOG00000018359	Smad7	Madh7	SMAD family member 7	protein-coding
11283	chr2	142080546	142091827	+	5708	NA	Intergenic	Intergenic	148868	NM_001004262	310411	Rn.105874	NM_001004262	ENSRNOG00000013660	Cog6	-	component of oligomeric golgi complex 6	protein-coding
Feb-90	chr17	67898517	67905005	+	5707	NA	intron (NM_031642, intron 1 of 3)	intron (NM_031642, intron 1 of 3)	3157	NM_031642	58954	Rn.7947	NM_031642	ENSRNOG00000016885	Klf6	Aa1017|CPBP|Copeb|Zf9	Kruppel-like factor 6	protein-coding
8222	chr3	79913690	79921910	+	5703	NA	Intergenic	Intergenic	-1211	NM_001005892	366126	Rn.230674	NM_001005892	ENSRNOG00000012172	Spi1	Pu.1|Sfpi1	Spi-1 proto-oncogene	protein-coding
6773	chr1	124809509	124816280	+	5700	NA	Intergenic	Intergenic	-9531	NM_001109147	499171	Rn.22229	NM_001109147	ENSRNOG00000015822	Klf13	RGD1565099	Kruppel-like factor 13	protein-coding
Feb-80	chr20	44478486	44485764	+	5695	NA	intron (NM_012755, intron 2 of 13)	intron (NM_012755, intron 2 of 13)	45445	NM_012755	25150	Rn.19361	NM_012755	ENSRNOG00000000596	Fyn	-	FYN proto-oncogene, Src family tyrosine kinase	protein-coding
8376	chr2	187958352	187966726	+	5694	NA	Intergenic	Intergenic	11223	NM_001106442	295235	Rn.17458	NM_001106442	ENSRNOG00000019940	Ssr2	-	signal sequence receptor subunit 2	protein-coding
12628	chr3	172672752	172685378	+	5694	NA	Intergenic	Intergenic	-40367	NM_001171096	100328908	Rn.222422	NM_001171096	ENSRNOG00000024693	Zfp831	RGD1307116|RGD1565819	zinc finger protein 831	protein-coding
Feb-82	chr3	148307433	148313613	+	5691	NA	3' UTR (NM_001033672, exon 2 of 2)	3' UTR (NM_001033672, exon 2 of 2)	1762	NM_001033671	24888	Rn.10323	NM_031535	ENSRNOG00000007946	Bcl2l1	Bcl-xl|Bcl2l|Bclx|bcl-X	Bcl2-like 1	protein-coding
8588	chr20	11259009	11267595	+	5687	NA	Intergenic	Intergenic	18949	NM_001004225	294326	Rn.11498	NM_001004225	ENSRNOG00000001211	Gatd3a	C21orf33|ES1|RGD1303003	glutamine amidotransferase like class 1 domain containing 3A	protein-coding
Feb-53	chr7	61807376	61815027	+	5686	NA	Intergenic	MTE2a|LTR|ERVL-MaLR	-12472	NM_001108100	314862	Rn.23189	NM_001108100	ENSRNOG00000007821	Dyrk2	-	dual specificity tyrosine phosphorylation regulated kinase 2	protein-coding
10646	chr9	93260363	93271007	+	5679	NA	intron (NM_001109663, intron 19 of 25)	intron (NM_001109663, intron 19 of 25)	-60598	NM_001012134	316583	Rn.39638	NM_001012134	ENSRNOG00000018267	B3gnt7	-	UDP-GlcNAc:betaGal beta-1,3-N-acetylglucosaminyltransferase 7	protein-coding
8139	chr10	70364892	70373029	+	5678	NA	Intergenic	Intergenic	-1421	NM_001107031	303380	Rn.105052	NM_001107031	ENSRNOG00000037113	Slfn2	-	schlafen 2	protein-coding
10678	chr7	12531669	12542345	+	5670	NA	TTS (NM_001109614)	TTS (NM_001109614)	4132	NM_001109614	690966	Rn.65038	NM_001109614	ENSRNOG00000013545	Polr2e	-	RNA polymerase II subunit E	protein-coding
7152	chr17	15867244	15874394	+	5666	NA	intron (NM_012867, intron 1 of 3)	intron (NM_012867, intron 1 of 3)	10465	NM_012867	25338	Rn.11245	NM_012867	ENSRNOG00000016587	Ninj1	-	ninjurin 1	protein-coding
5927	chr3	60231672	60237597	+	5663	NA	Intergenic	Lx8|LINE|L1	-27509	NM_057192	117538	Rn.161803	NM_057192		Wipf1	Waspip|Wip	WAS/WASL interacting protein family, member 1	protein-coding
6092	chr18	28118297	28124387	+	5661	NA	intron (NM_199376, intron 6 of 9)	intron (NM_199376, intron 6 of 9)	-103417	NM_001109469	685472	Rn.218238	NM_001109469	ENSRNOG00000047085	Lrrtm2	-	leucine rich repeat transmembrane neuronal 2	protein-coding
7661	chr4	100910418	100918077	+	5660	NA	Intergenic	RSINE1|SINE|B4	-30972	NM_021261	50665	Rn.5983	NM_021261	ENSRNOG00000042499	Tmsb10	Ptmb10|THYb10	thymosin, beta 10	protein-coding
13715	chr18	28663947	28677660	+	5658	NA	Intergenic	Intergenic	17150	NM_001007628	291670	Rn.105695	NM_001007628	ENSRNOG00000032878	Cxxc5	-	CXXC finger protein 5	protein-coding
10172	chr3	146446973	146457143	+	5658	NA	intron (NM_001106524, intron 2 of 13)	intron (NM_001106524, intron 2 of 13)	18235	NM_001106524	296259	Rn.98236	NM_001106524	ENSRNOG00000007102	Acss1	Acas2l	acyl-CoA synthetase short-chain family member 1	protein-coding
7415	chr1	198162827	198170240	+	5657	NA	Intergenic	B3A|SINE|B2	-26240	NM_017347	50689	Rn.2592	NM_017347	ENSRNOG00000053583	Mapk3	ERK1|ERT2|Erk-1|Esrk1|MAPK1|MNK1|Prkm3|p44|p44erk1|p44mapk	mitogen activated protein kinase 3	protein-coding
Feb-51	chr17	89351466	89357515	+	5652	NA	Intergenic	Intergenic	182914	NM_012563	24380	Rn.29951	NM_012563	ENSRNOG00000018200	Gad2	gad65	glutamate decarboxylase 2	protein-coding
12363	chr7	104821366	104833727	+	5641	NA	intron (NM_001044245, intron 1 of 27)	intron (NM_001044245, intron 1 of 27)	123544	NM_001044245	314961	Rn.63466	NM_001044245	ENSRNOG00000058733	Asap1	Ddef1	ArfGAP with SH3 domain, ankyrin repeat and PH domain 1	protein-coding
16226	chr10	67008696	67024920	+	5638	NA	intron (NM_001107023, intron 3 of 14)	L2a|LINE|L2	-49088	NR_031909	100314244		NR_031909		Mir193	Mir193a|rno-mir-193|rno-mir-193a	microRNA 193	ncRNA
6136	chr6	126245819	126251953	+	5634	NA	exon (NM_001108052, exon 4 of 9)	exon (NM_001108052, exon 4 of 9)	59324	NM_022226	63865	Rn.206021	NM_022226	ENSRNOG00000007089	Lgmn	Prsc1	legumain	protein-coding
9877	chr10	59835321	59845196	+	5634	NA	intron (NM_001025757, intron 2 of 17)	L1MA4|LINE|L1	9017	NM_001025757	497948	Rn.163151	NM_001025757	ENSRNOG00000019606	Trpv3	-	transient receptor potential cation channel, subfamily V, member 3	protein-coding
13044	chr7	137992058	138005100	+	5629	NA	intron (NM_138832, intron 4 of 15)	(A)n|Simple_repeat|Simple_repeat	41051	NM_138832	170567	Rn.96943	NM_138832	ENSRNOG00000005291	Slc38a1	Ata1|GlnT|Sat1	solute carrier family 38, member 1	protein-coding
9596	chr1	101898103	101907697	+	5627	NA	exon (NM_030847, exon 2 of 5)	exon (NM_030847, exon 2 of 5)	1010	NM_030847	81505	Rn.6782	NM_030847	ENSRNOG00000021104	Emp3	-	epithelial membrane protein 3	protein-coding
6167	chr3	48367184	48373349	+	5617	NA	intron (NM_012789, intron 2 of 30)	intron (NM_012789, intron 2 of 30)	2406	NM_012789	25253	Rn.91364	NM_012789	ENSRNOG00000030763	Dpp4	CD26|DPPIV	dipeptidylpeptidase 4	protein-coding
10051	chr6	41237311	41247360	+	5614	NA	Intergenic	Intergenic	-202898	NM_001108015	313974	Rn.162852	NM_001108015	ENSRNOG00000004110	Trib2	RGD1564451	tribbles pseudokinase 2	protein-coding
9645	chr8	75697404	75707047	+	5614	NA	intron (NM_019905, intron 3 of 12)	intron (NM_019905, intron 3 of 12)	15091	NM_019905	56611	Rn.90546	NM_019905	ENSRNOG00000010362	Anxa2	ANX2	annexin A2	protein-coding
11037	chr10	103739791	103750826	+	5610	NA	intron (NM_001191655, intron 2 of 9)	intron (NM_001191655, intron 2 of 9)	8146	NM_001191655	303670	Rn.214152	NM_001191655	ENSRNOG00000025669	Tmem104	RGD1307953	transmembrane protein 104	protein-coding
37535	chr10	4611911	4649444	+	5610	NA	intron (NM_001127532, intron 11 of 11)	intron (NM_001127532, intron 11 of 11)	13893	NM_001034083	29140	Rn.6147	NM_001034083	ENSRNOG00000058739	Snn	-	stannin	protein-coding
9551	chr13	84045697	84055246	+	5608	NA	intron (NM_001205304, intron 1 of 6)	intron (NM_001205304, intron 1 of 6)	54391	NM_001205304	25300	Rn.9997	NM_170789	ENSRNOG00000003298	Cd247	Cd3z|TCRzeta	Cd247 molecule	protein-coding
24228	chr1	266361951	266386177	+	5604	NA	intron (NM_001127484, intron 1 of 3)	B4A|SINE|B4	-5861	NM_001313908	309456	Rn.105679	NM_001127484	ENSRNOG00000020020	Wbp1l	Opal1|RGD1305793	WW domain binding protein 1-like	protein-coding
18346	chr14	43956590	43974934	+	5603	NA	intron (NM_001013430, intron 1 of 2)	intron (NM_001013430, intron 1 of 2)	26825	NM_001013430	305341	Rn.20618	NM_001013430	ENSRNOG00000002540	Rhoh	-	ras homolog family member H	protein-coding
9801	chr10	83180216	83190015	+	5601	NA	intron (NM_001109039, intron 2 of 7)	intron (NM_001109039, intron 2 of 7)	-16417	NM_199081	287642	Rn.124916	NM_199081	ENSRNOG00000004510	Slc35b1	UGTrel1	solute carrier family 35, member B1	protein-coding
7364	chr3	5853541	5860903	+	5601	NA	intron (NM_001106563, intron 4 of 27)	MIR3|SINE|MIR	-56834	NM_053664	114123	Rn.89832	NM_053664	ENSRNOG00000006916	Sardh	-	sarcosine dehydrogenase	protein-coding
8737	chr10	63797899	63806634	+	5596	NA	Intergenic	Intergenic	-1043	NM_023092	65261	Rn.55135	NM_023092	ENSRNOG00000004072	Myo1c	Myr2	myosin 1C	protein-coding
9913	chr14	45183958	45193869	+	5595	NA	Intergenic	B2_Rat1|SINE|B2	-23706	NM_001105742	114845	Rn.23326	NM_001105742	ENSRNOG00000002163	Klf3	Bklf|Tef-2	Kruppel like factor 3	protein-coding
Feb-60	chr15	108323050	108331008	+	5594	NA	promoter-TSS (NM_001079710)	promoter-TSS (NM_001079710)	-122	NM_001079710	679957	Rn.205907	NM_001079710	ENSRNOG00000012628	Gpr18	-	G protein-coupled receptor 18	protein-coding
10274	chr8	68641175	68651447	+	5591	NA	intron (NM_013095, intron 1 of 8)	intron (NM_013095, intron 1 of 8)	32038	NM_013095	25631	Rn.10636	NM_013095	ENSRNOG00000008620	Smad3	Madh3|Smad 3|mad3	SMAD family member 3	protein-coding
Feb-64	chr8	66965474	66971636	+	5587	NA	intron (NM_001014092, intron 1 of 7)	intron (NM_001014092, intron 1 of 7)	7377	NM_001014092	315741	Rn.18098	NM_001014092	ENSRNOG00000014164	Paqr5	Pmrgamma|RGD1311259	progestin and adipoQ receptor family member 5	protein-coding
9947	chr9	94993729	95003674	+	5582	NA	Intergenic	RLTR14-int|LTR|ERV1	71635	NM_013023	25539	Rn.9856	NM_013023	ENSRNOG00000018185	Sag	SAGMR|SANTI	S-antigen visual arrestin	protein-coding
11703	chr7	63530937	63542638	+	5582	NA	intron (NM_001108747, intron 1 of 4)	intron (NM_001108747, intron 1 of 4)	41703	NM_001108747	362886	Rn.3702	NM_001108747	ENSRNOG00000005388	Rassf3	-	Ras association domain family member 3	protein-coding
8471	chr15	61821975	61830444	+	5580	NA	promoter-TSS (NM_053520)	promoter-TSS (NM_053520)	-497	NM_053520	85424	Rn.98640	NM_053520	ENSRNOG00000011762	Elf1	-	E74 like ETS transcription factor 1	protein-coding
9744	chr10	47036130	47045872	+	5575	NA	intron (NM_001047842, intron 8 of 14)	B3|SINE|B2	18215	NM_001047842	287379	Rn.3684	NM_001047842	ENSRNOG00000005275	Shmt1	LRRGT00032|Shmt|mShmt	serine hydroxymethyltransferase 1	protein-coding
6123	chr20	22902831	22908952	+	5571	NA	Intergenic	Intergenic	-7758	NM_001106386	294375	Rn.1132	NM_001106386	ENSRNOG00000000645	Reep3	RGD1560401	receptor accessory protein 3	protein-coding
Feb-04	chr17	13499675	13507177	+	5568	NA	Intergenic	Intergenic	-12850	NM_001170563	306790	Rn.16190	NM_001170563	ENSRNOG00000013679	Sema4d	-	semaphorin 4D	protein-coding
7005	chr9	2121428	2128431	+	5568	NA	Intergenic	Intergenic	-77582	NM_001012129	316164	Rn.233782	NM_001012129	ENSRNOG00000012942	Satb1	-	SATB homeobox 1	protein-coding
7795	chr4	168683663	168691456	+	5566	NA	Intergenic	(AC)n|Simple_repeat|Simple_repeat	-1604	NM_031762	83571	Rn.29897	NM_031762	ENSRNOG00000007249	Cdkn1b	CDKN4|Cdki1b|Kip1|P27KIP1|p27	cyclin-dependent kinase inhibitor 1B	protein-coding
6767	chr3	93844046	93850811	+	5561	NA	Intergenic	Intergenic	-61728	NM_001244779	362176	Rn.155591	NM_001037358	ENSRNOG00000009401	Lmo2	-	LIM domain only 2	protein-coding
12984	chr1	247552487	247565469	+	5560	NA	Intergenic	Intergenic	-3224	NM_001107582	309304	Rn.130112	NM_001107582	ENSRNOG00000016136	Pdcd1lg2	-	programmed cell death 1 ligand 2	protein-coding
11517	chr3	14520653	14532168	+	5559	NA	intron (NM_001011965, intron 3 of 6)	intron (NM_001011965, intron 3 of 6)	11789	NM_001011965	296655	Rn.229238	NM_001011965	ENSRNOG00000019147	Stom	-	stomatin	protein-coding
6619	chr10	57303620	57310237	+	5555	NA	intron (NM_001105801, intron 3 of 22)	B4A|SINE|B4	2370	NM_001105801	287462	Rn.13745	NM_001105801	ENSRNOG00000004283	Camta2	-	calmodulin binding transcription activator 2	protein-coding
9598	chr3	2407293	2416889	+	5555	NA	promoter-TSS (NM_001107816)	promoter-TSS (NM_001107816)	-547	NM_001107816	311795	Rn.14609	NM_001107816	ENSRNOG00000009369	Tor4a	RGD1308019	torsin family 4, member A	protein-coding
6979	chr1	104444548	104451525	+	5551	NA	Intergenic	Intergenic	-128553	NM_138529	171563	Rn.61136	NM_138529	ENSRNOG00000014530	Nav2	Rainb1	neuron navigator 2	protein-coding
9965	chr1	222543544	222553507	+	5540	NA	intron (NM_021699, intron 1 of 16)	intron (NM_021699, intron 1 of 16)	29264	NM_001013994	305811	Rn.209048	NM_001013994	ENSRNOG00000060849	Rcor2	-	REST corepressor 2	protein-coding
8063	chr12	39891482	39899543	+	5539	NA	Intergenic	Intergenic	-9608	NM_001025665	304484	Rn.50442	NM_001025665		Ccdc63	-	coiled-coil domain containing 63	protein-coding
7341	chr5	79203630	79210969	+	5539	NA	intron (NM_001108668, intron 4 of 21)	ORR1D2|LTR|ERVL-MaLR	15388	NM_001108668	362530	Rn.98264	NM_001108668	ENSRNOG00000008005	Akna	-	AT-hook transcription factor	protein-coding
10960	chr14	91660920	91671878	+	5535	NA	Intergenic	Intergenic	77459	NM_001106018	289778	Rn.57983	NM_001106018	ENSRNOG00000037621	Spata48	RGD1309870	spermatogenesis associated 48	protein-coding
7164	chr3	8976716	8983878	+	5532	NA	intron (NM_001004085, intron 1 of 13)	intron (NM_001004085, intron 1 of 13)	1287	NM_001004085	311849	Rn.6249	NM_001004085	ENSRNOG00000018145	Crat	-	carnitine O-acetyltransferase	protein-coding
6771	chr3	2484661	2491430	+	5524	NA	TTS (NM_001024309)	TTS (NM_001024309)	2436	NM_001303617	311802	Rn.145066	NM_001107820	ENSRNOG00000011093	Ssna1	-	SS nuclear autoantigen 1	protein-coding
6497	chr10	86035053	86041548	+	5519	NA	Intergenic	Intergenic	-34091	NM_001108834	363674	Rn.153636	NM_001108834	ENSRNOG00000004805	Stac2	-	SH3 and cysteine rich domain 2	protein-coding
Feb-21	chr7	97852120	97860139	+	5516	NA	exon (NM_001130576, exon 1 of 4)	exon (NM_001130576, exon 1 of 4)	356	NM_001130576	500873	Rn.207265	NM_001130576	ENSRNOG00000006251	Fam83a	RGD1565606	family with sequence similarity 83, member A	protein-coding
9216	chr1	193283023	193292237	+	5513	NA	intron (NM_022244, intron 2 of 18)	(CCCAGA)n|Simple_repeat|Simple_repeat	40741	NM_001270694	63994	Rn.64581	NM_022244	ENSRNOG00000013836	Arhgap17	Rich1	Rho GTPase activating protein 17	protein-coding
17892	chr1	227663377	227681267	+	5513	NA	Intergenic	Intergenic	22697	NM_001106339	293746	Rn.218548	NM_001106339	ENSRNOG00000020997	Ms4a4c	-	membrane-spanning 4-domains, subfamily A, member 4C	protein-coding
11662	chr2	230950564	230962224	+	5513	NA	intron (NM_012519, intron 3 of 20)	intron (NM_012519, intron 3 of 20)	55268	NM_012519	24246	Rn.87208	NM_012519	ENSRNOG00000011589	Camk2d	CAMK1|Camk2|Camki|RATCAMKI	calcium/calmodulin-dependent protein kinase II delta	protein-coding
10453	chr5	151924973	151935424	+	5511	NA	intron (NM_001106635, intron 3 of 18)	intron (NM_001106635, intron 3 of 18)	17521	NM_001106635	297867	Rn.61077	NM_001106635	ENSRNOG00000006137	Arid1a	-	AT-rich interaction domain 1A	protein-coding
6512	chr11	45069880	45076390	+	5510	NA	intron (NM_001013866, intron 1 of 9)	intron (NM_001013866, intron 1 of 9)	41438	NM_001013866	288176	Rn.3487	NM_001013866	ENSRNOG00000027888	Cmss1	RGD1309437	cms1 ribosomal small subunit homolog	protein-coding
7171	chr20	13935449	13942618	+	5508	NA	intron (NM_053575, intron 29 of 36)	intron (NM_053575, intron 29 of 36)	-26088	NM_001106381	294335	Rn.166705	NM_001106381	ENSRNOG00000033389	Susd2	-	sushi domain containing 2	protein-coding
6634	chr3	80854654	80861286	+	5508	NA	intron (NM_031143, intron 1 of 30)	(AC)n|Simple_repeat|Simple_repeat	-15341	NM_030859	81517	Rn.17447	NM_030859	ENSRNOG00000017560	Mdk	-	midkine	protein-coding
13399	chr7	102744544	102757941	+	5504	NA	Intergenic	Intergenic	164929	NM_012603	24577	Rn.12072	NM_012603		Myc	RNCMYC|c-myc|mMyc	MYC proto-oncogene, bHLH transcription factor	protein-coding
5719	chr9	2193673	2199390	+	5499	NA	Intergenic	Intergenic	-5980	NM_001012129	316164	Rn.233782	NM_001012129	ENSRNOG00000012942	Satb1	-	SATB homeobox 1	protein-coding
8665	chr6	102976653	102985316	+	5492	NA	Intergenic	Intergenic	332090	NM_017172	29344	Rn.6142	NM_017172	ENSRNOG00000058646	Zfp36l1	Berg36|Brf1|ERF1|TIS11b|cMG1	zinc finger protein 36, C3H type-like 1	protein-coding
9415	chr8	129690967	129700380	+	5488	NA	Intergenic	(AC)n|Simple_repeat|Simple_repeat	77820	NM_053357	84353	Rn.112601	NM_053357	ENSRNOG00000054172	Ctnnb1	Catnb	catenin beta 1	protein-coding
11568	chr8	124469100	124480666	+	5485	NA	Intergenic	Intergenic	-76019	NM_031132	81810	Rn.9954	NM_031132	ENSRNOG00000013265	Tgfbr2	TGF-beta 2|Tgfbr2T	transforming growth factor, beta receptor 2	protein-coding
Mar-27	chr7	11401130	11407155	+	5484	NA	intron (NM_017245, intron 5 of 10)	intron (NM_017245, intron 5 of 10)	2629	NM_017245	29565	Rn.55145	NM_017245	ENSRNOG00000020266	Eef2	Ef-2	eukaryotic translation elongation factor 2	protein-coding
10504	chr9	50027682	50038184	+	5483	NA	Intergenic	Intergenic	-82862	NM_031677	63839	Rn.3849	NM_031677	ENSRNOG00000016866	Fhl2	SLIM 3	four and a half LIM domains 2	protein-coding
9766	chr13	90295656	90305420	+	5480	NA	promoter-TSS (NM_001191932)	promoter-TSS (NM_001191932)	-502	NM_001191932	498287	Rn.230851	NM_001191932	ENSRNOG00000038286	Slamf6	RGD1561848	SLAM family member 6	protein-coding
Apr-84	chr6	10665456	10671438	+	5476	NA	Intergenic	Intergenic	-5924	NM_001109274	500616	Rn.47568	NM_001109274	ENSRNOG00000028504	Socs5	RGD1564914	suppressor of cytokine signaling 5	protein-coding
6344	chr12	36901037	36907379	+	5459	NA	intron (NM_001108334, intron 1 of 46)	intron (NM_001108334, intron 1 of 46)	32209	NM_001108334	360801	Rn.113362	NM_001108334	ENSRNOG00000001004	Ncor2	-	nuclear receptor co-repressor 2	protein-coding
14919	chr6	52296085	52311002	+	5459	NA	Intergenic	Intergenic	37586	NM_001014263	366595	Rn.17193	NM_001014263	ENSRNOG00000009856	Sypl1	Sypl	synaptophysin-like 1	protein-coding
6716	chr1	264099727	264106441	+	5458	NA	Intergenic	B1_Mur1|SINE|Alu	43710	NM_031841	83792	Rn.83595	NM_031841	ENSRNOG00000046005	Scd2	Scd	stearoyl-Coenzyme A desaturase 2	protein-coding
8447	chr4	170416105	170424550	+	5457	NA	Intergenic	G-rich|Low_complexity|Low_complexity	72917	NM_001047957	500350	Rn.144382	NM_001047957	ENSRNOG00000030158	LOC500350	-	LRRGT00139	protein-coding
6206	chr4	131459684	131465888	+	5455	NA	intron (NM_001034131, intron 2 of 15)	intron (NM_001034131, intron 2 of 15)	135518	NM_001034131	297480	Rn.33321	NM_001034131	ENSRNOG00000009184	Foxp1	-	forkhead box P1	protein-coding
9021	chr1	199791239	199800258	+	5450	NA	intron (NM_019337, intron 3 of 4)	B1_Mur2|SINE|Alu	27638	NM_019337	54290	Rn.23957	NM_019337	ENSRNOG00000042592	Rgs10	-	regulator of G-protein signaling 10	protein-coding
Feb-10	chr1	216189664	216197172	+	5450	NA	Intergenic	Intergenic	-37009	NM_031503	24209	Rn.10486	NM_031503	ENSRNOG00000020434	Ascl2	-	achaete-scute family bHLH transcription factor 2	protein-coding
7906	chr10	39168858	39176762	+	5427	NA	Intergenic	Intergenic	55280	NM_019269	29726	Rn.8844	NM_019269	ENSRNOG00000008432	Slc22a5	CT1|OCTN2|UST2r	solute carrier family 22 member 5	protein-coding
8628	chr8	26349035	26357661	+	5424	NA	Intergenic	Intergenic	-10775	NM_001033072	500959	Rn.129979	NM_001033072		LOC500959	-	triosephosphate isomerase	protein-coding
11059	chr3	44195505	44206562	+	5423	NA	Intergenic	MLT1G3|LTR|ERVL-MaLR	-23344	NM_001012086	311047	Rn.23425	NM_001012086	ENSRNOG00000004772	Cytip	Pscdbp	cytohesin 1 interacting protein	protein-coding
6379	chr1	225135729	225142106	+	5422	NA	Intergenic	B1_Mur1|SINE|Alu	-1946	NM_001100740	361724	Rn.137719	NM_001100740	ENSRNOG00000019913	Mta2	-	metastasis associated 1 family, member 2	protein-coding
6222	chr16	2021520	2027740	+	5418	NA	intron (NM_001108394, intron 2 of 3)	(TGTCTC)n|Simple_repeat|Simple_repeat	23662	NM_001108394	361104	Rn.44060	NM_001108394	ENSRNOG00000040205	Zcchc24	RGD1306164	zinc finger CCHC-type containing 24	protein-coding
6294	chr16	7002679	7008971	+	5406	NA	intron (NM_017351, intron 2 of 20)	ID_Rn2|SINE|ID	1233	NM_017351	50693	Rn.89576	NM_017351	ENSRNOG00000017689	Itih3	PAIHC3	inter-alpha trypsin inhibitor, heavy chain 3	protein-coding
Feb-38	chr10	83495139	83501975	+	5403	NA	Intergenic	Intergenic	22450	NM_031851	25344	Rn.29754	NM_031851	ENSRNOG00000046799	Phb	-	prohibitin	protein-coding
21349	chr7	117249250	117270597	+	5402	NA	promoter-TSS (NM_001164303)	promoter-TSS (NM_001164303)	-132	NM_001164303	64204	Rn.1085	NM_022401	ENSRNOG00000023781	Plec	Pcn|Plec1|Pltn	plectin	protein-coding
10677	chr1	78760699	78771374	+	5401	NA	TTS (NM_001161809)	TTS (NM_001161809)	-1875	NM_001013895	292658	Rn.15035	NM_001013895	ENSRNOG00000016434	Prkd2	RGD1308054	protein kinase D2	protein-coding
8237	chr9	15487262	15495497	+	5399	NA	Intergenic	Intergenic	-21672	NM_001108197	316216	Rn.35557	NM_001108197	ENSRNOG00000015249	Taf8	Tbn	TATA-box binding protein associated factor 8	protein-coding
6287	chr1	87042972	87049257	+	5397	NA	intron (NM_022582, intron 2 of 3)	intron (NM_022582, intron 2 of 3)	647	NM_022582	29518	Rn.6336	NM_022582	ENSRNOG00000020380	Lgals7	-	galectin 7	protein-coding
6870	chr9	92613254	92620122	+	5397	NA	promoter-TSS (NM_001034137)	promoter-TSS (NM_001034137)	-523	NM_001034137	301570	Rn.6459	NM_001034137	ENSRNOG00000033747	Sp110	-	SP110 nuclear body protein	protein-coding
6450	chr6	41792242	41798690	+	5371	NA	Intergenic	ID_B1|SINE|B4	74580	NM_001012111	313977	Rn.229137	NM_001012111	ENSRNOG00000004377	Lpin1	-	lipin 1	protein-coding
19354	chr2	150694173	150713525	+	5365	NA	Intergenic	Intergenic	-52409	NM_001191566	282635	Rn.164556	NM_001191566	ENSRNOG00000014076	Mbnl1	Mbnl	muscleblind-like splicing regulator 1	protein-coding
6987	chr5	147774052	147781037	+	5356	NA	Intergenic	PB1D10|SINE|Alu	-15770	NM_001100709	313050	Rn.22791	NM_001100709	ENSRNOG00000009705	Lck	Lck1|Lcktkr	LCK proto-oncogene, Src family tyrosine kinase	protein-coding
17953	chr3	163410543	163428494	+	5353	NA	intron (NM_001135718, intron 5 of 43)	B1F|SINE|Alu	58304	NM_001135718	311647	Rn.224665	NM_001135718	ENSRNOG00000006952	Prex1	RGD1306534	phosphatidylinositol-3,4,5-trisphosphate-dependent Rac exchange factor 1	protein-coding
Feb-72	chr7	70574106	70582076	+	5342	NA	promoter-TSS (NM_001170566)	promoter-TSS (NM_001170566)	-944	NM_001170566	362892	Rn.11737	NM_001170566	ENSRNOG00000006209	Mbd6	-	methyl-CpG binding domain protein 6	protein-coding
15439	chr16	81364468	81379905	+	5342	NA	intron (NM_031574, intron 2 of 23)	intron (NM_031574, intron 2 of 23)	-58210	NM_001037182	290876	Rn.114825	NM_001037182	ENSRNOG00000026740	LOC290876	-	similar to RIKEN cDNA 1700029H14	protein-coding
10642	chr10	110003290	110013930	+	5340	NA	Intergenic	Intergenic	-2709	NM_017332	50671	Rn.9486	NM_017332	ENSRNOG00000045636	Fasn	-	fatty acid synthase	protein-coding
8033	chr10	110083060	110091091	+	5339	NA	Intergenic	B2_Rn|SINE|B2	-52708	NM_030834	80878	Rn.10826	NM_030834	ENSRNOG00000036677	Slc16a3	MCT4|Mct3	solute carrier family 16 member 3	protein-coding
9401	chr6	110890667	110900066	+	5335	NA	Intergenic	Intergenic	8922	NM_001012470	314329	Rn.15682	NM_001012470	ENSRNOG00000011026	Irf2bpl	Eap1|Pqcp|RGD1310994	interferon regulatory factor 2 binding protein-like	protein-coding
21445	chr16	81342796	81364239	+	5334	NA	intron (NM_031574, intron 4 of 23)	intron (NM_031574, intron 4 of 23)	-39541	NM_001037182	290876	Rn.114825	NM_001037182	ENSRNOG00000026740	LOC290876	-	similar to RIKEN cDNA 1700029H14	protein-coding
10634	chr2	218759385	218770017	+	5333	NA	Intergenic	Intergenic	-69333	NM_001017449	295394	Rn.12336	NM_001017449	ENSRNOG00000013719	Dph5	CGI-30|RGD1307867	diphthamide biosynthesis 5	protein-coding
6369	chr10	93666919	93673286	+	5331	NA	intron (NM_001013973, intron 3 of 11)	GA-rich|Low_complexity|Low_complexity	9872	NM_001013973	303596	Rn.160625	NM_001013973	ENSRNOG00000007084	10-Mar	MARCH-X|RGD1311692|Rnf190	membrane associated ring-CH-type finger 10	protein-coding
Feb-08	chr10	90161622	90167428	+	5324	NA	intron (NM_053450, intron 1 of 23)	intron (NM_053450, intron 1 of 23)	5325	NM_053450	84580	Rn.79863	NM_053450	ENSRNOG00000020905	Hdac5	-	histone deacetylase 5	protein-coding
6027	chr10	55963682	55969707	+	5323	NA	Intergenic	Intergenic	26161	NM_001126292	497935	Rn.148168	NM_001126292	ENSRNOG00000021540	RGD1563441	-	similar to RIKEN cDNA A030009H04	protein-coding
14064	chr10	70387155	70401217	+	5322	NA	Intergenic	Intergenic	-17552	NM_053687	114247	Rn.80831	NM_053687	ENSRNOG00000057092	Slfn4	Cdk107|Slfn3	schlafen 4	protein-coding
Feb-71	chr8	12427726	12435195	+	5319	NA	Intergenic	Intergenic	75693	NM_001108994	367021	Rn.52995	NM_001108994	ENSRNOG00000024863	Fam76b	RGD1311077	family with sequence similarity 76, member B	protein-coding
12254	chr12	48516239	48528491	+	5317	NA	intron (NM_001109327, intron 1 of 9)	intron (NM_001109327, intron 1 of 9)	12623	NM_001109327	501841	Rn.45957	NM_001109327	ENSRNOG00000000697	Coro1c	RGD1564490	coronin 1C	protein-coding
9934	chr6	7342080	7352012	+	5314	NA	Intergenic	Intergenic	74410	NM_001036626	298765	Rn.22055	NM_001036626	ENSRNOG00000005067	Zfp36l2	-	zinc finger protein 36, C3H type-like 2	protein-coding
17825	chr8	124433210	124451033	+	5308	NA	Intergenic	Intergenic	-43257	NM_031132	81810	Rn.9954	NM_031132	ENSRNOG00000013265	Tgfbr2	TGF-beta 2|Tgfbr2T	transforming growth factor, beta receptor 2	protein-coding
11999	chr3	9002024	9014021	+	5306	NA	intron (NM_001108577, intron 9 of 9)	intron (NM_001108577, intron 9 of 9)	25900	NM_001108577	362102	Rn.24600	NM_001108577	ENSRNOG00000018457	Ptpa	Ppp2r4	protein phosphatase 2 phosphatase activator	protein-coding
5750	chr10	108235855	108241603	+	5305	NA	intron (NM_001134688, intron 1 of 30)	intron (NM_001134688, intron 1 of 30)	-88218	NM_001034078	303731	Rn.43722	NM_001034078	ENSRNOG00000048113	Cbx8	-	chromobox 8	protein-coding
Feb-24	chr2	230872552	230879774	+	5299	NA	Intergenic	Intergenic	-24963	NM_012519	24246	Rn.87208	NM_012519	ENSRNOG00000011589	Camk2d	CAMK1|Camk2|Camki|RATCAMKI	calcium/calmodulin-dependent protein kinase II delta	protein-coding
5893	chr17	34882837	34888728	+	5298	NA	TTS (NM_001106108)	TTS (NM_001106108)	19335	NM_001106108	291100	Rn.82114	NM_001106108	ENSRNOG00000061070	Irf4	-	interferon regulatory factor 4	protein-coding
15872	chr4	8274650	8290520	+	5296	NA	Intergenic	MTE2b-int|LTR|ERVL-MaLR	-27007	NM_001100851	311968	Rn.106040	NM_001100851	ENSRNOG00000021614	Kmt2e	Mll5	lysine methyltransferase 2E	protein-coding
5846	chr10	37340965	37346809	+	5292	NA	Intergenic	Intergenic	-32262	NM_001106998	303113	Rn.99384	NM_001106998	ENSRNOG00000004956	Jade2	Phf15	jade family PHD finger 2	protein-coding
7814	chr2	209072442	209080254	+	5290	NA	Intergenic	RMER5|LTR|ERV1	-21579	NM_001107714	310772	Rn.105855	NM_001107714	ENSRNOG00000017680	Dennd2d	RGD1305120	DENN domain containing 2D	protein-coding
11238	chr6	28177666	28188902	+	5290	NA	Intergenic	Intergenic	-52411	NM_001003958	444984	Rn.92659	NM_001003957	ENSRNOG00000026649	Dnmt3a	-	DNA methyltransferase 3 alpha	protein-coding
Feb-57	chr17	34891349	34897404	+	5286	NA	intron (NM_001106108, intron 7 of 8)	L1MA8|LINE|L1	10741	NM_001106108	291100	Rn.82114	NM_001106108	ENSRNOG00000061070	Irf4	-	interferon regulatory factor 4	protein-coding
Mar-52	chr8	12094137	12099687	+	5286	NA	Intergenic	Intergenic	-186763	NM_001108123	315422	Rn.6511	NM_001108123	ENSRNOG00000005923	Mtmr2	-	myotubularin related protein 2	protein-coding
17382	chr17	56104404	56121784	+	5284	NA	intron (NM_053847, intron 1 of 7)	intron (NM_053847, intron 1 of 7)	3691	NM_053847	116596	Rn.9939	NM_053847	ENSRNOG00000016378	Map3k8	D17TPL2|Tpl-2|Tpl2	mitogen-activated protein kinase kinase kinase 8	protein-coding
5799	chr9	93539443	93545240	+	5279	NA	Intergenic	Intergenic	-3055	NM_021740	29222	Rn.817	NM_021740	ENSRNOG00000018584	Ptma	-	prothymosin alpha	protein-coding
10837	chr3	1546321	1557156	+	5277	NA	intron (NM_031141, intron 2 of 11)	L2b|LINE|L2	33187	NM_031141	81819	Rn.10392	NM_031141	ENSRNOG00000026203	Pax8	-	paired box 8	protein-coding
Feb-59	chr7	37989603	37996660	+	5276	NA	Intergenic	Intergenic	180300	NM_017258	29618	Rn.1000	NM_017258	ENSRNOG00000004284	Btg1	-	BTG anti-proliferation factor 1	protein-coding
8337	chr7	35881418	35889753	+	5275	NA	Intergenic	Intergenic	145944	NM_001014266	366872	Rn.45405	NM_001014266	ENSRNOG00000007859	Cep83	Ccdc41|RGD1359593	centrosomal protein 83	protein-coding
13270	chr1	225179844	225193112	+	5275	NA	intron (NM_001191951, intron 1 of 6)	(GT)n|Simple_repeat|Simple_repeat	1539	NM_001191951	191572	Rn.226586	NM_001191951	ENSRNOG00000057569	Ahnak	AHNAK 1|RGD1308572|UV118	AHNAK nucleoprotein	protein-coding
7585	chr17	57377104	57384687	+	5273	NA	intron (NM_001309462, intron 1 of 13)	intron (NM_001309462, intron 1 of 13)	14080	NM_001309462	100362678	Rn.219240	NM_001100972	ENSRNOG00000014834	Epc1	-	enhancer of polycomb homolog 1	protein-coding
Mar-78	chr8	116371325	116377701	+	5271	NA	intron (NM_031035, intron 4 of 8)	intron (NM_031035, intron 4 of 8)	-13170	NM_001079942	363142	Rn.26859	NM_001079942	ENSRNOG00000016512	Sema3b	-	semaphorin 3B	protein-coding
5854	chr10	17464165	17470017	+	5268	NA	intron (NM_019206, intron 3 of 20)	MLT1A|LTR|ERVL-MaLR	46122	NM_019206	29398	Rn.4190	NM_019206	ENSRNOG00000004217	Stk10	-	serine/threonine kinase 10	protein-coding
8047	chr1	87022527	87030572	+	5266	NA	intron (NM_012975, intron 7 of 9)	intron (NM_012975, intron 7 of 9)	6572	NM_012975	25474	Rn.9656	NM_012975	ENSRNOG00000020338	Lgals4	L-36|L36LBI	galectin 4	protein-coding
8679	chr1	101125498	101134175	+	5257	NA	intron (NM_001305939, intron 4 of 10)	intron (NM_001305939, intron 4 of 10)	1577	NM_001305939	103691134	Rn.199414	NM_001305939	ENSRNOG00000056212	Flt3lg	-	fms-related tyrosine kinase 3 ligand	protein-coding
7688	chr8	71913773	71921459	+	5256	NA	intron (NM_001013109, intron 1 of 7)	intron (NM_001013109, intron 1 of 7)	2847	NM_001013109	300799	Rn.98325	NM_001013109		Dapk2	-	death-associated protein kinase 2	protein-coding
7932	chr1	88870523	88878453	+	5256	NA	promoter-TSS (NM_212525)	promoter-TSS (NM_212525)	-961	NM_212525	361537	Rn.11534	NM_212525	ENSRNOG00000020845	Tyrobp	Karap	Tyro protein tyrosine kinase binding protein	protein-coding
Feb-06	chr3	110318248	110324252	+	5255	NA	exon (NM_139258, exon 3 of 5)	exon (NM_139258, exon 3 of 5)	2834	NM_139258	246142	Rn.213264	NM_139258	ENSRNOG00000007529	Bmf	-	Bcl2 modifying factor	protein-coding
7608	chr5	152105719	152113325	+	5251	NA	intron (NM_031107, intron 2 of 22)	intron (NM_031107, intron 2 of 22)	13162	NM_031107	81771	Rn.34915	NM_031107	ENSRNOG00000042411	Rps6ka1	S6K-alpha 1	ribosomal protein S6 kinase A1	protein-coding
13368	chr10	88487010	88500376	+	5249	NA	intron (NM_012809, intron 2 of 3)	intron (NM_012809, intron 2 of 3)	2895	NM_012809	25275	Rn.31762	NM_012809	ENSRNOG00000017496	Cnp	CNPF|CNPI|CNPII|Cnp1	2',3'-cyclic nucleotide 3' phosphodiesterase	protein-coding
17900	chr1	211738097	211755995	+	5248	NA	intron (NM_001108923, intron 1 of 15)	L1MB5|LINE|L1	14576	NM_001108923	365382	Rn.8618	NM_001108923	ENSRNOG00000017635	Inpp5a	-	inositol polyphosphate-5-phosphatase A	protein-coding
5581	chr10	46575530	46581109	+	5246	NA	intron (NM_001276708, intron 4 of 18)	intron (NM_001276708, intron 4 of 18)	4535	NM_001276708	78968	Rn.198857	NM_001276707	ENSRNOG00000003463	Srebf1	ADD-1|ADD1|SREBP-1|SREBP-1c|Srebp1	sterol regulatory element binding transcription factor 1	protein-coding
12367	chr3	162545812	162558177	+	5246	NA	intron (NM_001100838, intron 2 of 21)	intron (NM_001100838, intron 2 of 21)	27207	NM_001100838	296374	Rn.23808	NM_001100838	ENSRNOG00000019154	Zmynd8	Prkcbp1|spikar	zinc finger, MYND-type containing 8	protein-coding
7224	chr18	15205608	15212830	+	5243	NA	intron (NM_001108424, intron 2 of 6)	intron (NM_001108424, intron 2 of 6)	16235	NM_001108424	361296	Rn.163367	NM_001108424	ENSRNOG00000057832	Rnf125	-	ring finger protein 125	protein-coding
Mar-10	chr8	13490742	13498350	+	5242	NA	Intergenic	Intergenic	111494	NM_001270548	315435	Rn.204521	NM_199397	ENSRNOG00000010060	Panx1	px1	Pannexin 1	protein-coding
6360	chr6	126532207	126538565	+	5241	NA	intron (NM_001191985, intron 2 of 9)	intron (NM_001191985, intron 2 of 9)	46648	NM_001191985	500709	Rn.8858	NM_001191985	ENSRNOG00000008051	Itpk1	-	inositol-tetrakisphosphate 1-kinase	protein-coding
30286	chr1	219386369	219416653	+	5238	NA	intron (NM_019222, intron 8 of 10)	B1F2|SINE|Alu	-2459	NM_001024289	499300	Rn.4188	NM_001024289	ENSRNOG00000021724	Ptprcap	-	protein tyrosine phosphatase, receptor type, C-associated protein	protein-coding
7693	chr19	55338099	55345790	+	5235	NA	intron (NM_001077200, intron 1 of 50)	MTB_Rn|LTR|ERVL-MaLR	25409	NM_001077200	361430	Rn.20892	NM_001077200	ENSRNOG00000056786	Piezo1	Fam38a|Mib	piezo-type mechanosensitive ion channel component 1	protein-coding
6857	chr6	109289856	109296711	+	5230	NA	Intergenic	L2a|LINE|L2	-7150	NM_022197	314322	Rn.103750	NM_022197	ENSRNOG00000008015	Fos	c-fos	Fos proto-oncogene, AP-1 transcription factor subunit	protein-coding
5953	chr7	102093226	102099177	+	5224	NA	Intergenic	Intergenic	202321	NM_022258	140656	Rn.53990	NM_022258	ENSRNOG00000004692	A1bg	C44	alpha-1-B glycoprotein	protein-coding
6285	chr6	28098657	28104940	+	5224	NA	intron (NM_001012191, intron 9 of 18)	intron (NM_001012191, intron 9 of 18)	125949	NM_001012191	362715	Rn.61275	NM_001012191	ENSRNOG00000011914	Dtnb	-	dystrobrevin, beta	protein-coding
Feb-94	chr9	98327001	98334393	+	5221	NA	intron (NM_031645, intron 1 of 2)	intron (NM_031645, intron 1 of 2)	17065	NM_031645	58965	Rn.12265	NM_031645	ENSRNOG00000019926	Ramp1	-	receptor activity modifying protein 1	protein-coding
5859	chr13	45328485	45334342	+	5220	NA	Intergenic	(CTTT)n|Simple_repeat|Simple_repeat	-12557	NM_022205	60628	Rn.44431	NM_022205	ENSRNOG00000003866	Cxcr4	-	C-X-C motif chemokine receptor 4	protein-coding
8551	chr1	178976389	178984938	+	5219	NA	intron (NM_001013434, intron 1 of 5)	intron (NM_001013434, intron 1 of 5)	29594	NM_001013434	365355	Rn.3271	NM_001013434	ENSRNOG00000012258	Rras2	-	RAS related 2	protein-coding
Feb-65	chr8	116053112	116059375	+	5212	NA	intron (NM_031804, intron 1 of 2)	intron (NM_031804, intron 1 of 2)	1696	NM_031804	83681	Rn.14523	NM_031804	ENSRNOG00000029543	Cish	Cis	cytokine inducible SH2-containing protein	protein-coding
Feb-45	chr6	10681418	10687861	+	5211	NA	intron (NM_001109274, intron 1 of 1)	intron (NM_001109274, intron 1 of 1)	10268	NM_001109274	500616	Rn.47568	NM_001109274	ENSRNOG00000028504	Socs5	RGD1564914	suppressor of cytokine signaling 5	protein-coding
15353	chr16	20608871	20624222	+	5208	NA	intron (NM_001107304, intron 1 of 11)	intron (NM_001107304, intron 1 of 11)	-24213	NM_001013880	290651	Rn.98850	NM_001013880	ENSRNOG00000019741	Isyna1	-	inositol-3-phosphate synthase 1	protein-coding
Feb-08	chr9	98361380	98367086	+	5207	NA	TTS (NM_031645)	TTS (NM_031645)	-29935	NM_001008381	363284	Rn.62010	NM_001008381	ENSRNOG00000019953	Ube2f	RGD1307608	ubiquitin-conjugating enzyme E2F (putative)	protein-coding
7092	chr7	100259015	100266105	+	5202	NA	Intergenic	Lx|LINE|L1	120337	NM_001145141	500876	Rn.141036	NM_001145141	ENSRNOG00000004914	LOC500876	-	LOC500876	protein-coding
6977	chr1	240897125	240904100	+	5200	NA	Intergenic	Intergenic	-7871	NM_057211	117560	Rn.19481	NM_057211	ENSRNOG00000014215	Klf9	Bteb|Bteb1	Kruppel-like factor 9	protein-coding
9108	chr1	247540675	247549781	+	5190	NA	Intergenic	Intergenic	-16974	NM_001107582	309304	Rn.130112	NM_001107582	ENSRNOG00000016136	Pdcd1lg2	-	programmed cell death 1 ligand 2	protein-coding
11576	chr8	75685030	75696604	+	5186	NA	intron (NM_019905, intron 1 of 12)	intron (NM_019905, intron 1 of 12)	3683	NM_019905	56611	Rn.90546	NM_019905	ENSRNOG00000010362	Anxa2	ANX2	annexin A2	protein-coding
5707	chr6	28171819	28177524	+	5181	NA	intron (NM_001012191, intron 17 of 18)	intron (NM_001012191, intron 17 of 18)	-61024	NM_001003958	444984	Rn.92659	NM_001003957	ENSRNOG00000026649	Dnmt3a	-	DNA methyltransferase 3 alpha	protein-coding
6912	chr18	81118415	81125325	+	5175	NA	Intergenic	Intergenic	181995	NM_001106129	291403	Rn.12321	NM_001106129	ENSRNOG00000016239	Zadh2	-	zinc binding alcohol dehydrogenase, domain containing 2	protein-coding
14451	chr4	147894744	147909193	+	5174	NA	Intergenic	Intergenic	-7976	NM_001107881	312652	Rn.21111	NM_001107881	ENSRNOG00000025209	Plxnd1	-	plexin D1	protein-coding
Feb-80	chr10	107140786	107147764	+	5167	NA	Intergenic	Intergenic	136960	NM_053910	116691	Rn.10672	NM_053910	ENSRNOG00000043381	Cyth1	Pscd1|Sec7	cytohesin 1	protein-coding
Feb-60	chr15	7877065	7886023	+	5166	NA	intron (NM_001108371, intron 2 of 3)	intron (NM_001108371, intron 2 of 3)	307048	NM_001107252	305751	Rn.98363	NM_001107252	ENSRNOG00000008565	Nkiras1	-	NFKB inhibitor interacting Ras-like 1	protein-coding
13058	chr10	34261049	34274105	+	5166	NA	Intergenic	Intergenic	-10416	NM_172019	246208	Rn.8717	NM_172019	ENSRNOG00000002470	Ifi47	-	interferon gamma inducible protein 47	protein-coding
9671	chr15	51849698	51859367	+	5164	NA	intron (NM_001007622, intron 1 of 9)	intron (NM_001007622, intron 1 of 9)	793	NM_001007622	290354	Rn.105730	NM_001007622	ENSRNOG00000008543	Pdlim2	-	PDZ and LIM domain 2	protein-coding
10319-4	chr9	93236443	93246760	+	5163	NA	intron (NM_001109663, intron 19 of 25)	intron (NM_001109663, intron 19 of 25)	68883	NM_001109663	301579	Rn.27285	NM_001109663	ENSRNOG00000025418	Armc9	RGD1305615	armadillo repeat containing 9	protein-coding
5817	chr5	151964455	151970270	+	5159	NA	Intergenic	B2_Rat4|SINE|B2	-19643	NM_001106635	297867	Rn.61077	NM_001106635	ENSRNOG00000006137	Arid1a	-	AT-rich interaction domain 1A	protein-coding
8589	chr17	42634692	42643279	+	5158	NA	intron (NM_001024273, intron 2 of 14)	intron (NM_001024273, intron 2 of 14)	1236	NM_001024273	361245	Rn.14280	NM_001024273	ENSRNOG00000003094	Cmahp	Cmah	cytidine monophospho-N-acetylneuraminic acid hydroxylase, pseudogene	protein-coding
9264	chr18	16004280	16013542	+	5158	NA	intron (NM_001017446, intron 1 of 4)	B1_Mur3|SINE|Alu	728	NM_001017446	291737	Rn.18319	NM_001017446	ENSRNOG00000016532	Ino80c	RGD1310199	INO80 complex subunit C	protein-coding
6502	chr16	81404946	81411446	+	5157	NA	intron (NM_031574, intron 1 of 23)	intron (NM_031574, intron 1 of 23)	26043	NM_031574	29372	Rn.224604	NM_031574	ENSRNOG00000017671	Rasa3	R-ras gap	RAS p21 protein activator 3	protein-coding
7993	chr16	21231343	21239334	+	5156	NA	intron (NM_001013881, intron 2 of 12)	intron (NM_001013881, intron 2 of 12)	39350	NM_001106078	290670	Rn.218494	NM_001106078	ENSRNOG00000020599	Tssk6	RGD1559764	testis-specific serine kinase 6	protein-coding
8869	chr2	43503394	43512261	+	5156	NA	Intergenic	Intergenic	-114623	NM_053887	116667	Rn.11081	NM_053887	ENSRNOG00000013177	Map3k1	Mekk1	mitogen-activated protein kinase kinase kinase 1	protein-coding
8008	chr5	151596496	151604502	+	5156	NA	intron (NM_012652, intron 1 of 12)	intron (NM_012652, intron 1 of 12)	27377	NM_012652	24782	Rn.5025	NM_012652	ENSRNOG00000007982	Slc9a1	Nhe1	solute carrier family 9 member A1	protein-coding
Feb-03	chr9	66195629	66204030	+	5147	NA	Intergenic	Intergenic	-105902	NM_001271185	100360552	Rn.214809	NM_001271185	ENSRNOG00000016119	Fzd7	-	frizzled class receptor 7	protein-coding
9460	chr1	265656374	265665832	+	5146	NA	Intergenic	Intergenic	-87764	NM_020095	56817	Rn.98384	NM_020094	ENSRNOG00000050450	Kcnip2	Kchip2	potassium voltage-gated channel interacting protein 2	protein-coding
9118	chr1	14410944	14420060	+	5143	NA	Intergenic	Intergenic	191110	NM_001106265	292949	Rn.101762	NM_001106265	ENSRNOG00000011994	Perp	-	PERP, TP53 apoptosis effector	protein-coding
5492	chr4	179599632	179605122	+	5142	NA	Intergenic	Intergenic	-89906	NM_031515	24525	Rn.24554	NM_031515	ENSRNOG00000009338	Kras	Kras2|c-Ki-ras|p21	KRAS proto-oncogene, GTPase	protein-coding
10674	chr8	34009612	34020284	+	5142	NA	Intergenic	Intergenic	198562	NM_012555	24356	Rn.88756	NM_012555	ENSRNOG00000008941	Ets1	Ets-1|Etsoncb|Tpl1	ETS proto-oncogene 1, transcription factor	protein-coding
22196	chr10	57381604	57403798	+	5139	NA	intron (NM_001109034, intron 1 of 1)	intron (NM_001109034, intron 1 of 1)	6473	NM_001109034	497944	Rn.46017	NM_001109034	ENSRNOG00000005009	Zfp3	RGD1565881	zinc finger protein 3	protein-coding
13700	chr10	39116850	39130548	+	5137	NA	Intergenic	MLT1D|LTR|ERVL-MaLR	14169	NM_012591	24508	Rn.6396	NM_012591	ENSRNOG00000008144	Irf1	-	interferon regulatory factor 1	protein-coding
11290	chr1	267076900	267088188	+	5137	NA	intron (NM_001107606, intron 7 of 13)	intron (NM_001107606, intron 7 of 13)	121442	NM_001107606	309460	Rn.127935	NM_001107606	ENSRNOG00000020353	Sh3pxd2a	Sh3md1	SH3 and PX domains 2A	protein-coding
5940	chr9	95656590	95662528	+	5136	NA	Intergenic	RMER20A|LTR|ERVK	127533	NM_001306054	103693239		NM_001306054		Arl4c	Arl4c-ps1	ADP ribosylation factor like GTPase 4C	protein-coding
8282	chr3	171538874	171547154	+	5135	NA	Intergenic	Intergenic	-54305	NM_001109542	689618	Rn.153866	NM_001109542	ENSRNOG00000028533	LOC689618	-	similar to Protein C20orf85 homolog	protein-coding
10140	chr8	124361798	124371936	+	5130	NA	intron (NM_031132, intron 1 of 8)	ID4_|SINE|ID	31997	NM_031132	81810	Rn.9954	NM_031132	ENSRNOG00000013265	Tgfbr2	TGF-beta 2|Tgfbr2T	transforming growth factor, beta receptor 2	protein-coding
12496	chr6	10690562	10703056	+	5129	NA	intron (NM_001109274, intron 1 of 1)	intron (NM_001109274, intron 1 of 1)	22438	NM_001109274	500616	Rn.47568	NM_001109274	ENSRNOG00000028504	Socs5	RGD1564914	suppressor of cytokine signaling 5	protein-coding
8118	chr8	12051134	12059250	+	5124	NA	Intergenic	Intergenic	166672	NM_001007660	300359	Rn.120577	NM_001007660	ENSRNOG00000005713	Ccdc82	-	coiled-coil domain containing 82	protein-coding
Feb-63	chr8	124489680	124499241	+	5121	NA	Intergenic	Intergenic	-95596	NM_031132	81810	Rn.9954	NM_031132	ENSRNOG00000013265	Tgfbr2	TGF-beta 2|Tgfbr2T	transforming growth factor, beta receptor 2	protein-coding
13020	chr4	162979870	162992888	+	5116	NA	Intergenic	GA-rich|Low_complexity|Low_complexity	52184	NM_001048075	362447	Rn.202840	NM_001048075	ENSRNOG00000059538	Clec2g	CLEC2D11|Clr-b|Clr11|Clrb|RGD1563148	C-type lectin domain family 2, member G	protein-coding
8080	chr16	19676624	19684702	+	5112	NA	intron (NM_001271067, intron 1 of 40)	intron (NM_001271067, intron 1 of 40)	11252	NM_001271067	25486	Rn.33782	NM_012984	ENSRNOG00000016256	Myo9b	-	myosin IXb	protein-coding
13691	chr16	3022170	3035859	+	5111	NA	Intergenic	MTD|LTR|ERVL-MaLR	70731	NM_001106061	290541	Rn.11687	NM_001106061	ENSRNOG00000014363	Arhgef3	-	Rho guanine nucleotide exchange factor 3	protein-coding
12886	chr3	156771609	156784493	+	5110	NA	promoter-TSS (NM_001047097)	promoter-TSS (NM_001047097)	-52	NM_001047097	311604	Rn.225061	NM_001047097	ENSRNOG00000027988	Zhx3	Tix1	zinc fingers and homeoboxes 3	protein-coding
9836	chr7	123886259	123896093	+	5109	NA	Intergenic	B4|SINE|B4	-72205	NM_001130579	500911	Rn.208269	NM_001130579	ENSRNOG00000022932	Serhl2	RGD1563386	serine hydrolase-like 2	protein-coding
10364	chr12	38016472	38026834	+	5105	NA	exon (NM_001105928, exon 4 of 4)	exon (NM_001105928, exon 4 of 4)	31432	NM_031234	81917	Rn.138353	NM_031234	ENSRNOG00000001091	Hip1r	-	huntingtin interacting protein 1 related	protein-coding
10121	chr1	266908544	266918663	+	5104	NA	intron (NM_001008306, intron 1 of 2)	intron (NM_001008306, intron 1 of 2)	490	NM_001008306	294019	Rn.25356	NM_001008306	ENSRNOG00000020325	Calhm2	Fam26b|RGD1308276	calcium homeostasis modulator family member 2	protein-coding
Feb-62	chr9	60518339	60527899	+	5103	NA	intron (NM_001108218, intron 16 of 27)	MTC-int|LTR|ERVL-MaLR	-93038	NM_133392	170904	Rn.1300	NM_133392	ENSRNOG00000012502	Stk17b	Drak2	serine/threonine kinase 17b	protein-coding
Feb-15	chr4	131784717	131790230	+	5099	NA	Intergenic	Intergenic	-189169	NM_001034131	297480	Rn.33321	NM_001034131	ENSRNOG00000009184	Foxp1	-	forkhead box P1	protein-coding
Feb-39	chr6	7040227	7046764	+	5099	NA	Intergenic	Intergenic	14819	NM_020076	56823	Rn.48675	NM_020076	ENSRNOG00000031263	Haao	-	3-hydroxyanthranilate 3,4-dioxygenase	protein-coding
10218-2	chr12	39736593	39746809	+	5099	NA	intron (NM_001107141, intron 2 of 5)	ID_B1|SINE|B4	27779	NM_001107141	304488	Rn.7549	NM_001107141	ENSRNOG00000021440	Pptc7	RGD1310383	PTC7 protein phosphatase homolog	protein-coding
17397	chr6	103037156	103054551	+	5094	NA	Intergenic	Intergenic	267221	NM_017172	29344	Rn.6142	NM_017172	ENSRNOG00000058646	Zfp36l1	Berg36|Brf1|ERF1|TIS11b|cMG1	zinc finger protein 36, C3H type-like 1	protein-coding
17376	chr20	29488450	29505824	+	5092	NA	Intergenic	Intergenic	14245	NM_080906	140942	Rn.9775	NM_080906	ENSRNOG00000057078	Ddit4	Rtp801	DNA-damage-inducible transcript 4	protein-coding
7059	chr20	46293963	46301020	+	5089	NA	Intergenic	Intergenic	47073	NM_031812	83689	Rn.3733	NM_031812	ENSRNOG00000000304	Cd164	MGC-24v	CD164 molecule	protein-coding
Feb-46	chr3	163809440	163815584	+	5087	NA	intron (NM_001047860, intron 5 of 16)	B2_Rat4|SINE|B2	-2808	NR_110672	100911177	Rn.202341	NR_110672		LOC100911177	-	uncharacterized LOC100911177	ncRNA
16318	chr7	37855689	37872005	+	5078	NA	Intergenic	Intergenic	51016	NM_017258	29618	Rn.1000	NM_017258	ENSRNOG00000004284	Btg1	-	BTG anti-proliferation factor 1	protein-coding
8338	chr17	15726345	15734681	+	5077	NA	Intergenic	Intergenic	-12478	NM_001033674	306809	Rn.103443	NM_198765	ENSRNOG00000016031	Bicd2	-	BICD cargo adaptor 2	protein-coding
7191	chr18	4688995	4696184	+	5076	NA	Intergenic	ORR1E|LTR|ERVL-MaLR	-320690	NM_001114391	296596	Rn.144857	NM_001114391	ENSRNOG00000047737	Rpl7a	-	ribosomal protein L7a	protein-coding
6159	chr11	32455488	32461645	+	5073	NA	exon (NM_001131000, exon 3 of 4)	exon (NM_001131000, exon 3 of 4)	7979	NM_001131000	100174909	Rn.18836	NM_001131000	ENSRNOG00000039877	Smim11a	Fam165b|Smim11	small integral membrane protein 11A	protein-coding
Feb-41	chr19	25812512	25818151	+	5072	NA	5' UTR (NM_001007677, exon 1 of 4)	5' UTR (NM_001007677, exon 1 of 4)	124	NM_001007677	304663	Rn.17352	NM_001007677	ENSRNOG00000002950	Lyl1	-	LYL1, basic helix-loop-helix family member	protein-coding
Feb-88	chr8	132576396	132581882	+	5071	NA	intron (NM_001112737, intron 2 of 7)	intron (NM_001112737, intron 2 of 7)	25921	NM_001112737	316101	Rn.228776	NM_001112737	ENSRNOG00000004837	Limd1	-	LIM domains containing 1	protein-coding
7611	chr1	101091550	101099159	+	5059	NA	exon (NM_033351, exon 1 of 6)	exon (NM_033351, exon 1 of 6)	240	NM_033351	29558	Rn.15845	NM_033351	ENSRNOG00000020583	Fcgrt	FcRn	Fc fragment of IgG receptor and transporter	protein-coding
6219	chr1	145774609	145780826	+	5056	NA	intron (NM_001192011, intron 5 of 5)	intron (NM_001192011, intron 5 of 5)	7582	NM_001192011	502348	Rn.62294	NM_001192011	ENSRNOG00000025052	Stard5	RGD1561783	StAR-related lipid transfer domain containing 5	protein-coding
9168	chr5	167999498	168008664	+	5055	NA	intron (NM_001277253, intron 1 of 6)	intron (NM_001277253, intron 1 of 6)	643	NM_001277253	117287	Rn.30105	NM_057143	ENSRNOG00000018289	Park7	CAP1|DJ-1|Dj1|SP22	Parkinsonism associated deglycase	protein-coding
Feb-20	chr15	105654969	105662387	+	5053	NA	intron (NM_001111064, intron 1 of 9)	intron (NM_001111064, intron 1 of 9)	18581	NM_001111064	680445	Rn.1940	NM_001111064	ENSRNOG00000010737	Mbnl2	-	muscleblind-like splicing regulator 2	protein-coding
14264	chr17	42509985	42524247	+	5050	NA	Intergenic	L1_Rat2|LINE|L1	-95063	NM_001014009	306934	Rn.202381	NM_001014009	ENSRNOG00000018804	Ripor2	Ab2-162|Fam65b|RGD1306939	RHO family interacting cell polarization regulator 2	protein-coding
6451	chr7	137960017	137966466	+	5048	NA	Intergenic	Intergenic	76389	NM_138832	170567	Rn.96943	NM_138832	ENSRNOG00000005291	Slc38a1	Ata1|GlnT|Sat1	solute carrier family 38, member 1	protein-coding
13098	chr7	118681315	118694411	+	5048	NA	intron (NM_001013175, intron 1 of 3)	intron (NM_001013175, intron 1 of 3)	2846	NM_001277359	315108	Rn.119914	NM_001013175	ENSRNOG00000042771	Apol3	-	apolipoprotein L, 3	protein-coding
15888	chr1	134948056	134963942	+	5046	NA	Intergenic	Intergenic	-84831	NM_001107523	308738	Rn.225034	NM_001107523	ENSRNOG00000012716	Chd2	-	chromodomain helicase DNA binding protein 2	protein-coding
Feb-49	chr9	98441421	98446968	+	5044	NA	intron (NM_001007755, intron 3 of 11)	intron (NM_001007755, intron 3 of 11)	5694	NM_001007755	363285	Rn.23954	NM_001007755	ENSRNOG00000020083	Scly	-	selenocysteine lyase	protein-coding
7010	chr10	88833422	88840430	+	5040	NA	intron (NM_012747, intron 1 of 23)	intron (NM_012747, intron 1 of 23)	5307	NM_012747	25125	Rn.10247	NM_012747	ENSRNOG00000019742	Stat3	-	signal transducer and activator of transcription 3	protein-coding
Mar-44	chr2	240789148	240798890	+	5036	NA	intron (NM_001276711, intron 14 of 24)	intron (NM_001276711, intron 14 of 24)	96034	NM_001276711	81736	Rn.2411	NM_001276711	ENSRNOG00000023258	Nfkb1	EBP-1|NF-kB	nuclear factor kappa B subunit 1	protein-coding
24296	chr9	14648872	14673166	+	5036	NA	Intergenic	Intergenic	-43006	NM_001106884	301227	Rn.106975	NM_001106884	ENSRNOG00000013578	Trem2	-	triggering receptor expressed on myeloid cells 2	protein-coding
6706	chr3	12444997	12451701	+	5036	NA	Intergenic	Intergenic	60956	NM_001012094	311872	Rn.7867	NM_001012094	ENSRNOG00000017017	Zbtb43	Zfp297b	zinc finger and BTB domain containing 43	protein-coding
6429	chr5	58852848	58859275	+	5034	NA	Intergenic	Intergenic	-81554	NM_031578	29460	Rn.7006	NM_031578	ENSRNOG00000053729	Tesk1	-	testis associated actin remodelling kinase 1	protein-coding
Feb-77	chr5	122031724	122038599	+	5033	NA	intron (NM_017031, intron 4 of 14)	intron (NM_017031, intron 4 of 14)	275925	NM_017031	24626	Rn.37733	NM_017031	ENSRNOG00000005905	Pde4b	PDE4/IVb|Pde4B1|Pde4B2|Pde4B3|Pde4B4|Pde4b5|Pde4b_v1|Pde4b_v2|Pde4b_v3|Pde4b_v4	phosphodiesterase 4B	protein-coding
Feb-32	chr3	11523670	11530100	+	5031	NA	Intergenic	Intergenic	-61055	NM_019252	29640	Rn.167749	NM_019252	ENSRNOG00000049110	Dpm2	-	dolichyl-phosphate mannosyltransferase subunit 2, regulatory	protein-coding
9055	chr1	100828972	100838025	+	5029	NA	Intergenic	Intergenic	11718	NM_001106258	292886	Rn.203954	NM_001106258	ENSRNOG00000020191	Tbc1d17	-	TBC1 domain family, member 17	protein-coding
7796	chr14	91870014	91877808	+	5023	NA	Intergenic	Intergenic	30522	NM_001011913	289777	Rn.211783	NM_001011913	ENSRNOG00000004440	Fignl1	-	fidgetin-like 1	protein-coding
5230	chr1	82131460	82136688	+	5022	NA	Intergenic	Intergenic	-13172	NM_001170335	292721	Rn.9093	NM_001170335	ENSRNOG00000020426	Erf	-	Ets2 repressor factor	protein-coding
10210-2	chr3	66166500	66176708	+	5018	NA	Intergenic	Intergenic	-21373	NM_001107737	311144	Rn.12704	NM_001107737	ENSRNOG00000004861	Itga4	-	integrin subunit alpha 4	protein-coding
13240	chr10	39098640	39111878	+	5018	NA	Intergenic	ID_B1|SINE|B4	-4271	NM_012591	24508	Rn.6396	NM_012591	ENSRNOG00000008144	Irf1	-	interferon regulatory factor 1	protein-coding
5531	chr10	39132115	39137644	+	5018	NA	Intergenic	Intergenic	25349	NM_012591	24508	Rn.6396	NM_012591	ENSRNOG00000008144	Irf1	-	interferon regulatory factor 1	protein-coding
15644	chr1	196938729	196954371	+	5014	NA	intron (NM_133380, intron 1 of 10)	intron (NM_133380, intron 1 of 10)	4183	NM_133380	25084	Rn.10471	NM_133380	ENSRNOG00000015441	Il4r	Il4ra	interleukin 4 receptor	protein-coding
19199	chr6	138041773	138060970	+	5009	NA	Intergenic	Intergenic	86133	NM_001244867	691657	Rn.8405	NM_001134933	ENSRNOG00000027990	Crip1	Crip|Crp-1	cysteine rich protein 1	protein-coding
5483	chr9	60375673	60381154	+	5006	NA	Intergenic	Intergenic	51668	NM_133392	170904	Rn.1300	NM_133392	ENSRNOG00000012502	Stk17b	Drak2	serine/threonine kinase 17b	protein-coding
5276	chr4	100904563	100909837	+	5006	NA	Intergenic	Intergenic	-23925	NM_021261	50665	Rn.5983	NM_021261	ENSRNOG00000042499	Tmsb10	Ptmb10|THYb10	thymosin, beta 10	protein-coding
Feb-77	chr19	59835233	59841608	+	5006	NA	Intergenic	Intergenic	34991	NM_152935	266601	Rn.2143	NM_152935	ENSRNOG00000019980	Tomm20	-	translocase of outer mitochondrial membrane 20	protein-coding
28085	chr4	145594175	145622258	+	4999	NA	intron (NM_001025422, intron 2 of 12)	intron (NM_001025422, intron 2 of 12)	13641	NM_001025422	362418	Rn.17123	NM_001025422	ENSRNOG00000021817	Irak2	-	interleukin-1 receptor-associated kinase 2	protein-coding
13639	chr6	103007809	103021446	+	4996	NA	Intergenic	Intergenic	298447	NM_017172	29344	Rn.6142	NM_017172	ENSRNOG00000058646	Zfp36l1	Berg36|Brf1|ERF1|TIS11b|cMG1	zinc finger protein 36, C3H type-like 1	protein-coding
5596	chr7	117758075	117763669	+	4990	NA	exon (NM_031039, exon 7 of 11)	exon (NM_031039, exon 7 of 11)	1789	NM_031039	81670	Rn.6318	NM_031039	ENSRNOG00000033915	Gpt	ALAT|Gpt1	glutamic--pyruvic transaminase	protein-coding
11290-2	chr20	30918654	30929942	+	4990	NA	Intergenic	(TTTGT)n|Simple_repeat|Simple_repeat	9004	NM_017330	50669	Rn.11206	NM_017330		Prf1	Cyta|RATCYTA	perforin 1	protein-coding
6494	chr20	8033738	8040230	+	4978	NA	intron (NM_001012174, intron 1 of 10)	Lx9|LINE|L1	24740	NM_001012174	361810	Rn.144288	NM_001012174	ENSRNOG00000022523	Fkbp5	-	FKBP prolyl isomerase 5	protein-coding
Apr-97	chr5	172618386	172623981	+	4978	NA	Intergenic	Intergenic	-27767	NM_001108698	362678	Rn.7678	NM_001108698	ENSRNOG00000036876	Faap20	RGD1308923	FA core complex associated protein 20	protein-coding
11228	chr3	11138165	11149391	+	4975	NA	Intergenic	Intergenic	29227	NM_001012349	296635	Rn.24087	NM_001012349	ENSRNOG00000010068	Plpp7	Ppapdc3|RGD1305821	phospholipid phosphatase 7 (inactive)	protein-coding
5642	chr1	65596385	65602025	+	4975	NA	Intergenic	Intergenic	22606	NM_024143	79111	Rn.207896	NM_024143	ENSRNOG00000019626	Slc27a5	BAL|rBAL-1	solute carrier family 27 member 5	protein-coding
5945	chrX	134972393	134978336	+	4973	NA	Intergenic	Intergenic	-4326	NM_001134992	317578	Rn.15328	NM_001134992	ENSRNOG00000004409	Sash3	RGD1560293	SAM and SH3 domain containing 3	protein-coding
10241	chr19	55816409	55826648	+	4972	NA	Intergenic	B1F|SINE|Alu	-59033	NM_181388	353231	Rn.16437	NM_181388	ENSRNOG00000015150	Spg7	-	SPG7 matrix AAA peptidase subunit, paraplegin	protein-coding
Feb-38	chr17	15741909	15747245	+	4970	NA	Intergenic	ORR1E|LTR|ERVL-MaLR	-5386	NM_001108409	361223	Rn.214480	NM_001108409	ENSRNOG00000016225	Fgd3	-	FYVE, RhoGEF and PH domain containing 3	protein-coding
7872	chr14	43996243	44004113	+	4968	NA	Intergenic	(TG)n|Simple_repeat|Simple_repeat	-7591	NM_001013430	305341	Rn.20618	NM_001013430	ENSRNOG00000002540	Rhoh	-	ras homolog family member H	protein-coding
7457	chr1	198539089	198546544	+	4966	NA	Intergenic	B1F|SINE|Alu	14181	NM_001025001	308990	Rn.98391	NM_001025001	ENSRNOG00000016978	LOC308990	-	hypothetical protein LOC308990	protein-coding
8348	chr14	17263269	17271615	+	4962	NA	intron (NM_001006958, intron 16 of 20)	intron (NM_001006958, intron 16 of 20)	-15820	NM_001010967	497009	Rn.101943	NM_001010967	ENSRNOG00000002273	Naaa	Asahl	N-acylethanolamine acid amidase	protein-coding
5949	chr10	48874614	48880561	+	4960	NA	Intergenic	B1_Rn|SINE|Alu	-2644	NM_138895	192255	Rn.1253	NM_138895		Ubb	-	ubiquitin B	protein-coding
26804	chr6	103120721	103147523	+	4955	NA	Intergenic	Intergenic	178952	NM_017172	29344	Rn.6142	NM_017172	ENSRNOG00000058646	Zfp36l1	Berg36|Brf1|ERF1|TIS11b|cMG1	zinc finger protein 36, C3H type-like 1	protein-coding
5575	chr10	65028080	65033653	+	4954	NA	intron (NM_001172137, intron 2 of 45)	intron (NM_001172137, intron 2 of 45)	49669	NM_001172137	360570	Rn.106278	NM_001172137	ENSRNOG00000033101	Myo18a	-	myosin XVIIIa	protein-coding
11928	chr3	11563635	11575561	+	4954	NA	Intergenic	RSINE1|SINE|B4	-18342	NM_019252	29640	Rn.167749	NM_019252	ENSRNOG00000049110	Dpm2	-	dolichyl-phosphate mannosyltransferase subunit 2, regulatory	protein-coding
5919	chr1	198547929	198553846	+	4953	NA	intron (NM_001009646, intron 1 of 3)	intron (NM_001009646, intron 1 of 3)	8669	NM_001009646	293504	Rn.9220	NM_001009646	ENSRNOG00000016980	Qprt	-	quinolinate phosphoribosyltransferase	protein-coding
7289	chr4	6771545	6778832	+	4953	NA	intron (NM_184051, intron 1 of 11)	intron (NM_184051, intron 1 of 11)	21760	NM_184051	373545	Rn.51208	NM_184051	ENSRNOG00000009085	Prkag2	-	protein kinase AMP-activated non-catalytic subunit gamma 2	protein-coding
7114	chr14	11761476	11768588	+	4952	NA	Intergenic	Intergenic	-452089	NM_013012	25523	Rn.87721	NM_013012	ENSRNOG00000002361	Prkg2	GDPKII|cGKII	protein kinase cGMP-dependent 2	protein-coding
7787	chr6	109191254	109199039	+	4951	NA	intron (NM_053467, intron 1 of 4)	MTD|LTR|ERVL-MaLR	9858	NM_053467	84599	Rn.8509	NM_053467	ENSRNOG00000007901	Tmed10	Tmp21	transmembrane p24 trafficking protein 10	protein-coding
6443	chr20	44310471	44316912	+	4949	NA	Intergenic	MLT2C1|LTR|ERVL	-58627	NM_001170483	499461	Rn.141375	NM_001170483	ENSRNOG00000000597	Ccn6	RGD1564120|Wisp3	cellular communication network factor 6	protein-coding
10252	chr4	115138783	115149033	+	4945	NA	Intergenic	Intergenic	64153	NM_001106602	297389	Rn.6770	NM_001106602	ENSRNOG00000011617	Dguok	-	deoxyguanosine kinase	protein-coding
Feb-17	chr20	47613476	47618891	+	4942	NA	intron (NM_001107638, intron 1 of 7)	B2_Rat4|SINE|B2	19508	NM_001107638	309859	Rn.199077	NM_001107638	ENSRNOG00000026110	Scml4	-	Scm polycomb group protein like 4	protein-coding
8327	chr2	141744904	141753229	+	4942	NA	Intergenic	RMER13B|LTR|ERVK	297832	NM_001191846	84482	Rn.116108	NM_001191846	ENSRNOG00000013397	Foxo1	Fkhr|Foxo1a	forkhead box O1	protein-coding
5460	chr7	123761441	123766899	+	4941	NA	intron (NM_001130574, intron 1 of 4)	intron (NM_001130574, intron 1 of 4)	3627	NM_001130574	366964	Rn.213688	NM_001130574	ENSRNOG00000009585	Tcf20	AR1|SPBP	transcription factor 20	protein-coding
7960	chr1	226091375	226099333	+	4938	NA	intron (NM_173137, intron 1 of 11)	intron (NM_173137, intron 1 of 11)	3580	NM_173137	286922	Rn.35262	NM_173137	ENSRNOG00000020385	Fads3	-	fatty acid desaturase 3	protein-coding
14148	chr8	116482557	116496703	+	4935	NA	Intergenic	(TG)n|Simple_repeat|Simple_repeat	-19715	NM_001108185	315996	Rn.205616	NM_001108185	ENSRNOG00000017704	Sema3f	SemaIV	semaphorin 3F	protein-coding
Feb-31	chr20	10744603	10751532	+	4934	NA	Intergenic	B1F|SINE|Alu	-67788	NM_021693	59329	Rn.42905	NM_021693	ENSRNOG00000001189	Sik1	Sik|Snf1lk	salt-inducible kinase 1	protein-coding
7147	chr7	37672709	37679854	+	4929	NA	Intergenic	Intergenic	-136550	NM_017258	29618	Rn.1000	NM_017258	ENSRNOG00000004284	Btg1	-	BTG anti-proliferation factor 1	protein-coding
Feb-84	chr19	55155678	55161760	+	4927	NA	Intergenic	RMER4A|LTR|ERVK	22680	NM_181364	252859	Rn.30031	NM_181364	ENSRNOG00000012789	Mlnr	Trhr2	motilin receptor	protein-coding
7635	chr18	60980641	60988274	+	4925	NA	Intergenic	Intergenic	-229077	NR_037391	100526608		NR_037391	ENSRNOG00000035602	Mir3591	rno-mir-3591	microRNA 3591	ncRNA
13752	chr11	31689185	31702935	+	4916	NA	intron (NM_001108313, intron 1 of 6)	B3|SINE|B2	1721	NM_001108313	360697	Rn.23305	NM_001108313	ENSRNOG00000002032	Ifngr2	-	interferon gamma receptor 2	protein-coding
8542	chr5	114255474	114264014	+	4910	NA	Intergenic	MIR3|SINE|MIR	-245467	NM_021835	24516	Rn.93714	NM_021835	ENSRNOG00000026293	Jun	-	Jun proto-oncogene, AP-1 transcription factor subunit	protein-coding
12571	chr4	147881587	147894156	+	4908	NA	intron (NM_001107881, intron 1 of 36)	B4A|SINE|B4	6121	NM_001107881	312652	Rn.21111	NM_001107881	ENSRNOG00000025209	Plxnd1	-	plexin D1	protein-coding
6478	chr3	11909972	11916448	+	4906	NA	Intergenic	ID_B1|SINE|B4	-8505	NM_001109885	362115	Rn.4205	NM_001109885	ENSRNOG00000015845	Niban2	Fam129b|RGD1307018	niban apoptosis regulator 2	protein-coding
10529	chr12	37980082	37990609	+	4904	NA	intron (NM_001105928, intron 1 of 3)	intron (NM_001105928, intron 1 of 3)	555	NM_001105928	288659	Rn.144032	NM_001105928	ENSRNOG00000001086	Vps37b	RGD1304576	VPS37B subunit of ESCRT-I	protein-coding
7683	chr6	10572534	10580215	+	4903	NA	Intergenic	ID_B1|SINE|B4	-17773	NM_019907	56725	Rn.30508	NM_019907	ENSRNOG00000015215	Cript	-	CXXC repeat containing interactor of PDZ3 domain	protein-coding
8544	chr3	110290551	110299093	+	4902	NA	Intergenic	Intergenic	29262	NM_139258	246142	Rn.213264	NM_139258	ENSRNOG00000007529	Bmf	-	Bcl2 modifying factor	protein-coding
8199	chr5	151587081	151595278	+	4895	NA	intron (NM_012652, intron 1 of 12)	intron (NM_012652, intron 1 of 12)	18057	NM_012652	24782	Rn.5025	NM_012652	ENSRNOG00000007982	Slc9a1	Nhe1	solute carrier family 9 member A1	protein-coding
6125	chr1	175765540	175771663	+	4890	NA	intron (NM_001105210, intron 1 of 20)	intron (NM_001105210, intron 1 of 20)	-6307	NM_001105211	308899	Rn.33889	NM_001105210	ENSRNOG00000017767	Mrvi1	-	murine retrovirus integration site 1 homolog	protein-coding
Feb-22	chr4	115110087	115115307	+	4886	NA	Intergenic	Intergenic	66004	NM_001106601	297388	Rn.13809	NM_001106601	ENSRNOG00000021866	Bola3	RGD1305975	bolA family member 3	protein-coding
Feb-81	chr10	31510245	31516824	+	4884	NA	Intergenic	RMER1B|Other|Other	4985	NM_001025031	497888	Rn.122734	NM_001025031	ENSRNOG00000021425	Fam71b	-	family with sequence similarity 71, member B	protein-coding
5973	chr13	74680735	74686706	+	4884	NA	Intergenic	Intergenic	-119536	NM_001100680	304887	Rn.224486	NM_001100680	ENSRNOG00000004736	Ralgps2	-	Ral GEF with PH domain and SH3 binding motif 2	protein-coding
8235	chr8	71110861	71119094	+	4884	NA	Intergenic	Intergenic	-10437	NM_001044253	367645	Rn.140285	NM_001044253	ENSRNOG00000015878	Pif1	-	PIF1 5'-to-3' DNA helicase	protein-coding
9287	chr10	66473379	66482664	+	4879	NA	intron (NM_001108284, intron 1 of 17)	intron (NM_001108284, intron 1 of 17)	4129	NM_001108284	360573	Rn.179021	NM_001108284		Ksr1	Ksr	kinase suppressor of ras 1	protein-coding
12044	chr3	79899711	79911753	+	4879	NA	Intergenic	Intergenic	-13279	NM_001005892	366126	Rn.230674	NM_001005892	ENSRNOG00000012172	Spi1	Pu.1|Sfpi1	Spi-1 proto-oncogene	protein-coding
5368	chr12	9730926	9736292	+	4875	NA	intron (NM_001108329, intron 1 of 9)	intron (NM_001108329, intron 1 of 9)	5123	NM_001108329	360761	Rn.162084	NM_001108329	ENSRNOG00000000955	Lnx2	-	ligand of numb-protein X 2	protein-coding
9547	chr6	9649254	9658799	+	4871	NA	intron (NM_017171, intron 1 of 13)	intron (NM_017171, intron 1 of 13)	106142	NR_144425	500612	Rn.154972	NR_144425		RGD1562146	-	RGD1562146	ncRNA
5472	chr17	32779507	32784977	+	4864	NA	intron (NM_001012214, intron 2 of 6)	MLT1B|LTR|ERVL-MaLR	5593	NM_001012214	364705	Rn.115081	NM_001012214	ENSRNOG00000016420	Serpinb6b	-	serine (or cysteine) peptidase inhibitor, clade B, member 6b	protein-coding
7100	chr12	25043984	25051082	+	4864	NA	intron (NM_031727, intron 2 of 15)	intron (NM_031727, intron 2 of 15)	10903	NM_031727	65172	Rn.11250	NM_031727	ENSRNOG00000001470	Limk1	-	LIM domain kinase 1	protein-coding
14352	chr10	46589418	46603768	+	4861	NA	Intergenic	Intergenic	-3584	NM_001276707	78968	Rn.198857	NM_001276707	ENSRNOG00000003463	Srebf1	ADD-1|ADD1|SREBP-1|SREBP-1c|Srebp1	sterol regulatory element binding transcription factor 1	protein-coding
5333	chr10	86620293	86625624	+	4859	NA	intron (NM_001034079, intron 20 of 25)	intron (NM_001034079, intron 20 of 25)	6173	NM_017104	25610	Rn.53973	NM_017104	ENSRNOG00000008525	Csf3	Gcsf	colony stimulating factor 3	protein-coding
7504	chr11	71861047	71868549	+	4857	NA	Intergenic	B1F2|SINE|Alu	-8032	NM_001024995	303875	Rn.138732	NM_001024995	ENSRNOG00000001752	Nrros	Garpl1|Lrrc33|RGD1310771	negative regulator of reactive oxygen species	protein-coding
Feb-16	chr7	138035143	138041157	+	4855	NA	intron (NM_138832, intron 1 of 15)	CpG	1480	NM_138832	170567	Rn.96943	NM_138832	ENSRNOG00000005291	Slc38a1	Ata1|GlnT|Sat1	solute carrier family 38, member 1	protein-coding
9285	chr4	58423245	58432528	+	4854	NA	Intergenic	B1_Rn|SINE|Alu	-83496	NR_031837	100314008		NR_031837	ENSRNOG00000035463	Mir29b1	Mir29b-1|rno-mir-29b-1	microRNA 29b-1	ncRNA
6112	chr14	5397207	5403317	+	4852	NA	Intergenic	RMER13A|LTR|ERVK	-21564	NM_001037179	289443	Rn.25285	NM_001037179	ENSRNOG00000002122	Lrrc8c	RGD1306585	leucine rich repeat containing 8 VRAC subunit C	protein-coding
13508	chr10	3952959	3966465	+	4850	NA	intron (NM_001109526, intron 15 of 20)	intron (NM_001109526, intron 15 of 20)	290003	NM_001109526	689142	Rn.113140	NM_001109526	ENSRNOG00000002294	Snx29	RGD1565890|Rundc2a	sorting nexin 29	protein-coding
5865	chr16	17579656	17585519	+	4848	NA	intron (NM_001169127, intron 2 of 8)	B1_Mur2|SINE|Alu	-28528	NM_001170349	290612	Rn.199004	NM_001170349	ENSRNOG00000042623	Sh2d4b	-	SH2 domain containing 4B	protein-coding
5425	chr7	119044521	119049944	+	4847	NA	intron (NM_001305877, intron 1 of 40)	intron (NM_001305877, intron 1 of 40)	-3593	NM_013194	25745		NM_013194	ENSRNOG00000004860	Myh9l1	-	myosin, heavy chain 9, non-muscle-like 1	protein-coding
13408	chr5	157674345	157687751	+	4847	NA	intron (NM_001005903, intron 1 of 8)	intron (NM_001005903, intron 1 of 8)	38271	NM_001005903	298584	Rn.105999	NM_001005903	ENSRNOG00000007330	Capzb	-	capping actin protein of muscle Z-line subunit beta	protein-coding
10791	chr1	227528886	227539675	+	4843	NA	Intergenic	Lx8|LINE|L1	-29013	NM_001106338	293744	Rn.44037	NM_001106338	ENSRNOG00000020953	Ms4a7	-	membrane spanning 4-domains A7	protein-coding
8784	chr2	189183687	189192469	+	4842	NA	Intergenic	B3|SINE|B2	66474	NM_017020	24499	Rn.1716	NM_017020	ENSRNOG00000020811	Il6r	IL6R1|Il6ra	interleukin 6 receptor	protein-coding
5754	chr10	73924120	73929872	+	4840	NA	intron (NM_138839, intron 8 of 11)	intron (NM_138839, intron 8 of 11)	-24695	NR_031823	100314000		NR_031823	ENSRNOG00000035480	Mir21	rno-mir-21	microRNA 21	ncRNA
Feb-28	chr1	264053964	264059990	+	4837	NA	Intergenic	Intergenic	-2397	NM_031841	83792	Rn.83595	NM_031841	ENSRNOG00000046005	Scd2	Scd	stearoyl-Coenzyme A desaturase 2	protein-coding
8727	chr1	77897563	77906288	+	4837	NA	Intergenic	Intergenic	-8416	NM_001106226	292622	Rn.167279	NM_001106226	ENSRNOG00000011262	Bicra	Gltscr1	BRD4 interacting chromatin remodeling complex associated protein	protein-coding
18301	chr6	103309133	103327432	+	4836	NA	Intergenic	Intergenic	-5208	NM_017172	29344	Rn.6142	NM_017172	ENSRNOG00000058646	Zfp36l1	Berg36|Brf1|ERF1|TIS11b|cMG1	zinc finger protein 36, C3H type-like 1	protein-coding
8103	chr4	58364844	58372945	+	4834	NA	Intergenic	Intergenic	-24504	NR_031837	100314008		NR_031837	ENSRNOG00000035463	Mir29b1	Mir29b-1|rno-mir-29b-1	microRNA 29b-1	ncRNA
7517	chr1	8219031	8226546	+	4832	NA	intron (NM_024137, intron 1 of 7)	intron (NM_024137, intron 1 of 7)	93434	NM_024137	29721	Rn.9802	NM_024137	ENSRNOG00000011015	Hivep2	MIBP1	human immunodeficiency virus type I enhancer binding protein 2	protein-coding
9653	chr6	123359505	123369156	+	4832	NA	intron (NM_001108047, intron 3 of 6)	intron (NM_001108047, intron 3 of 6)	213365	NM_001108047	314374	Rn.105640	NM_001108047	ENSRNOG00000004709	Foxn3	Ches1	forkhead box N3	protein-coding
9317	chr6	96474552	96483867	+	4831	NA	promoter-TSS (NM_031085)	promoter-TSS (NM_031085)	-34	NM_031085	81749	Rn.10398	NM_031085	ENSRNOG00000004873	Prkch	-	protein kinase C, eta	protein-coding
12728	chr13	50904551	50917277	+	4829	NA	Intergenic	Intergenic	6030	NM_017259	29619	Rn.27923	NM_017259	ENSRNOG00000003300	Btg2	Agl|An|Pc3|Tis21|an-1	BTG anti-proliferation factor 2	protein-coding
6082	chr1	227655529	227661609	+	4824	NA	intron (NM_001106339, intron 5 of 5)	intron (NM_001106339, intron 5 of 5)	8944	NM_001106339	293746	Rn.218548	NM_001106339	ENSRNOG00000020997	Ms4a4c	-	membrane-spanning 4-domains, subfamily A, member 4C	protein-coding
8021	chr10	107016617	107024636	+	4821	NA	Intergenic	Intergenic	-44586	NM_053565	89829	Rn.127801	NM_053565	ENSRNOG00000002946	Socs3	Cish3|Socs-3|Ssi-3	suppressor of cytokine signaling 3	protein-coding
6921	chr12	15654336	15661255	+	4821	NA	Intergenic	(TCTCTG)n|Simple_repeat|Simple_repeat	-232407	NM_031034	81663	Rn.10497	NM_031034	ENSRNOG00000001235	Gna12	-	G protein subunit alpha 12	protein-coding
22520	chr2	197797583	197820101	+	4811	NA	exon (NM_001034012, exon 8 of 18)	exon (NM_001034012, exon 8 of 18)	5966	NM_001034012	310670	Rn.62115	NM_001034012	ENSRNOG00000049385	Adamtsl4	Tsrc1	ADAMTS-like 4	protein-coding
14424	chr15	7961163	7975585	+	4811	NA	Intergenic	Intergenic	220218	NM_001107252	305751	Rn.98363	NM_001107252	ENSRNOG00000008565	Nkiras1	-	NFKB inhibitor interacting Ras-like 1	protein-coding
5831	chr2	142060680	142066509	+	4810	NA	Intergenic	Intergenic	171460	NM_001004262	310411	Rn.105874	NM_001004262	ENSRNOG00000013660	Cog6	-	component of oligomeric golgi complex 6	protein-coding
7825	chr4	152648114	152655937	+	4809	NA	intron (NM_021595, intron 1 of 3)	intron (NM_021595, intron 1 of 3)	20824	NM_021595	59115	Rn.162768	NM_021595	ENSRNOG00000010282	Ninj2	-	ninjurin 2	protein-coding
Feb-97	chr20	35402129	35407524	+	4806	NA	intron (NM_001033656, intron 2 of 12)	L1MC2|LINE|L1	44454	NM_001033656	294410	Rn.3576	NM_001033656	ENSRNOG00000000800	Man1a1	Aa2-166|Man1a	mannosidase, alpha, class 1A, member 1	protein-coding
5432	chr11	79609011	79614441	+	4805	NA	exon (NM_001013864, exon 3 of 12)	exon (NM_001013864, exon 3 of 12)	92010	NM_001013864	288010	Rn.206503	NM_001013864	ENSRNOG00000031669	Lpp	-	LIM domain containing preferred translocation partner in lipoma	protein-coding
7607	chr14	71790944	71798549	+	4805	NA	Intergenic	Intergenic	19794	NM_030848	81506	Rn.10728	NM_030848	ENSRNOG00000003064	Bst1	-	bone marrow stromal cell antigen 1	protein-coding
6289	chr20	6571176	6577463	+	4805	NA	intron (NM_001034188, intron 2 of 3)	intron (NM_001034188, intron 2 of 3)	-2528	NM_001110056	100126231	Rn.218365	NM_001110056		Mln	-	motilin	protein-coding
5215	chr10	82405129	82410342	+	4805	NA	Intergenic	B2_Rat2|SINE|B2	-8250	NM_022296	64134	Rn.22727	NM_022296	ENSRNOG00000003728	Xylt2	xylt-II	xylosyltransferase 2	protein-coding
11837	chr5	154240626	154252461	+	4804	NA	intron (NM_001164143, intron 1 of 1)	intron (NM_001164143, intron 1 of 1)	4329	NM_001164143	57302	Rn.48776	NM_020543	ENSRNOG00000009260	Cnr2	CB-2|CB2|CB2C|CNR2C	cannabinoid receptor 2	protein-coding
11353-2	chr14	84513802	84525153	+	4797	NA	Intergenic	Intergenic	23007	NM_022196	60584	Rn.44379	NM_022196	ENSRNOG00000007002	Lif	-	LIF, interleukin 6 family cytokine	protein-coding
14508	chr8	36303735	36318241	+	4796	NA	intron (NM_203337, intron 1 of 10)	PB1D7|SINE|Alu	3823	NM_203337	363040	Rn.24125	NM_203337	ENSRNOG00000009850	St3gal4	siat4c	ST3 beta-galactoside alpha-2,3-sialyltransferase 4	protein-coding
5631	chr2	243099456	243105085	+	4796	NA	Intergenic	Intergenic	-2960	NM_022674	58940	Rn.112573	NM_022674	ENSRNOG00000010306	H2afz	H2A.Z-1	H2A histone family, member Z	protein-coding
Feb-71	chr3	172532963	172540532	+	4792	NA	intron (NM_183330, intron 2 of 5)	intron (NM_183330, intron 2 of 5)	1130	NM_183330	252929	Rn.1475	NM_183330	ENSRNOG00000050697	Ctsz	CATX	cathepsin Z	protein-coding
Feb-63	chr4	153631669	153639230	+	4791	NA	Intergenic	Intergenic	-3463	NM_001191085	362427	Rn.167413	NM_001014189	ENSRNOG00000053203	Mical3	-	microtubule associated monooxygenase, calponin and LIM domain containing 3	protein-coding
Feb-16	chr18	28678557	28683971	+	4791	NA	Intergenic	L2c|LINE|L2	27611	NM_001007628	291670	Rn.105695	NM_001007628	ENSRNOG00000032878	Cxxc5	-	CXXC finger protein 5	protein-coding
6265	chr13	71186819	71193082	+	4791	NA	Intergenic	Intergenic	-3793	NM_182673	359726	Rn.107928	NM_182673	ENSRNOG00000027017	Rnasel	-	ribonuclease L	protein-coding
7520	chr18	63901038	63908556	+	4790	NA	intron (NM_001271365, intron 5 of 7)	MLT1E2|LTR|ERVL-MaLR	60798	NM_001271365	679578	Rn.206948	NM_001271365	ENSRNOG00000016879	Ldlrad4	-	low density lipoprotein receptor class A domain containing 4	protein-coding
10491	chr1	137256443	137266932	+	4788	NA	intron (NM_001106271, intron 17 of 38)	intron (NM_001106271, intron 17 of 38)	97385	NM_001039006	293023	Rn.16545	NM_001039006	ENSRNOG00000010959	Klhl25	RGD1310815	kelch-like family member 25	protein-coding
7116	chr10	86836631	86843745	+	4788	NA	Intergenic	Intergenic	20259	NM_001108298	360621	Rn.219688	NM_001108298	ENSRNOG00000027787	Cdc6	-	cell division cycle 6	protein-coding
6779	chr1	213785717	213792494	+	4787	NA	Intergenic	Intergenic	22716	NM_001136124	361673	Rn.145191	NM_001136124	ENSRNOG00000015078	Ifitm3	DSPA2b|rat8	interferon induced transmembrane protein 3	protein-coding
12647	chr19	59654108	59666753	+	4784	NA	Intergenic	Intergenic	212981	NM_152935	266601	Rn.2143	NM_152935	ENSRNOG00000019980	Tomm20	-	translocase of outer mitochondrial membrane 20	protein-coding
Feb-76	chr4	146805875	146812149	+	4775	NA	intron (NM_001015004, intron 1 of 4)	intron (NM_001015004, intron 1 of 4)	30385	NM_001015004	297523	Rn.23131	NM_001015004	ENSRNOG00000007822	Vgll4	-	vestigial-like family member 4	protein-coding
9798	chr4	157608279	157618075	+	4773	NA	Intergenic	CpG	-33582	NM_001191785	314969	Rn.32804	NM_001191785	ENSRNOG00000018453	Nop2	Nol1	NOP2 nucleolar protein	protein-coding
6361	chr8	117349023	117355382	+	4772	NA	TTS (NM_199099)	TTS (NM_199099)	1258	NM_020080	56769	Rn.40118	NM_020080	ENSRNOG00000020068	Ndufaf3	RGD708545	NADH:ubiquinone oxidoreductase complex assembly factor 3	protein-coding
Feb-40	chr5	154476946	154481984	+	4769	NA	Intergenic	Intergenic	-10138	NM_013058	25585	Rn.2760	NM_013058	ENSRNOG00000026124	Id3	-	inhibitor of DNA binding 3, HLH protein	protein-coding
5651	chr14	5405513	5411162	+	4767	NA	Intergenic	Intergenic	17153	NM_001107204	305135	Rn.170566	NM_001107204	ENSRNOG00000002129	Lrrc8b	RGD1563429	leucine rich repeat containing 8 VRAC subunit B	protein-coding
Feb-28	chr13	84032184	84038710	+	4767	NA	intron (NM_001205304, intron 1 of 6)	intron (NM_001205304, intron 1 of 6)	39367	NM_001205304	25300	Rn.9997	NM_170789	ENSRNOG00000003298	Cd247	Cd3z|TCRzeta	Cd247 molecule	protein-coding
7586	chr17	56121957	56129541	+	4766	NA	intron (NM_053847, intron 5 of 7)	intron (NM_053847, intron 5 of 7)	16346	NM_053847	116596	Rn.9939	NM_053847	ENSRNOG00000016378	Map3k8	D17TPL2|Tpl-2|Tpl2	mitogen-activated protein kinase kinase kinase 8	protein-coding
5952	chr10	94751079	94757029	+	4765	NA	Intergenic	B1_Mur3|SINE|Alu	-101396	NM_001191926	498013	Rn.226435	NM_001191926	ENSRNOG00000012864	Ern1	RGD1559716	endoplasmic reticulum to nucleus signaling 1	protein-coding
5875	chr15	55337233	55343106	+	4765	NA	Intergenic	Intergenic	-62456	NM_001006963	290364	Rn.107335	NM_001006963	ENSRNOG00000016271	Itm2b	Bri|imBRI2	integral membrane protein 2B	protein-coding
8977	chr3	124581761	124590736	+	4764	NA	intron (NM_001037096, intron 4 of 10)	intron (NM_001037096, intron 4 of 10)	24019	NM_001037096	311437	Rn.8360	NM_001037096	ENSRNOG00000021261	Rassf2	-	Ras association domain family member 2	protein-coding
5372	chr1	46371783	46377153	+	4764	NA	Intergenic	Intergenic	-4339	NM_001039343	499014	Rn.18327	NM_001039343	ENSRNOG00000029049	Zdhhc14	Dhhc14	zinc finger, DHHC-type containing 14	protein-coding
Feb-02	chr7	38006913	38012913	+	4763	NA	Intergenic	L1_Rat2|LINE|L1	197082	NM_017258	29618	Rn.1000	NM_017258	ENSRNOG00000004284	Btg1	-	BTG anti-proliferation factor 1	protein-coding
Feb-60	chr8	129737405	129743763	+	4757	NA	Intergenic	Intergenic	122731	NM_053357	84353	Rn.112601	NM_053357	ENSRNOG00000054172	Ctnnb1	Catnb	catenin beta 1	protein-coding
7367	chr15	38651956	38659321	+	4757	NA	intron (NM_001014235, intron 4 of 7)	MTC|LTR|ERVL-MaLR	27836	NM_001014235	364393	Rn.140721	NM_001014235		Phf11b	Phf11l	PHD finger protein 11B	protein-coding
10207	chr8	49593720	49603925	+	4755	NA	Intergenic	MER33|DNA|hAT-Charlie	-22746	NM_001127528	300682	Rn.135904	NM_001127528	ENSRNOG00000016397	Tmprss13	RGD1310872	transmembrane serine protease 13	protein-coding
8218	chr3	172687028	172695244	+	4753	NA	Intergenic	Intergenic	-28296	NM_001171096	100328908	Rn.222422	NM_001171096	ENSRNOG00000024693	Zfp831	RGD1307116|RGD1565819	zinc finger protein 831	protein-coding
7815	chr9	37777154	37784967	+	4752	NA	Intergenic	Intergenic	-5963	NM_001009700	316317	Rn.6698	NM_001009700	ENSRNOG00000013285	Imp4	LRRGT00017|RGD1308463	IMP U3 small nucleolar ribonucleoprotein 4	protein-coding
7074	chr4	119709338	119716410	+	4752	NA	intron (NM_001024331, intron 1 of 2)	intron (NM_001024331, intron 1 of 2)	1428	NM_001024331	500249	Rn.141443	NM_001024331	ENSRNOG00000037768	Rab43	-	RAB43, member RAS oncogene family	protein-coding
10790	chr4	62429016	62439804	+	4751	NA	intron (NM_001127298, intron 4 of 14)	intron (NM_001127298, intron 4 of 14)	4548	NM_001127298	312225	Rn.158722	NM_001127298	ENSRNOG00000010421	Wdr91	RGD1306697	WD repeat domain 91	protein-coding
10103	chr5	77048213	77058314	+	4749	NA	intron (NM_001106651, intron 1 of 8)	intron (NM_001106651, intron 1 of 8)	779	NM_001106651	298033	Rn.109496	NM_001106651	ENSRNOG00000017132	Snx30	RGD1311367	sorting nexin family member 30	protein-coding
Feb-24	chr3	79434205	79440727	+	4745	NA	Intergenic	G-rich|Low_complexity|Low_complexity	-46510	NM_017269	29645	Rn.10278	NM_017269	ENSRNOG00000034025	Ptprj	DEP-1	protein tyrosine phosphatase, receptor type, J	protein-coding
5565	chr1	137228707	137234270	+	4744	NA	intron (NM_001106271, intron 10 of 38)	intron (NM_001106271, intron 10 of 38)	127584	NM_001039006	293023	Rn.16545	NM_001039006	ENSRNOG00000010959	Klhl25	RGD1310815	kelch-like family member 25	protein-coding
19840	chr8	116377889	116397727	+	4743	NA	intron (NM_031035, intron 1 of 8)	intron (NM_031035, intron 1 of 8)	3499	NM_031035	81664	Rn.3036	NM_031035	ENSRNOG00000016592	Gnai2	Galphai2	G protein subunit alpha i2	protein-coding
Feb-16	chr20	46540672	46547786	+	4742	NA	Intergenic	RLTR11A|LTR|ERVK	116151	NM_001106395	294515	Rn.24593	NM_001106395	ENSRNOG00000000299	Foxo3	Fkhrl1|Foxo3a	forkhead box O3	protein-coding
6236	chr3	176739429	176745663	+	4736	NA	exon (NM_001305276, exon 2 of 19)	exon (NM_001305276, exon 2 of 19)	1824	NM_001305276	296474	Rn.47450	NM_001305276	ENSRNOG00000013267	Helz2	Pric285|RGD1306056	helicase with zinc finger 2	protein-coding
Mar-77	chr8	124354510	124361485	+	4734	NA	intron (NM_031132, intron 1 of 8)	ORR1D1|LTR|ERVL-MaLR	40867	NM_031132	81810	Rn.9954	NM_031132	ENSRNOG00000013265	Tgfbr2	TGF-beta 2|Tgfbr2T	transforming growth factor, beta receptor 2	protein-coding
6962	chr1	221170596	221177556	+	4727	NA	Intergenic	Intergenic	-44472	NM_001011938	293684	Rn.143751	NM_001011938	ENSRNOG00000023668	Scyl1	-	SCY1 like pseudokinase 1	protein-coding
8209	chr4	153500647	153508854	+	4723	NA	intron (NM_001191085, intron 29 of 33)	intron (NM_001191085, intron 29 of 33)	-39503	NM_022684	64625	Rn.31142	NM_022684	ENSRNOG00000012439	Bid	-	BH3 interacting domain death agonist	protein-coding
7480	chr7	109029151	109036629	+	4719	NA	Intergenic	RMER17C|LTR|ERVK	172479	NM_001134957	362925	Rn.33031	NM_001134957	ENSRNOG00000025140	Zfat	Zfat1|Zfp406	zinc finger and AT hook domain containing	protein-coding
6473	chr1	137142932	137149403	+	4718	NA	intron (NM_001106271, intron 4 of 38)	L1ME2z|LINE|L1	131895	NM_001106271	293024	Rn.2027	NM_001106271	ENSRNOG00000010964	Akap13	AKAP-13|AKAP-Lbc	A-kinase anchoring protein 13	protein-coding
5232	chr6	28217984	28223214	+	4717	NA	Intergenic	(CCTCCT)n|Simple_repeat|Simple_repeat	-15096	NM_001003958	444984	Rn.92659	NM_001003957	ENSRNOG00000026649	Dnmt3a	-	DNA methyltransferase 3 alpha	protein-coding
6345	chr10	14538175	14544518	+	4713	NA	Intergenic	Intergenic	-1850	NM_001109028	497874	Rn.20990	NM_001109028	ENSRNOG00000029415	RGD1565784	-	RGD1565784	protein-coding
5190	chr6	43824468	43829656	+	4712	NA	Intergenic	Intergenic	-2883	NM_001037354	313994	Rn.18589	NM_001037354	ENSRNOG00000054259	Klf11	Tcfcp2l2	Kruppel-like factor 11	protein-coding
7953	chr2	188494876	188502827	+	4711	NA	intron (NM_001107690, intron 7 of 11)	intron (NM_001107690, intron 7 of 11)	3222	NM_001107690	310640	Rn.32304	NM_001107690	ENSRNOG00000020518	Fam189b	RGD1306107	family with sequence similarity 189, member B	protein-coding
5162	chr10	94757066	94762226	+	4711	NA	Intergenic	Intergenic	-106988	NM_001191926	498013	Rn.226435	NM_001191926	ENSRNOG00000012864	Ern1	RGD1559716	endoplasmic reticulum to nucleus signaling 1	protein-coding
6196	chr15	105673647	105679841	+	4706	NA	intron (NM_001111064, intron 1 of 9)	intron (NM_001111064, intron 1 of 9)	36647	NM_001111064	680445	Rn.1940	NM_001111064	ENSRNOG00000010737	Mbnl2	-	muscleblind-like splicing regulator 2	protein-coding
Mar-16	chr7	38081976	38087390	+	4701	NA	Intergenic	Intergenic	271852	NM_017258	29618	Rn.1000	NM_017258	ENSRNOG00000004284	Btg1	-	BTG anti-proliferation factor 1	protein-coding
Feb-14	chr17	70679808	70685720	+	4700	NA	Intergenic	Intergenic	-1370	NM_057135	117276	Rn.10791	NM_057135	ENSRNOG00000018911	Pfkfb3	-	6-phosphofructo-2-kinase/fructose-2,6-biphosphatase 3	protein-coding
8400	chr19	52447729	52456127	+	4697	NA	Intergenic	ID_B1|SINE|B4	47505	NM_001108452	361422	Rn.98506	NM_001108452	ENSRNOG00000016257	Cotl1	Clp	coactosin-like F-actin binding protein 1	protein-coding
Mar-56	chr17	9786729	9791983	+	4695	NA	intron (NM_053764, intron 2 of 15)	intron (NM_053764, intron 2 of 15)	2651	NM_053764	114705	Rn.9795	NM_053764	ENSRNOG00000015616	Rgs14	-	regulator of G-protein signaling 14	protein-coding
5779	chr4	78386207	78391984	+	4692	NA	Intergenic	Intergenic	10951	NM_145680	246774	Rn.83549	NM_145680	ENSRNOG00000008416	Gimap5	IAN4|Ian4l1|Ian5|lyp	GTPase, IMAP family member 5	protein-coding
Feb-34	chr8	45349083	45354515	+	4690	NA	intron (NM_001191792, intron 1 of 13)	intron (NM_001191792, intron 1 of 13)	23335	NM_001191792	315579	Rn.11924	NM_001191792	ENSRNOG00000008187	Ubash3b	RGD1310357|Sts-1|Sts1	ubiquitin associated and SH3 domain containing, B	protein-coding
7939	chr7	119113673	119121610	+	4688	NA	Intergenic	Intergenic	40532	NM_053331	79462	Rn.55043	NM_053331	ENSRNOG00000005614	Txn2	-	thioredoxin 2	protein-coding
5996	chr1	82494902	82500896	+	4685	NA	TTS (NM_021578)	TTS (NM_021578)	13428	NM_001106235	292724	Rn.44186	NM_001106235	ENSRNOG00000020675	Ccdc97	RGD1309393	coiled-coil domain containing 97	protein-coding
8508	chr10	106067540	106076046	+	4684	NA	intron (NM_001108309, intron 2 of 16)	intron (NM_001108309, intron 2 of 16)	6081	NM_001108309	360668	Rn.101656	NM_001108309	ENSRNOG00000002722	Sec14l1	RGD1563123	SEC14-like lipid binding 1	protein-coding
6524	chr3	8233648	8240170	+	4683	NA	Intergenic	Intergenic	111837	NM_001014257	366012	Rn.105581	NM_001014257	ENSRNOG00000043189	Trub2	-	TruB pseudouridine synthase family member 2	protein-coding
5961	chr1	211791082	211797041	+	4682	NA	intron (NM_001108923, intron 1 of 15)	intron (NM_001108923, intron 1 of 15)	61591	NM_001108923	365382	Rn.8618	NM_001108923	ENSRNOG00000017635	Inpp5a	-	inositol polyphosphate-5-phosphatase A	protein-coding
6077	chr7	117361423	117367498	+	4672	NA	intron (NM_053904, intron 1 of 26)	intron (NM_053904, intron 1 of 26)	4699	NM_053904	116684	Rn.3066	NM_053904	ENSRNOG00000011781	Oplah	-	5-oxoprolinase (ATP-hydrolysing)	protein-coding
8926	chr6	123418330	123427254	+	4671	NA	intron (NM_001108047, intron 2 of 6)	intron (NM_001108047, intron 2 of 6)	154903	NM_001108047	314374	Rn.105640	NM_001108047	ENSRNOG00000004709	Foxn3	Ches1	forkhead box N3	protein-coding
5886	chr7	37566930	37572814	+	4671	NA	Intergenic	Intergenic	-242959	NM_017258	29618	Rn.1000	NM_017258	ENSRNOG00000004284	Btg1	-	BTG anti-proliferation factor 1	protein-coding
10345	chr1	137429258	137439601	+	4671	NA	Intergenic	Intergenic	-75357	NM_001039006	293023	Rn.16545	NM_001039006	ENSRNOG00000010959	Klhl25	RGD1310815	kelch-like family member 25	protein-coding
8198	chr2	141564175	141572371	+	4670	NA	Intergenic	B1_Mur3|SINE|Alu	117039	NM_001191846	84482	Rn.116108	NM_001191846	ENSRNOG00000013397	Foxo1	Fkhr|Foxo1a	forkhead box O1	protein-coding
8029	chr1	277936631	277944658	+	4669	NA	Intergenic	RNLTR2d|LTR|ERVK	-113375	NM_001305184	292130	Rn.161912	NM_001305184	ENSRNOG00000017164	Afap1l2	RGD1310668	actin filament associated protein 1-like 2	protein-coding
Feb-71	chr3	151351319	151359388	+	4668	NA	TTS (NM_031757)	TTS (NM_031757)	7762	NM_001037352	305506	Rn.190833	NM_001037352	ENSRNOG00000049497	Eif6	Itgb4bp|eIF-6	eukaryotic translation initiation factor 6	protein-coding
Feb-81	chr18	75620735	75626014	+	4667	NA	Intergenic	Intergenic	-681985	NM_019347	54302	Rn.10157	NM_019347	ENSRNOG00000056021	Slc14a2	Slc14a2T|Slc14a2_v4|UrT1-C|UrT1-D|testSymbol	solute carrier family 14 member 2	protein-coding
9512	chr7	100245544	100255054	+	4666	NA	Intergenic	Intergenic	132598	NM_001145141	500876	Rn.141036	NM_001145141	ENSRNOG00000004914	LOC500876	-	LOC500876	protein-coding
8495	chr7	75764859	75773352	+	4666	NA	Intergenic	Intergenic	40748	NM_001126087	500855	Rn.224542	NM_001126087		Zfp706	Znf706	zinc finger protein 706	protein-coding
13299	chr5	152068906	152082203	+	4666	NA	Intergenic	Intergenic	47130	NM_031107	81771	Rn.34915	NM_031107	ENSRNOG00000042411	Rps6ka1	S6K-alpha 1	ribosomal protein S6 kinase A1	protein-coding
6708	chr13	112003964	112010670	+	4666	NA	Intergenic	Intergenic	-2265	NM_001009632	289388	Rn.1040	NM_001009632	ENSRNOG00000006019	G0s2	-	G0/G1switch 2	protein-coding
8381	chr7	37477146	37485525	+	4665	NA	Intergenic	(AG)n|Simple_repeat|Simple_repeat	-331496	NM_017258	29618	Rn.1000	NM_017258	ENSRNOG00000004284	Btg1	-	BTG anti-proliferation factor 1	protein-coding
Feb-93	chr16	19237665	19242756	+	4665	NA	Intergenic	Intergenic	-15173	NM_001007684	306330	Rn.92653	NM_001007684	ENSRNOG00000014205	Klf2	Lklf	Kruppel-like factor 2	protein-coding
8917	chr1	145789657	145798572	+	4664	NA	intron (NM_001105749, intron 12 of 18)	intron (NM_001105749, intron 12 of 18)	23979	NM_001192011	502348	Rn.62294	NM_001192011	ENSRNOG00000025052	Stard5	RGD1561783	StAR-related lipid transfer domain containing 5	protein-coding
8666	chr1	6899079	6907743	+	4662	NA	intron (NM_013070, intron 2 of 74)	(T)n|Simple_repeat|Simple_repeat	66629	NM_013070	25600	Rn.9901	NM_013070	ENSRNOG00000011058	Utrn	-	utrophin	protein-coding
5058	chr1	196988992	196994048	+	4660	NA	Intergenic	L1MB7|LINE|L1	-5061	NM_001012469	308977	Rn.103248	NM_001012469	ENSRNOG00000015773	Il21r	-	interleukin 21 receptor	protein-coding
7462	chr5	150195599	150203059	+	4659	NA	Intergenic	Intergenic	123734	NM_012617	24613	Rn.10310	NM_012617	ENSRNOG00000010531	Oprd1	-	opioid receptor, delta 1	protein-coding
18945	chr10	31141628	31160571	+	4659	NA	intron (NM_001160228, intron 2 of 22)	intron (NM_001160228, intron 2 of 22)	4992	NM_001160228	303068	Rn.113277	NM_001160228	ENSRNOG00000042980	Adam19	Sox30	ADAM metallopeptidase domain 19	protein-coding
6402	chr19	49153179	49159579	+	4659	NA	intron (NM_001106189, intron 1 of 5)	intron (NM_001106189, intron 1 of 5)	2849	NM_001106189	292044	Rn.104867	NM_001106189	ENSRNOG00000042888	Cdyl2	-	chromodomain Y-like 2	protein-coding
6738	chr1	78295669	78302405	+	4658	NA	intron (NM_001012063, intron 6 of 8)	B3A|SINE|B2	34244	NM_001012063	308384	Rn.9014	NM_001012063	ENSRNOG00000015128	Sae1	Uble1a	SUMO1 activating enzyme subunit 1	protein-coding
8308	chr10	67407442	67415748	+	4657	NA	Intergenic	Intergenic	-9757	NM_001168612	54395	Rn.203589	NM_001168612		Crlf3	Cytor4	cytokine receptor-like factor 3	protein-coding
8120	chr1	128392928	128401046	+	4656	NA	Intergenic	Intergenic	-55724	NM_001014035	309957	Rn.162435	NM_001014035	ENSRNOG00000047756	Mef2a	-	myocyte enhancer factor 2a	protein-coding
5856	chr12	16148789	16154643	+	4656	NA	Intergenic	Intergenic	-18446	NM_057187	117130	Rn.26894	NM_057187	ENSRNOG00000001251	Grifin	-	galectin-related inter-fiber protein	protein-coding
14610	chr10	85947066	85961674	+	4655	NA	3' UTR (NM_017346, exon 14 of 14)	3' UTR (NM_017346, exon 14 of 14)	-6432	NM_001109046	497990	Rn.23998	NM_001109046	ENSRNOG00000036880	Arl5c	RGD1563128	ADP-ribosylation factor like GTPase 5C	protein-coding
21238	chr7	100489670	100510906	+	4645	NA	Intergenic	Intergenic	-117391	NM_001145141	500876	Rn.141036	NM_001145141	ENSRNOG00000004914	LOC500876	-	LOC500876	protein-coding
Feb-23	chr7	107834883	107840104	+	4645	NA	Intergenic	Intergenic	-61792	NM_001011991	299923	Rn.153992	NM_001011991	ENSRNOG00000007393	Ndrg1	Ndr1	N-myc downstream regulated 1	protein-coding
Feb-84	chr8	115075957	115085439	+	4643	NA	Intergenic	Intergenic	11603	NM_001100547	300980	Rn.104502	NM_001100547	ENSRNOG00000010789	Dusp7	mkp-X	dual specificity phosphatase 7	protein-coding
8325	chr7	141775558	141783881	+	4642	NA	Intergenic	Intergenic	-102542	NM_001100895	315305	Rn.105304	NM_001100895	ENSRNOG00000061088	Atf1	Atf-1	activating transcription factor 1	protein-coding
13752-2	chr16	1811089	1824839	+	4641	NA	intron (NM_001108393, intron 2 of 23)	intron (NM_001108393, intron 2 of 23)	-4841	NR_106690	102465157		NR_106690	ENSRNOG00000046554	Mir3075	rno-mir-3075	microRNA 3075	ncRNA
6084	chr13	109904391	109910473	+	4641	NA	Intergenic	Intergenic	-57800	NM_012912	25389	Rn.9664	NM_012912	ENSRNOG00000003745	Atf3	LRF-1|LRFI	activating transcription factor 3	protein-coding
Feb-83	chr20	46739486	46745267	+	4637	NA	intron (NM_001106396, intron 1 of 7)	intron (NM_001106396, intron 1 of 7)	35014	NM_001047940	499469	Rn.116758	NM_001047940		LOC499469	-	Ab2-018	protein-coding
5185	chr10	4724390	4729573	+	4637	NA	Intergenic	PB1D10|SINE|Alu	-26566	NM_001105735	65161	Rn.6940	NM_001105735	ENSRNOG00000002520	Litaf	EET-1|Pig7	lipopolysaccharide-induced TNF factor	protein-coding
Apr-52	chr7	120554454	120559604	+	4632	NA	intron (NM_001005560, intron 1 of 16)	intron (NM_001005560, intron 1 of 16)	2205	NM_001270796	360426	Rn.44692	NM_001005560	ENSRNOG00000012295	Pla2g6	GVI PLA2|PNPLA9|caI-PLA2|iPLA2-beta|iPla2	phospholipase A2 group VI	protein-coding
18135	chr15	7922167	7940300	+	4630	NA	Intergenic	Lx7|LINE|L1	257359	NM_001107252	305751	Rn.98363	NM_001107252	ENSRNOG00000008565	Nkiras1	-	NFKB inhibitor interacting Ras-like 1	protein-coding
11080	chr1	267088195	267099273	+	4627	NA	intron (NM_001107606, intron 6 of 13)	intron (NM_001107606, intron 6 of 13)	110252	NM_001107606	309460	Rn.127935	NM_001107606	ENSRNOG00000020353	Sh3pxd2a	Sh3md1	SH3 and PX domains 2A	protein-coding
12169	chr7	102825102	102837269	+	4626	NA	Intergenic	Intergenic	244872	NM_012603	24577	Rn.12072	NM_012603		Myc	RNCMYC|c-myc|mMyc	MYC proto-oncogene, bHLH transcription factor	protein-coding
8341	chr9	12930052	12938391	+	4626	NA	intron (NM_001135011, intron 8 of 9)	intron (NM_001135011, intron 8 of 9)	193336	NM_001135011	501095	Rn.204423	NM_001135011	ENSRNOG00000011321	Rftn1	2310015n21rik|RGD1310777|RGD1563347	raftlin lipid raft linker 1	protein-coding
16900	chr13	111900890	111917788	+	4626	NA	intron (NM_001014132, intron 7 of 14)	B2_Rat1|SINE|B2	8029	NM_001014132	360900	Rn.29176	NM_001014132	ENSRNOG00000005565	Traf3ip3	RGD1304848	TRAF3 interacting protein 3	protein-coding
6627	chr8	76676051	76682676	+	4622	NA	intron (NM_173101, intron 1 of 26)	B1F|SINE|Alu	34648	NM_173101	25484	Rn.8737	NM_173101	ENSRNOG00000061928	Myo1e	MYR5|Myr3	myosin IE	protein-coding
6165	chr1	8123045	8129208	+	4622	NA	Intergenic	Intergenic	-3228	NM_024137	29721	Rn.9802	NM_024137	ENSRNOG00000011015	Hivep2	MIBP1	human immunodeficiency virus type I enhancer binding protein 2	protein-coding
5638	chr20	42767310	42772946	+	4621	NA	Intergenic	Intergenic	-196012	NM_001271090	25603	Rn.9560	NM_001271090		Marcks	KINC|Macs	myristoylated alanine rich protein kinase C substrate	protein-coding
8396	chr20	7836679	7845073	+	4620	NA	intron (NM_013141, intron 2 of 7)	intron (NM_013141, intron 2 of 7)	22587	NM_013141	25682	Rn.96181	NM_013141	ENSRNOG00000000503	Ppard	Pparb	peroxisome proliferator-activated receptor delta	protein-coding
Feb-94	chr9	17648285	17655077	+	4617	NA	Intergenic	B3|SINE|B2	41519	NM_001106890	301250	Rn.35669	NM_001106890	ENSRNOG00000019734	Mrpl14	L14mt|L32mt|MRP-L14|MRP-L32	mitochondrial ribosomal protein L14	protein-coding
Feb-16	chr9	79921328	79928042	+	4615	NA	Intergenic	B2_Rat4|SINE|B2	-19447	NM_001108222	316477	Rn.34679	NM_001108222	ENSRNOG00000016503	Smarcal1	-	Swi/SNF related matrix associated, actin dependent regulator of chromatin, subfamily a-like 1	protein-coding
6784	chr3	81443537	81450319	+	4615	NA	Intergenic	Intergenic	-51094	NM_001011955	295934	Rn.16695	NM_001011955	ENSRNOG00000007989	Chst1	-	carbohydrate sulfotransferase 1	protein-coding
7262	chr7	124260699	124267959	+	4612	NA	intron (NM_130740, intron 1 of 10)	intron (NM_130740, intron 1 of 10)	22149	NM_130740	124461	Rn.17106	NM_130740	ENSRNOG00000009756	Pacsin2	SdpII	protein kinase C and casein kinase substrate in neurons 2	protein-coding
5039	chr7	104577526	104582563	+	4611	NA	intron (NM_001126267, intron 2 of 12)	intron (NM_001126267, intron 2 of 12)	61751	NM_001126267	299909	Rn.105890	NM_001126267	ENSRNOG00000061246	Fam49b	RGD1307697	family with sequence similarity 49, member B	protein-coding
Feb-42	chr10	86486287	86491627	+	4609	NA	intron (NM_001107047, intron 1 of 7)	intron (NM_001107047, intron 1 of 7)	20497	NM_001107047	303511	Rn.218596	NM_001107047	ENSRNOG00000007200	Ikzf3	Zfpn1a3	IKAROS family zinc finger 3	protein-coding
7855	chrX	111870519	111878372	+	4600	NA	Intergenic	Intergenic	13461	NM_031345	83514	Rn.21970	NM_031345	ENSRNOG00000056135	Tsc22d3	Dsipi|Gilz	TSC22 domain family, member 3	protein-coding
8200	chr3	171503481	171511679	+	4600	NA	Intergenic	Intergenic	-89739	NM_001109542	689618	Rn.153866	NM_001109542	ENSRNOG00000028533	LOC689618	-	similar to Protein C20orf85 homolog	protein-coding
8276	chr10	64135394	64143668	+	4600	NA	Intergenic	CpG	-30977	NM_133591	171123	Rn.10986	NM_133591	ENSRNOG00000061429	Rph3al	Noc2	rabphilin 3A-like (without C2 domains)	protein-coding
Mar-52	chr13	72732619	72737769	+	4592	NA	Intergenic	Intergenic	9108	NM_001025137	498256	Rn.8590	NM_001025137	ENSRNOG00000059406	Ier5	-	immediate early response 5	protein-coding
14026	chr15	61802343	61816367	+	4592	NA	Intergenic	Intergenic	-17351	NM_053520	85424	Rn.98640	NM_053520	ENSRNOG00000011762	Elf1	-	E74 like ETS transcription factor 1	protein-coding
8673	chr1	72372317	72380988	+	4586	NA	exon (NM_001108905, exon 1 of 1)	exon (NM_001108905, exon 1 of 1)	782	NM_001108905	365179	Rn.24795	NM_001108905	ENSRNOG00000016565	Zfp524	RGD1565485|Znf524	zinc finger protein 524	protein-coding
7395	chr5	144106451	144113844	+	4584	NA	Intergenic	Intergenic	3279	NM_001108976	366468	Rn.3612	NM_001108976	ENSRNOG00000025716	Lsm10	-	LSM10, U7 small nuclear RNA associated	protein-coding
7513	chr14	80191612	80199123	+	4584	NA	Intergenic	Intergenic	-4807	NM_001107226	305441	Rn.66504	NM_001107226	ENSRNOG00000007993	Sh3tc1	-	SH3 domain and tetratricopeptide repeats 1	protein-coding
5957	chr10	82421313	82427268	+	4582	NA	Intergenic	B3|SINE|B2	-24805	NM_022296	64134	Rn.22727	NM_022296	ENSRNOG00000003728	Xylt2	xylt-II	xylosyltransferase 2	protein-coding
Feb-09	chr6	7030791	7037398	+	4582	NA	Intergenic	Intergenic	24220	NM_020076	56823	Rn.48675	NM_020076	ENSRNOG00000031263	Haao	-	3-hydroxyanthranilate 3,4-dioxygenase	protein-coding
14296	chr7	107622765	107637059	+	4580	NA	intron (NM_178097, intron 1 of 8)	intron (NM_178097, intron 1 of 8)	4375	NM_178097	338477	Rn.35223	NM_178097	ENSRNOG00000056714	Sla	Slap1	src-like adaptor	protein-coding
7735	chr4	8301113	8308846	+	4577	NA	Intergenic	Lx|LINE|L1	-49401	NM_001100851	311968	Rn.106040	NM_001100851	ENSRNOG00000021614	Kmt2e	Mll5	lysine methyltransferase 2E	protein-coding
18164	chr9	65530250	65548412	+	4575	NA	intron (NM_001033864, intron 2 of 10)	intron (NM_001033864, intron 2 of 10)	4703	NM_057138	117279	Rn.204752	NM_057138	ENSRNOG00000012473	Cflar	Flip	CASP8 and FADD-like apoptosis regulator	protein-coding
15544	chr3	167916421	167931963	+	4574	NA	Intergenic	Intergenic	109265	NM_145670	246755	Rn.154429	NM_145670	ENSRNOG00000012906	Bcas1	Band83|Pmes-2	breast carcinoma amplified sequence 1	protein-coding
Feb-02	chr19	52056149	52062049	+	4573	NA	Intergenic	(CACCC)n|Simple_repeat|Simple_repeat	-11128	NM_138504	171493	Rn.15599	NM_138504	ENSRNOG00000014948	Osgin1	Okl38	oxidative stress induced growth inhibitor 1	protein-coding
Feb-02	chr10	83161942	83169242	+	4573	NA	intron (NM_001109039, intron 1 of 7)	intron (NM_001109039, intron 1 of 7)	10792	NM_001109039	497983	Rn.93919	NM_001109039	ENSRNOG00000004417	Fam117a	RGD1561062	family with sequence similarity 117, member A	protein-coding
6898	chr14	108880662	108887558	+	4567	NA	intron (NM_001191683, intron 2 of 3)	intron (NM_001191683, intron 2 of 3)	57171	NM_001191683	305589	Rn.16729	NM_001013129	ENSRNOG00000007049	Bcl11a	-	BAF chromatin remodeling complex subunit BCL11A	protein-coding
7037	chr18	56282445	56289480	+	4566	NA	intron (NM_012920, intron 19 of 22)	intron (NM_012920, intron 19 of 22)	39217	NM_053996	117100	Rn.9663	NM_053996	ENSRNOG00000018644	Slc6a7	Prot	solute carrier family 6 member 7	protein-coding
7599	chr3	164387903	164395500	+	4558	NA	Intergenic	Intergenic	-3488	NM_001113752	362278	Rn.233770	NM_001113752	ENSRNOG00000060571	Tmem189	Kua	transmembrane protein 189	protein-coding
6291	chr15	55328503	55334792	+	4555	NA	Intergenic	Intergenic	-53934	NM_001006963	290364	Rn.107335	NM_001006963	ENSRNOG00000016271	Itm2b	Bri|imBRI2	integral membrane protein 2B	protein-coding
4835	chr14	84457135	84461968	+	4549	NA	Intergenic	B2_Rat2|SINE|B2	-6084	NM_001006961	289747	Rn.127158	NM_001006961	ENSRNOG00000024390	Osm	-	oncostatin M	protein-coding
Feb-03	chr5	153256813	153262414	+	4544	NA	Intergenic	Intergenic	-1317	NM_001014193	362626	Rn.3870	NM_001014193	ENSRNOG00000017309	Rsrp1	RGD1359529	arginine and serine rich protein 1	protein-coding
4809	chr2	219470340	219475147	+	4541	NA	Intergenic	MER21C|LTR|ERVL	-14398	NM_001107718	310806	Rn.147123	NM_001107718	ENSRNOG00000014515	Cdc14a	-	cell division cycle 14A	protein-coding
7068	chr20	21592611	21599677	+	4541	NA	intron (NM_001107624, intron 1 of 14)	B4|SINE|B4	31160	NM_001107624	309728	Rn.204911	NM_001107624		Arid5b	-	AT-rich interaction domain 5B	protein-coding
May-99	chr3	123718597	123723594	+	4540	NA	Intergenic	Intergenic	-2663	NM_001039024	311429	Rn.19612	NM_001039024	ENSRNOG00000021247	Spef1	RGD1311267	sperm flagellar 1	protein-coding
10332	chr9	119827108	119837438	+	4540	NA	Intergenic	Intergenic	23874	NM_001126270	301701	Rn.225213	NM_001126270	ENSRNOG00000013727	Ndc80	Kntc2	NDC80 kinetochore complex component	protein-coding
11602	chr10	16752463	16764063	+	4538	NA	Intergenic	Intergenic	-6058	NM_001277157	303016	Rn.15177	NM_001277157	ENSRNOG00000020769	Crebrf	RGD1310862	CREB3 regulatory factor	protein-coding
5822	chr8	117359936	117365756	+	4537	NA	intron (NM_001006988, intron 1 of 5)	PB1D10|SINE|Alu	1915	NM_001006988	301007	Rn.164872	NM_001006988	ENSRNOG00000020185	Wdr6	-	WD repeat domain 6	protein-coding
5904	chr20	9896853	9902755	+	4536	NA	Intergenic	RSINE1|SINE|B4	-3820	NM_057129	117270	Rn.10715	NM_057129	ENSRNOG00000001164	Tff1	Ps2	trefoil factor 1	protein-coding
5800	chr1	214155684	214161482	+	4532	NA	intron (NM_139105, intron 1 of 9)	intron (NM_139105, intron 1 of 9)	574	NM_001270762	100360501	Rn.3756	NM_139105	ENSRNOG00000016416	Rnh1	Rnh	ribonuclease/angiogenin inhibitor 1	protein-coding
6411	chr14	91854743	91861152	+	4532	NA	intron (NM_001107237, intron 5 of 6)	intron (NM_001107237, intron 5 of 6)	46486	NM_001011913	289777	Rn.211783	NM_001011913	ENSRNOG00000004440	Fignl1	-	fidgetin-like 1	protein-coding
5011	chr7	140543104	140548113	+	4525	NA	Intergenic	Intergenic	11031	NM_182825	359959	Rn.43211	NM_182825	ENSRNOG00000054385	Rhebl1	-	RHEB like 1	protein-coding
Feb-60	chr4	118370271	118377629	+	4523	NA	Intergenic	Intergenic	98200	NM_001100749	362391	Rn.19241	NM_001100749	ENSRNOG00000017720	Mxd1	Mad-1	max dimerization protein 1	protein-coding
Apr-54	chr7	3225438	3230990	+	4522	NA	intron (NM_001109281, intron 1 of 4)	intron (NM_001109281, intron 1 of 4)	953	NM_001109281	500762	Rn.152999	NM_001109281	ENSRNOG00000006827	Tmem198b	RGD1562342	transmembrane protein 198b	protein-coding
Feb-00	chr20	3982583	3987981	+	4516	NA	intron (NM_032055, intron 7 of 10)	intron (NM_032055, intron 7 of 10)	-5527	NM_080767	24968	Rn.203098	NM_080767	ENSRNOG00000000456	Psmb8	Lmp7|Ring10	proteasome subunit beta 8	protein-coding
5824	chr2	197852751	197858573	+	4514	NA	exon (NM_053882, exon 11 of 11)	exon (NM_053882, exon 11 of 11)	4973	NM_053882	116662	Rn.97792	NM_053882	ENSRNOG00000021166	Ecm1	-	extracellular matrix protein 1	protein-coding
6288	chr1	234631299	234637585	+	4508	NA	Intergenic	Intergenic	35671	NM_001024293	499331	Rn.145556	NM_001024293	ENSRNOG00000025644	LOC499331	-	similar to hypothetical protein D030056L22	protein-coding
6071	chr14	81700652	81706721	+	4505	NA	Intergenic	Intergenic	-21827	NM_001107227	305454	Rn.91545	NM_001107227	ENSRNOG00000014874	Zfyve28	-	zinc finger FYVE-type containing 28	protein-coding
6244	chr8	117276506	117282748	+	4495	NA	intron (NM_012974, intron 30 of 32)	intron (NM_012974, intron 30 of 32)	-2763	NM_001001516	361190	Rn.13484	NM_001001516	ENSRNOG00000049531	Usp19	-	ubiquitin specific peptidase 19	protein-coding
Feb-62	chr15	105639032	105644992	+	4495	NA	intron (NM_001111064, intron 1 of 9)	intron (NM_001111064, intron 1 of 9)	1915	NM_001111064	680445	Rn.1940	NM_001111064	ENSRNOG00000010737	Mbnl2	-	muscleblind-like splicing regulator 2	protein-coding
7485	chr1	218567819	218575302	+	4493	NA	intron (NM_031559, intron 1 of 18)	intron (NM_031559, intron 1 of 18)	2050	NM_031559	25757	Rn.2856	NM_031559	ENSRNOG00000014254	Cpt1a	CPT-Ia	carnitine palmitoyltransferase 1A	protein-coding
6272	chr7	114729410	114735680	+	4493	NA	Intergenic	Intergenic	-142337	NM_013081	25614	Rn.2809	NM_013081	ENSRNOG00000007916	Ptk2	FAK|FRNK|p125FAK	protein tyrosine kinase 2	protein-coding
4983	chr1	266402511	266407492	+	4492	NA	intron (NM_001313908, intron 2 of 3)	intron (NM_001313908, intron 2 of 3)	23143	NM_012753	25146	Rn.10172	NM_012753	ENSRNOG00000020035	Cyp17a1	Cyp17	cytochrome P450, family 17, subfamily a, polypeptide 1	protein-coding
12661	chr9	59963845	59976504	+	4491	NA	Intergenic	ORR1E|LTR|ERVL-MaLR	-51360	NM_001108796	363229		NM_001108796	ENSRNOG00000011677	Slc39a10	-	solute carrier family 39 member 10	protein-coding
6719	chr16	71637535	71644252	+	4490	NA	intron (NM_001004107, intron 2 of 12)	intron (NM_001004107, intron 2 of 12)	11368	NM_001004107	306562	Rn.73645	NM_001004107	ENSRNOG00000016423	Tacc1	Tacc1a	transforming, acidic coiled-coil containing protein 1	protein-coding
Feb-92	chr7	118923666	118929556	+	4487	NA	TTS (NM_001025066)	TTS (NM_001025066)	7167	NM_001025066	503164	Rn.198240	NM_001025066	ENSRNOG00000023410	Apol9a	-	apolipoprotein L 9a	protein-coding
5660	chr2	141721298	141726956	+	4487	NA	Intergenic	Intergenic	272893	NM_001191846	84482	Rn.116108	NM_001191846	ENSRNOG00000013397	Foxo1	Fkhr|Foxo1a	forkhead box O1	protein-coding
10289	chr20	4351118	4361405	+	4487	NA	exon (NM_001003974, exon 3 of 4)	exon (NM_001003974, exon 3 of 4)	1015	NM_001003974	406163	Rn.7475	NM_001003974	ENSRNOG00000000441	Gpsm3	AGS4|G18|Ng1	G-protein signaling modulator 3	protein-coding
5906	chr10	40088161	40094065	+	4487	NA	intron (NM_001126089, intron 2 of 5)	intron (NM_001126089, intron 2 of 5)	31802	NM_001126089	691031	Rn.7470	NM_001126089	ENSRNOG00000042449	Cdc42se2	RGD1563924	CDC42 small effector 2	protein-coding
Mar-59	chr19	59646483	59651540	+	4487	NA	Intergenic	(CCTCTT)n|Simple_repeat|Simple_repeat	224400	NM_152935	266601	Rn.2143	NM_152935	ENSRNOG00000019980	Tomm20	-	translocase of outer mitochondrial membrane 20	protein-coding
7320	chr8	45290695	45298013	+	4485	NA	intron (NM_001191792, intron 1 of 13)	intron (NM_001191792, intron 1 of 13)	-78377	NM_001106813	300649	Rn.153173	NM_001106813	ENSRNOG00000008153	Crtam	-	cytotoxic and regulatory T cell molecule	protein-coding
6365	chr2	189445864	189452227	+	4481	NA	3' UTR (NM_057208, exon 8 of 8)	3' UTR (NM_057208, exon 8 of 8)	-5295	NM_001191900	365844	Rn.160708	NM_001191900	ENSRNOG00000055790	Nup210l	RGD1310250	nucleoporin 210-like	protein-coding
16550	chr3	171037554	171054102	+	4478	NA	intron (NM_001108965, intron 2 of 2)	intron (NM_001108965, intron 2 of 2)	7932	NM_001108965	366262	Rn.17628	NM_001108965	ENSRNOG00000006420	Rbm38	Rnpc1	RNA binding motif protein 38	protein-coding
14346	chr7	38134504	38148848	+	4474	NA	Intergenic	Intergenic	328845	NM_017258	29618	Rn.1000	NM_017258	ENSRNOG00000004284	Btg1	-	BTG anti-proliferation factor 1	protein-coding
9651	chr10	83190869	83200518	+	4473	NA	intron (NM_001109039, intron 7 of 7)	intron (NM_001109039, intron 7 of 7)	-5839	NM_199081	287642	Rn.124916	NM_199081	ENSRNOG00000004510	Slc35b1	UGTrel1	solute carrier family 35, member B1	protein-coding
6297	chr7	70423734	70430029	+	4469	NA	Intergenic	MTD|LTR|ERVL-MaLR	-19767	NM_001007265	362891	Rn.1579	NM_001007265	ENSRNOG00000025570	Os9	Os-9	OS9, endoplasmic reticulum lectin	protein-coding
7376	chr7	104631208	104638582	+	4466	NA	intron (NM_001126267, intron 1 of 12)	intron (NM_001126267, intron 1 of 12)	6900	NM_001126267	299909	Rn.105890	NM_001126267	ENSRNOG00000061246	Fam49b	RGD1307697	family with sequence similarity 49, member B	protein-coding
Feb-41	chr4	58479149	58484288	+	4466	NA	Intergenic	Intergenic	-137328	NR_031837	100314008		NR_031837	ENSRNOG00000035463	Mir29b1	Mir29b-1|rno-mir-29b-1	microRNA 29b-1	ncRNA
Mar-65	chr18	79397404	79402967	+	4464	NA	intron (NM_001025289, intron 3 of 3)	B4|SINE|B4	-6196	NM_001025291	24547	Rn.63285	NM_017026	ENSRNOG00000016516	Mbp	Mbps	myelin basic protein	protein-coding
Feb-25	chr2	183732284	183738207	+	4462	NA	Intergenic	Intergenic	60723	NM_001108553	361972	Rn.214714	NM_001108553	ENSRNOG00000010866	Tmem154	RGD1563262	transmembrane protein 154	protein-coding
8067	chr19	54094840	54102905	+	4461	NA	Intergenic	Intergenic	64736	NM_001106190	292058	Rn.232068	NM_001106190	ENSRNOG00000017575	Gins2	RGD1311055	GINS complex subunit 2	protein-coding
4959	chr12	38990799	38995756	+	4460	NA	intron (NM_001013982, intron 5 of 5)	intron (NM_001013982, intron 5 of 5)	2293	NM_001013982	304496	Rn.3869	NM_001013982		Orai1	RGD1311873	ORAI calcium release-activated calcium modulator 1	protein-coding
9520	chr5	158060202	158069720	+	4459	NA	intron (NM_001134703, intron 1 of 8)	MIRb|SINE|MIR	-3901	NR_106677	102465145		NR_106677	ENSRNOG00000046923	Mir6215	rno-mir-6215	microRNA 6215	ncRNA
9765	chr1	1410413	1420176	+	4458	NA	intron (NM_001013063, intron 5 of 6)	intron (NM_001013063, intron 5 of 6)	27145	NM_001013063	292461	Rn.108852	NM_001013063		Raet1l	-	retinoic acid early transcript 1L	protein-coding
Feb-27	chr6	109019911	109025936	+	4453	NA	Intergenic	Intergenic	-18325	NM_053595	94203	Rn.6960	NM_053595	ENSRNOG00000005650	Pgf	Plgf	placental growth factor	protein-coding
Feb-13	chr6	96518273	96523284	+	4452	NA	intron (NM_031085, intron 1 of 13)	L2a|LINE|L2	41535	NM_031085	81749	Rn.10398	NM_031085	ENSRNOG00000004873	Prkch	-	protein kinase C, eta	protein-coding
5107	chr17	75650197	75655302	+	4452	NA	intron (NM_001083586, intron 12 of 12)	intron (NM_001083586, intron 12 of 12)	233774	NM_001106120	291309	Rn.56101	NM_001106120	ENSRNOG00000017644	Usp6nl	-	USP6 N-terminal like	protein-coding
Apr-02	chr6	124510697	124516597	+	4450	NA	Intergenic	Intergenic	-79583	NM_001108719	362768	Rn.64438	NM_001108719	ENSRNOG00000027300	Ttc7b	-	tetratricopeptide repeat domain 7B	protein-coding
10382	chr8	116332133	116342513	+	4448	NA	intron (NM_207599, intron 1 of 3)	B1_Mur3|SINE|Alu	811	NM_207599	300993	Rn.229321	NM_207599	ENSRNOG00000016093	Hyal3	-	hyaluronidase 3	protein-coding
7499	chr2	187126784	187134281	+	4447	NA	intron (NM_001134959, intron 1 of 24)	intron (NM_001134959, intron 1 of 24)	3461	NM_001134959	295293	Rn.44763	NM_001134959	ENSRNOG00000014243	Pear1	RGD1305653	platelet endothelial aggregation receptor 1	protein-coding
5383	chr3	171086509	171091890	+	4446	NA	Intergenic	B2_Rat4|SINE|B2	45535	NM_001110165	498560	Rn.145487	NM_001110165	ENSRNOG00000009530	Uchl3	RGD1561196	ubiquitin C-terminal hydrolase L3	protein-coding
Feb-52	chr2	187217629	187223579	+	4446	NA	intron (NM_207605, intron 3 of 6)	B2_Rat4|SINE|B2	1753	NM_207605	310688	Rn.9034	NM_207605	ENSRNOG00000013294	Sh2d2a	-	SH2 domain containing 2A	protein-coding
Feb-88	chr3	114626084	114630870	+	4443	NA	intron (NM_031664, intron 6 of 17)	BGLII_Mur|LTR|ERVK	99678	NM_031031	81660	Rn.17661	NM_031031	ENSRNOG00000000168	Gatm	-	glycine amidinotransferase	protein-coding
Mar-55	chr6	103300670	103307923	+	4443	NA	Intergenic	Intergenic	8778	NM_017172	29344	Rn.6142	NM_017172	ENSRNOG00000058646	Zfp36l1	Berg36|Brf1|ERF1|TIS11b|cMG1	zinc finger protein 36, C3H type-like 1	protein-coding
13313	chr10	16937887	16951198	+	4442	NA	Intergenic	Intergenic	-26100	NM_053769	114856	Rn.98260	NM_053769	ENSRNOG00000003977	Dusp1	3CH134|CL100|MKP-1|Mkp1|Ptpn16	dual specificity phosphatase 1	protein-coding
Mar-22	chr9	98185652	98190572	+	4442	NA	Intergenic	Intergenic	-2717	NM_001014269	367314	Rn.153995	NM_001014269	ENSRNOG00000019892	Lrrfip1	-	LRR binding FLII interacting protein 1	protein-coding
5089	chr7	102717186	102722273	+	4442	NA	Intergenic	Intergenic	133416	NM_012603	24577	Rn.12072	NM_012603		Myc	RNCMYC|c-myc|mMyc	MYC proto-oncogene, bHLH transcription factor	protein-coding
6389	chr3	33532999	33539386	+	4441	NA	Intergenic	Intergenic	-105424	NM_001108581	362132	Rn.23462	NM_001108581	ENSRNOG00000029447	Epc2	-	enhancer of polycomb homolog 2	protein-coding
13228	chr16	17563385	17576611	+	4439	NA	intron (NM_001169127, intron 2 of 8)	PB1D11|SINE|Alu	31143	NM_001169127	306324	Rn.224880	NM_001169127	ENSRNOG00000010813	Tspan14	RGD1305714	tetraspanin 14	protein-coding
9187	chr4	131620755	131629940	+	4439	NA	Intergenic	Intergenic	-27043	NM_001034131	297480	Rn.33321	NM_001034131	ENSRNOG00000009184	Foxp1	-	forkhead box P1	protein-coding
8016	chr13	110793915	110801929	+	4437	NA	Intergenic	Intergenic	66547	NM_001134985	684192	Rn.216597	NM_001134985	ENSRNOG00000046445	Rcor3	-	REST corepressor 3	protein-coding
10110	chr4	78294171	78304279	+	4436	NA	Intergenic	Intergenic	-11154	NM_001008398	493865	Rn.117841	NM_001008398	ENSRNOG00000024569	Gimap9	-	GTPase, IMAP family member 9	protein-coding
Feb-03	chr6	102164471	102170372	+	4434	NA	intron (NM_001109359, intron 1 of 2)	ID4|SINE|ID	28717	NM_001109359	503035	Rn.43946	NM_001109359	ENSRNOG00000010646	Tmem229b	RGD1562622	transmembrane protein 229B	protein-coding
19440	chr6	103101211	103120649	+	4433	NA	Intergenic	Intergenic	202144	NM_017172	29344	Rn.6142	NM_017172	ENSRNOG00000058646	Zfp36l1	Berg36|Brf1|ERF1|TIS11b|cMG1	zinc finger protein 36, C3H type-like 1	protein-coding
Feb-77	chr7	12001909	12007284	+	4432	NA	Intergenic	Intergenic	-2114	NM_001127604	690820	Rn.18431	NM_001127604	ENSRNOG00000033694	Klf16	-	Kruppel-like factor 16	protein-coding
Feb-13	chr12	17327595	17333506	+	4430	NA	intron (NM_001025033, intron 2 of 4)	RMER12C|LTR|ERVK	-19438	NM_133573	171104	Rn.9806	NM_133573	ENSRNOG00000001287	Gper1	GPR41|Gper|Gpr30	G protein-coupled estrogen receptor 1	protein-coding
10206	chr14	45557173	45567377	+	4428	NA	Intergenic	Intergenic	231129	NR_037399	100526626		NR_037399	ENSRNOG00000048183	Mir328b	rno-mir-328b	microRNA 328b	ncRNA
6094	chr10	37696795	37702887	+	4427	NA	Intergenic	RSINE1|SINE|B4	-25074	NM_031353	83529	Rn.54594	NM_031353	ENSRNOG00000006375	Vdac1	-	voltage-dependent anion channel 1	protein-coding
Feb-50	chr11	80247379	80252727	+	4426	NA	Intergenic	Intergenic	-5737	NM_001107084	303836	Rn.20571	NM_001107084	ENSRNOG00000001843	Bcl6	-	BCL6, transcription repressor	protein-coding
8299	chr17	9713331	9721628	+	4423	NA	intron (NM_001112713, intron 2 of 15)	intron (NM_001112713, intron 2 of 15)	4063	NM_001112713	59076	Rn.10633	NM_031657	ENSRNOG00000014615	Grk6	Gprk6	G protein-coupled receptor kinase 6	protein-coding
6257	chr20	23077887	23084142	+	4423	NA	Intergenic	MTC|LTR|ERVL-MaLR	167365	NM_001106386	294375	Rn.1132	NM_001106386	ENSRNOG00000000645	Reep3	RGD1560401	receptor accessory protein 3	protein-coding
14936	chr6	126550896	126565830	+	4422	NA	intron (NM_001191985, intron 1 of 9)	intron (NM_001191985, intron 1 of 9)	23671	NM_001191985	500709	Rn.8858	NM_001191985	ENSRNOG00000008051	Itpk1	-	inositol-tetrakisphosphate 1-kinase	protein-coding
8498	chr13	48750722	48759218	+	4422	NA	intron (NM_001135868, intron 1 of 4)	intron (NM_001135868, intron 1 of 4)	9110	NM_001135868	304785	Rn.9239	NM_001135868	ENSRNOG00000007591	Slc45a3	RGD1309764	solute carrier family 45, member 3	protein-coding
4622	chr12	39663222	39667842	+	4421	NA	intron (NM_001105933, intron 1 of 6)	intron (NM_001105933, intron 1 of 6)	2285	NM_001105933	288669	Rn.4233	NM_001105933	ENSRNOG00000008673	Arpc3	-	actin related protein 2/3 complex, subunit 3	protein-coding
4984	chr1	101146827	101151809	+	4415	NA	intron (NM_001033706, intron 1 of 16)	intron (NM_001033706, intron 1 of 16)	2002	NM_001033706	361571	Rn.44200	NM_001033706	ENSRNOG00000020623	Aldh16a1	-	aldehyde dehydrogenase 16 family, member A1	protein-coding
Feb-77	chr7	121327995	121332970	+	4413	NA	intron (NM_019166, intron 3 of 3)	intron (NM_019166, intron 3 of 3)	19467	NM_019166	29205	Rn.88235	NM_019166	ENSRNOG00000017108	Syngr1	-	synaptogyrin 1	protein-coding
5214	chr2	188536555	188541767	+	4410	NA	intron (NM_001305458, intron 20 of 22)	intron (NM_001305458, intron 20 of 22)	1955	NR_032298	100314119		NR_032298	ENSRNOG00000036423	Mir92b	rno-mir-92b	microRNA 92b	ncRNA
8662	chr10	16869396	16878056	+	4408	NA	Intergenic	Intergenic	-80796	NM_053578	94170	Rn.789	NM_053578	ENSRNOG00000003269	Atp6v0e1	Atp6k|Atp6v0e|Dsr-1A|dsr-1	ATPase H+ transporting V0 subunit e1	protein-coding
10208	chr7	38560481	38570687	+	4405	NA	Intergenic	Intergenic	-176666	NM_024129	29139	Rn.106103	NM_024129	ENSRNOG00000004554	Dcn	-	decorin	protein-coding
7283	chr3	44187880	44195161	+	4405	NA	Intergenic	Intergenic	-13831	NM_001012086	311047	Rn.23425	NM_001012086	ENSRNOG00000004772	Cytip	Pscdbp	cytohesin 1 interacting protein	protein-coding
5946	chr15	46336162	46342106	+	4403	NA	TTS (NM_019238)	TTS (NM_019238)	22393	NM_022597	64529	Rn.100909	NM_022597	ENSRNOG00000010331	Ctsb	-	cathepsin B	protein-coding
10621-2	chr3	66074959	66085578	+	4402	NA	Intergenic	Intergenic	-112709	NM_001107737	311144	Rn.12704	NM_001107737	ENSRNOG00000004861	Itga4	-	integrin subunit alpha 4	protein-coding
Feb-45	chr2	212463298	212468641	+	4398	NA	intron (NM_001191714, intron 15 of 26)	intron (NM_001191714, intron 15 of 26)	218518	NM_001191714	295378	Rn.27881	NM_001191714	ENSRNOG00000020485	Vav3	RGD1565941	vav guanine nucleotide exchange factor 3	protein-coding
5761	chr18	28690528	28696287	+	4395	NA	Intergenic	Intergenic	39754	NM_001007628	291670	Rn.105695	NM_001007628	ENSRNOG00000032878	Cxxc5	-	CXXC finger protein 5	protein-coding
5866	chr10	66867936	66873800	+	4395	NA	exon (NM_001044287, exon 2 of 2)	exon (NM_001044287, exon 2 of 2)	3080	NM_001044287	685433	Rn.203744	NM_001044287	ENSRNOG00000022764	Evi2a	-	ecotropic viral integration site 2A	protein-coding
6552	chr13	110198617	110205167	+	4395	NA	Intergenic	Intergenic	-55679	NM_001191675	289382	Rn.156180	NM_001191675	ENSRNOG00000004263	Ints7	RGD1308014	integrator complex subunit 7	protein-coding
4841	chr20	5939777	5944616	+	4391	NA	intron (NM_031020, intron 1 of 11)	B4A|SINE|B4	8893	NM_031020	81649	Rn.88085	NM_031020	ENSRNOG00000000513	Mapk14	CRK1|CSBP|CSPB1|Csbp1|Csbp2|Exip|Hog|Mxi2|Prkm14|Prkm15|RK|Sapk2A|p38|p38Hog|p38alpha	mitogen activated protein kinase 14	protein-coding
4852	chr10	90236987	90241837	+	4388	NA	Intergenic	Intergenic	8701	NM_001031651	303567	Rn.143886	NM_001031651	ENSRNOG00000020916	Tmub2	RGD1304758	transmembrane and ubiquitin-like domain containing 2	protein-coding
16900-2	chr6	137657553	137674451	+	4388	NA	Intergenic	MTC|LTR|ERVL-MaLR	-1869	NM_001170595	314480	Rn.230017	NM_001170595	ENSRNOG00000013914	Gpr132	G2a	G protein-coupled receptor 132	protein-coding
4972	chr1	82367405	82372375	+	4388	NA	Intergenic	Intergenic	-25545	NM_001033861	81613	Rn.91235	NM_031755	ENSRNOG00000020578	Ceacam1	BGPR|Bgp|CD66a|Ccam1	carcinoembryonic antigen related cell adhesion molecule 1	protein-coding
Feb-28	chr9	95696006	95705932	+	4384	NA	Intergenic	Intergenic	86123	NM_001306054	103693239		NM_001306054		Arl4c	Arl4c-ps1	ADP ribosylation factor like GTPase 4C	protein-coding
Feb-73	chr9	61511328	61517099	+	4382	NA	intron (NM_001191807, intron 1 of 27)	intron (NM_001191807, intron 1 of 27)	15267	NM_001191807	301415	Rn.136174	NM_001191807	ENSRNOG00000021384	Ankrd44	RGD1561893	ankyrin repeat domain 44	protein-coding
Mar-52	chr5	138168705	138174655	+	4381	NA	intron (NM_138827, intron 2 of 9)	intron (NM_138827, intron 2 of 9)	17000	NM_138827	24778	Rn.3205	NM_138827	ENSRNOG00000007284	Slc2a1	GLUTB|GTG1|Glut1|Gtg3|RATGTG1	solute carrier family 2 member 1	protein-coding
4885	chr12	37393775	37398658	+	4377	NA	intron (NM_053775, intron 1 of 19)	B3A|SINE|B2	2017	NM_053775	116455	Rn.204067	NM_053775	ENSRNOG00000052704	Atp6v0a2	Cc1-3|J6b7|Tj6	ATPase H+ transporting V0 subunit a2	protein-coding
Feb-26	chr8	67443578	67450702	+	4375	NA	Intergenic	B1_Mur2|SINE|Alu	-120059	NM_001108156	315744	Rn.64478	NM_001108156	ENSRNOG00000006723	Itga11	-	integrin subunit alpha 11	protein-coding
5821	chr2	240879368	240885187	+	4373	NA	intron (NM_001276711, intron 1 of 24)	intron (NM_001276711, intron 1 of 24)	7776	NM_001276711	81736	Rn.2411	NM_001276711	ENSRNOG00000023258	Nfkb1	EBP-1|NF-kB	nuclear factor kappa B subunit 1	protein-coding
10316	chr18	77298593	77308907	+	4372	NA	intron (NM_001244933, intron 2 of 10)	intron (NM_001244933, intron 2 of 10)	18940	NM_001244933	100361818	Rn.229098	NM_001244933	ENSRNOG00000017146	Nfatc1	-	nuclear factor of activated T-cells 1	protein-coding
8743	chr20	6667163	6675904	+	4371	NA	intron (NM_001034188, intron 2 of 3)	intron (NM_001034188, intron 2 of 3)	-99742	NM_001110056	100126231	Rn.218365	NM_001110056		Mln	-	motilin	protein-coding
6437	chr5	47787719	47794154	+	4371	NA	intron (NM_001135754, intron 4 of 5)	MTC|LTR|ERVL-MaLR	45650	NM_001173508	313126	Rn.154630	NM_001173508	ENSRNOG00000006478	Gja10	Cx-57|Cx57|RGD1309630	gap junction protein, alpha 10	protein-coding
7186	chr8	55301646	55308830	+	4371	NA	Intergenic	Intergenic	25834	NM_001025418	315648	Rn.163017	NM_001025418	ENSRNOG00000010922	Ppp2r1b	-	protein phosphatase 2 scaffold subunit A beta	protein-coding
9065	chr1	101224019	101233082	+	4370	NA	intron (NM_001107512, intron 10 of 11)	ID_B1|SINE|B4	7083	NM_017124	29185	Rn.2357	NM_017124	ENSRNOG00000020699	Cd37	-	CD37 molecule	protein-coding
Feb-14	chr17	13276832	13283944	+	4369	NA	Intergenic	Intergenic	112831	NM_001077640	291005	Rn.16950	NM_001077640	ENSRNOG00000013090	Gadd45g	-	growth arrest and DNA-damage-inducible, gamma	protein-coding
7366	chr5	172982217	172989581	+	4368	NA	promoter-TSS (NM_001109678)	promoter-TSS (NM_001109678)	-392	NM_001109678	100125370	Rn.28371	NM_001109678	ENSRNOG00000016936	Nadk	-	NAD kinase	protein-coding
Feb-66	chr10	67002308	67008672	+	4368	NA	intron (NM_001107023, intron 3 of 14)	intron (NM_001107023, intron 3 of 14)	-60406	NR_031909	100314244		NR_031909		Mir193	Mir193a|rno-mir-193|rno-mir-193a	microRNA 193	ncRNA
6938	chr1	78961748	78968684	+	4368	NA	intron (NM_031729, intron 1 of 12)	intron (NM_031729, intron 1 of 12)	3054	NM_031729	65179	Rn.6107	NM_031729	ENSRNOG00000016907	Ppp5c	-	protein phosphatase 5, catalytic subunit	protein-coding
5783	chr13	102343112	102348893	+	4367	NA	Intergenic	Intergenic	297374	NM_001077674	364069	Rn.35243	NM_001077674	ENSRNOG00000002309	Hlx	Hlx1	H2.0-like homeobox	protein-coding
4657	chr4	131631492	131636147	+	4367	NA	Intergenic	Intergenic	-35515	NM_001034131	297480	Rn.33321	NM_001034131	ENSRNOG00000009184	Foxp1	-	forkhead box P1	protein-coding
4960	chr16	71226409	71231367	+	4365	NA	intron (NM_001106090, intron 1 of 22)	intron (NM_001106090, intron 1 of 22)	8230	NM_001106090	290831	Rn.163332	NM_001106090	ENSRNOG00000015621	Nsd3	Whsc1l1	nuclear receptor binding SET domain protein 3	protein-coding
12724	chr14	83333715	83346437	+	4365	NA	Intergenic	Intergenic	64857	NM_001191682	305467	Rn.225909	NM_001191682	ENSRNOG00000018412	Sfi1	RGD1560636	SFI1 centrin binding protein	protein-coding
7231	chr14	84441319	84448548	+	4363	NA	exon (NM_001015022, exon 9 of 9)	exon (NM_001015022, exon 9 of 9)	-2988	NM_001025128	360969	Rn.155378	NM_001025128	ENSRNOG00000006740	Castor1	Gatsl3|RGD1304774	cytosolic arginine sensor for mTORC1 subunit 1	protein-coding
6018	chr6	135467394	135473410	+	4363	NA	Intergenic	Intergenic	-5137	NM_001305463	102554884	Rn.32217	NM_001305463	ENSRNOG00000008067	Rcor1	RGD1305743	REST corepressor 1	protein-coding
6393	chr2	53903974	53910365	+	4363	NA	intron (NM_001127580, intron 7 of 16)	intron (NM_001127580, intron 7 of 16)	47431	NM_001127580	690163	Rn.98472	NM_001127580	ENSRNOG00000043094	Oxct1	SCOT	3-oxoacid CoA transferase 1	protein-coding
8947	chr6	126507312	126516257	+	4362	NA	intron (NM_001191985, intron 2 of 9)	intron (NM_001191985, intron 2 of 9)	70250	NM_001191985	500709	Rn.8858	NM_001191985	ENSRNOG00000008051	Itpk1	-	inositol-tetrakisphosphate 1-kinase	protein-coding
11464	chr20	46801630	46813092	+	4361	NA	Intergenic	URR1B|DNA|hAT-Charlie	99999	NM_001047940	499469	Rn.116758	NM_001047940		LOC499469	-	Ab2-018	protein-coding
5046	chr6	137387578	137392622	+	4359	NA	intron (NM_001008377, intron 3 of 4)	intron (NM_001008377, intron 3 of 4)	3406	NM_001008377	362793	Rn.12746	NM_001008377	ENSRNOG00000013690	Clba1	RGD1307315	clathrin binding box of aftiphilin containing 1	protein-coding
Mar-90	chr7	120152736	120159724	+	4355	NA	TTS (NM_019904)	TTS (NM_019904)	3046	NM_019904	56646	Rn.57	NM_019904	ENSRNOG00000009884	Lgals1	-	galectin 1	protein-coding
Feb-08	chr5	59058737	59065443	+	4351	NA	intron (NM_001039025, intron 1 of 56)	intron (NM_001039025, intron 1 of 56)	-1468	NM_001013092	298400	Rn.234546	NM_001013092	ENSRNOG00000016452	Creb3	-	cAMP responsive element binding protein 3	protein-coding
Feb-24	chr5	154315095	154322617	+	4350	NA	intron (NM_031342, intron 1 of 9)	intron (NM_031342, intron 1 of 9)	773	NM_031342	83510	Rn.8586	NM_031342	ENSRNOG00000010067	Lypla2	-	lysophospholipase 2	protein-coding
11774-2	chr8	45336112	45347884	+	4349	NA	intron (NM_001191792, intron 1 of 13)	intron (NM_001191792, intron 1 of 13)	33136	NM_001191792	315579	Rn.11924	NM_001191792	ENSRNOG00000008187	Ubash3b	RGD1310357|Sts-1|Sts1	ubiquitin associated and SH3 domain containing, B	protein-coding
17489	chr15	41032277	41049764	+	4347	NA	intron (NM_001191686, intron 4 of 12)	ID4_|SINE|ID	-33308	NM_001191891	364395	Rn.231434	NM_001191891	ENSRNOG00000013793	C1qtnf9	Adif1|RGD1560876	C1q and TNF related 9	protein-coding
4951	chr1	89324233	89329182	+	4345	NA	intron (NM_001107503, intron 2 of 14)	PB1D7|SINE|Alu	2711	NM_001107503	308501	Rn.25921	NM_001107503	ENSRNOG00000024000	Cd22	-	CD22 molecule	protein-coding
5034	chr9	119548525	119553557	+	4343	NA	intron (NM_001108236, intron 1 of 19)	L1MD1|LINE|L1	33940	NM_001108236	316737	Rn.136026	NM_001108236	ENSRNOG00000014876	Lpin2	-	lipin 2	protein-coding
7219	chr19	55575085	55582302	+	4342	NA	Intergenic	Intergenic	-68233	NM_001108453	361431	Rn.128745	NM_001108453	ENSRNOG00000014723	Cbfa2t3	-	CBFA2/RUNX1 translocation partner 3	protein-coding
11606	chr10	105392963	105404567	+	4341	NA	Intergenic	Intergenic	53463	NM_022545	64390	Rn.2290	NM_022545	ENSRNOG00000010083	Prpsap1	-	phosphoribosyl pyrophosphate synthetase-associated protein 1	protein-coding
Feb-24	chr16	48596052	48602074	+	4339	NA	intron (NM_001047086, intron 6 of 8)	intron (NM_001047086, intron 6 of 8)	93413	NM_001047086	290749	Rn.107887	NM_001047086	ENSRNOG00000009824	Irf2	-	interferon regulatory factor 2	protein-coding
10541	chr9	93272430	93282969	+	4338	NA	intron (NM_001109663, intron 22 of 25)	intron (NM_001109663, intron 22 of 25)	-48584	NM_001012134	316583	Rn.39638	NM_001012134	ENSRNOG00000018267	B3gnt7	-	UDP-GlcNAc:betaGal beta-1,3-N-acetylglucosaminyltransferase 7	protein-coding
7127	chr11	37913391	37920516	+	4334	NA	promoter-TSS (NM_001271059)	promoter-TSS (NM_001271059)	-263	NM_001271059	24575	Rn.10373	NM_173096	ENSRNOG00000001959	Mx1	IFI78	myxovirus (influenza virus) resistance 1	protein-coding
4962	chr4	129570373	129575333	+	4331	NA	Intergenic	Intergenic	-1510	NM_023972	66028	Rn.64512	NM_023972	ENSRNOG00000006818	Arl6ip5	Gtrap3-18	ADP-ribosylation factor like GTPase 6 interacting protein 5	protein-coding
4736	chr10	107188821	107193555	+	4329	NA	Intergenic	Intergenic	90047	NM_053910	116691	Rn.10672	NM_053910	ENSRNOG00000043381	Cyth1	Pscd1|Sec7	cytohesin 1	protein-coding
6001	chr18	81145523	81151522	+	4329	NA	Intergenic	Intergenic	208647	NM_001106129	291403	Rn.12321	NM_001106129	ENSRNOG00000016239	Zadh2	-	zinc binding alcohol dehydrogenase, domain containing 2	protein-coding
6538	chr1	221210251	221216787	+	4329	NA	3' UTR (NM_001008348, exon 11 of 11)	3' UTR (NM_001008348, exon 11 of 11)	20404	NM_001008348	309172	Rn.1260	NM_001008348	ENSRNOG00000020881	Frmd8	RGD1310323	FERM domain containing 8	protein-coding
Mar-50	chr3	12200193	12205041	+	4327	NA	Intergenic	Intergenic	-60205	NM_133569	171100	Rn.162660	NM_133569	ENSRNOG00000016678	Angptl2	-	angiopoietin-like 2	protein-coding
9311	chr10	76339906	76349215	+	4326	NA	intron (NM_001009536, intron 1 of 8)	intron (NM_001009536, intron 1 of 8)	713	NM_001009536	494338	Rn.34382	NM_001009536	ENSRNOG00000002341	Trim25	Efp|Znf147	tripartite motif-containing 25	protein-coding
5958	chr9	86469886	86475842	+	4325	NA	Intergenic	Intergenic	-369706	NM_001106923	301555	Rn.101949	NM_001106923	ENSRNOG00000015633	Cul3	-	cullin 3	protein-coding
5146	chr2	141530823	141535967	+	4324	NA	Intergenic	Intergenic	82161	NM_001191846	84482	Rn.116108	NM_001191846	ENSRNOG00000013397	Foxo1	Fkhr|Foxo1a	forkhead box O1	protein-coding
7322	chr12	15997976	16005296	+	4323	NA	Intergenic	URR1A|DNA|hAT-Charlie	-4697	NM_001047092	304317	Rn.163196	NM_001047092	ENSRNOG00000024264	Amz1	RGD1311314	archaelysin family metallopeptidase 1	protein-coding
10717	chr5	151212128	151222843	+	4321	NA	intron (NM_001134956, intron 1 of 5)	(GAGAGACAGA)n|Simple_repeat|Simple_repeat	6143	NM_001134956	362617	Rn.112088	NM_001134956	ENSRNOG00000042855	Ahdc1	RGD1310031	AT hook, DNA binding motif, containing 1	protein-coding
7643	chr5	120078770	120086411	+	4319	NA	intron (NM_053466, intron 1 of 24)	intron (NM_053466, intron 1 of 24)	1314	NM_053466	84598	Rn.90191	NM_053466	ENSRNOG00000011157	Jak1	-	Janus kinase 1	protein-coding
Mar-41	chr16	31309588	31315127	+	4318	NA	Intergenic	(TG)n|Simple_repeat|Simple_repeat	660150	NM_182672	359725	Rn.3599	NM_182672	ENSRNOG00000024411	Cbr4	-	carbonyl reductase 4	protein-coding
7257	chr5	157724611	157731866	+	4317	NA	intron (NM_001005903, intron 4 of 8)	intron (NM_001005903, intron 4 of 8)	28660	NM_001108689	362642	Rn.13318	NM_001108689	ENSRNOG00000017706	Pqlc2	-	PQ loop repeat containing 2	protein-coding
Feb-76	chr6	76234461	76239335	+	4316	NA	Intergenic	Intergenic	33559	NM_001105720	25493	Rn.12550	NM_001105720	ENSRNOG00000007390	Nfkbia	RL/IF-1	NFKB inhibitor alpha	protein-coding
Mar-82	chr4	57620779	57625859	+	4315	NA	intron (NM_001172127, intron 1 of 6)	intron (NM_001172127, intron 1 of 6)	1828	NM_001172127	296956	Rn.21816	NM_001172127	ENSRNOG00000048205	Ube2h	-	ubiquitin-conjugating enzyme E2H	protein-coding
17196	chr1	89424919	89442113	+	4313	NA	Intergenic	Intergenic	-34475	NM_032616	64355	Rn.48696	NM_032616	ENSRNOG00000021053	Lsr	Lisch7	lipolysis stimulated lipoprotein receptor	protein-coding
Feb-85	chr14	15055144	15059927	+	4313	NA	Intergenic	Intergenic	-1852	NM_001108355	360917	Rn.16306	NM_001108355	ENSRNOG00000002075	Cnot6l	-	CCR4-NOT transcription complex, subunit 6-like	protein-coding
7270	chr7	12303942	12311210	+	4311	NA	intron (NM_001025742, intron 1 of 11)	intron (NM_001025742, intron 1 of 11)	3573	NM_001025742	362836	Rn.16769	NM_001025742	ENSRNOG00000031387	Dazap1	-	DAZ associated protein 1	protein-coding
13243-2	chr3	92749042	92762283	+	4308	NA	intron (NM_012924, intron 1 of 19)	intron (NM_012924, intron 1 of 19)	27996	NM_012924	25406	Rn.1120	NM_012924	ENSRNOG00000006094	Cd44	CD44A|METAA|RHAMM	CD44 molecule (Indian blood group)	protein-coding
9365	chr10	83169435	83178798	+	4307	NA	intron (NM_001109039, intron 1 of 7)	intron (NM_001109039, intron 1 of 7)	19316	NM_001109039	497983	Rn.93919	NM_001109039	ENSRNOG00000004417	Fam117a	RGD1561062	family with sequence similarity 117, member A	protein-coding
11533	chr7	34009779	34021310	+	4303	NA	intron (NM_001108082, intron 1 of 16)	intron (NM_001108082, intron 1 of 16)	14038	NM_001108082	314743	Rn.17706	NM_001108082	ENSRNOG00000004148	Cdk17	Pctaire2|Pctk2	cyclin-dependent kinase 17	protein-coding
5435	chr4	100615636	100621069	+	4303	NA	intron (NM_001107865, intron 3 of 11)	intron (NM_001107865, intron 3 of 11)	41790	NM_001107865	312451	Rn.33103	NM_001107865	ENSRNOG00000014753	Tcf7l1	Tcf3	transcription factor 7 like 1	protein-coding
6212	chr1	101118936	101125146	+	4303	NA	exon (NM_173340, exon 3 of 8)	exon (NM_173340, exon 3 of 8)	1360	NM_173340	317646	Rn.92211	NM_173340	ENSRNOG00000062298	Rpl13a	-	ribosomal protein L13A	protein-coding
6810	chr8	52735796	52742604	+	4302	NA	Intergenic	Lx9|LINE|L1	-13811	NM_001134635	500992	Rn.214536	NM_001134635	ENSRNOG00000027730	Nxpe1	RGD1566243	neurexophilin and PC-esterase domain family, member 1	protein-coding
Mar-30	chr6	128674618	128679546	+	4302	NA	intron (NM_001106762, intron 4 of 23)	ID_Rn1|SINE|ID	38979	NM_001106762	299356	Rn.199826	NM_001106762	ENSRNOG00000005287	Syne3	RGD1304563	spectrin repeat containing, nuclear envelope family member 3	protein-coding
4551	chr7	12669301	12673850	+	4300	NA	intron (NM_022516, intron 2 of 12)	intron (NM_022516, intron 2 of 12)	2148	NM_001271057	29497	Rn.64440	NM_022516	ENSRNOG00000010448	Ptbp1	PTB1|Ptb|Pybp|Pybp1|Pybp2	polypyrimidine tract binding protein 1	protein-coding
Feb-98	chr5	5508948	5515844	+	4294	NA	Intergenic	Intergenic	63303	NR_106678	102465146		NR_106678	ENSRNOG00000048754	Mir378b	rno-mir-378b	microRNA 378b	ncRNA
7066	chr1	198220969	198228033	+	4294	NA	intron (NM_134359, intron 1 of 7)	intron (NM_134359, intron 1 of 7)	1079	NM_134359	171366	Rn.9173	NM_134359	ENSRNOG00000019813	Ppp4c	Ppx	protein phosphatase 4, catalytic subunit	protein-coding
Mar-53	chr6	24280435	24286086	+	4294	NA	Intergenic	Intergenic	123249	NM_001129880	683626	Rn.228773	NM_001129880	ENSRNOG00000039902	Lbh	-	LBH regulator of WNT signaling pathway	protein-coding
Feb-72	chr20	22821589	22826459	+	4293	NA	intron (NM_001191719, intron 2 of 25)	intron (NM_001191719, intron 2 of 25)	58648	NM_001191719	171120	Rn.99017	NM_001191719	ENSRNOG00000000648	Jmjd1c	Pr2	jumonji domain containing 1C	protein-coding
5728	chr19	11106845	11112571	+	4290	NA	intron (NM_019345, intron 24 of 27)	intron (NM_019345, intron 24 of 27)	34933	NM_019345	54300	Rn.10467	NM_019345	ENSRNOG00000057072	Slc12a3	NCC|TSC	solute carrier family 12 member 3	protein-coding
9193	chr5	139889175	139898366	+	4290	NA	intron (NM_001100669, intron 5 of 9)	G-rich|Low_complexity|Low_complexity	37596	NM_001100669	298500	Rn.203765	NM_001100669	ENSRNOG00000011421	Smap2	RGD1308418|Smap1l	small ArfGAP2	protein-coding
7617	chr16	79708857	79716472	+	4288	NA	Intergenic	Intergenic	-11672	NM_001107326	306617	Rn.148389	NM_001107326	ENSRNOG00000012333	Kbtbd11	RGD1563576	kelch repeat and BTB domain containing 11	protein-coding
12280	chr2	218654427	218666705	+	4286	NA	Intergenic	Intergenic	-1805	NM_017301	29733	Rn.109455	NM_017301	ENSRNOG00000013683	S1pr1	Edg1	sphingosine-1-phosphate receptor 1	protein-coding
12155	chr6	103327799	103339952	+	4285	NA	Intergenic	Intergenic	-20801	NM_017172	29344	Rn.6142	NM_017172	ENSRNOG00000058646	Zfp36l1	Berg36|Brf1|ERF1|TIS11b|cMG1	zinc finger protein 36, C3H type-like 1	protein-coding
14380	chr4	131735530	131749908	+	4280	NA	Intergenic	Intergenic	-144415	NM_001034131	297480	Rn.33321	NM_001034131	ENSRNOG00000009184	Foxp1	-	forkhead box P1	protein-coding
7541	chr4	118385559	118393098	+	4278	NA	Intergenic	RMER10B|LTR|ERVL	82822	NM_001100749	362391	Rn.19241	NM_001100749	ENSRNOG00000017720	Mxd1	Mad-1	max dimerization protein 1	protein-coding
15314	chr20	29947386	29962698	+	4276	NA	intron (NM_053644, intron 26 of 65)	intron (NM_053644, intron 26 of 65)	57448	NM_001044300	690899	Rn.19946	NM_001044300	ENSRNOG00000000569	Vsir	-	V-set immunoregulatory receptor	protein-coding
18454	chr11	70307139	70325591	+	4276	NA	Intergenic	Intergenic	-144201	NM_147139	257645	Rn.16988	NM_147139		Itgb5	RGD1563276	integrin subunit beta 5	protein-coding
7488	chr6	123568302	123575788	+	4274	NA	intron (NM_001108047, intron 1 of 6)	intron (NM_001108047, intron 1 of 6)	5650	NM_001108047	314374	Rn.105640	NM_001108047	ENSRNOG00000004709	Foxn3	Ches1	forkhead box N3	protein-coding
13674	chr8	33906514	33920186	+	4273	NA	Intergenic	Intergenic	96964	NM_012555	24356	Rn.88756	NM_012555	ENSRNOG00000008941	Ets1	Ets-1|Etsoncb|Tpl1	ETS proto-oncogene 1, transcription factor	protein-coding
19630	chr20	21330426	21350054	+	4272	NA	intron (NM_001134576, intron 3 of 7)	RLTR33|LTR|ERVK	23414	NM_001134576	361834	Rn.137452	NM_001134576	ENSRNOG00000000634	Cabcoco1	RGD1306739	ciliary associated calcium binding coiled-coil 1	protein-coding
7272	chr2	141788570	141795840	+	4269	NA	Intergenic	Intergenic	340971	NM_001191846	84482	Rn.116108	NM_001191846	ENSRNOG00000013397	Foxo1	Fkhr|Foxo1a	forkhead box O1	protein-coding
Mar-67	chr9	59981899	59989464	+	4266	NA	Intergenic	Intergenic	-35853	NM_001108796	363229		NM_001108796	ENSRNOG00000011677	Slc39a10	-	solute carrier family 39 member 10	protein-coding
7406	chr20	5706884	5714288	+	4264	NA	exon (NM_013138, exon 59 of 60)	exon (NM_013138, exon 59 of 60)	13316	NM_001108528	361805	Rn.138021	NM_001108528	ENSRNOG00000025909	Uqcc2	M19|Mnf1|RGD1306917	ubiquinol-cytochrome c reductase complex assembly factor 2	protein-coding
Feb-37	chr7	119156136	119161771	+	4255	NA	promoter-TSS (NM_053331)	promoter-TSS (NM_053331)	-780	NM_053331	79462	Rn.55043	NM_053331	ENSRNOG00000005614	Txn2	-	thioredoxin 2	protein-coding
14433	chr13	69058928	69073359	+	4253	NA	intron (NM_022242, intron 5 of 13)	intron (NM_022242, intron 5 of 13)	-69386	NM_001191671	289085	Rn.3844	NM_001191671	ENSRNOG00000028358	Edem3	RGD1561496	ER degradation enhancing alpha-mannosidase like protein 3	protein-coding
7229	chr10	88863951	88871178	+	4252	NA	intron (NM_001105841, intron 1 of 1)	intron (NM_001105841, intron 1 of 1)	6931	NM_001105841	287710	Rn.219686	NM_001105841	ENSRNOG00000019778	Cavin1	-	caveolae associated protein 1	protein-coding
4738	chr17	70637999	70642735	+	4252	NA	Intergenic	Intergenic	-43767	NM_057135	117276	Rn.10791	NM_057135	ENSRNOG00000018911	Pfkfb3	-	6-phosphofructo-2-kinase/fructose-2,6-biphosphatase 3	protein-coding
4724	chr3	9857256	9861978	+	4251	NA	Intergenic	Intergenic	37031	NM_001107827	311856	Rn.27074	NM_001107827	ENSRNOG00000007710	Usp20	-	ubiquitin specific peptidase 20	protein-coding
5841	chr2	165571602	165577441	+	4250	NA	intron (NM_001013911, intron 5 of 19)	intron (NM_001013911, intron 5 of 19)	26227	NM_001013911	295106	Rn.6742	NM_001013911	ENSRNOG00000009808	Ift80	RGD1312006|Wdr56	intraflagellar transport 80	protein-coding
5267	chr7	108061162	108066427	+	4249	NA	Intergenic	Intergenic	-158366	NM_001013219	362924	Rn.8110	NM_001013219	ENSRNOG00000008209	St3gal1	Siat4a	ST3 beta-galactoside alpha-2,3-sialyltransferase 1	protein-coding
9473	chr1	142448843	142458314	+	4249	NA	Intergenic	Intergenic	162095	NM_001108489	361598	Rn.106939	NM_001108489	ENSRNOG00000012002	Iqgap1	-	IQ motif containing GTPase activating protein 1	protein-coding
5527	chr1	16731992	16737517	+	4247	NA	Intergenic	MTEa|LTR|ERVL-MaLR	-84416	NM_001011934	293408	Rn.98198	NM_001011934	ENSRNOG00000014531	Hbs1l	-	HBS1-like translational GTPase	protein-coding
9906	chr1	165505211	165515115	+	4247	NA	exon (NM_019354, exon 4 of 8)	exon (NM_019354, exon 4 of 8)	3788	NM_019354	54315	Rn.13333	NM_019354	ENSRNOG00000017854	Ucp2	-	uncoupling protein 2	protein-coding
6918	chr5	160476471	160483387	+	4246	NA	Intergenic	Intergenic	-56118	NM_001031648	298609	Rn.92713	NM_001031648	ENSRNOG00000013783	Efhd2	-	EF-hand domain family, member D2	protein-coding
7467	chr12	37966462	37973927	+	4246	NA	Intergenic	B4A|SINE|B4	-14596	NM_001105928	288659	Rn.144032	NM_001105928	ENSRNOG00000001086	Vps37b	RGD1304576	VPS37B subunit of ESCRT-I	protein-coding
6549	chr2	196400671	196407218	+	4243	NA	intron (NM_001039044, intron 1 of 4)	intron (NM_001039044, intron 1 of 4)	1107	NM_001039044	499672	Rn.111901	NM_001039044	ENSRNOG00000060538	Cdc42se1	-	CDC42 small effector 1	protein-coding
6615	chr4	157995011	158001624	+	4239	NA	intron (NM_053018, intron 1 of 7)	intron (NM_053018, intron 1 of 7)	11774	NM_053018	24936	Rn.2091	NM_053018	ENSRNOG00000019556	Cd9	-	CD9 molecule	protein-coding
6500	chr19	53937519	53944017	+	4237	NA	Intergenic	Intergenic	216946	NM_001107436	307907	Rn.199301	NM_001107436	ENSRNOG00000017431	RGD1304884	Kiaa0513	similar to RIKEN cDNA 6430548M08	protein-coding
4766	chr15	39678965	39683729	+	4235	NA	Intergenic	Lx8|LINE|L1	58775	NM_001108380	361050	Rn.229110	NM_001108380	ENSRNOG00000021712	Rcbtb1	-	RCC1 and BTB domain containing protein 1	protein-coding
Feb-93	chr6	10745545	10754636	+	4234	NA	Intergenic	A-rich|Low_complexity|Low_complexity	75719	NM_001109274	500616	Rn.47568	NM_001109274	ENSRNOG00000028504	Socs5	RGD1564914	suppressor of cytokine signaling 5	protein-coding
7851	chr6	41029946	41037795	+	4230	NA	intron (NM_001108015, intron 2 of 2)	intron (NM_001108015, intron 2 of 2)	5567	NM_001108015	313974	Rn.162852	NM_001108015	ENSRNOG00000004110	Trib2	RGD1564451	tribbles pseudokinase 2	protein-coding
Feb-25	chr10	110226623	110231846	+	4227	NA	TTS (NM_001107074)	TTS (NM_001107074)	3578	NM_001107074	303747	Rn.8175	NM_001107074	ENSRNOG00000036674	Cd7	-	Cd7 molecule	protein-coding
5620	chr20	10649406	10655024	+	4223	NA	Intergenic	Intergenic	28064	NM_021693	59329	Rn.42905	NM_021693	ENSRNOG00000001189	Sik1	Sik|Snf1lk	salt-inducible kinase 1	protein-coding
Feb-18	chr6	124983678	124988394	+	4223	NA	Intergenic	Intergenic	-82087	NM_001108049	314386	Rn.16653	NM_001108049	ENSRNOG00000046309	Gpr68	-	G protein-coupled receptor 68	protein-coding
6740	chr20	21365846	21372584	+	4217	NA	intron (NM_001134576, intron 5 of 7)	Lx|LINE|L1	52389	NM_001134576	361834	Rn.137452	NM_001134576	ENSRNOG00000000634	Cabcoco1	RGD1306739	ciliary associated calcium binding coiled-coil 1	protein-coding
12009	chr4	162932967	162944974	+	4213	NA	intron (NM_001048075, intron 1 of 4)	B3|SINE|B2	4775	NM_001048075	362447	Rn.202840	NM_001048075	ENSRNOG00000059538	Clec2g	CLEC2D11|Clr-b|Clr11|Clrb|RGD1563148	C-type lectin domain family 2, member G	protein-coding
Mar-97	chr12	41472682	41477477	+	4212	NA	intron (NM_001191548, intron 11 of 19)	intron (NM_001191548, intron 11 of 19)	9803	NM_001191548	360815	Rn.41869	NM_001191548	ENSRNOG00000001377	Ddx54	RGD1562539	DEAD-box helicase 54	protein-coding
4749	chr3	167000205	167004952	+	4212	NA	Intergenic	Intergenic	-8638	NM_001107813	311764	Rn.214135	NM_001107813	ENSRNOG00000021787	Zfp217	Znf217	zinc finger protein 217	protein-coding
7691	chr1	226789086	226796775	+	4211	NA	Intergenic	B1_Mur4|SINE|Alu	-1069	NM_019295	54236	Rn.11337	NM_019295	ENSRNOG00000020872	Cd5	-	Cd5 molecule	protein-coding
Feb-91	chr6	131004947	131012636	+	4208	NA	Intergenic	Intergenic	917481	NM_001277288	314423	Rn.162897	NM_001108057	ENSRNOG00000005776	Bcl11b	Ctip2	BAF chromatin remodeling complex subunit BCL11B	protein-coding
5704	chr3	6288320	6294022	+	4204	NA	intron (NM_012805, intron 7 of 9)	intron (NM_012805, intron 7 of 9)	79355	NM_012805	25271	Rn.108206	NM_012805	ENSRNOG00000009446	Rxra	-	retinoid X receptor alpha	protein-coding
5486	chr12	46712660	46718144	+	4200	NA	intron (NM_001013046, intron 1 of 5)	intron (NM_001013046, intron 1 of 5)	2953	NM_001013046	288700	Rn.18008	NM_001013046	ENSRNOG00000022014	Rab35	-	RAB35, member RAS oncogene family	protein-coding
Feb-24	chr10	94455219	94460941	+	4195	NA	intron (NM_031983, intron 1 of 12)	intron (NM_031983, intron 1 of 12)	2652	NM_031983	83833	Rn.3053	NM_031983	ENSRNOG00000010557	Smarcd2	BAF60b	SWI/SNF related, matrix associated, actin dependent regulator of chromatin, subfamily d, member 2	protein-coding
10868	chr20	11315716	11326582	+	4194	NA	Intergenic	Intergenic	37941	NM_001003964	309680	Rn.129905	NM_001003964	ENSRNOG00000001212	Dnmt3l	-	DNA methyltransferase 3 like	protein-coding
Mar-52	chr8	117077495	117082245	+	4194	NA	3' UTR (NM_001014005, exon 3 of 3)	3' UTR (NM_001014005, exon 3 of 3)	2292	NM_001014005	306587	Rn.2916	NM_001014005	ENSRNOG00000048237	Tcta	-	T-cell leukemia translocation altered	protein-coding
4876	chr3	167897246	167902120	+	4194	NA	Intergenic	Intergenic	133774	NM_145670	246755	Rn.154429	NM_145670	ENSRNOG00000012906	Bcas1	Band83|Pmes-2	breast carcinoma amplified sequence 1	protein-coding
5571	chr6	105965006	105970575	+	4188	NA	Intergenic	ORR1A3|LTR|ERVL-MaLR	-84422	NM_139330	246212	Rn.10835	NM_139330	ENSRNOG00000007646	Sipa1l1	SPAL|Spa-1|Spa1|Spar	signal-induced proliferation-associated 1 like 1	protein-coding
10319-3	chr6	110710186	110720503	+	4188	NA	intron (NM_001037783, intron 1 of 14)	intron (NM_001037783, intron 1 of 14)	33793	NM_001037783	314328	Rn.110654	NM_001037783		Lrrc74a	Lrrc74	leucine rich repeat containing 74A	protein-coding
6757	chr20	21776752	21783507	+	4184	NA	intron (NM_001107624, intron 3 of 14)	intron (NM_001107624, intron 3 of 14)	-90474	NM_001107623	309724	Rn.50686	NM_001107623	ENSRNOG00000027859	Tmem26	-	transmembrane protein 26	protein-coding
Feb-67	chr7	108066437	108074002	+	4184	NA	Intergenic	Intergenic	-164791	NM_001013219	362924	Rn.8110	NM_001013219	ENSRNOG00000008209	St3gal1	Siat4a	ST3 beta-galactoside alpha-2,3-sialyltransferase 1	protein-coding
5375	chr14	76986152	76991525	+	4183	NA	Intergenic	Intergenic	-1176	NM_001014135	360950	Rn.3168	NM_001014135	ENSRNOG00000028498	Wdr1	-	WD repeat domain 1	protein-coding
Feb-31	chr4	153461843	153467372	+	4183	NA	intron (NM_022684, intron 1 of 5)	intron (NM_022684, intron 1 of 5)	640	NM_022684	64625	Rn.31142	NM_022684	ENSRNOG00000012439	Bid	-	BH3 interacting domain death agonist	protein-coding
Feb-55	chr7	123868582	123877735	+	4182	NA	Intergenic	Intergenic	-90223	NM_001130579	500911	Rn.208269	NM_001130579	ENSRNOG00000022932	Serhl2	RGD1563386	serine hydrolase-like 2	protein-coding
5792	chr3	114283469	114289259	+	4182	NA	3' UTR (NM_153739, exon 33 of 33)	3' UTR (NM_153739, exon 33 of 33)	32717	NM_153739	266807	Rn.162682	NM_153739	ENSRNOG00000033348	Duox1	-	dual oxidase 1	protein-coding
7420	chr13	26625308	26632726	+	4178	NA	intron (NM_016993, intron 1 of 1)	(AAAAC)n|Simple_repeat|Simple_repeat	140357	NM_016993	24224	Rn.9996	NM_016993	ENSRNOG00000002791	Bcl2	Bcl-2	BCL2, apoptosis regulator	protein-coding
Mar-24	chr4	10436953	10444175	+	4176	NA	intron (NM_001107845, intron 19 of 25)	intron (NM_001107845, intron 19 of 25)	77268	NM_001107845	311984	Rn.17968	NM_001107845	ENSRNOG00000028801	Gsap	Pion	gamma-secretase activating protein	protein-coding
7803	chr9	66409377	66417178	+	4175	NA	Intergenic	Intergenic	70337	NM_001009672	301442	Rn.1221	NM_001009672	ENSRNOG00000016133	Sumo1	-	small ubiquitin-like modifier 1	protein-coding
Feb-67	chr3	11687831	11692796	+	4173	NA	intron (NM_001010968, intron 2 of 20)	intron (NM_001010968, intron 2 of 20)	10783	NM_001010968	497010	Rn.187025	NM_001010968	ENSRNOG00000050190	Eng	-	endoglin	protein-coding
Feb-29	chr10	18872309	18877536	+	4172	NA	intron (NM_001261387, intron 1 of 8)	intron (NM_001261387, intron 1 of 8)	-37016	NM_019273	29747	Rn.10820	NM_019273	ENSRNOG00000005465	Kcnmb1	BKbeta|BKbeta1|k(VCA)beta-1|slo-beta|slo-beta-1	potassium calcium-activated channel subfamily M regulatory beta subunit 1	protein-coding
7145	chr4	162972604	162979747	+	4172	NA	Intergenic	Intergenic	41980	NM_001048075	362447	Rn.202840	NM_001048075	ENSRNOG00000059538	Clec2g	CLEC2D11|Clr-b|Clr11|Clrb|RGD1563148	C-type lectin domain family 2, member G	protein-coding
4942	chr1	259339860	259344800	+	4168	NA	intron (NM_017365, intron 1 of 6)	B4A|SINE|B4	14676	NM_017365	54133	Rn.11170	NM_017365	ENSRNOG00000016166	Pdlim1	CLP36	PDZ and LIM domain 1	protein-coding
9181	chr7	109078520	109087699	+	4165	NA	intron (NM_001134957, intron 11 of 15)	intron (NM_001134957, intron 11 of 15)	122260	NM_001134957	362925	Rn.33031	NM_001134957	ENSRNOG00000025140	Zfat	Zfat1|Zfp406	zinc finger and AT hook domain containing	protein-coding
5601	chr18	44709555	44715154	+	4164	NA	Intergenic	URR1A|DNA|hAT-Charlie	-24800	NM_001107387	307428	Rn.116157	NM_001107387	ENSRNOG00000026136	Tnfaip8	-	TNF alpha induced protein 8	protein-coding
5410	chr17	85693337	85698745	+	4162	NA	intron (NM_053926, intron 1 of 8)	intron (NM_053926, intron 1 of 8)	52802	NM_053926	116723	Rn.24177	NM_053926		Pip4k2a	Pip5k2a	phosphatidylinositol-5-phosphate 4-kinase type 2 alpha	protein-coding
Feb-68	chr6	26046934	26052300	+	4162	NA	intron (NM_199270, intron 1 of 11)	intron (NM_199270, intron 1 of 11)	1612	NM_199270	362704	Rn.224501	NM_199270	ENSRNOG00000004364	Babam2	-	BRISC and BRCA1 A complex member 2	protein-coding
5543	chr7	120632618	120638159	+	4162	NA	intron (NM_001173370, intron 1 of 8)	intron (NM_001173370, intron 1 of 8)	1204	NM_001173370	362959	Rn.23598	NM_001173370	ENSRNOG00000022802	Tmem184b	RGD1306591	transmembrane protein 184B	protein-coding
9356	chr1	2342933	2352287	+	4160	NA	intron (NM_001108458, intron 7 of 7)	intron (NM_001108458, intron 7 of 7)	-273714	NM_001012062	308267	Rn.231700	NM_001012062	ENSRNOG00000016054	Tab2	Map3k7ip2	TGF-beta activated kinase 1/MAP3K7 binding protein 2	protein-coding
6069	chr5	125893027	125899094	+	4160	NA	promoter-TSS (NM_001271206)	promoter-TSS (NM_001271206)	-665	NM_001271206	313427	Rn.74199	NM_001271206	ENSRNOG00000005802	Usp24	-	ubiquitin specific peptidase 24	protein-coding
7601	chr1	266386202	266393801	+	4158	NA	intron (NM_001313908, intron 1 of 3)	intron (NM_001313908, intron 1 of 3)	10076	NM_001313908	309456	Rn.105679	NM_001127484	ENSRNOG00000020020	Wbp1l	Opal1|RGD1305793	WW domain binding protein 1-like	protein-coding
8110	chr7	117296153	117304261	+	4155	NA	Intergenic	Intergenic	-4535	NM_153308	266668	Rn.5898	NM_153308	ENSRNOG00000029941	Grina	-	glutamate ionotropic receptor NMDA type subunit associated protein 1	protein-coding
4834	chr11	81009119	81013951	+	4153	NA	Intergenic	ORR1E|LTR|ERVL-MaLR	-30113	NM_001113344	25197	Rn.54567	NM_147205	ENSRNOG00000001823	St6gal1	Siat1	ST6 beta-galactoside alpha-2,6-sialyltransferase 1	protein-coding
7773	chr10	86656929	86664700	+	4153	NA	intron (NM_001017960, intron 1 of 8)	intron (NM_001017960, intron 1 of 8)	3529	NM_001017960	81812	Rn.11307	NM_031134	ENSRNOG00000009066	Thra	ERBA1|Thra1|c-erbA-1	thyroid hormone receptor alpha	protein-coding
5682	chr1	124689486	124695166	+	4152	NA	Intergenic	Intergenic	111037	NM_001109147	499171	Rn.22229	NM_001109147	ENSRNOG00000015822	Klf13	RGD1565099	Kruppel-like factor 13	protein-coding
Apr-55	chr6	126485454	126490107	+	4151	NA	intron (NM_001191985, intron 3 of 9)	B1_Rn|SINE|Alu	53554	NM_021655	24258	Rn.41024	NM_021655	ENSRNOG00000052549	Chga	-	chromogranin A	protein-coding
10449	chr4	66751123	66761570	+	4146	NA	intron (NM_012687, intron 5 of 13)	intron (NM_012687, intron 5 of 13)	85688	NM_012687	24886	Rn.16283	NM_012687	ENSRNOG00000007918	Tbxas1	-	thromboxane A synthase 1	protein-coding
6334	chr6	123341911	123348243	+	4145	NA	intron (NM_001108047, intron 4 of 6)	intron (NM_001108047, intron 4 of 6)	232618	NM_001108047	314374	Rn.105640	NM_001108047	ENSRNOG00000004709	Foxn3	Ches1	forkhead box N3	protein-coding
16837	chr12	38034678	38051513	+	4144	NA	intron (NM_001134763, intron 1 of 31)	intron (NM_001134763, intron 1 of 31)	9990	NM_031234	81917	Rn.138353	NM_031234	ENSRNOG00000001091	Hip1r	-	huntingtin interacting protein 1 related	protein-coding
4902	chr11	80052081	80056981	+	4144	NA	Intergenic	MIR|SINE|MIR	-201259	NM_001107084	303836	Rn.20571	NM_001107084	ENSRNOG00000001843	Bcl6	-	BCL6, transcription repressor	protein-coding
Feb-85	chr16	20575585	20583068	+	4143	NA	intron (NM_001014236, intron 1 of 16)	intron (NM_001014236, intron 1 of 16)	1195	NM_001014236	364534	Rn.15844	NM_001014236	ENSRNOG00000019698	Ssbp4	-	single stranded DNA binding protein 4	protein-coding
7905	chr5	156252955	156260858	+	4142	NA	intron (NM_053596, intron 1 of 18)	intron (NM_053596, intron 1 of 18)	41437	NM_053596	94204	Rn.7000	NM_053596	ENSRNOG00000014241	Ece1	Ece	endothelin converting enzyme 1	protein-coding
6296	chr19	37649568	37655862	+	4142	NA	Intergenic	Intergenic	15272	NM_001037193	307798	Rn.8611	NM_001037193	ENSRNOG00000038973	Acd	-	ACD, shelterin complex subunit and telomerase recruitment factor	protein-coding
Feb-89	chr6	107699033	107704020	+	4141	NA	Intergenic	Intergenic	-23370	NM_001169116	314306		NM_001169116	ENSRNOG00000010653	Elmsan1	RGD1306119	ELM2 and Myb/SANT domain containing 1	protein-coding
Feb-54	chr13	77795381	77800933	+	4141	NA	intron (NM_001162898, intron 1 of 1)	intron (NM_001162898, intron 1 of 1)	13350	NM_001162897	100302372	Rn.7864	NM_001162897		LOC100302372	-	hypothetical protein LOC100302372	protein-coding
4799	chr18	27515893	27520690	+	4141	NA	intron (NM_053398, intron 1 of 7)	B4A|SINE|B4	1842	NM_053398	84422	Rn.15499	NM_053398	ENSRNOG00000020309	Gfra3	-	GDNF family receptor alpha 3	protein-coding
Feb-18	chr2	178280891	178285707	+	4138	NA	intron (NM_001271167, intron 1 of 16)	intron (NM_001271167, intron 1 of 16)	51601	NM_001271167	310538	Rn.58464	NM_001271167	ENSRNOG00000027833	Fnip2	RGD1562174	folliculin interacting protein 2	protein-coding
4600	chr8	108736895	108741493	+	4138	NA	Intergenic	Intergenic	38523	NM_001173438	501043	Rn.43407	NM_001173438	ENSRNOG00000023214	Il20rb	IL20R2|RGD1566151	interleukin 20 receptor subunit beta	protein-coding
Feb-22	chr17	54264311	54268931	+	4134	NA	Intergenic	Intergenic	-14230	NM_001107357	307016	Rn.34541	NM_001107357	ENSRNOG00000017791	Arhgap12	-	Rho GTPase activating protein 12	protein-coding
4861	chr7	114859952	114864811	+	4132	NA	Intergenic	Intergenic	82963	NM_022216	60667	Rn.138120	NM_022216		Gpr20	Gpcr5-1|P2Y4	G protein-coupled receptor 20	protein-coding
4995	chr13	50727226	50732219	+	4130	NA	Intergenic	Intergenic	16634	NM_001107176	304802	Rn.154120	NM_001107176	ENSRNOG00000003059	Optc	-	opticin	protein-coding
Feb-76	chr16	19167220	19173094	+	4127	NA	intron (NM_001029921, intron 16 of 23)	intron (NM_001029921, intron 16 of 23)	42382	NM_001029921	361120	Rn.20801	NM_001029921	ENSRNOG00000013502	Eps15l1	-	epidermal growth factor receptor pathway substrate 15-like 1	protein-coding
8559	chr10	107268691	107277248	+	4127	NA	intron (NM_053910, intron 1 of 12)	intron (NM_053910, intron 1 of 12)	8266	NM_053910	116691	Rn.10672	NM_053910	ENSRNOG00000043381	Cyth1	Pscd1|Sec7	cytohesin 1	protein-coding
11698	chr18	56109269	56120965	+	4127	NA	intron (NM_001106143, intron 1 of 25)	intron (NM_001106143, intron 1 of 25)	602	NM_001106143	291571	Rn.7232	NM_001106143	ENSRNOG00000026108	Tcof1	-	treacle ribosome biogenesis factor 1	protein-coding
Feb-67	chr5	167758570	167764235	+	4126	NA	Intergenic	Intergenic	-65071	NM_144747	246258	Rn.203315	NM_144747	ENSRNOG00000018229	Slc45a1	Dnb5|Past-A|Pasta	solute carrier family 45, member 1	protein-coding
8326	chr17	15814092	15822416	+	4124	NA	intron (NM_001107341, intron 1 of 4)	ID_B1|SINE|B4	4122	NM_001107341	306810	Rn.3005	NM_001107341	ENSRNOG00000016525	Susd3	-	sushi domain containing 3	protein-coding
9254	chr5	79240360	79249612	+	4124	NA	intron (NM_181088, intron 8 of 12)	intron (NM_181088, intron 8 of 12)	-22299	NM_001108668	362530	Rn.98264	NM_001108668	ENSRNOG00000008005	Akna	-	AT-hook transcription factor	protein-coding
4822	chr18	77224900	77229720	+	4123	NA	intron (NM_001244933, intron 10 of 10)	intron (NM_001244933, intron 10 of 10)	95380	NM_001244933	100361818	Rn.229098	NM_001244933	ENSRNOG00000017146	Nfatc1	-	nuclear factor of activated T-cells 1	protein-coding
Mar-85	chr3	14666911	14671794	+	4122	NA	intron (NM_145674, intron 1 of 6)	intron (NM_145674, intron 1 of 6)	29737	NM_145674	246766	Rn.916	NM_145674	ENSRNOG00000019179	Ggta1	Ggta1p	glycoprotein, alpha-galactosyltransferase 1	protein-coding
15363	chr7	117321229	117336590	+	4122	NA	intron (NM_001115026, intron 1 of 4)	B4A|SINE|B4	2630	NM_001115026	315091	Rn.172256	NM_001115026	ENSRNOG00000029590	Spatc1	RGD1565316	spermatogenesis and centriole associated 1	protein-coding
Feb-60	chr3	12346461	12351619	+	4121	NA	Intergenic	Intergenic	86218	NM_133569	171100	Rn.162660	NM_133569	ENSRNOG00000016678	Angptl2	-	angiopoietin-like 2	protein-coding
6152	chr20	7138002	7144152	+	4119	NA	5' UTR (NM_001106377, exon 2 of 5)	5' UTR (NM_001106377, exon 2 of 5)	1136	NM_001106377	294291	Rn.12781	NM_001106377	ENSRNOG00000054374	Smim29	RGD1564450	small integral membrane protein 29	protein-coding
Feb-75	chr3	124068717	124075090	+	4119	NA	Intergenic	Intergenic	-16254	NM_001134854	308652	Rn.100278	NM_001134854	ENSRNOG00000021255	Smox	-	spermine oxidase	protein-coding
9550	chr7	64971380	64980928	+	4118	NA	intron (NM_001108101, intron 1 of 11)	intron (NM_001108101, intron 1 of 11)	6070	NM_001108101	314870	Rn.126158	NM_001108101	ENSRNOG00000004226	Irak3	-	interleukin-1 receptor-associated kinase 3	protein-coding
14714	chr12	36987454	37002166	+	4116	NA	intron (NM_001108334, intron 18 of 46)	intron (NM_001108334, intron 18 of 46)	52818	NM_001109547	689711	Rn.15321	NM_001109547	ENSRNOG00000001011	Rflna	Fam101a	refilin A	protein-coding
4618	chr10	88672861	88677477	+	4116	NA	intron (NM_001191651, intron 4 of 8)	intron (NM_001191651, intron 4 of 8)	1886	NM_001191651	303542	Rn.19984	NM_001191651	ENSRNOG00000018906	Ghdc	RGD1308881	GH3 domain containing	protein-coding
8541	chr1	221755066	221763605	+	4115	NA	intron (NM_012638, intron 5 of 19)	intron (NM_012638, intron 5 of 19)	3010	NM_012638	24701	Rn.11238	NM_012638	ENSRNOG00000021090	Pygm	Muscpho	glycogen phosphorylase, muscle associated	protein-coding
Mar-89	chr9	15047509	15052696	+	4115	NA	Intergenic	Intergenic	-18297	NM_001108788	363185	Rn.64329	NM_001108788	ENSRNOG00000022804	Foxp4	-	forkhead box P4	protein-coding
4874	chr6	130971764	130976636	+	4114	NA	Intergenic	Intergenic	952072	NM_001277288	314423	Rn.162897	NM_001108057	ENSRNOG00000005776	Bcl11b	Ctip2	BAF chromatin remodeling complex subunit BCL11B	protein-coding
5804	chr18	44666155	44671957	+	4111	NA	Intergenic	B2_Rat3|SINE|B2	-68098	NM_001107387	307428	Rn.116157	NM_001107387	ENSRNOG00000026136	Tnfaip8	-	TNF alpha induced protein 8	protein-coding
Feb-53	chr18	63943281	63948632	+	4108	NA	intron (NM_001271365, intron 5 of 7)	intron (NM_001271365, intron 5 of 7)	101957	NM_001271365	679578	Rn.206948	NM_001271365	ENSRNOG00000016879	Ldlrad4	-	low density lipoprotein receptor class A domain containing 4	protein-coding
Feb-54	chr3	81364456	81373108	+	4106	NA	Intergenic	Intergenic	-1152	NM_001107748	311204	Rn.3950	NM_001107748	ENSRNOG00000007732	Slc35c1	-	solute carrier family 35 member C1	protein-coding
Feb-52	chr12	37793274	37798424	+	4106	NA	Intergenic	Intergenic	-9483	NM_001107139	304474	Rn.75968	NM_001107139	ENSRNOG00000029260	Pitpnm2	-	phosphatidylinositol transfer protein, membrane-associated 2	protein-coding
7952	chr7	77310396	77318346	+	4105	NA	Intergenic	Intergenic	58027	NM_022585	58961	Rn.6290	NM_022585	ENSRNOG00000005333	Azin1	Oazi|Oazin	antizyme inhibitor 1	protein-coding
4952	chr1	239198725	239203675	+	4105	NA	Intergenic	Intergenic	64797	NM_001007737	361740	Rn.105582	NM_001007737	ENSRNOG00000027161	RGD1359158	-	similar to RIKEN cDNA 1110059E24	protein-coding
5764	chr12	48403052	48408814	+	4105	NA	Intergenic	Intergenic	-32286	NM_053626	114027	Rn.81058	NM_053626	ENSRNOG00000054962	Dao	Dao1	D-amino-acid oxidase	protein-coding
11918	chr5	158043177	158055093	+	4104	NA	intron (NM_001134703, intron 1 of 8)	intron (NM_001134703, intron 1 of 8)	6548	NM_001134703	641315	Rn.222020	NM_001134703	ENSRNOG00000061876	Iffo2	-	intermediate filament family orphan 2	protein-coding
6799	chr6	24259840	24266637	+	4102	NA	Intergenic	Intergenic	103227	NM_001129880	683626	Rn.228773	NM_001129880	ENSRNOG00000039902	Lbh	-	LBH regulator of WNT signaling pathway	protein-coding
11385	chr1	124858863	124870246	+	4100	NA	Intergenic	MT2A|LTR|ERVL	-61191	NM_001109147	499171	Rn.22229	NM_001109147	ENSRNOG00000015822	Klf13	RGD1565099	Kruppel-like factor 13	protein-coding
10262	chr14	81055172	81065432	+	4099	NA	Intergenic	MLT1A1|LTR|ERVL-MaLR	-6397	NM_019339	54292	Rn.9796	NM_019339	ENSRNOG00000030568	Rgs12	-	regulator of G-protein signaling 12	protein-coding
4800	chr1	82257960	82262758	+	4098	NA	intron (NM_012859, intron 1 of 9)	intron (NM_012859, intron 1 of 9)	6368	NM_012859	25330	Rn.10566	NM_012859	ENSRNOG00000020546	Lipe	HSL	lipase E, hormone sensitive type	protein-coding
6274	chr14	85491932	85498204	+	4098	NA	intron (NM_053649, intron 1 of 8)	intron (NM_053649, intron 1 of 8)	8593	NM_053649	114107	Rn.90021	NM_053649	ENSRNOG00000051487	Kremen1	Kremen	kringle containing transmembrane protein 1	protein-coding
6134	chr1	273873649	273879781	+	4094	NA	intron (NM_001164103, intron 1 of 14)	intron (NM_001164103, intron 1 of 14)	22467	NM_031552	25230	Rn.76589	NM_031552	ENSRNOG00000012820	Add3	-	adducin 3	protein-coding
11839	chr6	25637425	25649262	+	4092	NA	Intergenic	Intergenic	-26348	NM_012954	25446	Rn.10962	NM_012954		Fosl2	Fra2	FOS like 2, AP-1 transcription factor subunit	protein-coding
4620	chr10	89370282	89374900	+	4092	NA	intron (NM_001033683, intron 1 of 6)	intron (NM_001033683, intron 1 of 6)	1925	NM_001033683	287721	Rn.9118	NM_001033683	ENSRNOG00000020684	Vat1	-	vesicle amine transport 1	protein-coding
7835	chr4	10345409	10353242	+	4089	NA	intron (NM_001025044, intron 2 of 17)	Lx8|LINE|L1	-20084	NM_053455	84586	Rn.64635	NM_053455	ENSRNOG00000012881	Fgl2	-	fibrinogen-like 2	protein-coding
Feb-97	chr20	3340578	3346173	+	4086	NA	intron (NM_022951, intron 2 of 30)	intron (NM_022951, intron 2 of 30)	911	NM_022951	65045	Rn.37758	NM_022951	ENSRNOG00000059268	Ppp1r10	Fb19|Pnuts	protein phosphatase 1, regulatory subunit 10	protein-coding
Feb-53	chr7	75259880	75266231	+	4085	NA	Intergenic	Intergenic	37351	NM_001013948	299982	Rn.11978	NM_001013948	ENSRNOG00000025504	Ankrd46	RGD1309382|ank-s	ankyrin repeat domain 46	protein-coding
12579	chr20	29507075	29519652	+	4085	NA	Intergenic	Intergenic	-1981	NM_080906	140942	Rn.9775	NM_080906	ENSRNOG00000057078	Ddit4	Rtp801	DNA-damage-inducible transcript 4	protein-coding
10281	chr14	81452701	81462980	+	4083	NA	intron (NM_001100684, intron 1 of 12)	(GGAGGA)n|Simple_repeat|Simple_repeat	15112	NM_001100684	305450	Rn.212791	NM_001100684	ENSRNOG00000013747	Sh3bp2	-	SH3-domain binding protein 2	protein-coding
Mar-47	chr9	15499763	15504608	+	4082	NA	Intergenic	Intergenic	-10866	NM_001108197	316216	Rn.35557	NM_001108197	ENSRNOG00000015249	Taf8	Tbn	TATA-box binding protein associated factor 8	protein-coding
Feb-32	chr6	107656701	107665031	+	4080	NA	intron (NM_001169116, intron 1 of 12)	intron (NM_001169116, intron 1 of 12)	17290	NM_001169116	314306		NM_001169116	ENSRNOG00000010653	Elmsan1	RGD1306119	ELM2 and Myb/SANT domain containing 1	protein-coding
Feb-49	chr8	124480706	124485253	+	4079	NA	Intergenic	Intergenic	-84115	NM_031132	81810	Rn.9954	NM_031132	ENSRNOG00000013265	Tgfbr2	TGF-beta 2|Tgfbr2T	transforming growth factor, beta receptor 2	protein-coding
Mar-99	chr20	46333076	46338073	+	4076	NA	Intergenic	Intergenic	85156	NM_031812	83689	Rn.3733	NM_031812	ENSRNOG00000000304	Cd164	MGC-24v	CD164 molecule	protein-coding
12161	chr6	126253582	126265741	+	4075	NA	intron (NM_001108052, intron 5 of 8)	intron (NM_001108052, intron 5 of 8)	48549	NM_022226	63865	Rn.206021	NM_022226	ENSRNOG00000007089	Lgmn	Prsc1	legumain	protein-coding
6016	chr6	130976696	130982710	+	4072	NA	Intergenic	Intergenic	946569	NM_001277288	314423	Rn.162897	NM_001108057	ENSRNOG00000005776	Bcl11b	Ctip2	BAF chromatin remodeling complex subunit BCL11B	protein-coding
4536	chr10	109806909	109811443	+	4071	NA	intron (NM_022386, intron 1 of 2)	intron (NM_022386, intron 1 of 2)	2147	NM_022386	64188	Rn.17361	NM_022386	ENSRNOG00000036697	Mafg	-	MAF bZIP transcription factor G	protein-coding
Feb-56	chr12	39756683	39762537	+	4070	NA	intron (NM_001107141, intron 1 of 5)	intron (NM_001107141, intron 1 of 5)	9870	NM_001107141	304488	Rn.7549	NM_001107141	ENSRNOG00000021440	Pptc7	RGD1310383	PTC7 protein phosphatase homolog	protein-coding
9384	chr7	37624441	37633823	+	4066	NA	Intergenic	Intergenic	-183699	NM_017258	29618	Rn.1000	NM_017258	ENSRNOG00000004284	Btg1	-	BTG anti-proliferation factor 1	protein-coding
7686	chr1	215626183	215633867	+	4063	NA	intron (NM_001025420, intron 1 of 10)	intron (NM_001025420, intron 1 of 10)	1240	NM_001025420	361680	Rn.101608	NM_001025420	ENSRNOG00000020300	Lsp1	-	lymphocyte-specific protein 1	protein-coding
6410	chr9	119184823	119191231	+	4062	NA	intron (NM_001015020, intron 1 of 2)	intron (NM_001015020, intron 1 of 2)	2671	NM_001015020	316742	Rn.154349	NM_001015020	ENSRNOG00000015906	Tgif1	Tfig|Tgif	TGFB-induced factor homeobox 1	protein-coding
4938	chr4	155655407	155660343	+	4062	NA	intron (NM_001109352, intron 1 of 10)	intron (NM_001109352, intron 1 of 10)	4157	NM_001109352	502886	Rn.63642	NM_001109352	ENSRNOG00000009000	Foxj2	RGD1565101	forkhead box J2	protein-coding
Feb-38	chr2	197648239	197654775	+	4062	NA	Intergenic	PB1D11|SINE|Alu	-1630	NM_017320	50654	Rn.11347	NM_017320		Ctss	-	cathepsin S	protein-coding
Feb-57	chr9	45297354	45304909	+	4061	NA	Intergenic	Intergenic	-94704	NM_001191887	363220		NM_001191887	ENSRNOG00000018830	Aff3	Laf4	AF4/FMR2 family, member 3	protein-coding
9121	chr10	94940270	94949389	+	4058	NA	exon (NM_021585, exon 2 of 13)	exon (NM_021585, exon 2 of 13)	414	NM_021585	59105	Rn.40569	NM_021585		Milr1	Mca32	mast cell immunoglobulin-like receptor 1	protein-coding
4581	chr7	37911172	37915751	+	4055	NA	Intergenic	Intergenic	100630	NM_017258	29618	Rn.1000	NM_017258	ENSRNOG00000004284	Btg1	-	BTG anti-proliferation factor 1	protein-coding
5681	chr2	141929347	141935026	+	4054	NA	Intergenic	Intergenic	302868	NM_001004262	310411	Rn.105874	NM_001004262	ENSRNOG00000013660	Cog6	-	component of oligomeric golgi complex 6	protein-coding
Feb-36	chr6	7323105	7327939	+	4054	NA	Intergenic	Intergenic	95934	NM_001036626	298765	Rn.22055	NM_001036626	ENSRNOG00000005067	Zfp36l2	-	zinc finger protein 36, C3H type-like 2	protein-coding
7151	chr8	76688193	76695342	+	4052	NA	intron (NM_173101, intron 1 of 26)	intron (NM_173101, intron 1 of 26)	47052	NM_173101	25484	Rn.8737	NM_173101	ENSRNOG00000061928	Myo1e	MYR5|Myr3	myosin IE	protein-coding
Mar-90	chr8	124624467	124630955	+	4051	NA	Intergenic	Intergenic	-228847	NM_031132	81810	Rn.9954	NM_031132	ENSRNOG00000013265	Tgfbr2	TGF-beta 2|Tgfbr2T	transforming growth factor, beta receptor 2	protein-coding
8562	chr6	126490134	126498694	+	4050	NA	intron (NM_001191985, intron 3 of 9)	intron (NM_001191985, intron 3 of 9)	60188	NM_021655	24258	Rn.41024	NM_021655	ENSRNOG00000052549	Chga	-	chromogranin A	protein-coding
4669	chr13	45490982	45495649	+	4048	NA	Intergenic	Intergenic	-174459	NM_022205	60628	Rn.44431	NM_022205	ENSRNOG00000003866	Cxcr4	-	C-X-C motif chemokine receptor 4	protein-coding
9048	chr5	76416212	76425258	+	4046	NA	Intergenic	Intergenic	33897	NM_031795	83626	Rn.24091	NM_031795	ENSRNOG00000015644	Ugcg	-	UDP-glucose ceramide glucosyltransferase	protein-coding
6161	chr8	12582874	12589033	+	4041	NA	Intergenic	L2a|LINE|L2	230186	NM_001108994	367021	Rn.52995	NM_001108994	ENSRNOG00000024863	Fam76b	RGD1311077	family with sequence similarity 76, member B	protein-coding
Mar-55	chr6	124320130	124324783	+	4041	NA	intron (NM_001108719, intron 18 of 18)	intron (NM_001108719, intron 18 of 18)	105215	NM_031969	24242	Rn.4166	NM_031969	ENSRNOG00000004060	Calm1	CaMI|Calm|Cam1	calmodulin 1	protein-coding
4601	chr1	240904977	240909576	+	4039	NA	Intergenic	Intergenic	-1207	NM_057211	117560	Rn.19481	NM_057211	ENSRNOG00000014215	Klf9	Bteb|Bteb1	Kruppel-like factor 9	protein-coding
5119	chr20	27165424	27170541	+	4038	NA	Intergenic	Intergenic	-5208	NM_001108532	361838	Rn.60652	NM_001108532	ENSRNOG00000048193	Hnrnph3	Hnrph3	heterogeneous nuclear ribonucleoprotein H3	protein-coding
7095	chr12	16076533	16083626	+	4037	NA	Intergenic	Intergenic	-4187	NM_001107124	304315	Rn.37666	NM_001107124	ENSRNOG00000055583	Ttyh3	-	tweety family member 3	protein-coding
5155	chr12	47053491	47058644	+	4037	NA	Intergenic	B3|SINE|B2	-10045	NM_001009255	288701	Rn.136718	NM_001009255	ENSRNOG00000001163	Srsf9	Sfrs9	serine and arginine rich splicing factor 9	protein-coding
4569	chr16	19330420	19334987	+	4037	NA	intron (NM_001191081, intron 5 of 5)	intron (NM_001191081, intron 5 of 5)	9187	NM_001191081	685723	Rn.228176	NM_001191081	ENSRNOG00000014600	Cib3	-	calcium and integrin binding family member 3	protein-coding
12929	chr14	107407803	107420730	+	4037	NA	Intergenic	ORR1D1|LTR|ERVL-MaLR	111458	NM_001010961	360985	Rn.8102	NM_001010961	ENSRNOG00000009220	Tmem17	-	transmembrane protein 17	protein-coding
5377	chr10	64199782	64205157	+	4031	NA	promoter-TSS (NM_001007611)	promoter-TSS (NM_001007611)	-89	NM_001007611	287534	Rn.13078	NM_001007611	ENSRNOG00000006674	Rflnb	Fam101b|RGD1359691	refilin B	protein-coding
15818	chr2	55888252	55904068	+	4028	NA	intron (NM_001109176, intron 1 of 17)	B3|SINE|B2	4618	NM_001109176	499537	Rn.139494	NM_001109176	ENSRNOG00000013886	Fyb1	Fyb|RGD1563421	FYN binding protein 1	protein-coding
Feb-01	chr3	9494587	9499386	+	4028	NA	Intergenic	MTC|LTR|ERVL-MaLR	93146	NM_198200	379044	Rn.105612	NM_198200	ENSRNOG00000050781	Qrfp	26RFa|P518	pyroglutamylated RFamide peptide	protein-coding
10827	chr4	115115324	115126149	+	4027	NA	Intergenic	RSINE1|SINE|B4	74043	NM_001106601	297388	Rn.13809	NM_001106601	ENSRNOG00000021866	Bola3	RGD1305975	bolA family member 3	protein-coding
5983	chr13	72807565	72813546	+	4026	NA	intron (NM_031665, intron 1 of 7)	B3|SINE|B2	6337	NM_031665	60562	Rn.100217	NM_031665	ENSRNOG00000003402	Stx6	-	syntaxin 6	protein-coding
6957	chr13	84016977	84023932	+	4026	NA	intron (NM_001205304, intron 1 of 6)	intron (NM_001205304, intron 1 of 6)	24374	NM_001205304	25300	Rn.9997	NM_170789	ENSRNOG00000003298	Cd247	Cd3z|TCRzeta	Cd247 molecule	protein-coding
17401	chr7	61128296	61145695	+	4025	NA	Intergenic	MTC|LTR|ERVL-MaLR	-37374	NM_001017459	314859	Rn.162942	NM_001017459	ENSRNOG00000007286	Mdm1	-	Mdm1 nuclear protein	protein-coding
5099	chr11	31556687	31561784	+	4023	NA	Intergenic	Intergenic	-1295	NM_001107111	304091	Rn.22261	NM_001107111	ENSRNOG00000028638	Il10rb	RGD1560373	interleukin 10 receptor subunit beta	protein-coding
Mar-37	chr7	37807971	37812406	+	4018	NA	Intergenic	Intergenic	-2643	NM_017258	29618	Rn.1000	NM_017258	ENSRNOG00000004284	Btg1	-	BTG anti-proliferation factor 1	protein-coding
6354	chr10	76362350	76368702	+	4018	NA	Intergenic	Intergenic	21679	NM_001009536	494338	Rn.34382	NM_001009536	ENSRNOG00000002341	Trim25	Efp|Znf147	tripartite motif-containing 25	protein-coding
7461	chr3	171479925	171487384	+	4017	NA	Intergenic	Intergenic	-113665	NM_001109542	689618	Rn.153866	NM_001109542	ENSRNOG00000028533	LOC689618	-	similar to Protein C20orf85 homolog	protein-coding
Mar-97	chr4	10450811	10455306	+	4016	NA	intron (NM_001107845, intron 17 of 25)	intron (NM_001107845, intron 17 of 25)	64774	NM_001107845	311984	Rn.17968	NM_001107845	ENSRNOG00000028801	Gsap	Pion	gamma-secretase activating protein	protein-coding
4970	chr11	79693647	79698615	+	4016	NA	intron (NM_001013864, intron 1 of 11)	intron (NM_001013864, intron 1 of 11)	7605	NM_001013864	288010	Rn.206503	NM_001013864	ENSRNOG00000031669	Lpp	-	LIM domain containing preferred translocation partner in lipoma	protein-coding
Mar-66	chr5	59432212	59440876	+	4013	NA	Intergenic	Intergenic	-15804	NM_001005904	298392	Rn.109532	NM_001005904	ENSRNOG00000014831	Ccin	-	calicin	protein-coding
4504	chr17	35028696	35033198	+	4010	NA	intron (NM_001108412, intron 1 of 7)	intron (NM_001108412, intron 1 of 7)	6129	NM_001108412	361242	Rn.162221	NM_001108412	ENSRNOG00000056376	Dusp22	-	dual specificity phosphatase 22	protein-coding
Mar-55	chr9	13921425	13927178	+	4009	NA	Intergenic	Intergenic	-47171	NM_001039699	316205	Rn.47365	NM_001039699	ENSRNOG00000011803	Lrfn2	Salm1	leucine rich repeat and fibronectin type III domain containing 2	protein-coding
5339	chr1	220622944	220628281	+	4007	NA	intron (NM_134406, intron 1 of 24)	intron (NM_134406, intron 1 of 24)	19124	NM_134406	171444	Rn.154425	NM_134406	ENSRNOG00000020350	Pacs1	Pacs-1	phosphofurin acidic cluster sorting protein 1	protein-coding
16097	chr1	204765471	204781566	+	4005	NA	intron (NM_001107556, intron 2 of 4)	intron (NM_001107556, intron 2 of 4)	32220	NM_001107556	309060	Rn.12282	NM_001107556	ENSRNOG00000061348	Fam53b	RGD1310799	family with sequence similarity 53, member B	protein-coding
4883	chr20	11717594	11722475	+	4004	NA	intron (NM_001106380, intron 1 of 6)	intron (NM_001106380, intron 1 of 6)	1789	NM_001106380	294331	Rn.139603	NM_001106380	ENSRNOG00000001222	Ube2g2	-	ubiquitin-conjugating enzyme E2G 2	protein-coding
19748	chr19	24867534	24887280	+	4003	NA	Intergenic	MT2B1|LTR|ERVL	-2694	NM_001012164	361383	Rn.107655	NM_001012164	ENSRNOG00000004489	Adgre5	Cd97	adhesion G protein-coupled receptor E5	protein-coding
5556	chr11	79571179	79576733	+	3998	NA	intron (NM_001013864, intron 3 of 11)	intron (NM_001013864, intron 3 of 11)	129780	NM_001013864	288010	Rn.206503	NM_001013864	ENSRNOG00000031669	Lpp	-	LIM domain containing preferred translocation partner in lipoma	protein-coding
Feb-25	chr5	150699638	150704061	+	3998	NA	intron (NM_001109358, intron 1 of 9)	intron (NM_001109358, intron 1 of 9)	1997	NM_001109358	502988	Rn.37672	NM_001109358	ENSRNOG00000042785	Sesn2	RGD1566319	sestrin 2	protein-coding
5562	chr4	180795833	180801393	+	3997	NA	intron (NM_031046, intron 1 of 65)	MIR|SINE|MIR	1475	NM_031046	81678	Rn.89152	NM_031046		Itpr2	-	inositol 1,4,5-trisphosphate receptor, type 2	protein-coding
Feb-87	chr20	6560025	6564510	+	3995	NA	intron (NM_001034188, intron 2 of 3)	intron (NM_001034188, intron 2 of 3)	-5917	NM_001039032	361807	Rn.14675	NM_001039032		Lemd2	-	LEM domain containing 2	protein-coding
8954	chr1	1943656	1952608	+	3992	NA	intron (NM_001107469, intron 2 of 5)	PB1D10|SINE|Alu	9713	NM_001107469	308266	Rn.102144	NM_001107469	ENSRNOG00000016041	Zc3h12d	-	zinc finger CCCH type containing 12D	protein-coding
4533	chr19	11190070	11194601	+	3991	NA	intron (NM_001011925, intron 4 of 21)	intron (NM_001011925, intron 4 of 21)	-42506	NR_031884	100314032		NR_031884	ENSRNOG00000035643	Mir138-2	rno-mir-138-2	microRNA 138-2	ncRNA
Feb-97	chr20	48697949	48703644	+	3986	NA	intron (NM_001025038, intron 1 of 4)	intron (NM_001025038, intron 1 of 4)	5997	NM_001025038	499465	Rn.160970	NM_001025038	ENSRNOG00000024221	Mettl24	-	methyltransferase like 24	protein-coding
4739	chr4	123349117	123353854	+	3985	NA	Intergenic	Intergenic	143257	NM_001037492	641603	Rn.190829	NM_001037492	ENSRNOG00000045821	Slc41a3	-	solute carrier family 41, member 3	protein-coding
6141	chr7	99821615	99827754	+	3985	NA	intron (NM_001024876, intron 4 of 6)	intron (NM_001024876, intron 4 of 6)	129400	NR_131067	690120	Rn.129211	NM_001130584		LOC690120	-	hypothetical protein LOC690120	ncRNA
14238	chr2	219442691	219456927	+	3984	NA	intron (NM_001134856, intron 2 of 15)	intron (NM_001134856, intron 2 of 15)	8462	NM_001134856	310806	Rn.147123	NM_001107718	ENSRNOG00000014515	Cdc14a	-	cell division cycle 14A	protein-coding
Feb-89	chr7	37664943	37670130	+	3984	NA	Intergenic	Intergenic	-145295	NM_017258	29618	Rn.1000	NM_017258	ENSRNOG00000004284	Btg1	-	BTG anti-proliferation factor 1	protein-coding
Feb-97	chr3	8331030	8337625	+	3981	NA	Intergenic	Intergenic	14419	NM_001014257	366012	Rn.105581	NM_001014257	ENSRNOG00000043189	Trub2	-	TruB pseudouridine synthase family member 2	protein-coding
10563	chr13	49870901	49881462	+	3979	NA	intron (NM_001105951, intron 5 of 31)	intron (NM_001105951, intron 5 of 31)	25992	NM_001105951	289021	Rn.72591	NM_001105951	ENSRNOG00000029938	Pik3c2b	-	phosphatidylinositol-4-phosphate 3-kinase, catalytic subunit type 2 beta	protein-coding
7971	chr2	189990804	189998773	+	3978	NA	intron (NM_053681, intron 1 of 2)	RLTR20A4|LTR|ERVK	1526	NM_053681	114216	Rn.29233	NM_053681	ENSRNOG00000012008	S100a3	-	S100 calcium binding protein A3	protein-coding
8560	chr10	31160706	31169264	+	3977	NA	intron (NM_001160228, intron 3 of 22)	intron (NM_001160228, intron 3 of 22)	18878	NM_001160228	303068	Rn.113277	NM_001160228	ENSRNOG00000042980	Adam19	Sox30	ADAM metallopeptidase domain 19	protein-coding
5277	chr18	57511648	57516923	+	3976	NA	3' UTR (NM_012492, exon 1 of 1)	3' UTR (NM_012492, exon 1 of 1)	1549	NM_012492	24176	Rn.10206	NM_012492	ENSRNOG00000019217	Adrb2	-	adrenoceptor beta 2	protein-coding
5539	chr13	82380610	82386147	+	3976	NA	intron (NM_019177, intron 7 of 8)	intron (NM_019177, intron 7 of 8)	13558	NM_019177	29259	Rn.10461	NM_019177	ENSRNOG00000002776	Sell	A.11|L-selectin|LECAM-1	selectin L	protein-coding
10209	chr2	44267754	44277961	+	3976	NA	Intergenic	Intergenic	-17218	NM_001008725	25205	Rn.12138	NM_001008725	ENSRNOG00000013963	Il6st	Ac1055|Gp130|Il-6rb	interleukin 6 signal transducer	protein-coding
10416	chr5	126494234	126504648	+	3976	NA	Intergenic	ID_B1|SINE|B4	-11909	NM_053358	84354	Rn.162074	NM_053358	ENSRNOG00000007920	Ssbp3	Ssdp|Ssdp3	single stranded DNA binding protein 3	protein-coding
7665	chr5	146911006	146918669	+	3975	NA	intron (NM_001013169, intron 8 of 13)	intron (NM_001013169, intron 8 of 13)	-18755	NM_138524	171553	Rn.37737	NM_138524	ENSRNOG00000005935	A3galt2	-	alpha 1,3-galactosyltransferase 2	protein-coding
5810	chr1	198752598	198758406	+	3973	NA	intron (NM_001033998, intron 11 of 30)	RSINE1|SINE|B4	11310	NM_001033998	308995	Rn.14655	NM_001033998	ENSRNOG00000017980	Itgal	LFA-1	integrin subunit alpha L	protein-coding
13246	chr19	52062069	52075313	+	3971	NA	Intergenic	Intergenic	-1536	NM_138504	171493	Rn.15599	NM_138504	ENSRNOG00000014948	Osgin1	Okl38	oxidative stress induced growth inhibitor 1	protein-coding
6421	chr1	247606813	247613232	+	3969	NA	intron (NM_001107582, intron 4 of 5)	intron (NM_001107582, intron 4 of 5)	47820	NM_001107582	309304	Rn.130112	NM_001107582	ENSRNOG00000016136	Pdcd1lg2	-	programmed cell death 1 ligand 2	protein-coding
Feb-82	chr7	138819386	138824566	+	3968	NA	intron (NM_001039454, intron 4 of 4)	intron (NM_001039454, intron 4 of 4)	114550	NM_001039454	315283	Rn.50178	NM_001039454	ENSRNOG00000022807	Pced1b	Fam113b|RGD1561028	PC-esterase domain containing 1B	protein-coding
Feb-98	chr17	32659169	32663865	+	3968	NA	intron (NM_001007732, intron 1 of 6)	intron (NM_001007732, intron 1 of 6)	348	NM_001007732	361241	Rn.95177	NM_001007732	ENSRNOG00000033772	Serpinb9	-	serpin family B member 9	protein-coding
Feb-55	chr7	76606389	76612142	+	3968	NA	Intergenic	Intergenic	171552	NM_001130543	299976	Rn.198218	NM_001130543	ENSRNOG00000025454	Rrm2b	-	ribonucleotide reductase regulatory TP53 inducible subunit M2B	protein-coding
Mar-24	chr20	18473381	18479403	+	3966	NA	intron (NM_134417, intron 1 of 5)	A-rich|Low_complexity|Low_complexity	13436	NM_134417	171458	Rn.15187	NM_134417	ENSRNOG00000000609	Ipmk	Impk|Ipk2	inositol polyphosphate multikinase	protein-coding
7155	chr1	225172630	225179783	+	3965	NA	Intergenic	Intergenic	-8733	NM_001191951	191572	Rn.226586	NM_001191951	ENSRNOG00000057569	Ahnak	AHNAK 1|RGD1308572|UV118	AHNAK nucleoprotein	protein-coding
4900	chr19	53944591	53949489	+	3963	NA	Intergenic	Intergenic	216568	NM_001106190	292058	Rn.232068	NM_001106190	ENSRNOG00000017575	Gins2	RGD1311055	GINS complex subunit 2	protein-coding
Feb-59	chr7	37952254	37958511	+	3958	NA	Intergenic	Lx2|LINE|L1	142551	NM_017258	29618	Rn.1000	NM_017258	ENSRNOG00000004284	Btg1	-	BTG anti-proliferation factor 1	protein-coding
Feb-77	chr16	19772867	19777542	+	3955	NA	intron (NM_139113, intron 1 of 3)	intron (NM_139113, intron 1 of 3)	2210	NM_139113	245980	Rn.25840	NM_139113	ENSRNOG00000016892	Nr2f6	-	nuclear receptor subfamily 2, group F, member 6	protein-coding
Feb-55	chr12	14192885	14200438	+	3954	NA	intron (NM_001037219, intron 2 of 8)	intron (NM_001037219, intron 2 of 8)	-20664	NM_001037220	641386	Rn.163195	NM_001037220		Ap5z1	Kiaa0415	adaptor related protein complex 5 subunit zeta 1	protein-coding
10617	chr19	19356249	19366864	+	3952	NA	intron (NM_001106172, intron 3 of 9)	intron (NM_001106172, intron 3 of 9)	15233	NM_001106172	291912	Rn.218600	NM_001106172	ENSRNOG00000014124	Nod2	Card15	nucleotide-binding oligomerization domain containing 2	protein-coding
5158	chr9	81667482	81672638	+	3950	NA	Intergenic	Intergenic	-2553	NM_001128079	363249	Rn.163070	NM_001128079	ENSRNOG00000015295	Ctdsp1	-	CTD small phosphatase 1	protein-coding
5229	chr1	64443469	64448696	+	3947	NA	intron (NM_183332, intron 1 of 2)	intron (NM_183332, intron 1 of 2)	736	NM_183332	369016	Rn.106161	NM_183332	ENSRNOG00000053450	Myadm	-	myeloid-associated differentiation marker	protein-coding
12166	chr1	166487364	166499528	+	3943	NA	Intergenic	B3A|SINE|B2	-41158	NM_001143847	81743	Rn.10044	NM_031079	ENSRNOG00000019560	Pde2a	CGS-PDE|Pde2|Pde2a2	phosphodiesterase 2A	protein-coding
9425	chr1	247587363	247596786	+	3939	NA	intron (NM_001107582, intron 2 of 5)	intron (NM_001107582, intron 2 of 5)	29872	NM_001107582	309304	Rn.130112	NM_001107582	ENSRNOG00000016136	Pdcd1lg2	-	programmed cell death 1 ligand 2	protein-coding
4919	chr9	45322353	45327270	+	3939	NA	Intergenic	MER94B|DNA|hAT-Blackjack	-118384	NM_001191887	363220		NM_001191887	ENSRNOG00000018830	Aff3	Laf4	AF4/FMR2 family, member 3	protein-coding
6101	chr13	108648907	108655006	+	3936	NA	intron (NM_206851, intron 1 of 11)	intron (NM_206851, intron 1 of 11)	9800	NM_206851	289372	Rn.7052	NM_206851	ENSRNOG00000003583	Smyd2	HSKM-B	SET and MYND domain containing 2	protein-coding
13026	chr4	78318194	78331218	+	3934	NA	intron (NM_173153, intron 2 of 2)	RMER10B|LTR|ERVL	4476	NM_173153	286938	Rn.198155	NM_173153	ENSRNOG00000008369	Gimap4	Ian1	GTPase, IMAP family member 4	protein-coding
6022	chr6	91752181	91758201	+	3932	NA	Intergenic	Intergenic	58082	NM_024152	79121	Rn.6993	NM_024152	ENSRNOG00000004791	Arf6	-	ADP-ribosylation factor 6	protein-coding
5196	chr5	58947756	58952950	+	3929	NA	promoter-TSS (NM_001015016)	promoter-TSS (NM_001015016)	20	NM_001015016	313498	Rn.162392	NM_001015016	ENSRNOG00000017485	Cd72	-	Cd72 molecule	protein-coding
7628	chr7	12251241	12258867	+	3929	NA	intron (NM_133559, intron 14 of 14)	intron (NM_133559, intron 14 of 14)	-1333	NM_001007657	299612	Rn.39052	NM_001007657	ENSRNOG00000016399	RGD1359127	-	similar to RIKEN cDNA 2310011J03	protein-coding
11851	chr6	99930405	99942254	+	3926	NA	intron (NM_172034, intron 7 of 11)	intron (NM_172034, intron 7 of 11)	52370	NM_172034	64511	Rn.8873	NM_172034	ENSRNOG00000007660	Fntb	-	farnesyltransferase, CAAX box, beta	protein-coding
6073	chr19	55687109	55693180	+	3925	NA	TTS (NM_207613)	TTS (NM_207613)	20483	NM_207613	361432	Rn.18406	NM_207613	ENSRNOG00000027954	Cdh15	-	cadherin 15	protein-coding
Apr-55	chr6	24210466	24214919	+	3924	NA	Intergenic	Intergenic	52681	NM_001129880	683626	Rn.228773	NM_001129880	ENSRNOG00000039902	Lbh	-	LBH regulator of WNT signaling pathway	protein-coding
Mar-24	chr7	123454226	123459148	+	3924	NA	Intergenic	Intergenic	-11074	NM_001207022	315163	Rn.141004	NM_001207022	ENSRNOG00000049407	Shisa8	RGD1563996	shisa family member 8	protein-coding
4977	chr1	220628537	220633512	+	3924	NA	intron (NM_134406, intron 1 of 24)	B1_Mur4|SINE|Alu	13712	NM_134406	171444	Rn.154425	NM_134406	ENSRNOG00000020350	Pacs1	Pacs-1	phosphofurin acidic cluster sorting protein 1	protein-coding
5068	chr10	108523975	108529041	+	3922	NA	Intergenic	Intergenic	-101313	NM_001100158	688288	Rn.202617	NM_001100158	ENSRNOG00000045791	Eif4a3	eIF4A-III	eukaryotic translation initiation factor 4A3	protein-coding
9592	chr14	5242852	5252442	+	3921	NA	Intergenic	Intergenic	131051	NM_001037179	289443	Rn.25285	NM_001037179	ENSRNOG00000002122	Lrrc8c	RGD1306585	leucine rich repeat containing 8 VRAC subunit C	protein-coding
5193	chr18	63037879	63043070	+	3921	NA	intron (NM_172224, intron 4 of 7)	intron (NM_172224, intron 4 of 7)	23897	NM_172224	282636	Rn.856	NM_172224	ENSRNOG00000018516	Impa2	-	inositol monophosphatase 2	protein-coding
7555	chr1	53094190	53101743	+	3920	NA	Intergenic	MTB_Rn|LTR|ERVL-MaLR	-10492	NM_001013145	308163	Rn.161767	NM_001013145	ENSRNOG00000012964	Ccr6	-	C-C motif chemokine receptor 6	protein-coding
6283	chr3	82362861	82369142	+	3919	NA	intron (NM_031797, intron 1 of 9)	URR1B|DNA|hAT-Charlie	2356	NM_031797	83628	Rn.3022	NM_031797	ENSRNOG00000000047	Cd82	Kai1	Cd82 molecule	protein-coding
7383	chr1	197996856	198004237	+	3918	NA	exon (NM_001109154, exon 2 of 5)	exon (NM_001109154, exon 2 of 5)	1210	NM_001109154	499264	Rn.107719	NM_001109154	ENSRNOG00000017403	Apobr	Apob48r|RGD1565169	apolipoprotein B receptor	protein-coding
5884	chr7	70917749	70923631	+	3918	NA	intron (NM_001130490, intron 1 of 88)	intron (NM_001130490, intron 1 of 88)	6213	NM_001130490	299858	Rn.22436	NM_001130490	ENSRNOG00000025053	Lrp1	-	LDL receptor related protein 1	protein-coding
7063	chr1	101472871	101479932	+	3918	NA	intron (NM_001012168, intron 1 of 9)	intron (NM_001012168, intron 1 of 9)	2067	NM_001012168	361576	Rn.45038	NM_001012168	ENSRNOG00000020927	Tulp2	-	tubby-like protein 2	protein-coding
5360	chr7	107985570	107990928	+	3918	NA	Intergenic	Intergenic	-82821	NM_001013219	362924	Rn.8110	NM_001013219	ENSRNOG00000008209	St3gal1	Siat4a	ST3 beta-galactoside alpha-2,3-sialyltransferase 1	protein-coding
10324	chr8	49569685	49580007	+	3917	NA	Intergenic	L2c|LINE|L2	-1136	NM_057193	117539	Rn.27718	NM_057193	ENSRNOG00000016308	Il10ra	-	interleukin 10 receptor subunit alpha	protein-coding
4423	chr3	5871084	5875505	+	3916	NA	intron (NM_001106563, intron 3 of 27)	intron (NM_001106563, intron 3 of 27)	-72906	NM_053664	114123	Rn.89832	NM_053664	ENSRNOG00000006916	Sardh	-	sarcosine dehydrogenase	protein-coding
5406	chr8	12045401	12050805	+	3915	NA	Intergenic	Intergenic	159583	NM_001007660	300359	Rn.120577	NM_001007660	ENSRNOG00000005713	Ccdc82	-	coiled-coil domain containing 82	protein-coding
17253	chr18	77203499	77220750	+	3910	NA	intron (NM_001244933, intron 10 of 10)	intron (NM_001244933, intron 10 of 10)	110566	NM_001244933	100361818	Rn.229098	NM_001244933	ENSRNOG00000017146	Nfatc1	-	nuclear factor of activated T-cells 1	protein-coding
6603	chr1	239252074	239258675	+	3910	NA	intron (NM_001007737, intron 1 of 3)	intron (NM_001007737, intron 1 of 3)	10623	NM_001007737	361740	Rn.105582	NM_001007737	ENSRNOG00000027161	RGD1359158	-	similar to RIKEN cDNA 1110059E24	protein-coding
4437	chr10	3908337	3912772	+	3907	NA	intron (NM_001109526, intron 18 of 20)	intron (NM_001109526, intron 18 of 20)	255516	NM_001013963	302890	Rn.79124	NM_001013963	ENSRNOG00000015118	Cpped1	RGD1306568	calcineurin-like phosphoesterase domain containing 1	protein-coding
Feb-01	chr18	80899588	80903987	+	3906	NA	Intergenic	Intergenic	-38088	NM_001106129	291403	Rn.12321	NM_001106129	ENSRNOG00000016239	Zadh2	-	zinc binding alcohol dehydrogenase, domain containing 2	protein-coding
Feb-96	chr8	129958940	129964234	+	3904	NA	Intergenic	Intergenic	-47986	NM_001134565	316085	Rn.3090	NM_001134565	ENSRNOG00000019262	Trak1	OIP106|RGD1307844	trafficking kinesin protein 1	protein-coding
5373	chr1	53171235	53176606	+	3896	NA	promoter-TSS (NM_001106210)	promoter-TSS (NM_001106210)	-959	NM_001106210	292306	Rn.18019	NM_001106210	ENSRNOG00000013190	Rnaset2	-	ribonuclease T2	protein-coding
Feb-98	chr12	39831857	39838953	+	3894	NA	Intergenic	Intergenic	44440	NM_001177613	304486	Rn.12905	NM_001177613	ENSRNOG00000028523	Tctn1	RGD1566266	tectonic family member 1	protein-coding
6545	chr1	124873545	124880088	+	3893	NA	Intergenic	Intergenic	-73453	NM_001109147	499171	Rn.22229	NM_001109147	ENSRNOG00000015822	Klf13	RGD1565099	Kruppel-like factor 13	protein-coding
5409	chr8	33656806	33662213	+	3891	NA	intron (NM_001017381, intron 1 of 8)	(GA)n|Simple_repeat|Simple_repeat	1540	NM_001017381	315532	Rn.203677	NM_001017381	ENSRNOG00000008904	Fli1	-	Fli-1 proto-oncogene, ETS transcription factor	protein-coding
5528	chr18	61076786	61082312	+	3890	NA	Intergenic	Intergenic	-181869	NM_001107382	307362	Rn.55564	NM_001107382	ENSRNOG00000017116	Zfp532	Znf532	zinc finger protein 532	protein-coding
5653	chr12	50359033	50364684	+	3889	NA	intron (NM_001008508, intron 1 of 6)	intron (NM_001008508, intron 1 of 6)	21676	NM_001008508	288719	Rn.3659	NM_001008508	ENSRNOG00000000664	Tpst2	TPST-2	tyrosylprotein sulfotransferase 2	protein-coding
Feb-85	chr8	124485332	124489615	+	3889	NA	Intergenic	RMER5|LTR|ERV1	-88609	NM_031132	81810	Rn.9954	NM_031132	ENSRNOG00000013265	Tgfbr2	TGF-beta 2|Tgfbr2T	transforming growth factor, beta receptor 2	protein-coding
4468	chr1	186973221	186977687	+	3888	NA	Intergenic	Intergenic	790296	NM_053982	117053	Rn.2890	NM_053982	ENSRNOG00000018320	Rps15a	-	ribosomal protein S15a	protein-coding
5837	chr13	90199337	90205172	+	3886	NA	intron (NM_001109078, intron 3 of 6)	intron (NM_001109078, intron 3 of 6)	17709	NM_001109078	498286	Rn.215687	NM_001109078	ENSRNOG00000059073	Slamf1	RGD1560634	signaling lymphocytic activation molecule family member 1	protein-coding
4390	chr12	36542291	36546679	+	3880	NA	intron (NM_023104, intron 3 of 17)	intron (NM_023104, intron 3 of 17)	11209	NM_023104	65984	Rn.9215	NM_023104	ENSRNOG00000000967	Aacs	-	acetoacetyl-CoA synthetase	protein-coding
6105	chr6	43031380	43037483	+	3876	NA	intron (NM_017356, intron 1 of 4)	intron (NM_017356, intron 1 of 4)	32483	NM_017356	50871	Rn.102820	NM_017356	ENSRNOG00000005492	Hpcal1	NVP-3|Nvp3|VILIP-3	hippocalcin-like 1	protein-coding
6355	chr10	88623523	88629876	+	3875	NA	exon (NM_001105840, exon 2 of 6)	exon (NM_001105840, exon 2 of 6)	6044	NM_001108835	363681	Rn.47212	NM_001108835	ENSRNOG00000036819	Hspb9	-	heat shock protein family B (small) member 9	protein-coding
4368	chr7	108078825	108083191	+	3872	NA	Intergenic	Intergenic	-175580	NM_001013219	362924	Rn.8110	NM_001013219	ENSRNOG00000008209	St3gal1	Siat4a	ST3 beta-galactoside alpha-2,3-sialyltransferase 1	protein-coding
Feb-65	chr14	46010057	46015620	+	3871	NA	intron (NM_001113776, intron 1 of 6)	intron (NM_001113776, intron 1 of 6)	30527	NM_001113776	289635	Rn.165637	NM_001113776	ENSRNOG00000002192	Rell1	RGD1307468	RELT-like 1	protein-coding
6888	chr18	61056640	61063526	+	3870	NA	Intergenic	Intergenic	-201335	NM_001107382	307362	Rn.55564	NM_001107382	ENSRNOG00000017116	Zfp532	Znf532	zinc finger protein 532	protein-coding
Feb-19	chr10	4662932	4667249	+	3868	NA	Intergenic	Intergenic	-20520	NM_001034083	29140	Rn.6147	NM_001034083	ENSRNOG00000058739	Snn	-	stannin	protein-coding
4639	chr10	30148732	30153369	+	3866	NA	Intergenic	Intergenic	-18207	NM_001105778	287212	Rn.102005	NM_001105778	ENSRNOG00000004602	Rnf145	RGD1309561	ring finger protein 145	protein-coding
6956	chr12	39526403	39533357	+	3865	NA	Intergenic	B2_Rat2|SINE|B2	-24023	NM_001110823	29693	Rn.2305	NM_001110139	ENSRNOG00000001285	Atp2a2	Serca2|SercaII	ATPase sarcoplasmic/endoplasmic reticulum Ca2+ transporting 2	protein-coding
9250	chr5	47504294	47513542	+	3863	NA	Intergenic	Intergenic	-37096	NM_001135754	313125	Rn.212302	NM_001135754	ENSRNOG00000006170	Bach2	RGD1562865	BTB domain and CNC homolog 2	protein-coding
4387	chr12	23812708	23817093	+	3862	NA	exon (NM_019376, exon 2 of 3)	exon (NM_019376, exon 2 of 3)	25262	NM_019376	56010	Rn.29936	NM_019376	ENSRNOG00000001436	Ywhag	14-3-3G	tyrosine 3-monooxygenase/tryptophan 5-monooxygenase activation protein, gamma	protein-coding
Feb-64	chr3	109091818	109096180	+	3861	NA	Intergenic	Intergenic	-49579	NM_019211	29434	Rn.162685	NM_019211	ENSRNOG00000005404	Rasgrp1	Rasgrp	RAS guanyl releasing protein 1	protein-coding
4734	chr1	187059794	187064526	+	3861	NA	Intergenic	ID_B1|SINE|B4	703590	NM_053982	117053	Rn.2890	NM_053982	ENSRNOG00000018320	Rps15a	-	ribosomal protein S15a	protein-coding
7489	chr7	101660426	101667913	+	3860	NA	Intergenic	Intergenic	-445106	NM_001008878	362921	Rn.214922	NM_001008878	ENSRNOG00000033584	LOC362921	-	Ac2-224	protein-coding
Mar-82	chr8	115150212	115155392	+	3859	NA	intron (NM_001007664, intron 2 of 3)	intron (NM_001007664, intron 2 of 3)	2288	NM_001007664	300983	Rn.2080	NM_001007664	ENSRNOG00000012073	Abhd14b	-	abhydrolase domain containing 14b	protein-coding
8850	chr12	16346401	16355249	+	3858	NA	intron (NM_001105912, intron 1 of 10)	ID_Rn2|SINE|ID	9903	NM_001105912	288504	Rn.19565	NM_001105912	ENSRNOG00000001258	Snx8	-	sorting nexin 8	protein-coding
8001	chr7	99568617	99576616	+	3858	NA	Intergenic	Intergenic	-37313	NM_017136	29230	Rn.33239	NM_017136	ENSRNOG00000009550	Sqle	-	squalene epoxidase	protein-coding
8654	chr20	6919818	6928470	+	3856	NA	intron (NM_001170481, intron 1 of 6)	MIR3|SINE|MIR	646	NM_001170481	294312	Rn.9448	NM_001170481	ENSRNOG00000000525	Pi16	-	peptidase inhibitor 16	protein-coding
12281	chr3	11551338	11563617	+	3856	NA	Intergenic	Intergenic	-30463	NM_019252	29640	Rn.167749	NM_019252	ENSRNOG00000049110	Dpm2	-	dolichyl-phosphate mannosyltransferase subunit 2, regulatory	protein-coding
Mar-02	chr6	7202877	7207777	+	3856	NA	Intergenic	B1F2|SINE|Alu	-147013	NM_020076	56823	Rn.48675	NM_020076	ENSRNOG00000031263	Haao	-	3-hydroxyanthranilate 3,4-dioxygenase	protein-coding
5293	chr1	78754152	78759443	+	3851	NA	intron (NM_001107480, intron 9 of 17)	intron (NM_001107480, intron 9 of 17)	-11114	NM_001013895	292658	Rn.15035	NM_001013895	ENSRNOG00000016434	Prkd2	RGD1308054	protein kinase D2	protein-coding
5871	chr2	199005775	199011644	+	3849	NA	intron (NM_001139486, intron 8 of 13)	intron (NM_001139486, intron 8 of 13)	29993	NM_001139486	362003	Rn.160685	NM_001139486	ENSRNOG00000000095	Gpr89b	Gpr89|RGD1304837	G protein-coupled receptor 89B	protein-coding
9750	chr19	55520233	55529981	+	3847	NA	Intergenic	Intergenic	-14647	NM_001108453	361431	Rn.128745	NM_001108453	ENSRNOG00000014723	Cbfa2t3	-	CBFA2/RUNX1 translocation partner 3	protein-coding
Feb-43	chr14	45446198	45450939	+	3847	NA	Intergenic	Intergenic	117422	NR_037399	100526626		NR_037399	ENSRNOG00000048183	Mir328b	rno-mir-328b	microRNA 328b	ncRNA
5895	chr20	21803557	21809450	+	3847	NA	intron (NM_001107624, intron 4 of 14)	intron (NM_001107624, intron 4 of 14)	-116848	NM_001107623	309724	Rn.50686	NM_001107623	ENSRNOG00000027859	Tmem26	-	transmembrane protein 26	protein-coding
4892	chr1	124844705	124849595	+	3847	NA	Intergenic	Intergenic	-43787	NM_001109147	499171	Rn.22229	NM_001109147	ENSRNOG00000015822	Klf13	RGD1565099	Kruppel-like factor 13	protein-coding
5549	chr3	62477783	62483330	+	3846	NA	promoter-TSS (NM_001111295)	promoter-TSS (NM_001111295)	-687	NM_198132	362152	Rn.99947	NM_198132	ENSRNOG00000052968	Hnrnpa3	Hnrpa3|mBx	heterogeneous nuclear ribonucleoprotein A3	protein-coding
7098	chr1	21702517	21709613	+	3840	NA	Intergenic	Intergenic	-42171	NM_053535	85496	Rn.1199	NM_053535	ENSRNOG00000013994	Enpp1	Npps|Pc1	ectonucleotide pyrophosphatase/phosphodiesterase 1	protein-coding
Mar-29	chr7	75730388	75736215	+	3840	NA	Intergenic	RSINE1|SINE|B4	76552	NM_001126087	500855	Rn.224542	NM_001126087		Zfp706	Znf706	zinc finger protein 706	protein-coding
5661	chr11	72143023	72148682	+	3836	NA	intron (NM_001105872, intron 8 of 15)	intron (NM_001105872, intron 8 of 15)	11670	NM_001105872	288038	Rn.85934	NM_001105872	ENSRNOG00000001739	Meltf	Magea1|Mfi2	melanotransferrin	protein-coding
15110	chr1	266227240	266242348	+	3835	NA	intron (NM_001024899, intron 10 of 11)	intron (NM_001024899, intron 10 of 11)	-21003	NM_001128083	688785	Rn.95112	NM_001128083	ENSRNOG00000019968	Trim8	-	tripartite motif-containing 8	protein-coding
11521	chr10	75876504	75888023	+	3833	NA	Intergenic	ID_B1|SINE|B4	261793	NM_001277485	689962		NM_001277485	ENSRNOG00000010446	Ccdc182	-	coiled-coil domain containing 182	protein-coding
5913	chr1	239263158	239269069	+	3832	NA	promoter-TSS (NM_001014028)	promoter-TSS (NM_001014028)	-116	NM_001007737	361740	Rn.105582	NM_001007737	ENSRNOG00000027161	RGD1359158	-	similar to RIKEN cDNA 1110059E24	protein-coding
6185	chr2	219420145	219426328	+	3830	NA	intron (NM_001134856, intron 4 of 15)	intron (NM_001134856, intron 4 of 15)	35035	NM_001134856	310806	Rn.147123	NM_001107718	ENSRNOG00000014515	Cdc14a	-	cell division cycle 14A	protein-coding
10242	chr1	47370847	47381087	+	3827	NA	Intergenic	L1ME3|LINE|L1	-44555	NM_019357	54319	Rn.773	NM_019357	ENSRNOG00000018524	Ezr	Vil2	ezrin	protein-coding
4428	chr10	50390282	50394708	+	3825	NA	intron (NM_001191646, intron 1 of 1)	(CTG)n|Simple_repeat|Simple_repeat	10089	NM_001191646	303218	Rn.231429	NM_001191646	ENSRNOG00000003384	Hs3st3b1	Hs3st3b	heparan sulfate-glucosamine 3-sulfotransferase 3B1	protein-coding
10310	chr9	98344144	98354452	+	3824	NA	intron (NM_031645, intron 2 of 2)	(TC)n|Simple_repeat|Simple_repeat	35666	NM_031645	58965	Rn.12265	NM_031645	ENSRNOG00000019926	Ramp1	-	receptor activity modifying protein 1	protein-coding
4526	chr4	162965490	162970014	+	3818	NA	Intergenic	Intergenic	33557	NM_001048075	362447	Rn.202840	NM_001048075	ENSRNOG00000059538	Clec2g	CLEC2D11|Clr-b|Clr11|Clrb|RGD1563148	C-type lectin domain family 2, member G	protein-coding
Feb-95	chr3	167114984	167119377	+	3818	NA	Intergenic	Lx8|LINE|L1	-123240	NM_001107813	311764	Rn.214135	NM_001107813	ENSRNOG00000021787	Zfp217	Znf217	zinc finger protein 217	protein-coding
Feb-50	chr15	108313015	108317463	+	3817	NA	intron (NM_001034937, intron 1 of 8)	Tigger6|DNA|TcMar-Tigger	11668	NM_001079710	679957	Rn.205907	NM_001079710	ENSRNOG00000012628	Gpr18	-	G protein-coupled receptor 18	protein-coding
4578	chr1	199657446	199662022	+	3816	NA	intron (NM_001009455, intron 3 of 5)	intron (NM_001009455, intron 3 of 5)	4087	NM_001009455	361653	Rn.15020	NM_001009455	ENSRNOG00000019935	Armc5	-	armadillo repeat containing 5	protein-coding
Mar-13	chr9	98593386	98597497	+	3816	NA	intron (NM_031678, intron 1 of 22)	intron (NM_031678, intron 1 of 22)	1882	NM_031678	63840	Rn.25935	NM_031678	ENSRNOG00000020254	Per2	rPER2	period circadian regulator 2	protein-coding
7871	chr17	23011293	23019162	+	3814	NA	Intergenic	RMER17B_Rn|LTR|ERVK	-101434	NM_001011922	291044	Rn.8730	NM_001011922	ENSRNOG00000014548	Nedd9	-	neural precursor cell expressed, developmentally down-regulated 9	protein-coding
7080	chr13	99570922	99578000	+	3814	NA	Intergenic	(CACA)n|Simple_repeat|Simple_repeat	-42502	NM_001109081	498301	Rn.23078	NM_001109081	ENSRNOG00000003723	Wdr26	RGD1565589	WD repeat domain 26	protein-coding
10364-2	chr2	196483569	196493931	+	3813	NA	intron (NM_001033700, intron 1 of 10)	intron (NM_001033700, intron 1 of 10)	1094	NM_001033700	310667	Rn.1448	NM_001033700	ENSRNOG00000021138	Cers2	Lass2	ceramide synthase 2	protein-coding
Feb-76	chr10	88641346	88645420	+	3812	NA	intron (NM_001105840, intron 1 of 5)	intron (NM_001105840, intron 1 of 5)	1981	NM_001105840	287709	Rn.3548	NM_001105840	ENSRNOG00000018568	Rab5c	-	RAB5C, member RAS oncogene family	protein-coding
10424-2	chr7	102699212	102709634	+	3812	NA	Intergenic	Intergenic	118110	NM_012603	24577	Rn.12072	NM_012603		Myc	RNCMYC|c-myc|mMyc	MYC proto-oncogene, bHLH transcription factor	protein-coding
8902	chr3	109049369	109058269	+	3812	NA	Intergenic	Intergenic	-9399	NM_019211	29434	Rn.162685	NM_019211	ENSRNOG00000005404	Rasgrp1	Rasgrp	RAS guanyl releasing protein 1	protein-coding
8820	chr15	8975490	8984308	+	3807	NA	intron (NM_001270854, intron 3 of 10)	intron (NM_001270854, intron 3 of 10)	249028	NM_147210	259241	Rn.10055	NM_147210	ENSRNOG00000046912	Nr1d2	HZF-2	nuclear receptor subfamily 1, group D, member 2	protein-coding
4404	chr10	40428113	40432515	+	3803	NA	Intergenic	Intergenic	-8080	NM_172335	282838	Rn.98783	NM_172335	ENSRNOG00000052219	Gm2a	-	GM2 ganglioside activator	protein-coding
10056	chr4	85426934	85436988	+	3801	NA	Intergenic	L2|LINE|L2	-45758	NM_001109022	368066	Rn.19133	NM_001109022	ENSRNOG00000011250	Inmt	-	indolethylamine N-methyltransferase	protein-coding
7238	chr7	116297898	116305134	+	3800	NA	Intergenic	Intergenic	-46343	NM_012538	24294	Rn.144549	NM_012538	ENSRNOG00000030111	Cyp11b2	Cp45as|Cyp11b3|RNCP45AS	cytochrome P450, family 11, subfamily b, polypeptide 2	protein-coding
8975	chr10	19007136	19016109	+	3797	NA	intron (NM_130421, intron 3 of 20)	intron (NM_130421, intron 3 of 20)	15099	NM_130421	155918	Rn.1057	NM_130421	ENSRNOG00000005620	Lcp2	Slp76	lymphocyte cytosolic protein 2	protein-coding
Feb-61	chr20	44442730	44451089	+	3796	NA	intron (NM_012755, intron 1 of 13)	intron (NM_012755, intron 1 of 13)	10229	NM_012755	25150	Rn.19361	NM_012755	ENSRNOG00000000596	Fyn	-	FYN proto-oncogene, Src family tyrosine kinase	protein-coding
5652	chr13	74620404	74626054	+	3795	NA	Intergenic	B4A|SINE|B4	-59045	NM_001100680	304887	Rn.224486	NM_001100680	ENSRNOG00000004736	Ralgps2	-	Ral GEF with PH domain and SH3 binding motif 2	protein-coding
Feb-41	chr2	41337270	41343609	+	3794	NA	intron (NM_017032, intron 5 of 14)	intron (NM_017032, intron 5 of 14)	182457	NM_001113334	24627	Rn.95959	NM_017032	ENSRNOG00000042536	Pde4d	DPDE3|PDE3/IVd	phosphodiesterase 4D	protein-coding
9409	chr4	62386813	62396220	+	3794	NA	TTS (NM_001024325)	TTS (NM_001024325)	4519	NM_001024325	500077	Rn.8661	NM_001024325	ENSRNOG00000026958	Cyren	Mri	cell cycle regulator of NHEJ	protein-coding
5018	chr10	43637652	43642668	+	3794	NA	Intergenic	Intergenic	9055	NM_001008765	303163	Rn.220163	NM_001008765	ENSRNOG00000027008	Igtp	-	interferon gamma induced GTPase	protein-coding
May-19	chr3	111143063	111147380	+	3792	NA	TTS (NM_001107760)	TTS (NM_001107760)	10202	NM_001107760	311332	Rn.147393	NM_001107760	ENSRNOG00000014011	Dll4	-	delta like canonical Notch ligand 4	protein-coding
6607	chr10	86455104	86461709	+	3791	NA	intron (NM_001107047, intron 3 of 7)	intron (NM_001107047, intron 3 of 7)	51048	NM_001107047	303511	Rn.218596	NM_001107047	ENSRNOG00000007200	Ikzf3	Zfpn1a3	IKAROS family zinc finger 3	protein-coding
8953	chr1	128430917	128439868	+	3787	NA	Intergenic	Intergenic	-94129	NM_001014035	309957	Rn.162435	NM_001014035	ENSRNOG00000047756	Mef2a	-	myocyte enhancer factor 2a	protein-coding
Feb-73	chr2	193886269	193892240	+	3787	NA	Intergenic	Intergenic	-3335	NM_031114	81778	Rn.4083	NM_031114	ENSRNOG00000023226	S100a10	p11	S100 calcium binding protein A10	protein-coding
Mar-61	chr8	132939730	132948089	+	3785	NA	Intergenic	RMER1B|Other|Other	-24799	NM_001106871	301086	Rn.127077	NM_001106871	ENSRNOG00000006620	Xcr1	-	X-C motif chemokine receptor 1	protein-coding
6721	chr13	52494509	52501228	+	3785	NA	Intergenic	B2_Rat4|SINE|B2	-55975	NM_017148	29276	Rn.108075	NM_017148	ENSRNOG00000008937	Csrp1	Csrp	cysteine and glycine-rich protein 1	protein-coding
Feb-55	chr18	56218669	56224622	+	3784	NA	intron (NM_012920, intron 6 of 22)	intron (NM_012920, intron 6 of 22)	27667	NM_012920	25400	Rn.107499	NM_012920	ENSRNOG00000018712	Camk2a	PK2CDD|PKCCD	calcium/calmodulin-dependent protein kinase II alpha	protein-coding
Feb-94	chr11	61180103	61185695	+	3783	NA	Intergenic	Intergenic	111123	NM_001008285	288111	Rn.138747	NM_001008285	ENSRNOG00000039024	Spice1	Ccdc52|RGD1310729	spindle and centriole associated protein 1	protein-coding
4373	chr2	44186516	44190887	+	3781	NA	intron (NM_001270039, intron 8 of 9)	intron (NM_001270039, intron 8 of 9)	61883	NM_001270039	361898	Rn.21785	NM_001270039	ENSRNOG00000013555	Ankrd55	RGD1307735	ankyrin repeat domain 55	protein-coding
Feb-16	chr19	25771017	25776931	+	3778	NA	TTS (NM_001009541)	TTS (NM_001009541)	1696	NM_001009541	494344	Rn.4298	NM_001009541		Ier2	-	immediate early response 2	protein-coding
5059	chr11	34032824	34037881	+	3776	NA	Intergenic	RLTR14-int|LTR|ERV1	-16758	NM_001107109	304074	Rn.17121	NM_001107109	ENSRNOG00000026236	Morc3	Zcwcc3	MORC family CW-type zinc finger 3	protein-coding
7475	chr1	198228358	198235831	+	3775	NA	intron (NM_001271536, intron 1 of 8)	CpG	250	NM_012495	24189	Rn.1774	NM_012495	ENSRNOG00000052802	Aldoa	Aldo1|RNALDOG5	aldolase, fructose-bisphosphate A	protein-coding
11786	chr13	47599225	47611009	+	3772	NA	intron (NM_001014843, intron 1 of 7)	MTE-int|LTR|ERVL-MaLR	2347	NM_001014843	548326	Rn.23441	NM_001014843	ENSRNOG00000004441	Fcmr	Faim3|Toso	Fc fragment of IgM receptor	protein-coding
6003	chr4	133019433	133025434	+	3771	NA	Intergenic	Intergenic	104742	NM_001134713	297483	Rn.54034	NM_001134713	ENSRNOG00000005433	Shq1	RGD1310610	SHQ1, H/ACA ribonucleoprotein assembly factor	protein-coding
4292	chr1	142193848	142198138	+	3770	NA	intron (NM_019331, intron 1 of 15)	intron (NM_019331, intron 1 of 15)	1189	NM_019331	54281	Rn.3220	NM_019331	ENSRNOG00000011352	Furin	Pace|Pcsk3	furin (paired basic amino acid cleaving enzyme)	protein-coding
4991	chr7	98940441	98945430	+	3769	NA	intron (NM_001130563, intron 2 of 15)	intron (NM_001130563, intron 2 of 15)	17801	NM_001130563	362918	Rn.38488	NM_001130563	ENSRNOG00000009001	Mtss1	-	MTSS I-BAR domain containing 1	protein-coding
4283	chr8	71898003	71902284	+	3766	NA	Intergenic	Intergenic	-14626	NM_001013109	300799	Rn.98325	NM_001013109		Dapk2	-	death-associated protein kinase 2	protein-coding
4783	chr2	218606156	218610937	+	3766	NA	Intergenic	ORR1F|LTR|ERVL-MaLR	50215	NM_017301	29733	Rn.109455	NM_017301	ENSRNOG00000013683	S1pr1	Edg1	sphingosine-1-phosphate receptor 1	protein-coding
6221	chr20	4917220	4923439	+	3763	NA	exon (NM_001008842, exon 3 of 7)	exon (NM_001008842, exon 3 of 7)	1010	NM_001008842	414783	Rn.215620	NM_001008842	ENSRNOG00000039744	RT1-CE4	RT1-C/E4	RT1 class I, locus CE4	protein-coding
Mar-97	chr4	78307845	78313440	+	3763	NA	intron (NM_001008398, intron 1 of 1)	intron (NM_001008398, intron 1 of 1)	263	NM_001008398	493865	Rn.117841	NM_001008398	ENSRNOG00000024569	Gimap9	-	GTPase, IMAP family member 9	protein-coding
4284	chr12	14240163	14244445	+	3762	NA	intron (NM_001037219, intron 1 of 8)	intron (NM_001037219, intron 1 of 8)	2330	NM_001037219	304298	Rn.211697	NM_001037219	ENSRNOG00000001104	Foxk1	RGD1309643	forkhead box K1	protein-coding
6150	chr6	132674669	132680817	+	3761	NA	Intergenic	MIR3|SINE|MIR	-24838	NM_173290	24919	Rn.162877	NM_173290	ENSRNOG00000004339	Yy1	NF-E1|NMP-1|NMP1|UCRBP	YY1 transcription factor	protein-coding
Feb-61	chr6	96552353	96558412	+	3761	NA	intron (NM_031085, intron 2 of 13)	intron (NM_031085, intron 2 of 13)	76139	NM_031085	81749	Rn.10398	NM_031085	ENSRNOG00000004873	Prkch	-	protein kinase C, eta	protein-coding
7769	chr10	94494194	94501961	+	3759	NA	intron (NM_133533, intron 5 of 5)	intron (NM_133533, intron 5 of 5)	2514	NM_133533	171055	Rn.62607	NM_133533	ENSRNOG00000011917	Cd79b	B29|Igb	CD79b molecule	protein-coding
4723	chr8	130818103	130822824	+	3758	NA	Intergenic	PB1D10|SINE|Alu	57789	NM_138833	170837	Rn.10245	NM_138833	ENSRNOG00000004050	Snrk	-	SNF related kinase	protein-coding
9504	chr12	22131268	22140770	+	3758	NA	intron (NM_001127551, intron 1 of 17)	intron (NM_001127551, intron 1 of 17)	2363	NM_001127551	360779	Rn.24664	NM_001127551	ENSRNOG00000001402	Lrch4	-	leucine rich repeats and calponin homology domain containing 4	protein-coding
10357	chr10	64213458	64223813	+	3757	NA	Intergenic	Intergenic	-16255	NM_001007611	287534	Rn.13078	NM_001007611	ENSRNOG00000006674	Rflnb	Fam101b|RGD1359691	refilin B	protein-coding
Feb-39	chr4	64899785	64904022	+	3756	NA	intron (NM_001012188, intron 2 of 11)	G-rich|Low_complexity|Low_complexity	-70430	NM_198782	688705	Rn.52190	NM_198782	ENSRNOG00000026705	Dgki	rDGKi-3	diacylglycerol kinase, iota	protein-coding
4488	chr1	220120822	220125308	+	3756	NA	exon (NM_133424, exon 16 of 21)	exon (NM_133424, exon 16 of 21)	8837	NM_001034110	361704	Rn.25087	NM_001034110	ENSRNOG00000019708	Ctsf	-	cathepsin F	protein-coding
6096	chr5	120048362	120054456	+	3756	NA	intron (NM_053466, intron 1 of 24)	intron (NM_053466, intron 1 of 24)	32495	NM_053466	84598	Rn.90191	NM_053466	ENSRNOG00000011157	Jak1	-	Janus kinase 1	protein-coding
8972	chr7	119059292	119068262	+	3755	NA	intron (NM_001305877, intron 1 of 40)	intron (NM_001305877, intron 1 of 40)	7945	NM_001305877	100911597	Rn.11385	NM_001305877	ENSRNOG00000049236	Myh9	NMMHC II-a|NMMHC-A|NMMHC-IIA	myosin, heavy chain 9, non-muscle	protein-coding
Feb-29	chr7	37377172	37382999	+	3753	NA	Intergenic	Intergenic	278671	NM_001108086	314764	Rn.23513	NM_001108086	ENSRNOG00000021681	Eea1	-	early endosome antigen 1	protein-coding
6250	chr3	125224979	125231227	+	3753	NA	Intergenic	Intergenic	-14505	NM_198779	362219	Rn.11612	NM_198779	ENSRNOG00000053201	Gpcpd1	Gde5|Prei4|RGD735140	glycerophosphocholine phosphodiesterase 1	protein-coding
Mar-85	chr16	79819160	79823943	+	3751	NA	Intergenic	RMER5|LTR|ERV1	16661	NM_001007686	306619	Rn.1924	NM_001007686	ENSRNOG00000012565	Cln8	-	CLN8, transmembrane ER and ERGIC protein	protein-coding
7169	chr11	79824355	79831522	+	3749	NA	non-coding (NR_132630, exon 1 of 2)	non-coding (NR_132630, exon 1 of 2)	210	NR_132630	106455137	Rn.19747	NR_132630		Lppos	-	LIM domain containing preferred translocation partner in lipoma, opposite strand	ncRNA
7033	chr3	81340206	81347237	+	3748	NA	intron (NM_133405, intron 1 of 11)	CpG	388	NM_133405	170917	Rn.21150	NM_133405	ENSRNOG00000007478	Cry2	-	cryptochrome circadian regulator 2	protein-coding
9898	chr12	36942891	36952787	+	3745	NA	intron (NM_001108334, intron 7 of 46)	intron (NM_001108334, intron 7 of 46)	75840	NM_001108334	360801	Rn.113362	NM_001108334	ENSRNOG00000001004	Ncor2	-	nuclear receptor co-repressor 2	protein-coding
10006	chr13	99580450	99590454	+	3745	NA	Intergenic	Intergenic	-53493	NM_001109081	498301	Rn.23078	NM_001109081	ENSRNOG00000003723	Wdr26	RGD1565589	WD repeat domain 26	protein-coding
7280	chr1	219134943	219142221	+	3743	NA	Intergenic	B1_Rn|SINE|Alu	-1392	NM_199089	293650	Rn.12627	NM_199089	ENSRNOG00000017220	Tcirg1	OC116|TIRC7	T-cell immune regulator 1, ATPase H+ transporting V0 subunit A3	protein-coding
Feb-21	chr7	119092259	119097978	+	3743	NA	Intergenic	Intergenic	-23396	NM_001305877	100911597	Rn.11385	NM_001305877	ENSRNOG00000049236	Myh9	NMMHC II-a|NMMHC-A|NMMHC-IIA	myosin, heavy chain 9, non-muscle	protein-coding
Mar-20	chr9	38236112	38241230	+	3742	NA	Intergenic	Intergenic	-58582	NM_001108792	363212		NM_001108792	ENSRNOG00000052376	Bend6	RGD1310392	BEN domain containing 6	protein-coding
Feb-29	chr7	102681527	102685754	+	3740	NA	Intergenic	Intergenic	97327	NM_012603	24577	Rn.12072	NM_012603		Myc	RNCMYC|c-myc|mMyc	MYC proto-oncogene, bHLH transcription factor	protein-coding
4352	chr14	107646097	107650447	+	3736	NA	Intergenic	Intergenic	-31111	NM_001107240	305571	Rn.1970	NM_001107240	ENSRNOG00000009267	B3gnt2	B3gnt1	UDP-GlcNAc:betaGal beta-1,3-N-acetylglucosaminyltransferase 2	protein-coding
6240	chr7	75753839	75760077	+	3736	NA	Intergenic	Intergenic	52895	NM_001126087	500855	Rn.224542	NM_001126087		Zfp706	Znf706	zinc finger protein 706	protein-coding
Feb-21	chr6	91796762	91801281	+	3734	NA	Intergenic	ID_B1|SINE|B4	101912	NM_024152	79121	Rn.6993	NM_024152	ENSRNOG00000004791	Arf6	-	ADP-ribosylation factor 6	protein-coding
Feb-09	chr9	92978901	92983608	+	3734	NA	Intergenic	Intergenic	-49460	NM_001108805	363270	Rn.225112	NM_001108805	ENSRNOG00000017540	Spata3	-	spermatogenesis associated 3	protein-coding
Feb-75	chr7	12167627	12172100	+	3730	NA	Intergenic	PB1D10|SINE|Alu	-1322	NM_001287109	690848	Rn.3254	NM_001126097	ENSRNOG00000016952	Uqcr11	Uqcr	ubiquinol-cytochrome c reductase, complex III subunit XI	protein-coding
Feb-18	chr6	99923435	99929751	+	3728	NA	intron (NM_172034, intron 4 of 11)	intron (NM_172034, intron 4 of 11)	42634	NM_172034	64511	Rn.8873	NM_172034	ENSRNOG00000007660	Fntb	-	farnesyltransferase, CAAX box, beta	protein-coding
Feb-02	chr15	52261999	52266899	+	3726	NA	Intergenic	Intergenic	-1108	NM_001100732	361068	Rn.95207	NM_001100732	ENSRNOG00000011831	Nudt18	RGD1311802	nudix hydrolase 18	protein-coding
Feb-47	chr6	26832189	26837034	+	3725	NA	Intergenic	Intergenic	-1605	NM_001134691	100188932	Rn.34416	NM_001134690	ENSRNOG00000008605	Ost4	-	oligosaccharyltransferase complex subunit 4, non-catalytic	protein-coding
6008	chr20	7904912	7910918	+	3724	NA	promoter-TSS (NM_031065)	promoter-TSS (NM_031065)	-394	NM_031065	81729	Rn.2262	NM_031065	ENSRNOG00000000505	Rpl10a	-	ribosomal protein L10A	protein-coding
4200	chr13	50900246	50904444	+	3723	NA	Intergenic	Intergenic	14599	NM_017259	29619	Rn.27923	NM_017259	ENSRNOG00000003300	Btg2	Agl|An|Pc3|Tis21|an-1	BTG anti-proliferation factor 2	protein-coding
Feb-60	chr20	4137161	4143219	+	3722	NA	Intergenic	Intergenic	-3131	NM_053815	309620	Rn.222417	NM_053815	ENSRNOG00000028541	Btnl2	BTL-II|Ng9	butyrophilin-like 2	protein-coding
Feb-07	chr7	18630069	18635474	+	3721	NA	intron (NM_199115, intron 3 of 6)	intron (NM_199115, intron 3 of 6)	1272	NM_199115	362850	Rn.119611	NM_199115	ENSRNOG00000007545	Angptl4	-	angiopoietin-like 4	protein-coding
4287	chr11	34532996	34537281	+	3719	NA	Intergenic	Intergenic	-22541	NM_001105892	288239	Rn.13025	NM_001105892	ENSRNOG00000001684	Ripply3	Dscr6	ripply transcriptional repressor 3	protein-coding
Feb-51	chr9	98196306	98202755	+	3719	NA	intron (NM_001014269, intron 1 of 7)	intron (NM_001014269, intron 1 of 7)	8701	NM_001014269	367314	Rn.153995	NM_001014269	ENSRNOG00000019892	Lrrfip1	-	LRR binding FLII interacting protein 1	protein-coding
Feb-08	chr6	123661765	123666971	+	3718	NA	Intergenic	Intergenic	-86673	NM_001108047	314374	Rn.105640	NM_001108047	ENSRNOG00000004709	Foxn3	Ches1	forkhead box N3	protein-coding
Feb-98	chr13	55311217	55319913	+	3715	NA	Intergenic	Intergenic	41366	NM_001105991	289407	Rn.14800	NM_001105991	ENSRNOG00000022480	Atp6v1g3	-	ATPase H+ transporting V1 subunit G3	protein-coding
Feb-49	chr20	8099205	8104852	+	3713	NA	Intergenic	Intergenic	-7663	NM_001113777	294301	Rn.144301	NM_001113777	ENSRNOG00000000508	Armc12	RGD1306008	armadillo repeat containing 12	protein-coding
Mar-82	chr5	166937515	166941795	+	3712	NA	Intergenic	Intergenic	-13019	NM_001107994	313722	Rn.219023	NM_001107994	ENSRNOG00000017212	Spsb1	RGD1309319	splA/ryanodine receptor domain and SOCS box containing 1	protein-coding
32337	chr6	24174016	24206351	+	3711	NA	Intergenic	MER112|DNA|hAT-Charlie	30172	NM_001129880	683626	Rn.228773	NM_001129880	ENSRNOG00000039902	Lbh	-	LBH regulator of WNT signaling pathway	protein-coding
7271	chr10	94569833	94577102	+	3711	NA	intron (NM_001007725, intron 4 of 6)	intron (NM_001007725, intron 4 of 6)	3045	NM_001007725	360647	Rn.162206	NM_001007725	ENSRNOG00000025143	Icam2	-	intercellular adhesion molecule 2	protein-coding
4503	chr10	56520808	56525309	+	3711	NA	intron (NM_001107013, intron 28 of 28)	intron (NM_001107013, intron 28 of 28)	-1410	NM_001017477	497941	Rn.145424	NM_001017477	ENSRNOG00000016360	Gps2	-	G protein pathway suppressor 2	protein-coding
4767	chr10	108268339	108273104	+	3709	NA	intron (NM_001134688, intron 1 of 30)	intron (NM_001134688, intron 1 of 30)	-120210	NM_001034078	303731	Rn.43722	NM_001034078	ENSRNOG00000048113	Cbx8	-	chromobox 8	protein-coding
Apr-51	chr7	75449851	75455900	+	3708	NA	Intergenic	Intergenic	-31001	NM_134353	171350	Rn.127813	NM_134353	ENSRNOG00000008639	Pabpc1	PABP 1|Pabp|Pabp1	poly(A) binding protein, cytoplasmic 1	protein-coding
5714	chr16	2985243	2990955	+	3706	NA	intron (NM_001106061, intron 2 of 9)	PB1D9|SINE|Alu	29816	NM_001106061	290541	Rn.11687	NM_001106061	ENSRNOG00000014363	Arhgef3	-	Rho guanine nucleotide exchange factor 3	protein-coding
9402	chr11	86725818	86735218	+	3706	NA	intron (NM_012531, intron 1 of 4)	intron (NM_012531, intron 1 of 4)	-14433	NM_022584	50551	Rn.6300	NM_022584	ENSRNOG00000001890	Txnrd2	Tr3|Trxr2|Trxrd2	thioredoxin reductase 2	protein-coding
Mar-73	chr20	5864654	5869025	+	3701	NA	promoter-TSS (NM_001025726)	promoter-TSS (NM_001025726)	-985	NM_001025726	361811	Rn.2688	NM_001025726	ENSRNOG00000000511	Srpk1	-	SRSF protein kinase 1	protein-coding
6230	chr10	91252015	91258243	+	3700	NA	intron (NM_001105846, intron 1 of 24)	intron (NM_001105846, intron 1 of 24)	1041	NM_001105846	287746	Rn.45477	NM_001105846	ENSRNOG00000003207	Fmnl1	-	formin-like 1	protein-coding
13682	chr2	187505125	187518805	+	3698	NA	promoter-TSS (NM_030860)	promoter-TSS (NM_030860)	-199	NM_030860	81518	Rn.89018	NM_030860	ENSRNOG00000031778	Mef2d	-	myocyte enhancer factor 2D	protein-coding
9026	chr1	199447084	199456108	+	3697	NA	intron (NM_001077675, intron 2 of 6)	intron (NM_001077675, intron 2 of 6)	1554	NM_001077675	365377	Rn.23565	NM_001077675	ENSRNOG00000022099	Trim72	RGD1562778	tripartite motif containing 72	protein-coding
7917	chr1	82072579	82080494	+	3696	NA	Intergenic	Intergenic	31667	NM_017344	50686	Rn.36807	NM_017344	ENSRNOG00000020417	Gsk3a	-	glycogen synthase kinase 3 alpha	protein-coding
5696	chr1	81998055	82003749	+	3695	NA	intron (NM_001271204, intron 1 of 13)	intron (NM_001271204, intron 1 of 13)	2789	NM_001271204	117058	Rn.155998	NM_001271204	ENSRNOG00000055650	Pou2f2	2-Oct|Oct2	POU class 2 homeobox 2	protein-coding
6724	chr7	75744770	75751492	+	3695	NA	Intergenic	Intergenic	61722	NM_001126087	500855	Rn.224542	NM_001126087		Zfp706	Znf706	zinc finger protein 706	protein-coding
8539	chr12	38869794	38878331	+	3695	NA	Intergenic	Intergenic	42172	NM_001271309	690137	Rn.198304	NM_001271309	ENSRNOG00000048050	Tmem120b	-	transmembrane protein 120B	protein-coding
12296	chr1	142458405	142470699	+	3695	NA	Intergenic	Intergenic	151121	NM_001108489	361598	Rn.106939	NM_001108489	ENSRNOG00000012002	Iqgap1	-	IQ motif containing GTPase activating protein 1	protein-coding
Feb-87	chr2	94240486	94244871	+	3692	NA	Intergenic	MTE2b|LTR|ERVL-MaLR	-23426	NM_022253	64019	Rn.127786	NM_022253		Pag1	Cbp	phosphoprotein membrane anchor with glycosphingolipid microdomains 1	protein-coding
9073	chr12	25386991	25396062	+	3691	NA	Intergenic	Intergenic	-19968	NM_001001512	353256	Rn.27575	NM_001001512	ENSRNOG00000001479	Gtf2i	Gtf2ird1	general transcription factor II I	protein-coding
8143	chr12	39746940	39755081	+	3691	NA	intron (NM_001107141, intron 1 of 5)	intron (NM_001107141, intron 1 of 5)	18470	NM_001107141	304488	Rn.7549	NM_001107141	ENSRNOG00000021440	Pptc7	RGD1310383	PTC7 protein phosphatase homolog	protein-coding
7246	chr10	86707384	86714628	+	3690	NA	promoter-TSS (NM_001107048)	promoter-TSS (NM_001107048)	-234	NM_001107048	303514	Rn.22437	NM_001107048	ENSRNOG00000009643	Msl1	RGD1564778	MSL complex subunit 1	protein-coding
5398	chr3	110978356	110983752	+	3688	NA	intron (NM_001191740, intron 10 of 10)	intron (NM_001191740, intron 10 of 10)	5131	NM_133595	171128	Rn.11137	NM_133595	ENSRNOG00000012290	Gchfr	-	GTP cyclohydrolase I feedback regulator	protein-coding
13196	chr7	37882647	37895841	+	3684	NA	Intergenic	Intergenic	76413	NM_017258	29618	Rn.1000	NM_017258	ENSRNOG00000004284	Btg1	-	BTG anti-proliferation factor 1	protein-coding
10006-2	chr14	107568327	107578331	+	3681	NA	Intergenic	B4A|SINE|B4	43832	NM_001107240	305571	Rn.1970	NM_001107240	ENSRNOG00000009267	B3gnt2	B3gnt1	UDP-GlcNAc:betaGal beta-1,3-N-acetylglucosaminyltransferase 2	protein-coding
6783	chr7	142832984	142839765	+	3679	NA	intron (NM_199230, intron 1 of 9)	intron (NM_199230, intron 1 of 9)	19200	NM_199230	29381	Rn.214018	NM_199230	ENSRNOG00000006934	Acvr1b	Skr2	activin A receptor type 1B	protein-coding
4202	chr14	114592959	114597159	+	3677	NA	intron (NM_001013130, intron 2 of 37)	intron (NM_001013130, intron 2 of 37)	97705	NM_001013130	305614	Rn.93208	NM_001013130	ENSRNOG00000005434	Sptbn1	Spnb1|Spnb2	spectrin, beta, non-erythrocytic 1	protein-coding
7174	chr7	123490353	123497525	+	3676	NA	Intergenic	Intergenic	11684	NM_001134845	688613	Rn.214761	NM_001134845	ENSRNOG00000043197	LOC688613	-	hypothetical protein LOC688613	protein-coding
Mar-00	chr11	53604848	53609146	+	3675	NA	Intergenic	MER21B|LTR|ERVL	-31822	NM_019195	29364	Rn.7409	NM_019195	ENSRNOG00000001964	Cd47	Itgp	Cd47 molecule	protein-coding
9019	chr10	75817072	75826089	+	3673	NA	Intergenic	Intergenic	201110	NM_001277485	689962		NM_001277485	ENSRNOG00000010446	Ccdc182	-	coiled-coil domain containing 182	protein-coding
8812	chr4	131645244	131654054	+	3672	NA	Intergenic	Intergenic	-51345	NM_001034131	297480	Rn.33321	NM_001034131	ENSRNOG00000009184	Foxp1	-	forkhead box P1	protein-coding
5465	chr1	8171156	8176619	+	3672	NA	intron (NM_024137, intron 1 of 7)	intron (NM_024137, intron 1 of 7)	44533	NM_024137	29721	Rn.9802	NM_024137	ENSRNOG00000011015	Hivep2	MIBP1	human immunodeficiency virus type I enhancer binding protein 2	protein-coding
7478	chr13	26608588	26616064	+	3671	NA	intron (NM_016993, intron 1 of 1)	intron (NM_016993, intron 1 of 1)	157048	NM_016993	24224	Rn.9996	NM_016993	ENSRNOG00000002791	Bcl2	Bcl-2	BCL2, apoptosis regulator	protein-coding
4333	chr1	134883931	134888262	+	3670	NA	Intergenic	Intergenic	-14928	NM_001107523	308738	Rn.225034	NM_001107523	ENSRNOG00000012716	Chd2	-	chromodomain helicase DNA binding protein 2	protein-coding
Feb-93	chr3	14467152	14472043	+	3669	NA	Intergenic	Intergenic	-12791	NM_001004080	296654	Rn.103770	NM_001004080	ENSRNOG00000018991	Gsn	-	gelsolin	protein-coding
Mar-50	chr7	100231600	100237448	+	3669	NA	Intergenic	Intergenic	148373	NM_001145141	500876	Rn.141036	NM_001145141	ENSRNOG00000004914	LOC500876	-	LOC500876	protein-coding
3984	chr3	9531070	9535052	+	3669	NA	Intergenic	RSINE1|SINE|B4	102997	NM_001100979	311852	Rn.28592	NM_001100979	ENSRNOG00000018486	RGD1311084	-	similar to 1700113K14Rik protein	protein-coding
5041	chr1	142588985	142594024	+	3669	NA	intron (NM_001108489, intron 2 of 37)	RSINE1|SINE|B4	24169	NM_001108489	361598	Rn.106939	NM_001108489	ENSRNOG00000012002	Iqgap1	-	IQ motif containing GTPase activating protein 1	protein-coding
Feb-52	chr7	54129525	54135175	+	3669	NA	Intergenic	MER21C|LTR|ERVL	-80969	NM_053561	89825	Rn.162938	NM_053561	ENSRNOG00000003890	Nap1l1	-	nucleosome assembly protein 1-like 1	protein-coding
8216	chr13	49883941	49892155	+	3667	NA	intron (NM_001105951, intron 11 of 31)	intron (NM_001105951, intron 11 of 31)	37859	NM_001105951	289021	Rn.72591	NM_001105951	ENSRNOG00000029938	Pik3c2b	-	phosphatidylinositol-4-phosphate 3-kinase, catalytic subunit type 2 beta	protein-coding
4259	chr1	219359819	219364076	+	3666	NA	TTS (NM_172327)	TTS (NM_172327)	7640	NM_172327	282827	Rn.95160	NM_172327	ENSRNOG00000022289	Aip	XAP2	aryl-hydrocarbon receptor-interacting protein	protein-coding
11950	chr6	103163421	103175369	+	3663	NA	Intergenic	Intergenic	143679	NM_017172	29344	Rn.6142	NM_017172	ENSRNOG00000058646	Zfp36l1	Berg36|Brf1|ERF1|TIS11b|cMG1	zinc finger protein 36, C3H type-like 1	protein-coding
3901	chr10	110272469	110276368	+	3663	NA	intron (NM_001013043, intron 1 of 5)	intron (NM_001013043, intron 1 of 5)	350	NM_001013043	287885	Rn.145435	NM_001013043	ENSRNOG00000036672	Sectm1a	Sectm1	secreted and transmembrane 1A	protein-coding
4210	chr1	227122193	227126401	+	3663	NA	Intergenic	L1VL4a|LINE|L1	-10453	NR_102352	100910973	Rn.107400	NR_102351		LOC100910973	-	uncharacterized LOC100910973	ncRNA
11947	chr20	47628152	47640097	+	3661	NA	intron (NM_001107638, intron 1 of 7)	MIRb|SINE|MIR	37449	NM_001107638	309859	Rn.199077	NM_001107638	ENSRNOG00000026110	Scml4	-	Scm polycomb group protein like 4	protein-coding
4147	chr1	198573329	198577474	+	3661	NA	3' UTR (NM_001271086, exon 2 of 2)	3' UTR (NM_001271086, exon 2 of 2)	1825	NM_001271086	24796	Rn.11144	NM_001271086	ENSRNOG00000036711	Spn	Cd43|Lsn|Lsn1|gpL115	sialophorin	protein-coding
Feb-43	chr9	113501134	113506875	+	3660	NA	intron (NM_145094, intron 1 of 6)	intron (NM_145094, intron 1 of 6)	602	NM_145094	246324	Rn.28921	NM_145094	ENSRNOG00000042189	Rab31	Rab0	RAB31, member RAS oncogene family	protein-coding
Feb-93	chr7	36340825	36346016	+	3659	NA	Intergenic	L2a|LINE|L2	65168	NM_001108085	314756	Rn.162947	NM_001108085	ENSRNOG00000008507	Cradd	RAIDD	CASP2 and RIPK1 domain containing adaptor with death domain	protein-coding
9221	chr4	162864658	162873877	+	3658	NA	Intergenic	Intergenic	-12836	NM_001177689	689853	Rn.222006	NM_001177689	ENSRNOG00000052128	Clec2e	Clec2d10	C-type lectin domain family 2, member E	protein-coding
Feb-61	chr4	167779931	167787590	+	3657	NA	intron (NM_001037353, intron 1 of 7)	intron (NM_001037353, intron 1 of 7)	29076	NM_001037353	312777	Rn.147424	NM_001037353	ENSRNOG00000005984	Etv6	-	ets variant 6	protein-coding
8006	chr8	39485344	39493348	+	3655	NA	intron (NM_001271278, intron 1 of 13)	intron (NM_001271278, intron 1 of 13)	-28502	NM_001271279	680549	Rn.11842	NM_001271278	ENSRNOG00000028856	Pknox2	-	PBX/knotted 1 homeobox 2	protein-coding
4215	chr20	44535311	44539524	+	3653	NA	intron (NM_012755, intron 3 of 13)	intron (NM_012755, intron 3 of 13)	100737	NM_012755	25150	Rn.19361	NM_012755	ENSRNOG00000000596	Fyn	-	FYN proto-oncogene, Src family tyrosine kinase	protein-coding
4246	chr1	274156831	274161075	+	3651	NA	Intergenic	Intergenic	-51815	NM_001035234	287768	Rn.103854	NM_001025400	ENSRNOG00000014833	Smndc1	-	survival motor neuron domain containing 1	protein-coding
4585	chr17	56151495	56156078	+	3651	NA	Intergenic	Intergenic	44383	NM_053847	116596	Rn.9939	NM_053847	ENSRNOG00000016378	Map3k8	D17TPL2|Tpl-2|Tpl2	mitogen-activated protein kinase kinase kinase 8	protein-coding
6811	chr2	240773800	240780609	+	3650	NA	intron (NM_001276711, intron 24 of 24)	intron (NM_001276711, intron 24 of 24)	108991	NM_001031655	310864	Rn.20578	NM_001031655	ENSRNOG00000052247	Manba	-	mannosidase beta	protein-coding
5493	chr4	167901774	167907265	+	3647	NA	intron (NM_001037353, intron 2 of 7)	(TCCCTC)n|Simple_repeat|Simple_repeat	149835	NM_001037353	312777	Rn.147424	NM_001037353	ENSRNOG00000005984	Etv6	-	ets variant 6	protein-coding
4836	chr10	110428008	110432842	+	3646	NA	intron (NM_001034959, intron 2 of 6)	intron (NM_001034959, intron 2 of 6)	1367	NM_001034959	619574	Rn.162222	NM_001034959	ENSRNOG00000036666	Cybc1	-	cytochrome b-245 chaperone 1	protein-coding
6119	chr15	16733587	16739704	+	3643	NA	intron (NM_021774, intron 5 of 6)	intron (NM_021774, intron 5 of 6)	-928193	NM_001014137	361016	Rn.203376	NM_001014137	ENSRNOG00000007206	LOC361016	-	similar to RIKEN cDNA 4933406L09	protein-coding
6218	chr13	49900425	49906641	+	3641	NA	exon (NM_001105951, exon 26 of 32)	exon (NM_001105951, exon 26 of 32)	-29622	NM_001107175	304799	Rn.78049	NM_001107175	ENSRNOG00000028493	Ppp1r15b	-	protein phosphatase 1, regulatory subunit 15B	protein-coding
7455	chr7	119992931	120000384	+	3641	NA	exon (NM_199110, exon 1 of 8)	exon (NM_199110, exon 1 of 8)	167	NM_199110	315119	Rn.102109	NM_199110	ENSRNOG00000008133	Mfng	-	MFNG O-fucosylpeptide 3-beta-N-acetylglucosaminyltransferase	protein-coding
6057	chr1	187921250	187927305	+	3640	NA	Intergenic	ID_B1|SINE|B4	-144602	NM_198737	293551	Rn.3366	NM_198737	ENSRNOG00000017751	Arl6ip1	-	ADP-ribosylation factor like GTPase 6 interacting protein 1	protein-coding
Feb-78	chr7	117480801	117485177	+	3638	NA	Intergenic	Intergenic	-36086	NM_001130508	680712	Rn.198233	NM_001130508	ENSRNOG00000021812	Scx	-	scleraxis bHLH transcription factor	protein-coding
5153	chr1	165479886	165485037	+	3637	NA	promoter-TSS (NM_013167)	promoter-TSS (NM_013167)	-451	NM_013167	25708	Rn.9902	NM_013167	ENSRNOG00000017716	Ucp3	-	uncoupling protein 3	protein-coding
4235	chr2	27415502	27419735	+	3637	NA	intron (NM_001108935, intron 3 of 17)	ORR1A_Rn|LTR|ERVL-MaLR	52470	NM_001108935	365652	Rn.105704	NM_001108935	ENSRNOG00000015686	Col4a3bp	-	collagen type IV alpha 3 binding protein	protein-coding
4187	chr10	31123660	31127845	+	3637	NA	Intergenic	(AC)n|Simple_repeat|Simple_repeat	-20355	NM_001160228	303068	Rn.113277	NM_001160228	ENSRNOG00000042980	Adam19	Sox30	ADAM metallopeptidase domain 19	protein-coding
7009	chr6	52607589	52614596	+	3635	NA	Intergenic	Intergenic	-91212	NM_001108706	362727	Rn.47920	NM_001108706	ENSRNOG00000010730	Efcab10	RGD1307943	EF-hand calcium binding domain 10	protein-coding
Feb-13	chr8	34035460	34045071	+	3635	NA	Intergenic	Intergenic	223879	NM_012555	24356	Rn.88756	NM_012555	ENSRNOG00000008941	Ets1	Ets-1|Etsoncb|Tpl1	ETS proto-oncogene 1, transcription factor	protein-coding
5671	chr6	137861962	137867631	+	3635	NA	Intergenic	(GT)n|Simple_repeat|Simple_repeat	-56493	NM_001106761	299347	Rn.205393	NM_001106761	ENSRNOG00000014595	Brf1	-	BRF1, RNA polymerase III transcription initiation factor subunit	protein-coding
6081	chr10	105590520	105596599	+	3633	NA	intron (NM_001107067, intron 1 of 18)	intron (NM_001107067, intron 1 of 18)	7326	NM_001270834	303690	Rn.141168	NM_001107067	ENSRNOG00000011459	Rhbdf2	Rhbdl6	rhomboid 5 homolog 2	protein-coding
[truncated: 28,764 more rows]
