# Supplementary material for: Oxymatrine relieves high-fructose/fat-induced obesity via reprogramming the activity of lipid metabolism-related enhancer
Source: Front Endocrinol (Lausanne). 2023 Aug 4;14:1145575. doi: 10.3389/fendo.2023.1145575 (PMC10437059; doi:10.3389/fendo.2023.1145575)
Supplement: Supplementary file 1 [file DataSheet_1.zip › supplementary materials/Table_S4.xls]

PeakID (cmd=annotatePeaks.pl HFHF_KSJ.bed rn6)	Chr	Start	End	Strand	Peak Score	Focus Ratio/Region Size	Annotation	Detailed Annotation	Distance to TSS	Nearest PromoterID	Entrez ID	Nearest Unigene	Nearest Refseq	Nearest Ensembl	Gene Name	Gene Alias	Gene Description	Gene Type
46827	chr15	32816847	32863672	+	41157	NA	Intergenic	Intergenic	47674	NM_138910	192275	Rn.7262	NM_138910	ENSRNOG00000009090	Dad1	-	defender against cell death 1	protein-coding
48558	chr10	66400818	66449374	+	33564	NA	intron (NM_001108284, intron 1 of 17)	intron (NM_001108284, intron 1 of 17)	57054	NM_001108284	360573	Rn.179021	NM_001108284		Ksr1	Ksr	kinase suppressor of ras 1	protein-coding
36306	chr10	4613165	4649469	+	29350	NA	intron (NM_001127532, intron 11 of 11)	intron (NM_001127532, intron 11 of 11)	13253	NM_001034083	29140	Rn.6147	NM_001034083	ENSRNOG00000058739	Snn	-	stannin	protein-coding
36696	chr7	11932355	11969049	+	28204	NA	intron (NM_001033870, intron 2 of 11)	intron (NM_001033870, intron 2 of 11)	12566	NM_023102	65278	Rn.98151	NM_023102	ENSRNOG00000018529	Csnk1g2	-	casein kinase 1, gamma 2	protein-coding
41105	chr10	86836119	86877222	+	27376	NA	Intergenic	Intergenic	-13860	NM_031528	24705	Rn.91057	NM_031528	ENSRNOG00000009972	Rara	-	retinoic acid receptor, alpha	protein-coding
37767	chr1	196852297	196890062	+	26241	NA	intron (NM_001039611, intron 3 of 8)	intron (NM_001039611, intron 3 of 8)	11872	NM_001039611	361645	Rn.17063	NM_001039611	ENSRNOG00000015218	Nsmce1	RGD1307760	NSE1 homolog, SMC5-SMC6 complex component	protein-coding
33002	chr7	61112853	61145853	+	26063	NA	Intergenic	B3|SINE|B2	-45016	NM_001017459	314859	Rn.162942	NM_001017459	ENSRNOG00000007286	Mdm1	-	Mdm1 nuclear protein	protein-coding
30075	chr6	7355199	7385272	+	25120	NA	Intergenic	(TGTA)n|Simple_repeat|Simple_repeat	51221	NM_001036626	298765	Rn.22055	NM_001036626	ENSRNOG00000005067	Zfp36l2	-	zinc finger protein 36, C3H type-like 2	protein-coding
33178	chr10	106217220	106250396	+	24970	NA	intron (NM_176856, intron 2 of 7)	intron (NM_176856, intron 2 of 7)	-7393	NM_031837	83788	Rn.91127	NM_031837		Sept9	Eseptin|Msf|Slpa	septin 9	protein-coding
31046	chr1	221179011	221210055	+	24771	NA	Intergenic	Intergenic	39390	NM_001008348	309172	Rn.1260	NM_001008348	ENSRNOG00000020881	Frmd8	RGD1310323	FERM domain containing 8	protein-coding
25066	chr1	219532037	219557101	+	23651	NA	promoter-TSS (NM_012776)	promoter-TSS (NM_012776)	-240	NM_012776	25238	Rn.13010	NM_012776	ENSRNOG00000018985	Grk2	Adrbk1|BARK1|GRK-2	G protein-coupled receptor kinase 2	protein-coding
26674	chr6	128705402	128732074	+	22633	NA	Intergenic	Intergenic	-2677	NM_001106762	299356	Rn.199826	NM_001106762	ENSRNOG00000005287	Syne3	RGD1304563	spectrin repeat containing, nuclear envelope family member 3	protein-coding
30909	chr2	197755558	197786465	+	22419	NA	Intergenic	Intergenic	-15201	NM_021846	60430	Rn.129914	NM_021846		Mcl1	-	MCL1 apoptosis regulator, BCL2 family member	protein-coding
25139	chr2	198679762	198704899	+	22258	NA	Intergenic	B3|SINE|B2	9162	NM_001008767	117514	Rn.2758	NM_001008767	ENSRNOG00000021201	Txnip	Vdup1	thioredoxin interacting protein	protein-coding
28894	chr7	11154464	11183356	+	21726	NA	intron (NM_031567, intron 2 of 9)	MIRb|SINE|MIR	16872	NM_031567	29228	Rn.86582	NM_031567	ENSRNOG00000004505	Nfic	-	nuclear factor I/C	protein-coding
35804	chr2	43551068	43586870	+	21706	NA	Intergenic	MIRb|SINE|MIR	-175765	NM_053887	116667	Rn.11081	NM_053887	ENSRNOG00000013177	Map3k1	Mekk1	mitogen-activated protein kinase kinase kinase 1	protein-coding
28149	chr1	166451039	166479186	+	21588	NA	Intergenic	B4|SINE|B4	32003	NM_001013069	293150	Rn.143765	NM_001013069	ENSRNOG00000019491	Stard10	-	StAR-related lipid transfer domain containing 10	protein-coding
23561	chr5	163145872	163169431	+	21211	NA	intron (NM_130426, intron 1 of 9)	intron (NM_130426, intron 1 of 9)	9648	NM_130426	156767	Rn.83633	NM_130426	ENSRNOG00000016575	Tnfrsf1b	Tnfr2	TNF receptor superfamily member 1B	protein-coding
28240	chr4	131855380	131883618	+	21141	NA	Intergenic	Intergenic	241593	NM_001106612	297481	Rn.22427	NM_001106612	ENSRNOG00000010301	Eif4e3	-	eukaryotic translation initiation factor 4E family member 3	protein-coding
38313	chr14	107595513	107633824	+	20492	NA	intron (NM_001107240, intron 2 of 2)	intron (NM_001107240, intron 2 of 2)	2493	NM_001107240	305571	Rn.1970	NM_001107240	ENSRNOG00000009267	B3gnt2	B3gnt1	UDP-GlcNAc:betaGal beta-1,3-N-acetylglucosaminyltransferase 2	protein-coding
29144	chr12	17346361	17375503	+	20195	NA	intron (NM_001025033, intron 2 of 4)	intron (NM_001025033, intron 2 of 4)	-2315	NM_001109062	498153	Rn.224807	NM_001109062	ENSRNOG00000001288	Gpr146	RGD1560731	G protein-coupled receptor 146	protein-coding
25851	chr10	67008598	67034447	+	19955	NA	intron (NM_001107023, intron 3 of 14)	intron (NM_001107023, intron 3 of 14)	-44374	NR_031909	100314244		NR_031909		Mir193	Mir193a|rno-mir-193|rno-mir-193a	microRNA 193	ncRNA
28387	chr14	71734673	71763058	+	19902	NA	intron (NM_013127, intron 1 of 7)	ORR1D1|LTR|ERVL-MaLR	5807	NM_013127	25668	Rn.11414	NM_013127	ENSRNOG00000003069	Cd38	ADPRC 1	CD38 molecule	protein-coding
29394	chr8	11989141	12018533	+	19871	NA	Intergenic	Intergenic	115317	NM_001007660	300359	Rn.120577	NM_001007660	ENSRNOG00000005713	Ccdc82	-	coiled-coil domain containing 82	protein-coding
31898	chr3	80854842	80886738	+	19600	NA	intron (NM_031143, intron 1 of 30)	(GT)n|Simple_repeat|Simple_repeat	3097	NM_031143	81821	Rn.11208	NM_031143	ENSRNOG00000017737	Dgkz	-	diacylglycerol kinase zeta	protein-coding
24228	chr4	115137845	115162071	+	19478	NA	Intergenic	Intergenic	58103	NM_001106602	297389	Rn.6770	NM_001106602	ENSRNOG00000011617	Dguok	-	deoxyguanosine kinase	protein-coding
24338	chr10	70277722	70302058	+	19438	NA	3' UTR (NM_001107028, exon 19 of 19)	3' UTR (NM_001107028, exon 19 of 19)	27529	NM_001107028	303373	Rn.61093	NM_001107028	ENSRNOG00000009466	Unc45b	Cmya4	unc-45 myosin chaperone B	protein-coding
24659	chr5	157649399	157674056	+	19404	NA	intron (NM_001005903, intron 1 of 8)	intron (NM_001005903, intron 1 of 8)	18950	NM_001005903	298584	Rn.105999	NM_001005903	ENSRNOG00000007330	Capzb	-	capping actin protein of muscle Z-line subunit beta	protein-coding
23719	chr4	170408721	170432438	+	19224	NA	Intergenic	Intergenic	73169	NM_001047957	500350	Rn.144382	NM_001047957	ENSRNOG00000030158	LOC500350	-	LRRGT00139	protein-coding
29884	chr18	77298588	77328470	+	19000	NA	intron (NM_001244933, intron 1 of 10)	intron (NM_001244933, intron 1 of 10)	9161	NM_001244933	100361818	Rn.229098	NM_001244933	ENSRNOG00000017146	Nfatc1	-	nuclear factor of activated T-cells 1	protein-coding
21638	chr10	40103699	40125335	+	18647	NA	intron (NM_001126089, intron 1 of 5)	ID_Rn2|SINE|ID	8398	NM_001126089	691031	Rn.7470	NM_001126089	ENSRNOG00000042449	Cdc42se2	RGD1563924	CDC42 small effector 2	protein-coding
29614	chr14	10600711	10630323	+	18604	NA	Intergenic	L1MD3|LINE|L1	34381	NM_001044255	498332	Rn.7463	NM_001044255	ENSRNOG00000002194	Coq2	PHB:PPT|RGD1306722	coenzyme Q2, polyprenyltransferase	protein-coding
24085	chr3	11551374	11575457	+	18600	NA	Intergenic	RMER19B|LTR|ERVK	-24525	NM_019252	29640	Rn.167749	NM_019252	ENSRNOG00000049110	Dpm2	-	dolichyl-phosphate mannosyltransferase subunit 2, regulatory	protein-coding
23219	chr2	189235861	189259078	+	18591	NA	intron (NM_017020, intron 1 of 9)	(AC)n|Simple_repeat|Simple_repeat	7083	NM_017020	24499	Rn.1716	NM_017020	ENSRNOG00000020811	Il6r	IL6R1|Il6ra	interleukin 6 receptor	protein-coding
27807	chr20	29458245	29486050	+	18548	NA	Intergenic	Intergenic	26637	NM_001013907	294513	Rn.20419	NM_001013907	ENSRNOG00000030408	Dnajb12	-	DnaJ heat shock protein family (Hsp40) member B12	protein-coding
32791	chr7	127039624	127072413	+	18506	NA	intron (NM_001134861, intron 1 of 12)	intron (NM_001134861, intron 1 of 12)	2038	NM_001134861	300129	Rn.99537	NM_001134861	ENSRNOG00000017022	Cerk	-	ceramide kinase	protein-coding
24189	chr8	33611525	33635712	+	18423	NA	intron (NM_001017381, intron 1 of 8)	intron (NM_001017381, intron 1 of 8)	37431	NM_001017381	315532	Rn.203677	NM_001017381	ENSRNOG00000008904	Fli1	-	Fli-1 proto-oncogene, ETS transcription factor	protein-coding
19129	chr10	75014310	75033437	+	18272	NA	intron (NM_001135921, intron 5 of 8)	B2_Rat3|SINE|B2	-8492	NM_001105828	287608	Rn.7906	NM_001105828	ENSRNOG00000007845	Supt4h1	Supt4h2	SPT4 homolog, DSIF elongation factor subunit	protein-coding
20620	chr8	22337921	22358539	+	17765	NA	Intergenic	B4A|SINE|B4	-11403	NM_001108996	367038	Rn.216511	NM_001108996	ENSRNOG00000043093	Ap1m2	RGD1561490	adaptor related protein complex 1 subunit mu 2	protein-coding
29594	chr10	85437853	85467445	+	17727	NA	Intergenic	Intergenic	65015	NM_019378	56029	Rn.207205	NM_019378	ENSRNOG00000011475	Srcin1	P140|Snip	SRC kinase signaling inhibitor 1	protein-coding
21010	chr20	30910063	30931071	+	17726	NA	exon (NM_017330, exon 3 of 3)	exon (NM_017330, exon 3 of 3)	5273	NM_017330	50669	Rn.11206	NM_017330		Prf1	Cyta|RATCYTA	perforin 1	protein-coding
23743	chr3	8812812	8836553	+	17522	NA	intron (NM_001024782, intron 3 of 3)	intron (NM_001024782, intron 3 of 3)	-8058	NM_001013081	296621	Rn.32623	NM_001013081	ENSRNOG00000016794	Phyhd1	-	phytanoyl-CoA dioxygenase domain containing 1	protein-coding
35339	chr10	70363717	70399054	+	17394	NA	Intergenic	RMER1B|Other|Other	11004	NM_001107031	303380	Rn.105052	NM_001107031	ENSRNOG00000037113	Slfn2	-	schlafen 2	protein-coding
30331	chr4	131722476	131752805	+	17186	NA	Intergenic	Intergenic	-139336	NM_001034131	297480	Rn.33321	NM_001034131	ENSRNOG00000009184	Foxp1	-	forkhead box P1	protein-coding
26745	chr10	46575776	46602519	+	17081	NA	intron (NM_001276707, intron 1 of 18)	intron (NM_001276707, intron 1 of 18)	3862	NM_001276707	78968	Rn.198857	NM_001276707	ENSRNOG00000003463	Srebf1	ADD-1|ADD1|SREBP-1|SREBP-1c|Srebp1	sterol regulatory element binding transcription factor 1	protein-coding
18296	chr4	162947089	162965383	+	17074	NA	Intergenic	Intergenic	22041	NM_001048075	362447	Rn.202840	NM_001048075	ENSRNOG00000059538	Clec2g	CLEC2D11|Clr-b|Clr11|Clrb|RGD1563148	C-type lectin domain family 2, member G	protein-coding
29113	chr20	6899388	6928499	+	17032	NA	intron (NM_022666, intron 1 of 8)	intron (NM_022666, intron 1 of 8)	-9555	NM_001170481	294312	Rn.9448	NM_001170481	ENSRNOG00000000525	Pi16	-	peptidase inhibitor 16	protein-coding
22316	chr8	12059290	12081604	+	17014	NA	Intergenic	Intergenic	181927	NM_001007660	300359	Rn.120577	NM_001007660	ENSRNOG00000005713	Ccdc82	-	coiled-coil domain containing 82	protein-coding
24818	chr6	96484373	96509189	+	17005	NA	intron (NM_031085, intron 1 of 13)	intron (NM_031085, intron 1 of 13)	17538	NM_031085	81749	Rn.10398	NM_031085	ENSRNOG00000004873	Prkch	-	protein kinase C, eta	protein-coding
17251	chr12	22121276	22138525	+	16917	NA	intron (NM_001127551, intron 12 of 17)	intron (NM_001127551, intron 12 of 17)	6947	NM_032074	84021	Rn.9791	NM_032074	ENSRNOG00000001389	Irs3	-	insulin receptor substrate 3	protein-coding
20339	chr16	7518011	7538348	+	16625	NA	intron (NM_054011, intron 2 of 8)	ID_B1|SINE|B4	10022	NM_054011	117186	Rn.163321	NM_054011	ENSRNOG00000052391	Sh3bp5	SH3BP-5|Sab|Vesp18	SH3-domain binding protein 5	protein-coding
27140	chr1	166564627	166591765	+	16479	NA	intron (NM_001270604, intron 2 of 30)	intron (NM_001270604, intron 2 of 30)	-11349	NR_031886	100314240		NR_031886	ENSRNOG00000035601	Mir139	rno-mir-139	microRNA 139	ncRNA
25327	chr8	62408145	62433470	+	16399	NA	Intergenic	Intergenic	-10469	NM_001030039	315707	Rn.2759	NM_001030039	ENSRNOG00000019374	Csk	-	C-terminal Src kinase	protein-coding
17261	chr17	42436744	42454003	+	16304	NA	Intergenic	Intergenic	-23320	NM_001014009	306934	Rn.202381	NM_001014009	ENSRNOG00000018804	Ripor2	Ab2-162|Fam65b|RGD1306939	RHO family interacting cell polarization regulator 2	protein-coding
21830	chr6	28252484	28274312	+	16061	NA	intron (NM_001003958, intron 2 of 21)	PB1D9|SINE|Alu	27703	NM_001003958	444984	Rn.92659	NM_001003957	ENSRNOG00000026649	Dnmt3a	-	DNA methyltransferase 3 alpha	protein-coding
25723	chr19	59485952	59511673	+	16053	NA	Intergenic	CpG	374599	NM_152935	266601	Rn.2143	NM_152935	ENSRNOG00000019980	Tomm20	-	translocase of outer mitochondrial membrane 20	protein-coding
21221	chr5	154416340	154437559	+	16044	NA	Intergenic	Intergenic	-32926	NM_001025739	362631	Rn.14687	NM_001025739	ENSRNOG00000026260	Rpl11	-	ribosomal protein L11	protein-coding
30440	chr9	60413683	60444121	+	15999	NA	intron (NM_133392, intron 1 of 7)	intron (NM_133392, intron 1 of 7)	1179	NM_133392	170904	Rn.1300	NM_133392	ENSRNOG00000012502	Stk17b	Drak2	serine/threonine kinase 17b	protein-coding
18850	chr8	45359154	45378002	+	15937	NA	intron (NM_001191792, intron 1 of 13)	intron (NM_001191792, intron 1 of 13)	6556	NM_001191792	315579	Rn.11924	NM_001191792	ENSRNOG00000008187	Ubash3b	RGD1310357|Sts-1|Sts1	ubiquitin associated and SH3 domain containing, B	protein-coding
20420	chr2	141564190	141584608	+	15873	NA	Intergenic	Intergenic	123165	NM_001191846	84482	Rn.116108	NM_001191846	ENSRNOG00000013397	Foxo1	Fkhr|Foxo1a	forkhead box O1	protein-coding
29669	chr12	46815801	46845468	+	15861	NA	intron (NM_001012147, intron 1 of 9)	intron (NM_001012147, intron 1 of 9)	14445	NM_001012147	360820	Rn.75	NM_001012147	ENSRNOG00000001149	Pxn	-	paxillin	protein-coding
28682	chr5	59559769	59588449	+	15784	NA	Intergenic	ORR1E|LTR|ERVL-MaLR	-31008	NM_053765	114711	Rn.18753	NM_053765	ENSRNOG00000014365	Gne	Uae1	glucosamine (UDP-N-acetyl)-2-epimerase/N-acetylmannosamine kinase	protein-coding
18835	chr12	39820185	39839018	+	15668	NA	Intergenic	Intergenic	38636	NM_001177613	304486	Rn.12905	NM_001177613	ENSRNOG00000028523	Tctn1	RGD1566266	tectonic family member 1	protein-coding
15802	chr7	37796600	37812400	+	15366	NA	Intergenic	Intergenic	-8331	NM_017258	29618	Rn.1000	NM_017258	ENSRNOG00000004284	Btg1	-	BTG anti-proliferation factor 1	protein-coding
32912	chr17	78531456	78564366	+	15205	NA	intron (NM_001025034, intron 1 of 3)	L1MB1|LINE|L1	13702	NM_001025034	498796	Rn.105966	NM_001025034	ENSRNOG00000014886	Fam107b	-	family with sequence similarity 107, member B	protein-coding
27132	chr8	77277394	77304524	+	15198	NA	intron (NM_012597, intron 5 of 8)	intron (NM_012597, intron 5 of 8)	107289	NM_012597	24538	Rn.1195	NM_012597	ENSRNOG00000060338	Lipc	-	lipase C, hepatic type	protein-coding
25473	chr10	75926975	75952446	+	15176	NA	Intergenic	Intergenic	226541	NM_053665	114124	Rn.163146	NM_053665	ENSRNOG00000002373	Akap1	Akap84	A-kinase anchoring protein 1	protein-coding
24400	chr20	46700387	46724785	+	15122	NA	intron (NM_001047940, intron 2 of 3)	intron (NM_001047940, intron 2 of 3)	5224	NM_001047940	499469	Rn.116758	NM_001047940		LOC499469	-	Ab2-018	protein-coding
19774-2	chr19	43757591	43777363	+	15043	NA	Intergenic	RMER21B|LTR|ERV1	81460	NM_001008893	307858	Rn.204989	NM_001008893	ENSRNOG00000019036	Ldhd	Ac2-202	lactate dehydrogenase D	protein-coding
17584	chr16	1896320	1913902	+	15029	NA	intron (NM_001108393, intron 6 of 23)	intron (NM_001108393, intron 6 of 23)	-74080	NM_172243	282819	Rn.2923	NM_172243	ENSRNOG00000010558	Ppif	CyP-D|CypD|PPIase	peptidylprolyl isomerase F	protein-coding
16284	chr1	85366316	85382598	+	15001	NA	TTS (NM_001106237)	TTS (NM_001106237)	-5631	NM_133290	79426	Rn.82737	NM_133290	ENSRNOG00000058388	Zfp36	Tis11	zinc finger protein 36	protein-coding
16908	chr7	116313339	116330245	+	14984	NA	Intergenic	LTR3_Rn|LTR|ERV1	-34377	NM_001017467	362934	Rn.3321	NM_001017467	ENSRNOG00000007091	Ly6e	-	lymphocyte antigen 6 family member E	protein-coding
22921	chr7	12725108	12748027	+	14906	NA	exon (NM_001108067, exon 7 of 23)	exon (NM_001108067, exon 7 of 23)	4682	NM_001108067	314618	Rn.35286	NM_001108067	ENSRNOG00000013220	Arhgap45	Hmha1|RGD1308662	Rho GTPase activating protein 45	protein-coding
25304	chr8	45302889	45328191	+	14859	NA	intron (NM_001191792, intron 1 of 13)	ID_B1|SINE|B4	59594	NM_001191792	315579	Rn.11924	NM_001191792	ENSRNOG00000008187	Ubash3b	RGD1310357|Sts-1|Sts1	ubiquitin associated and SH3 domain containing, B	protein-coding
24078	chr8	124546365	124570441	+	14811	NA	Intergenic	Intergenic	-159539	NM_031132	81810	Rn.9954	NM_031132	ENSRNOG00000013265	Tgfbr2	TGF-beta 2|Tgfbr2T	transforming growth factor, beta receptor 2	protein-coding
30131	chr1	198511224	198541353	+	14780	NA	Intergenic	Intergenic	-2347	NM_001025001	308990	Rn.98391	NM_001025001	ENSRNOG00000016978	LOC308990	-	hypothetical protein LOC308990	protein-coding
24083	chr12	38027778	38051859	+	14770	NA	intron (NM_001134763, intron 1 of 31)	intron (NM_001134763, intron 1 of 31)	13267	NM_001134763	81917	Rn.138353	NM_031234	ENSRNOG00000001091	Hip1r	-	huntingtin interacting protein 1 related	protein-coding
16467	chr20	7193419	7209884	+	14750	NA	intron (NM_001024243, intron 1 of 4)	intron (NM_001024243, intron 1 of 4)	6641	NM_001024243	294292	Rn.195252	NM_001024243	ENSRNOG00000061176	Nudt3	-	nudix hydrolase 3	protein-coding
19310	chr1	164498209	164517517	+	14714	NA	intron (NM_012910, intron 1 of 15)	intron (NM_012910, intron 1 of 15)	5411	NM_012910	25387	Rn.34876	NM_012910	ENSRNOG00000030404	Arrb1	BARRES	arrestin, beta 1	protein-coding
16581	chr19	59802390	59818969	+	14677	NA	Intergenic	L1_Rat1|LINE|L1	62732	NM_152935	266601	Rn.2143	NM_152935	ENSRNOG00000019980	Tomm20	-	translocase of outer mitochondrial membrane 20	protein-coding
23892	chr6	76231827	76255717	+	14676	NA	Intergenic	Intergenic	26685	NM_001105720	25493	Rn.12550	NM_001105720	ENSRNOG00000007390	Nfkbia	RL/IF-1	NFKB inhibitor alpha	protein-coding
15572	chr6	10763132	10778702	+	14645	NA	Intergenic	URR1A|DNA|hAT-Charlie	96546	NM_001109274	500616	Rn.47568	NM_001109274	ENSRNOG00000028504	Socs5	RGD1564914	suppressor of cytokine signaling 5	protein-coding
19065	chr1	78753980	78773043	+	14555	NA	intron (NM_001107480, intron 16 of 17)	intron (NM_001107480, intron 16 of 17)	-4400	NM_001013895	292658	Rn.15035	NM_001013895	ENSRNOG00000016434	Prkd2	RGD1308054	protein kinase D2	protein-coding
17256	chr12	16337548	16354802	+	14499	NA	intron (NM_001105912, intron 1 of 10)	intron (NM_001105912, intron 1 of 10)	5253	NM_001105912	288504	Rn.19565	NM_001105912	ENSRNOG00000001258	Snx8	-	sorting nexin 8	protein-coding
16861	chr6	76255725	76272584	+	14455	NA	Intergenic	MTC|LTR|ERVL-MaLR	6303	NM_001105720	25493	Rn.12550	NM_001105720	ENSRNOG00000007390	Nfkbia	RL/IF-1	NFKB inhibitor alpha	protein-coding
17495	chr10	85756843	85774336	+	14403	NA	intron (NM_032613, intron 3 of 7)	intron (NM_032613, intron 3 of 7)	20927	NM_032613	29278	Rn.94195	NM_032613	ENSRNOG00000004132	Lasp1	-	LIM and SH3 protein 1	protein-coding
16138	chr16	81418315	81434451	+	14228	NA	intron (NM_031574, intron 1 of 23)	intron (NM_031574, intron 1 of 23)	7856	NM_031574	29372	Rn.224604	NM_031574	ENSRNOG00000017671	Rasa3	R-ras gap	RAS p21 protein activator 3	protein-coding
28362	chr1	204765482	204793842	+	14214	NA	intron (NM_001107556, intron 2 of 4)	intron (NM_001107556, intron 2 of 4)	26076	NM_001107556	309060	Rn.12282	NM_001107556	ENSRNOG00000061348	Fam53b	RGD1310799	family with sequence similarity 53, member B	protein-coding
24967	chr8	72293753	72318718	+	14167	NA	Intergenic	Intergenic	-21364	NM_001025424	363084	Rn.164920	NM_001025424	ENSRNOG00000017714	Usp3	-	ubiquitin specific peptidase 3	protein-coding
19997	chr15	51732077	51752072	+	14073	NA	Intergenic	Intergenic	-14904	NM_017086	25148	Rn.44371	NM_017086	ENSRNOG00000017828	Egr3	-	early growth response 3	protein-coding
32110	chr5	47553099	47585207	+	14072	NA	intron (NM_001135754, intron 1 of 5)	intron (NM_001135754, intron 1 of 5)	23139	NM_001135754	313125	Rn.212302	NM_001135754	ENSRNOG00000006170	Bach2	RGD1562865	BTB domain and CNC homolog 2	protein-coding
17446	chr6	103083150	103100594	+	14071	NA	Intergenic	Intergenic	221202	NM_017172	29344	Rn.6142	NM_017172	ENSRNOG00000058646	Zfp36l1	Berg36|Brf1|ERF1|TIS11b|cMG1	zinc finger protein 36, C3H type-like 1	protein-coding
18785	chr10	84901327	84920110	+	14044	NA	intron (NM_001107045, intron 2 of 7)	intron (NM_001107045, intron 2 of 7)	10168	NM_001107045	303499	Rn.229752	NM_001107045	ENSRNOG00000010492	Sp2	-	Sp2 transcription factor	protein-coding
49358	chr10	106284460	106333816	+	13964	NA	intron (NM_001113497, intron 1 of 5)	intron (NM_001113497, intron 1 of 5)	2105	NM_001113497	83788	Rn.91127	NM_031837		Sept9	Eseptin|Msf|Slpa	septin 9	protein-coding
22222	chr7	102737034	102759254	+	13919	NA	Intergenic	(AC)n|Simple_repeat|Simple_repeat	161831	NM_012603	24577	Rn.12072	NM_012603		Myc	RNCMYC|c-myc|mMyc	MYC proto-oncogene, bHLH transcription factor	protein-coding
34944	chr7	102768138	102803080	+	13812	NA	Intergenic	Intergenic	199296	NM_012603	24577	Rn.12072	NM_012603		Myc	RNCMYC|c-myc|mMyc	MYC proto-oncogene, bHLH transcription factor	protein-coding
20298	chr18	60980996	61001292	+	13801	NA	Intergenic	Intergenic	-235764	NR_037391	100526608		NR_037391	ENSRNOG00000035602	Mir3591	rno-mir-3591	microRNA 3591	ncRNA
15043	chr15	7940429	7955470	+	13700	NA	Intergenic	RNLTR10|LTR|ERV1	240643	NM_001107252	305751	Rn.98363	NM_001107252	ENSRNOG00000008565	Nkiras1	-	NFKB inhibitor interacting Ras-like 1	protein-coding
14115	chr7	119057653	119071766	+	13689	NA	intron (NM_001305877, intron 1 of 40)	intron (NM_001305877, intron 1 of 40)	7013	NM_001305877	100911597	Rn.11385	NM_001305877	ENSRNOG00000049236	Myh9	NMMHC II-a|NMMHC-A|NMMHC-IIA	myosin, heavy chain 9, non-muscle	protein-coding
17138	chr4	66047915	66065051	+	13683	NA	intron (NM_173045, intron 1 of 8)	intron (NM_173045, intron 1 of 8)	5612	NM_173045	252832	Rn.42053	NM_173045	ENSRNOG00000013948	Zc3hav1	ARTD13|PARP13|Zap	zinc finger CCCH-type containing, antiviral 1	protein-coding
19538	chr3	124590791	124610327	+	13677	NA	intron (NM_001037096, intron 1 of 10)	intron (NM_001037096, intron 1 of 10)	9708	NM_001037096	311437	Rn.8360	NM_001037096	ENSRNOG00000021261	Rassf2	-	Ras association domain family member 2	protein-coding
25854	chr4	147854645	147880497	+	13626	NA	intron (NM_001107881, intron 13 of 36)	intron (NM_001107881, intron 13 of 36)	22913	NM_001109351	502875	Rn.218633	NM_001109351	ENSRNOG00000025251	H1foo	RGD1566236	H1 histone family, member O, oocyte-specific	protein-coding
14847	chr5	22005443	22020288	+	13605	NA	Intergenic	MLTR11B|LTR|ERVK	115527	NR_126574	104845257		NR_126574		Lnc056	Lncsn056	long non-coding RNA 056	ncRNA
22253	chr3	163382240	163404491	+	13605	NA	intron (NM_001135718, intron 9 of 43)	L2|LINE|L2	84457	NM_001135718	311647	Rn.224665	NM_001135718	ENSRNOG00000006952	Prex1	RGD1306534	phosphatidylinositol-3,4,5-trisphosphate-dependent Rac exchange factor 1	protein-coding
18853	chr10	73890968	73909819	+	13596	NA	Intergenic	BC1_Rn|scRNA|scRNA	1908	NR_031823	100314000		NR_031823	ENSRNOG00000035480	Mir21	rno-mir-21	microRNA 21	ncRNA
23516	chr2	141818461	141841975	+	13569	NA	Intergenic	Intergenic	378984	NM_001191846	84482	Rn.116108	NM_001191846	ENSRNOG00000013397	Foxo1	Fkhr|Foxo1a	forkhead box O1	protein-coding
37197	chr4	131800178	131837373	+	13521	NA	Intergenic	B4A|SINE|B4	-220471	NM_001034131	297480	Rn.33321	NM_001034131	ENSRNOG00000009184	Foxp1	-	forkhead box P1	protein-coding
21322	chr1	273889538	273910858	+	13495	NA	intron (NM_001164103, intron 1 of 14)	intron (NM_001164103, intron 1 of 14)	45950	NM_001164103	25230	Rn.76589	NM_031552	ENSRNOG00000012820	Add3	-	adducin 3	protein-coding
25093	chr1	211730618	211755709	+	13427	NA	intron (NM_001108923, intron 1 of 15)	intron (NM_001108923, intron 1 of 15)	10693	NM_001108923	365382	Rn.8618	NM_001108923	ENSRNOG00000017635	Inpp5a	-	inositol polyphosphate-5-phosphatase A	protein-coding
22954	chr9	12894440	12917392	+	13394	NA	intron (NM_001135011, intron 7 of 9)	intron (NM_001135011, intron 7 of 9)	165031	NM_001135011	501095	Rn.204423	NM_001135011	ENSRNOG00000011321	Rftn1	2310015n21rik|RGD1310777|RGD1563347	raftlin lipid raft linker 1	protein-coding
22089	chr5	152965526	152987613	+	13368	NA	intron (NM_001109271, intron 3 of 9)	intron (NM_001109271, intron 3 of 9)	10717	NM_001109271	500564	Rn.62309	NM_001109271	ENSRNOG00000000151	Ldlrap1	RGD1563417	low density lipoprotein receptor adaptor protein 1	protein-coding
17886	chr6	126480898	126498782	+	13342	NA	intron (NM_001191985, intron 3 of 9)	intron (NM_001191985, intron 3 of 9)	55614	NM_021655	24258	Rn.41024	NM_021655	ENSRNOG00000052549	Chga	-	chromogranin A	protein-coding
21304	chr13	52968751	52990053	+	13340	NA	intron (NM_001105990, intron 1 of 35)	intron (NM_001105990, intron 1 of 35)	2880	NM_001105990	289397	Rn.214166	NM_001105990	ENSRNOG00000008471	Kif21b	-	kinesin family member 21B	protein-coding
17382	chr15	41032369	41049749	+	13309	NA	intron (NM_001191686, intron 4 of 12)	intron (NM_001191686, intron 4 of 12)	-33269	NM_001191891	364395	Rn.231434	NM_001191891	ENSRNOG00000013793	C1qtnf9	Adif1|RGD1560876	C1q and TNF related 9	protein-coding
14632	chr1	89325492	89340122	+	13307	NA	Intergenic	ORR1E|LTR|ERVL-MaLR	-3389	NM_001107503	308501	Rn.25921	NM_001107503	ENSRNOG00000024000	Cd22	-	CD22 molecule	protein-coding
16575	chr5	78544894	78561467	+	13280	NA	intron (NM_019340, intron 10 of 15)	intron (NM_019340, intron 10 of 15)	69287	NM_019340	54293	Rn.53900	NM_019340	ENSRNOG00000024501	Rgs3	SRB-RGS	regulator of G-protein signaling 3	protein-coding
15738	chr14	10637144	10652880	+	13279	NA	Intergenic	Intergenic	-47787	NM_001108353	360914	Rn.2649	NM_001108353	ENSRNOG00000002217	Plac8	-	placenta associated 8	protein-coding
21972	chr20	27669236	27691206	+	13252	NA	TTS (NM_001024976)	TTS (NM_001024976)	2587	NM_001024976	294430	Rn.12813	NM_001024976	ENSRNOG00000037757	Calhm6	Fam26f|RGD1304835	calcium homeostasis modulator family member 6	protein-coding
17100	chr2	188704651	188721749	+	13102	NA	Intergenic	Intergenic	-6220	NM_001106446	295248	Rn.73830	NM_001106446	ENSRNOG00000020640	Zbtb7b	Zfp67	zinc finger and BTB domain containing 7B	protein-coding
15988	chr19	59609812	59625798	+	13091	NA	Intergenic	Intergenic	255606	NM_152935	266601	Rn.2143	NM_152935	ENSRNOG00000019980	Tomm20	-	translocase of outer mitochondrial membrane 20	protein-coding
16117	chr1	213737714	213753829	+	13075	NA	Intergenic	Intergenic	5628	NM_030833	114709	Rn.108174	NM_030833	ENSRNOG00000014936	Ifitm2	Ifitm3l|Ifitml	interferon induced transmembrane protein 2	protein-coding
27379	chr13	98627972	98655349	+	13070	NA	intron (NM_019312, intron 2 of 7)	intron (NM_019312, intron 2 of 7)	26373	NM_019312	54260	Rn.22498	NM_019312	ENSRNOG00000002969	Itpkb	IP3K B	inositol-trisphosphate 3-kinase B	protein-coding
20546	chr15	42883930	42904474	+	12998	NA	intron (NM_017318, intron 1 of 30)	intron (NM_017318, intron 1 of 30)	53454	NM_017318	50646	Rn.11025	NM_017318	ENSRNOG00000027839	Ptk2b	CAK beta|CAKB|CAKbeta|Pyk2	protein tyrosine kinase 2 beta	protein-coding
16880	chr9	65560605	65577483	+	12979	NA	intron (NM_001033864, intron 8 of 10)	intron (NM_001033864, intron 8 of 10)	34416	NM_057138	117279	Rn.204752	NM_057138	ENSRNOG00000012473	Cflar	Flip	CASP8 and FADD-like apoptosis regulator	protein-coding
20072	chr3	6265290	6285360	+	12921	NA	intron (NM_012805, intron 2 of 9)	intron (NM_012805, intron 2 of 9)	63509	NM_012805	25271	Rn.108206	NM_012805	ENSRNOG00000009446	Rxra	-	retinoid X receptor alpha	protein-coding
15523	chr1	219457085	219472606	+	12892	NA	Intergenic	Intergenic	-4021	NM_207615	365395	Rn.130193	NM_207615	ENSRNOG00000018752	Clcf1	Bsf3|Clc|NNT-1	cardiotrophin-like cytokine factor 1	protein-coding
17051	chr4	157730540	157747589	+	12879	NA	intron (NM_001106622, intron 4 of 6)	RLTR18|LTR|ERVK	4135	NM_001106622	297602	Rn.162788	NM_001106622	ENSRNOG00000027552	Tapbpl	-	TAP binding protein-like	protein-coding
14856-2	chr7	12397720	12412574	+	12869	NA	promoter-TSS (NM_031147)	promoter-TSS (NM_031147)	-125	NM_031147	81825	Rn.28931	NM_031147	ENSRNOG00000015999	Cirbp	-	cold inducible RNA binding protein	protein-coding
16013	chr5	153419928	153435939	+	12867	NA	Intergenic	Intergenic	-79156	NM_130425	156726	Rn.34220	NM_130425	ENSRNOG00000054217	Runx3	-	runt-related transcription factor 3	protein-coding
22534	chr14	114596826	114619358	+	12819	NA	intron (NM_001013130, intron 2 of 37)	intron (NM_001013130, intron 2 of 37)	84672	NM_001013130	305614	Rn.93208	NM_001013130	ENSRNOG00000005434	Sptbn1	Spnb1|Spnb2	spectrin, beta, non-erythrocytic 1	protein-coding
19119	chr15	108455428	108474545	+	12806	NA	Intergenic	Intergenic	11839	NM_001109429	680794	Rn.131975	NM_001109429	ENSRNOG00000013835	Timm8a2	-	translocase of inner mitochondrial membrane 8A2	protein-coding
14857	chr20	10738247	10753102	+	12784	NA	Intergenic	B3A|SINE|B2	-65395	NM_021693	59329	Rn.42905	NM_021693	ENSRNOG00000001189	Sik1	Sik|Snf1lk	salt-inducible kinase 1	protein-coding
14243	chr8	33765226	33779467	+	12753	NA	Intergenic	B3A|SINE|B2	-44040	NM_012555	24356	Rn.88756	NM_012555	ENSRNOG00000008941	Ets1	Ets-1|Etsoncb|Tpl1	ETS proto-oncogene 1, transcription factor	protein-coding
28355	chr18	28705660	28734013	+	12719	NA	Intergenic	CpG	-61513	NM_001107395	307500	Rn.165349	NM_001107395	ENSRNOG00000019177	Psd2	-	pleckstrin and Sec7 domain containing 2	protein-coding
58250	chr14	85410472	85468720	+	12613	NA	Intergenic	Intergenic	-41064	NM_001109467	685462	Rn.81507	NM_001109467	ENSRNOG00000033575	Emid1	RGD1565846	EMI domain containing 1	protein-coding
18228	chr7	37322264	37340490	+	12584	NA	Intergenic	ID_B1|SINE|B4	229963	NM_001108086	314764	Rn.23513	NM_001108086	ENSRNOG00000021681	Eea1	-	early endosome antigen 1	protein-coding
12834	chr1	47496925	47509757	+	12526	NA	Intergenic	Intergenic	-1321	NM_001309449	308097		NM_001107455	ENSRNOG00000018915	Tagap	-	T-cell activation RhoGTPase activating protein	protein-coding
23929	chr1	204794070	204817997	+	12496	NA	promoter-TSS (NM_001107556)	promoter-TSS (NM_001107556)	-295	NM_001107556	309060	Rn.12282	NM_001107556	ENSRNOG00000061348	Fam53b	RGD1310799	family with sequence similarity 53, member B	protein-coding
13689	chr20	21814379	21828066	+	12466	NA	intron (NM_001107624, intron 4 of 14)	intron (NM_001107624, intron 4 of 14)	-131567	NM_001107623	309724	Rn.50686	NM_001107623	ENSRNOG00000027859	Tmem26	-	transmembrane protein 26	protein-coding
25754	chr10	107165669	107191421	+	12454	NA	Intergenic	Intergenic	102690	NM_053910	116691	Rn.10672	NM_053910	ENSRNOG00000043381	Cyth1	Pscd1|Sec7	cytohesin 1	protein-coding
20265	chr1	274560593	274580856	+	12453	NA	intron (NM_001107611, intron 9 of 13)	intron (NM_001107611, intron 9 of 13)	-58295	NM_022265	64031	Rn.122017	NM_022265	ENSRNOG00000014779	Pdcd4	Dug	programmed cell death 4	protein-coding
18687	chr8	33804635	33823320	+	12439	NA	Intergenic	Intergenic	-2409	NM_012555	24356	Rn.88756	NM_012555	ENSRNOG00000008941	Ets1	Ets-1|Etsoncb|Tpl1	ETS proto-oncogene 1, transcription factor	protein-coding
27465	chr7	37499897	37527360	+	12433	NA	Intergenic	Intergenic	-299203	NM_017258	29618	Rn.1000	NM_017258	ENSRNOG00000004284	Btg1	-	BTG anti-proliferation factor 1	protein-coding
13667-2	chr7	60943104	60956769	+	12409	NA	Intergenic	Intergenic	-88946	NM_134346	171337	Rn.95071	NM_134346	ENSRNOG00000007048	Rap1b	-	RAP1B, member of RAS oncogene family	protein-coding
13129	chr1	225172686	225185813	+	12388	NA	Intergenic	Intergenic	-5690	NM_001191951	191572	Rn.226586	NM_001191951	ENSRNOG00000057569	Ahnak	AHNAK 1|RGD1308572|UV118	AHNAK nucleoprotein	protein-coding
18552	chr17	75820729	75839279	+	12382	NA	intron (NM_001106120, intron 2 of 14)	intron (NM_001106120, intron 2 of 14)	56519	NM_001106120	291309	Rn.56101	NM_001106120	ENSRNOG00000017644	Usp6nl	-	USP6 N-terminal like	protein-coding
20283	chr16	19364239	19384520	+	12365	NA	intron (NM_053998, intron 1 of 7)	ID4_|SINE|ID	2397	NM_053998	117103	Rn.16064	NM_053998	ENSRNOG00000014621	Rab8a	Mel|Rab8	RAB8A, member RAS oncogene family	protein-coding
16584	chr1	204711012	204727594	+	12346	NA	intron (NM_001107556, intron 4 of 4)	intron (NM_001107556, intron 4 of 4)	86435	NM_001107556	309060	Rn.12282	NM_001107556	ENSRNOG00000061348	Fam53b	RGD1310799	family with sequence similarity 53, member B	protein-coding
16516	chr1	167335699	167352213	+	12315	NA	intron (NM_001037195, intron 1 of 1)	intron (NM_001037195, intron 1 of 1)	3707	NM_001037195	308875	Rn.11976	NM_001037195	ENSRNOG00000020393	Rhog	Arhg	ras homolog family member G	protein-coding
36017	chr10	87050600	87086615	+	12258	NA	Intergenic	B4A|SINE|B4	-1163	NM_199489	287673	Rn.229736	NM_199489	ENSRNOG00000010665	Ccr7	-	C-C motif chemokine receptor 7	protein-coding
19290	chr8	130823206	130842494	+	12252	NA	Intergenic	Intergenic	70176	NM_138833	170837	Rn.10245	NM_138833	ENSRNOG00000004050	Snrk	-	SNF related kinase	protein-coding
12765	chr2	80396316	80409079	+	12170	NA	intron (NM_001037648, intron 1 of 9)	intron (NM_001037648, intron 1 of 9)	5975	NM_001037648	310190	Rn.162566	NM_001037648	ENSRNOG00000012109	Otulinl	Fam105a	OTU deubiquitinase with linear linkage specificity like	protein-coding
16424	chr10	83161910	83178332	+	12140	NA	intron (NM_001109039, intron 1 of 7)	B4A|SINE|B4	15321	NM_001109039	497983	Rn.93919	NM_001109039	ENSRNOG00000004417	Fam117a	RGD1561062	family with sequence similarity 117, member A	protein-coding
15989	chr6	76174107	76190094	+	12079	NA	Intergenic	RMER19B|LTR|ERVK	-5986	NM_017283	29673	Rn.107278	NM_017283	ENSRNOG00000007114	Psma6	-	proteasome subunit alpha 6	protein-coding
26532	chr9	60512852	60539382	+	12076	NA	intron (NM_001108218, intron 16 of 27)	Charlie29b|DNA|hAT-Charlie	-96036	NM_133392	170904	Rn.1300	NM_133392	ENSRNOG00000012502	Stk17b	Drak2	serine/threonine kinase 17b	protein-coding
14332	chr19	37574184	37588514	+	12071	NA	exon (NM_001100660, exon 13 of 22)	exon (NM_001100660, exon 13 of 22)	13236	NM_001100660	291974	Rn.105873	NM_001100660	ENSRNOG00000017604	Ripor1	Fam65a|RGD1307772	RHO family interacting cell polarization regulator 1	protein-coding
12656	chr10	88862148	88874802	+	12052	NA	intron (NM_001105841, intron 1 of 1)	intron (NM_001105841, intron 1 of 1)	6020	NM_001105841	287710	Rn.219686	NM_001105841	ENSRNOG00000019778	Cavin1	-	caveolae associated protein 1	protein-coding
14880	chr7	11906166	11921044	+	12043	NA	intron (NM_001011985, intron 5 of 13)	intron (NM_001011985, intron 5 of 13)	5498	NM_001011985	299618	Rn.231923	NM_001011985	ENSRNOG00000029028	Mknk2	-	MAP kinase-interacting serine/threonine kinase 2	protein-coding
14448	chr10	107101077	107115523	+	11989	NA	Intergenic	MLTR11A|LTR|ERVK	-132260	NM_053565	89829	Rn.127801	NM_053565	ENSRNOG00000002946	Socs3	Cish3|Socs-3|Ssi-3	suppressor of cytokine signaling 3	protein-coding
22072	chr19	52479930	52502000	+	11977	NA	intron (NM_001108452, intron 2 of 3)	MIR|SINE|MIR	8468	NM_001108452	361422	Rn.98506	NM_001108452	ENSRNOG00000016257	Cotl1	Clp	coactosin-like F-actin binding protein 1	protein-coding
12660	chr4	170921633	170934291	+	11958	NA	intron (NM_001009600, intron 1 of 5)	intron (NM_001009600, intron 1 of 5)	4616	NM_001009600	362456	Rn.15842	NM_001009600	ENSRNOG00000005809	Arhgdib	-	Rho GDP dissociation inhibitor beta	protein-coding
16765	chr3	156749307	156766070	+	11952	NA	3' UTR (NM_013187, exon 32 of 32)	3' UTR (NM_013187, exon 32 of 32)	20311	NM_001047097	311604	Rn.225061	NM_001047097	ENSRNOG00000027988	Zhx3	Tix1	zinc fingers and homeoboxes 3	protein-coding
21859	chr13	50904573	50926430	+	11928	NA	intron (NM_017259, intron 1 of 1)	intron (NM_017259, intron 1 of 1)	1443	NM_017259	29619	Rn.27923	NM_017259	ENSRNOG00000003300	Btg2	Agl|An|Pc3|Tis21|an-1	BTG anti-proliferation factor 2	protein-coding
16304	chr7	64970193	64986495	+	11899	NA	intron (NM_001108101, intron 1 of 11)	intron (NM_001108101, intron 1 of 11)	3880	NM_001108101	314870	Rn.126158	NM_001108101	ENSRNOG00000004226	Irak3	-	interleukin-1 receptor-associated kinase 3	protein-coding
33117	chr16	2957903	2991018	+	11887	NA	intron (NM_001106061, intron 1 of 9)	intron (NM_001106061, intron 1 of 9)	16177	NM_001106061	290541	Rn.11687	NM_001106061	ENSRNOG00000014363	Arhgef3	-	Rho guanine nucleotide exchange factor 3	protein-coding
13968	chr1	124858870	124872836	+	11878	NA	Intergenic	B1_Mur3|SINE|Alu	-62490	NM_001109147	499171	Rn.22229	NM_001109147	ENSRNOG00000015822	Klf13	RGD1565099	Kruppel-like factor 13	protein-coding
16600	chr2	44267549	44284147	+	11875	NA	Intergenic	Intergenic	-14227	NM_001008725	25205	Rn.12138	NM_001008725	ENSRNOG00000013963	Il6st	Ac1055|Gp130|Il-6rb	interleukin 6 signal transducer	protein-coding
16564	chr14	43977930	43994492	+	11872	NA	intron (NM_001013430, intron 1 of 2)	intron (NM_001013430, intron 1 of 2)	6376	NM_001013430	305341	Rn.20618	NM_001013430	ENSRNOG00000002540	Rhoh	-	ras homolog family member H	protein-coding
20229	chr3	6244144	6264371	+	11857	NA	intron (NM_012805, intron 1 of 9)	intron (NM_012805, intron 1 of 9)	42441	NM_012805	25271	Rn.108206	NM_012805	ENSRNOG00000009446	Rxra	-	retinoid X receptor alpha	protein-coding
18165	chr20	7987949	8006112	+	11851	NA	intron (NM_001012174, intron 5 of 10)	ID_Rn2|SINE|ID	-53455	NM_001107642	309900	Rn.254	NM_001107642	ENSRNOG00000000507	Tulp1	-	tubby like protein 1	protein-coding
13514	chr19	59747580	59761092	+	11784	NA	Intergenic	B4A|SINE|B4	119075	NM_152935	266601	Rn.2143	NM_152935	ENSRNOG00000019980	Tomm20	-	translocase of outer mitochondrial membrane 20	protein-coding
17793	chr19	59723961	59741752	+	11780	NA	Intergenic	Intergenic	140555	NM_152935	266601	Rn.2143	NM_152935	ENSRNOG00000019980	Tomm20	-	translocase of outer mitochondrial membrane 20	protein-coding
21719	chr1	134896122	134917839	+	11680	NA	Intergenic	(AG)n|Simple_repeat|Simple_repeat	-35812	NM_001107523	308738	Rn.225034	NM_001107523	ENSRNOG00000012716	Chd2	-	chromodomain helicase DNA binding protein 2	protein-coding
23318	chr7	117247870	117271186	+	11642	NA	promoter-TSS (NM_001164304)	promoter-TSS (NM_001164304)	263	NM_001164303	64204	Rn.1085	NM_022401	ENSRNOG00000023781	Plec	Pcn|Plec1|Pltn	plectin	protein-coding
21024	chr14	106071283	106092305	+	11611	NA	Intergenic	Intergenic	-71783	NM_173147	286932	Rn.107171	NM_173147	ENSRNOG00000007125	Vps54	Vsp54	VPS54 subunit of GARP complex	protein-coding
14111	chr10	57403978	57418087	+	11579	NA	Intergenic	Intergenic	24804	NM_001109034	497944	Rn.46017	NM_001109034	ENSRNOG00000005009	Zfp3	RGD1565881	zinc finger protein 3	protein-coding
16218-2	chr13	45489615	45505831	+	11567	NA	Intergenic	Intergenic	-178867	NM_022205	60628	Rn.44431	NM_022205	ENSRNOG00000003866	Cxcr4	-	C-X-C motif chemokine receptor 4	protein-coding
20269	chr1	274605221	274625488	+	11558	NA	Intergenic	Intergenic	-13665	NM_022265	64031	Rn.122017	NM_022265	ENSRNOG00000014779	Pdcd4	Dug	programmed cell death 4	protein-coding
11979	chr16	2991096	3003073	+	11543	NA	intron (NM_001106061, intron 2 of 9)	intron (NM_001106061, intron 2 of 9)	38801	NM_001106061	290541	Rn.11687	NM_001106061	ENSRNOG00000014363	Arhgef3	-	Rho guanine nucleotide exchange factor 3	protein-coding
15276	chr20	8871528	8886802	+	11513	NA	intron (NM_001012175, intron 8 of 8)	intron (NM_001012175, intron 8 of 8)	182717	NM_001012175	361816	Rn.136939	NM_001012175		Zfand3	Tex27	zinc finger AN1-type containing 3	protein-coding
25400	chr16	20609449	20634847	+	11498	NA	intron (NM_001107304, intron 1 of 11)	intron (NM_001107304, intron 1 of 11)	19293	NM_001107304	306347	Rn.7876	NM_001107304	ENSRNOG00000019824	Ell	-	elongation factor for RNA polymerase II	protein-coding
12053	chr2	187535422	187547473	+	11473	NA	Intergenic	Intergenic	29283	NM_030860	81518	Rn.89018	NM_030860	ENSRNOG00000031778	Mef2d	-	myocyte enhancer factor 2D	protein-coding
15575	chr1	198118349	198133922	+	11431	NA	exon (NM_130411, exon 3 of 11)	exon (NM_130411, exon 3 of 11)	2722	NM_130411	155151	Rn.6990	NM_130411	ENSRNOG00000019430	Coro1a	-	coronin 1A	protein-coding
15716	chr2	200105424	200121138	+	11419	NA	Intergenic	L1MB5|LINE|L1	37202	NM_001025686	310710	Rn.102384	NM_001025686	ENSRNOG00000018673	Sec22b	Sec22l1	SEC22 homolog B, vesicle trafficking protein	protein-coding
15813	chr19	49824148	49839959	+	11394	NA	intron (NM_001163273, intron 1 of 20)	MTC|LTR|ERVL-MaLR	39780	NM_001163273	292051	Rn.144180	NM_001163273	ENSRNOG00000013178	Cmip	RGD1306101|c-Mip	c-Maf-inducing protein	protein-coding
15512	chr5	57156795	57172305	+	11389	NA	intron (NM_053287, intron 1 of 5)	intron (NM_053287, intron 1 of 5)	4060	NM_053287	24390	Rn.17157	NM_053287	ENSRNOG00000059461	B4galt1	Ggtb2	beta-1,4-galactosyltransferase 1	protein-coding
13197	chr10	107474731	107487926	+	11230	NA	Intergenic	RLTR11D|LTR|ERVK	-21308	NM_001107070	303702	Rn.22928	NM_001107070	ENSRNOG00000027498	Engase	RGD1310868	endo-beta-N-acetylglucosaminidase	protein-coding
17925	chr7	59943457	59961380	+	11179	NA	intron (NM_017313, intron 2 of 9)	intron (NM_017313, intron 2 of 9)	4814	NM_017313	29885	Rn.31889	NM_017313	ENSRNOG00000005362	Rab3ip	RABIN3	RAB3A interacting protein	protein-coding
13557	chr1	219161065	219174620	+	11171	NA	intron (NM_001006998, intron 1 of 9)	intron (NM_001006998, intron 1 of 9)	335	NM_001006998	309147	Rn.162510	NM_001006998	ENSRNOG00000017512	Aldh3b1	-	aldehyde dehydrogenase 3 family, member B1	protein-coding
19595	chr6	103101151	103120744	+	11155	NA	Intergenic	(AAAC)n|Simple_repeat|Simple_repeat	202127	NM_017172	29344	Rn.6142	NM_017172	ENSRNOG00000058646	Zfp36l1	Berg36|Brf1|ERF1|TIS11b|cMG1	zinc finger protein 36, C3H type-like 1	protein-coding
22819	chr7	37541510	37564327	+	11151	NA	Intergenic	L1MCa|LINE|L1	-259913	NM_017258	29618	Rn.1000	NM_017258	ENSRNOG00000004284	Btg1	-	BTG anti-proliferation factor 1	protein-coding
20243	chr7	116349844	116370085	+	11145	NA	TTS (NM_001017467)	TTS (NM_001017467)	3795	NM_001017467	362934	Rn.3321	NM_001017467	ENSRNOG00000007091	Ly6e	-	lymphocyte antigen 6 family member E	protein-coding
13678	chr3	11128162	11141838	+	11115	NA	Intergenic	Intergenic	20449	NM_001012349	296635	Rn.24087	NM_001012349	ENSRNOG00000010068	Plpp7	Ppapdc3|RGD1305821	phospholipid phosphatase 7 (inactive)	protein-coding
20051	chr1	137164819	137184868	+	11110	NA	exon (NM_001106271, exon 7 of 39)	exon (NM_001106271, exon 7 of 39)	160571	NM_001106271	293024	Rn.2027	NM_001106271	ENSRNOG00000010964	Akap13	AKAP-13|AKAP-Lbc	A-kinase anchoring protein 13	protein-coding
26512	chr3	7093985	7120495	+	11082	NA	Intergenic	MER102b|DNA|hAT-Charlie	-2680	NM_019250	29622	Rn.40174	NM_019250	ENSRNOG00000010219	Ralgds	Rgds	ral guanine nucleotide dissociation stimulator	protein-coding
38972	chr16	81341225	81380195	+	11063	NA	intron (NM_031574, intron 3 of 23)	intron (NM_031574, intron 3 of 23)	-46734	NM_001037182	290876	Rn.114825	NM_001037182	ENSRNOG00000026740	LOC290876	-	similar to RIKEN cDNA 1700029H14	protein-coding
11732	chr3	163464500	163476230	+	11041	NA	intron (NM_001135718, intron 5 of 43)	RMER15-int|LTR|ERVL	7457	NM_001135718	311647	Rn.224665	NM_001135718	ENSRNOG00000006952	Prex1	RGD1306534	phosphatidylinositol-3,4,5-trisphosphate-dependent Rac exchange factor 1	protein-coding
12306	chr9	61517587	61529891	+	11021	NA	intron (NM_001191807, intron 1 of 27)	RSINE1|SINE|B4	5741	NM_001191807	301415	Rn.136174	NM_001191807	ENSRNOG00000021384	Ankrd44	RGD1561893	ankyrin repeat domain 44	protein-coding
13453	chr10	37621205	37634656	+	11016	NA	Intergenic	Intergenic	33352	NM_001007608	287280	Rn.3477	NM_001007608	ENSRNOG00000005828	Skp1	Skp1a	S-phase kinase-associated protein 1	protein-coding
20707	chr13	90802723	90823428	+	11005	NA	intron (NM_001013127, intron 1 of 4)	intron (NM_001013127, intron 1 of 4)	1044	NM_001013127	304983	Rn.104497	NM_001013127	ENSRNOG00000008301	Tagln2	-	transgelin 2	protein-coding
11829	chr6	25074312	25086139	+	10967	NA	intron (NM_138890, intron 1 of 5)	intron (NM_138890, intron 1 of 5)	4078	NM_138890	192249	Rn.229018	NM_138890	ENSRNOG00000007744	Ehd3	Ehd2	EH-domain containing 3	protein-coding
12900	chr3	155204530	155217428	+	10965	NA	intron (NM_001191072, intron 2 of 10)	L1MB5|LINE|L1	50012	NM_001191072	680616	Rn.22957	NM_001191072	ENSRNOG00000015614	Ppp1r16b	-	protein phosphatase 1, regulatory subunit 16B	protein-coding
11787	chr10	85967954	85979739	+	10951	NA	intron (NM_017346, intron 1 of 13)	intron (NM_017346, intron 1 of 13)	798	NM_017346	50688	Rn.9417	NM_017346	ENSRNOG00000004518	Cacnb1	-	calcium voltage-gated channel auxiliary subunit beta 1	protein-coding
13324	chr5	24391617	24404939	+	10895	NA	Intergenic	ORR1B2|LTR|ERVL-MaLR	-12617	NM_181084	297822	Rn.48267	NM_181084	ENSRNOG00000007964	Tp53inp1	Stinp|Trp53inp1	tumor protein p53 inducible nuclear protein 1	protein-coding
16789	chr10	40359825	40376612	+	10876	NA	intron (NM_024156, intron 1 of 25)	B3|SINE|B2	7387	NM_024156	79125	Rn.204053	NM_024156	ENSRNOG00000010668	Anxa6	Anx6|CPB-II	annexin A6	protein-coding
13661	chr6	102869275	102882934	+	10856	NA	Intergenic	Intergenic	-403178	NM_001108038	314265	Rn.16048	NM_001108038	ENSRNOG00000059875	Zfyve26	-	zinc finger FYVE-type containing 26	protein-coding
17342	chr15	108405112	108422452	+	10853	NA	intron (NM_001034937, intron 7 of 8)	intron (NM_001034937, intron 7 of 8)	-37561	NM_001109386	679975	Rn.179130	NM_001109386	ENSRNOG00000025094	Gpr183	Ebi2	G protein-coupled receptor 183	protein-coding
20220	chr15	61816793	61837011	+	10845	NA	5' UTR (NM_053520, exon 1 of 8)	5' UTR (NM_053520, exon 1 of 8)	196	NM_053520	85424	Rn.98640	NM_053520	ENSRNOG00000011762	Elf1	-	E74 like ETS transcription factor 1	protein-coding
15922	chr12	38001441	38017361	+	10841	NA	intron (NM_001105928, intron 1 of 3)	intron (NM_001105928, intron 1 of 3)	24611	NM_001105928	288659	Rn.144032	NM_001105928	ENSRNOG00000001086	Vps37b	RGD1304576	VPS37B subunit of ESCRT-I	protein-coding
16025	chr16	19268261	19284284	+	10838	NA	Intergenic	Intergenic	27546	NM_001044239	306332	Rn.139185	NM_001044239	ENSRNOG00000014454	Ap1m1	-	adaptor related protein complex 1 subunit mu 1	protein-coding
13106	chr3	156771634	156784738	+	10792	NA	promoter-TSS (NM_001047097)	promoter-TSS (NM_001047097)	-187	NM_001047097	311604	Rn.225061	NM_001047097	ENSRNOG00000027988	Zhx3	Tix1	zinc fingers and homeoboxes 3	protein-coding
16525	chr6	137656744	137673267	+	10791	NA	promoter-TSS (NM_001170595)	promoter-TSS (NM_001170595)	-872	NM_001170595	314480	Rn.230017	NM_001170595	ENSRNOG00000013914	Gpr132	G2a	G protein-coupled receptor 132	protein-coding
11164	chr9	95731004	95742166	+	10755	NA	Intergenic	MLT2B3|LTR|ERVL	50507	NM_001306054	103693239		NM_001306054		Arl4c	Arl4c-ps1	ADP ribosylation factor like GTPase 4C	protein-coding
16408	chr7	119742378	119758784	+	10749	NA	intron (NM_001034932, intron 1 of 2)	intron (NM_001034932, intron 1 of 2)	2085	NM_001034932	315114	Rn.17708	NM_001034932	ENSRNOG00000007300	C1qtnf6	Adiq|Ctrp6	C1q and TNF related 6	protein-coding
13940	chr3	152808356	152822294	+	10723	NA	intron (NM_173145, intron 6 of 11)	intron (NM_173145, intron 6 of 11)	-45021	NM_001100885	296313	Rn.6870	NM_001100885	ENSRNOG00000020246	Myl9	-	myosin light chain 9	protein-coding
11991	chr6	43819306	43831295	+	10722	NA	Intergenic	Intergenic	-4645	NM_001037354	313994	Rn.18589	NM_001037354	ENSRNOG00000054259	Klf11	Tcfcp2l2	Kruppel-like factor 11	protein-coding
26609	chr16	48575293	48601900	+	10717	NA	intron (NM_001047086, intron 7 of 8)	intron (NM_001047086, intron 7 of 8)	103880	NM_001047086	290749	Rn.107887	NM_001047086	ENSRNOG00000009824	Irf2	-	interferon regulatory factor 2	protein-coding
16285	chr5	76450207	76466490	+	10705	NA	Intergenic	Intergenic	71510	NM_031795	83626	Rn.24091	NM_031795	ENSRNOG00000015644	Ugcg	-	UDP-glucose ceramide glucosyltransferase	protein-coding
26739	chr5	154437635	154464372	+	10701	NA	Intergenic	MLT1A1|LTR|ERVL-MaLR	-38600	NM_013058	25585	Rn.2760	NM_013058	ENSRNOG00000026124	Id3	-	inhibitor of DNA binding 3, HLH protein	protein-coding
12449	chr1	222239588	222252035	+	10694	NA	intron (NM_001013196, intron 3 of 7)	B3A|SINE|B2	1245	NM_001013196	361717	Rn.91398	NM_001013196	ENSRNOG00000043060	Dnajc4	-	DnaJ heat shock protein family (Hsp40) member C4	protein-coding
14538	chr3	11062382	11076918	+	10685	NA	intron (NM_001168559, intron 32 of 33)	intron (NM_001168559, intron 32 of 33)	-44901	NM_001012349	296635	Rn.24087	NM_001012349	ENSRNOG00000010068	Plpp7	Ppapdc3|RGD1305821	phospholipid phosphatase 7 (inactive)	protein-coding
17159	chr10	18986459	19003616	+	10682	NA	Intergenic	Intergenic	-1486	NM_130421	155918	Rn.1057	NM_130421	ENSRNOG00000005620	Lcp2	Slp76	lymphocyte cytosolic protein 2	protein-coding
16518	chr14	91609629	91626145	+	10667	NA	Intergenic	Intergenic	28947	NM_001106018	289778	Rn.57983	NM_001106018	ENSRNOG00000037621	Spata48	RGD1309870	spermatogenesis associated 48	protein-coding
13532	chr4	147880604	147894134	+	10647	NA	intron (NM_001107881, intron 1 of 36)	intron (NM_001107881, intron 1 of 36)	6623	NM_001107881	312652	Rn.21111	NM_001107881	ENSRNOG00000025209	Plxnd1	-	plexin D1	protein-coding
13678-2	chr7	108059983	108073659	+	10640	NA	Intergenic	Intergenic	-161393	NM_001013219	362924	Rn.8110	NM_001013219	ENSRNOG00000008209	St3gal1	Siat4a	ST3 beta-galactoside alpha-2,3-sialyltransferase 1	protein-coding
13947	chr10	83645373	83659318	+	10640	NA	intron (NM_001013118, intron 1 of 7)	intron (NM_001013118, intron 1 of 7)	2837	NM_001013118	303476	Rn.95169	NM_001013118	ENSRNOG00000005575	Abi3	-	ABI family, member 3	protein-coding
17883	chr20	20665341	20683222	+	10630	NA	intron (NM_001107622, intron 5 of 12)	B4A|SINE|B4	38847	NM_001107622	309722	Rn.3782	NM_001107622	ENSRNOG00000000633	Rhobtb1	-	Rho-related BTB domain containing 1	protein-coding
11154	chr7	12446702	12457854	+	10624	NA	intron (NM_001108069, intron 1 of 9)	intron (NM_001108069, intron 1 of 9)	5235	NM_001108069	314621	Rn.12052	NM_001108069	ENSRNOG00000014287	Stk11	Lkb1	serine/threonine kinase 11	protein-coding
13086	chr4	84918648	84931732	+	10615	NA	Intergenic	B3|SINE|B2	7831	NR_131080	100909941		NR_131080		LOC100909941	-	uncharacterized LOC100909941	ncRNA
12020	chr12	16082316	16094334	+	10597	NA	intron (NM_001107124, intron 1 of 13)	intron (NM_001107124, intron 1 of 13)	4059	NM_001107124	304315	Rn.37666	NM_001107124	ENSRNOG00000055583	Ttyh3	-	tweety family member 3	protein-coding
15307	chr7	102694242	102709547	+	10592	NA	Intergenic	Intergenic	115581	NM_012603	24577	Rn.12072	NM_012603		Myc	RNCMYC|c-myc|mMyc	MYC proto-oncogene, bHLH transcription factor	protein-coding
14317	chr7	37635229	37649544	+	10577	NA	Intergenic	Intergenic	-170445	NM_017258	29618	Rn.1000	NM_017258	ENSRNOG00000004284	Btg1	-	BTG anti-proliferation factor 1	protein-coding
22352	chr13	98659289	98681639	+	10545	NA	intron (NM_019312, intron 2 of 7)	intron (NM_019312, intron 2 of 7)	55177	NM_019312	54260	Rn.22498	NM_019312	ENSRNOG00000002969	Itpkb	IP3K B	inositol-trisphosphate 3-kinase B	protein-coding
20038	chr6	103209725	103229761	+	10544	NA	Intergenic	Intergenic	93331	NM_017172	29344	Rn.6142	NM_017172	ENSRNOG00000058646	Zfp36l1	Berg36|Brf1|ERF1|TIS11b|cMG1	zinc finger protein 36, C3H type-like 1	protein-coding
11537	chr12	23695690	23707225	+	10534	NA	intron (NM_001107157, intron 5 of 11)	ID4|SINE|ID	26107	NM_001107157	304591	Rn.18077	NM_001107157	ENSRNOG00000001432	Dtx2	-	deltex E3 ubiquitin ligase 2	protein-coding
15460	chr14	91746015	91761473	+	10517	NA	Intergenic	Intergenic	-28610	NM_001107237	305501	Rn.218270	NM_001107237	ENSRNOG00000004444	Ikzf1	RGD1562979	IKAROS family zinc finger 1	protein-coding
14419	chr12	39839415	39853832	+	10506	NA	Intergenic	B3A|SINE|B2	35407	NM_022498	24669	Rn.1495	NM_022498	ENSRNOG00000001269	Ppp1cc	PP-1G|Ppp1cc1	protein phosphatase 1 catalytic subunit gamma	protein-coding
18428	chr3	44147048	44165474	+	10490	NA	intron (NM_001012086, intron 7 of 7)	intron (NM_001012086, intron 7 of 7)	21428	NM_001012086	311047	Rn.23425	NM_001012086	ENSRNOG00000004772	Cytip	Pscdbp	cytohesin 1 interacting protein	protein-coding
16806	chr9	93459239	93476043	+	10488	NA	Intergenic	MIRb|SINE|MIR	22639	NM_001024364	501180	Rn.123397	NM_001024364	ENSRNOG00000018559	Tex44	-	testis expressed 44	protein-coding
12735-2	chr2	187986601	187999334	+	10467	NA	promoter-TSS (NM_001012079)	promoter-TSS (NM_001012079)	-831	NM_001012079	310635	Rn.12255	NM_001012079	ENSRNOG00000020027	Arhgef2	-	Rho/Rac guanine nucleotide exchange factor 2	protein-coding
14404	chr5	173455832	173470234	+	10432	NA	3' UTR (NM_001024349, exon 5 of 5)	3' UTR (NM_001024349, exon 5 of 5)	2403	NM_001024349	500598	Rn.118953	NM_001024349	ENSRNOG00000022012	Tnfrsf18	-	TNF receptor superfamily member 18	protein-coding
19129-2	chr20	29500747	29519874	+	10418	NA	exon (NM_080906, exon 3 of 3)	exon (NM_080906, exon 3 of 3)	1072	NM_080906	140942	Rn.9775	NM_080906	ENSRNOG00000057078	Ddit4	Rtp801	DNA-damage-inducible transcript 4	protein-coding
15367	chr8	12018694	12034059	+	10409	NA	Intergenic	Intergenic	137856	NM_001007660	300359	Rn.120577	NM_001007660	ENSRNOG00000005713	Ccdc82	-	coiled-coil domain containing 82	protein-coding
17151	chr1	80734357	80751506	+	10361	NA	intron (NM_001109422, intron 1 of 8)	ID_Rn2|SINE|ID	2062	NM_001109422	680611	Rn.198135	NM_001109422	ENSRNOG00000043416	Bcl3	-	BCL3, transcription coactivator	protein-coding
26565	chr9	60483333	60509896	+	10333	NA	intron (NM_001108218, intron 20 of 27)	intron (NM_001108218, intron 20 of 27)	-66533	NM_133392	170904	Rn.1300	NM_133392	ENSRNOG00000012502	Stk17b	Drak2	serine/threonine kinase 17b	protein-coding
12518	chr7	70222910	70235426	+	10323	NA	Intergenic	Intergenic	-30513	NM_001134466	299828	Rn.61651	NM_001134466	ENSRNOG00000045629	Atp23	Xrcc6bp1	ATP23 metallopeptidase and ATP synthase assembly factor homolog	protein-coding
12538	chr13	83905455	83917991	+	10298	NA	intron (NM_001108349, intron 1 of 5)	intron (NM_001108349, intron 1 of 5)	5278	NM_001108349	360872	Rn.99138	NM_001108349	ENSRNOG00000003283	Rcsd1	RGD1304715	RCSD domain containing 1	protein-coding
12985	chr19	38026446	38039429	+	10297	NA	intron (NM_001106181, intron 15 of 15)	intron (NM_001106181, intron 15 of 15)	-6792	NM_001108447	361400	Rn.234345	NM_001108447	ENSRNOG00000054264	Nfatc3	NFAT4	nuclear factor of activated T-cells 3	protein-coding
16515	chr19	55735884	55752397	+	10267	NA	Intergenic	Charlie1b|DNA|hAT-Charlie	74479	NM_207613	361432	Rn.18406	NM_207613	ENSRNOG00000027954	Cdh15	-	cadherin 15	protein-coding
18213	chr17	56166742	56184953	+	10259	NA	Intergenic	Intergenic	66444	NM_053847	116596	Rn.9939	NM_053847	ENSRNOG00000016378	Map3k8	D17TPL2|Tpl-2|Tpl2	mitogen-activated protein kinase kinase kinase 8	protein-coding
17659	chr3	11667818	11685475	+	10235	NA	Intergenic	Intergenic	-2884	NM_001010968	497010	Rn.187025	NM_001010968	ENSRNOG00000050190	Eng	-	endoglin	protein-coding
12457	chr5	152945795	152958250	+	10223	NA	Intergenic	B4A|SINE|B4	-31892	NM_001108687	362625	Rn.29300	NM_001108687	ENSRNOG00000017087	Man1c1	-	mannosidase, alpha, class 1C, member 1	protein-coding
16218	chr10	95637945	95654161	+	10212	NA	intron (NM_001047898, intron 5 of 5)	intron (NM_001047898, intron 5 of 5)	11347	NM_001047898	360649	Rn.110865	NM_001047898	ENSRNOG00000027271	RGD1359290	Ac2-210	Ribosomal_L22 domain containing protein RGD1359290	protein-coding
18155	chr8	33782607	33800760	+	10212	NA	Intergenic	Intergenic	-24703	NM_012555	24356	Rn.88756	NM_012555	ENSRNOG00000008941	Ets1	Ets-1|Etsoncb|Tpl1	ETS proto-oncogene 1, transcription factor	protein-coding
16119	chr7	37855687	37871804	+	10198	NA	Intergenic	Intergenic	50914	NM_017258	29618	Rn.1000	NM_017258	ENSRNOG00000004284	Btg1	-	BTG anti-proliferation factor 1	protein-coding
25085	chr3	162542942	162568025	+	10186	NA	intron (NM_001100838, intron 2 of 21)	intron (NM_001100838, intron 2 of 21)	23718	NM_001100838	296374	Rn.23808	NM_001100838	ENSRNOG00000019154	Zmynd8	Prkcbp1|spikar	zinc finger, MYND-type containing 8	protein-coding
15093	chr11	80245569	80260660	+	10162	NA	Intergenic	Intergenic	-2676	NM_001107084	303836	Rn.20571	NM_001107084	ENSRNOG00000001843	Bcl6	-	BCL6, transcription repressor	protein-coding
11695	chr1	86984150	86995843	+	10136	NA	Intergenic	RLTR24|LTR|ERV1	-6097	NM_032619	80846	Rn.33873	NM_032619	ENSRNOG00000020235	Hnrnpl	Hnrpl|hnrnp-L	heterogeneous nuclear ribonucleoprotein L	protein-coding
12531	chr11	45147406	45159935	+	10133	NA	intron (NM_001013866, intron 1 of 9)	intron (NM_001013866, intron 1 of 9)	121973	NM_001013866	288176	Rn.3487	NM_001013866	ENSRNOG00000027888	Cmss1	RGD1309437	cms1 ribosomal small subunit homolog	protein-coding
11390-2	chr10	88754766	88766154	+	10122	NA	Intergenic	Intergenic	-4272	NM_017064	24918	Rn.154399	NM_017064	ENSRNOG00000019496	Stat5a	Stat5	signal transducer and activator of transcription 5A	protein-coding
14776	chr13	98699446	98714220	+	10120	NA	intron (NM_019312, intron 6 of 7)	intron (NM_019312, intron 6 of 7)	91546	NM_019312	54260	Rn.22498	NM_019312	ENSRNOG00000002969	Itpkb	IP3K B	inositol-trisphosphate 3-kinase B	protein-coding
13071	chr5	47385071	47398140	+	10106	NA	Intergenic	ORR1A3|LTR|ERVL-MaLR	-154409	NM_001135754	313125	Rn.212302	NM_001135754	ENSRNOG00000006170	Bach2	RGD1562865	BTB domain and CNC homolog 2	protein-coding
13758	chr12	39900593	39914349	+	10085	NA	intron (NM_001025665, intron 1 of 27)	intron (NM_001025665, intron 1 of 27)	2351	NM_001025665	304484	Rn.50442	NM_001025665		Ccdc63	-	coiled-coil domain containing 63	protein-coding
11218	chr2	43518465	43529681	+	10071	NA	Intergenic	Intergenic	-130869	NM_053887	116667	Rn.11081	NM_053887	ENSRNOG00000013177	Map3k1	Mekk1	mitogen-activated protein kinase kinase kinase 1	protein-coding
21926	chr5	172326379	172348303	+	10064	NA	Intergenic	MTC|LTR|ERVL-MaLR	-1449	NM_001015034	366518	Rn.14734	NM_001015034	ENSRNOG00000013820	Tnfrsf14	-	TNF receptor superfamily member 14	protein-coding
13484	chr3	92749041	92762523	+	10064	NA	intron (NM_012924, intron 1 of 19)	intron (NM_012924, intron 1 of 19)	27876	NM_012924	25406	Rn.1120	NM_012924	ENSRNOG00000006094	Cd44	CD44A|METAA|RHAMM	CD44 molecule (Indian blood group)	protein-coding
19257	chr10	57265460	57284715	+	10058	NA	intron (NM_022511, intron 1 of 2)	intron (NM_022511, intron 1 of 2)	621	NM_022511	64303	Rn.1152	NM_022511	ENSRNOG00000003975	Pfn1	-	profilin 1	protein-coding
12149	chr16	19389590	19401737	+	10045	NA	intron (NM_012678, intron 2 of 7)	intron (NM_012678, intron 2 of 7)	4188	NM_012678	24852	Rn.108199	NM_012678	ENSRNOG00000015496	Tpm4	Tpm4.2|Tpm4.2cy	tropomyosin 4	protein-coding
10290	chr10	86654385	86664673	+	10019	NA	intron (NM_001017960, intron 1 of 8)	intron (NM_001017960, intron 1 of 8)	2244	NM_001017960	81812	Rn.11307	NM_031134	ENSRNOG00000009066	Thra	ERBA1|Thra1|c-erbA-1	thyroid hormone receptor alpha	protein-coding
12416	chr12	22084354	22096768	+	10014	NA	intron (NM_001107131, intron 1 of 11)	B4|SINE|B4	8496	NM_001107131	304375	Rn.17775	NM_001107131	ENSRNOG00000001404	Agfg2	Hrbl	ArfGAP with FG repeats 2	protein-coding
26503	chr14	91777545	91804046	+	10011	NA	intron (NM_001107237, intron 1 of 6)	intron (NM_001107237, intron 1 of 6)	8441	NM_001107237	305501	Rn.218270	NM_001107237	ENSRNOG00000004444	Ikzf1	RGD1562979	IKAROS family zinc finger 1	protein-coding
10783	chr6	126168504	126179285	+	10008	NA	intron (NM_001108052, intron 1 of 8)	intron (NM_001108052, intron 1 of 8)	3174	NM_001108052	314397	Rn.37826	NM_001108052	ENSRNOG00000007062	Rin3	-	Ras and Rab interactor 3	protein-coding
13045	chr11	76443828	76456871	+	9950	NA	Intergenic	Intergenic	354106	NM_182736	288022	Rn.9610	NM_182736	ENSRNOG00000001930	Ccdc50	C3orf6h|c3orf6	coiled-coil domain containing 50	protein-coding
25429	chr20	29520015	29545442	+	9919	NA	Intergenic	Intergenic	-21346	NM_080906	140942	Rn.9775	NM_080906	ENSRNOG00000057078	Ddit4	Rtp801	DNA-damage-inducible transcript 4	protein-coding
28161	chr4	58384033	58412192	+	9901	NA	Intergenic	Intergenic	-53722	NR_031837	100314008		NR_031837	ENSRNOG00000035463	Mir29b1	Mir29b-1|rno-mir-29b-1	microRNA 29b-1	ncRNA
19559	chr7	122246178	122265735	+	9857	NA	Intergenic	ORR1G|LTR|ERVL-MaLR	52424	NM_198787	362963	Rn.66996	NM_198787	ENSRNOG00000018745	Sgsm3	Rutbc3|bdif-1	small G protein signaling modulator 3	protein-coding
19208	chr4	162979876	162999082	+	9856	NA	Intergenic	Intergenic	55284	NM_001048075	362447	Rn.202840	NM_001048075	ENSRNOG00000059538	Clec2g	CLEC2D11|Clr-b|Clr11|Clrb|RGD1563148	C-type lectin domain family 2, member G	protein-coding
11235	chr1	134861151	134872384	+	9853	NA	intron (NM_001107523, intron 2 of 38)	intron (NM_001107523, intron 2 of 38)	4401	NM_001107523	308738	Rn.225034	NM_001107523	ENSRNOG00000012716	Chd2	-	chromodomain helicase DNA binding protein 2	protein-coding
12106	chr15	108392998	108405102	+	9847	NA	intron (NM_001034937, intron 6 of 8)	intron (NM_001034937, intron 6 of 8)	-22829	NM_001109386	679975	Rn.179130	NM_001109386	ENSRNOG00000025094	Gpr183	Ebi2	G protein-coupled receptor 183	protein-coding
10500	chr7	120957520	120968018	+	9847	NA	Intergenic	Intergenic	37503	NM_001009666	300078	Rn.3257	NM_001009666	ENSRNOG00000015583	Dnal4	Dnalc4	dynein, axonemal, light chain 4	protein-coding
16261	chr13	77775505	77791764	+	9846	NA	Intergenic	Intergenic	-1173	NM_001162897	100302372	Rn.7864	NM_001162897		LOC100302372	-	hypothetical protein LOC100302372	protein-coding
24232	chr14	84417125	84441355	+	9823	NA	intron (NM_001015022, intron 1 of 8)	intron (NM_001015022, intron 1 of 8)	11920	NM_001015022	360968	Rn.105859	NM_001015022	ENSRNOG00000006394	Tbc1d10a	Tbc1d10	TBC1 domain family, member 10a	protein-coding
11702	chr7	124300521	124312221	+	9816	NA	Intergenic	Intergenic	-19893	NM_130740	124461	Rn.17106	NM_130740	ENSRNOG00000009756	Pacsin2	SdpII	protein kinase C and casein kinase substrate in neurons 2	protein-coding
12836	chr1	228744076	228756910	+	9767	NA	intron (NM_001047855, intron 1 of 7)	intron (NM_001047855, intron 1 of 7)	2929	NM_001047855	293774	Rn.23314	NM_001047855	ENSRNOG00000021086	Dtx4	LRRGT00037	deltex E3 ubiquitin ligase 4	protein-coding
10237	chr4	113861981	113872216	+	9672	NA	promoter-TSS (NM_001025416)	promoter-TSS (NM_001025416)	-300	NM_001107866	312478	Rn.180192	NM_001107866	ENSRNOG00000061373	Loxl3	-	lysyl oxidase-like 3	protein-coding
12777	chr3	122141016	122153791	+	9651	NA	intron (NM_013016, intron 6 of 7)	intron (NM_013016, intron 6 of 7)	32649	NM_013016	25528	Rn.53971	NM_013016	ENSRNOG00000004763	Sirpa	Bit|Ptpns1|SHPS-1	signal-regulatory protein alpha	protein-coding
11721	chr6	103280641	103292360	+	9643	NA	Intergenic	L1MA5A|LINE|L1	26574	NM_017172	29344	Rn.6142	NM_017172	ENSRNOG00000058646	Zfp36l1	Berg36|Brf1|ERF1|TIS11b|cMG1	zinc finger protein 36, C3H type-like 1	protein-coding
18954	chr19	52056383	52075335	+	9509	NA	Intergenic	Intergenic	-4368	NM_138504	171493	Rn.15599	NM_138504	ENSRNOG00000014948	Osgin1	Okl38	oxidative stress induced growth inhibitor 1	protein-coding
14054	chr7	107638884	107652936	+	9491	NA	intron (NM_030988, intron 45 of 47)	intron (NM_030988, intron 45 of 47)	-11623	NM_178097	338477	Rn.35223	NM_178097	ENSRNOG00000056714	Sla	Slap1	src-like adaptor	protein-coding
11706-2	chr3	124074432	124086136	+	9487	NA	Intergenic	Intergenic	-7873	NM_001134854	308652	Rn.100278	NM_001134854	ENSRNOG00000021255	Smox	-	spermine oxidase	protein-coding
13710	chr1	196963162	196976870	+	9487	NA	Intergenic	Charlie5|DNA|hAT-Charlie	-26565	NM_001012469	308977	Rn.103248	NM_001012469	ENSRNOG00000015773	Il21r	-	interleukin 21 receptor	protein-coding
14856	chr14	91645857	91660711	+	9483	NA	Intergenic	Intergenic	64344	NM_001106018	289778	Rn.57983	NM_001106018	ENSRNOG00000037621	Spata48	RGD1309870	spermatogenesis associated 48	protein-coding
20204	chr10	94342533	94362735	+	9476	NA	intron (NM_001025715, intron 1 of 4)	CpG	246	NM_001025715	360646	Rn.112761	NM_001025715	ENSRNOG00000025448	Limd2	RGD1309967	LIM domain containing 2	protein-coding
13201	chr6	10623541	10636740	+	9453	NA	Intergenic	Intergenic	35993	NM_019907	56725	Rn.30508	NM_019907	ENSRNOG00000015215	Cript	-	CXXC repeat containing interactor of PDZ3 domain	protein-coding
13956	chr14	107523345	107537299	+	9453	NA	Intergenic	Intergenic	86839	NM_001107240	305571	Rn.1970	NM_001107240	ENSRNOG00000009267	B3gnt2	B3gnt1	UDP-GlcNAc:betaGal beta-1,3-N-acetylglucosaminyltransferase 2	protein-coding
10378	chr11	51193132	51203508	+	9449	NA	intron (NM_133601, intron 2 of 17)	intron (NM_133601, intron 2 of 17)	4383	NM_133601	171136	Rn.21799	NM_133601	ENSRNOG00000001982	Cblb	-	Cbl proto-oncogene B	protein-coding
17959	chr8	48866962	48884919	+	9448	NA	Intergenic	Intergenic	-37718	NM_053303	29363	Rn.127121	NM_053303	ENSRNOG00000012430	Cxcr5	Blr1|NLR	C-X-C motif chemokine receptor 5	protein-coding
20460	chr1	221149861	221170319	+	9444	NA	Intergenic	Intergenic	-30486	NM_001011938	293684	Rn.143751	NM_001011938	ENSRNOG00000023668	Scyl1	-	SCY1 like pseudokinase 1	protein-coding
9936	chr7	119728098	119738032	+	9443	NA	Intergenic	Intergenic	-16827	NM_013195	25746	Rn.5832	NM_013195	ENSRNOG00000048636	Il2rb	IL2RBC	interleukin 2 receptor subunit beta	protein-coding
14465	chr6	103195165	103209628	+	9430	NA	Intergenic	Intergenic	110678	NM_017172	29344	Rn.6142	NM_017172	ENSRNOG00000058646	Zfp36l1	Berg36|Brf1|ERF1|TIS11b|cMG1	zinc finger protein 36, C3H type-like 1	protein-coding
11285	chr2	225805125	225816408	+	9429	NA	Intergenic	PB1D9|SINE|Alu	-16738	NM_017305	29739	Rn.2460	NM_017305	ENSRNOG00000013409	Gclm	Glclr	glutamate cysteine ligase, modifier subunit	protein-coding
21008	chr1	227106422	227127428	+	9428	NA	Intergenic	RNLTR7a|LTR|ERV1	-3081	NR_102352	100910973	Rn.107400	NR_102351		LOC100910973	-	uncharacterized LOC100910973	ncRNA
10267	chr17	71112473	71122738	+	9426	NA	Intergenic	Intergenic	-12319	NM_001276721	85420	Rn.8227	NM_001276721	ENSRNOG00000019057	Prkcq	Pkcq	protein kinase C, theta	protein-coding
11523	chr20	35439590	35451111	+	9419	NA	intron (NM_001033656, intron 2 of 12)	intron (NM_001033656, intron 2 of 12)	3930	NM_001033656	294410	Rn.3576	NM_001033656	ENSRNOG00000000800	Man1a1	Aa2-166|Man1a	mannosidase, alpha, class 1A, member 1	protein-coding
10128	chr8	114910072	114920198	+	9417	NA	promoter-TSS (NM_198131)	promoter-TSS (NM_198131)	-990	NM_198131	338457	Rn.92495	NM_198131	ENSRNOG00000048161	Tlr9	-	toll-like receptor 9	protein-coding
12735	chr1	87113450	87126183	+	9402	NA	intron (NM_031675, intron 1 of 20)	ID4|SINE|ID	27492	NM_031675	63836	Rn.15777	NM_031675	ENSRNOG00000020433	Actn4	-	actinin alpha 4	protein-coding
10809-2	chr9	14674222	14685029	+	9398	NA	Intergenic	Intergenic	44468	NM_001191581	367215	Rn.225515	NM_001191581	ENSRNOG00000013748	Trem3	RGD1305477	triggering receptor expressed on myeloid cells 3	protein-coding
14194	chr7	142293321	142307513	+	9388	NA	promoter-TSS (NM_001012223)	promoter-TSS (NM_001012223)	-35	NM_001012223	366988	Rn.47919	NM_001012223	ENSRNOG00000031930	Bin2	-	bridging integrator 2	protein-coding
23496	chr20	4345393	4368887	+	9371	NA	promoter-TSS (NM_001002828)	promoter-TSS (NM_001002828)	-665	NM_001002828	406164	Rn.901	NM_001002828	ENSRNOG00000000440	Pbx2	-	PBX homeobox 2	protein-coding
14497	chr7	11051827	11066322	+	9330	NA	intron (NM_053542, intron 1 of 6)	B1_Mur3|SINE|Alu	4442	NM_053542	89788	Rn.3574	NM_053542	ENSRNOG00000005378	Gna15	-	G protein subunit alpha 15	protein-coding
9971	chr12	16925148	16935117	+	9321	NA	intron (NM_145673, intron 1 of 2)	intron (NM_145673, intron 1 of 2)	4574	NM_145673	246760	Rn.3818	NM_145673	ENSRNOG00000001277	Mafk	-	MAF bZIP transcription factor K	protein-coding
11256	chr9	1741395	1752649	+	9321	NA	TTS (NM_001134762)	TTS (NM_001134762)	237632	NM_001106880	301173	Rn.204118	NM_001106880	ENSRNOG00000013368	Plcl2	-	phospholipase C-like 2	protein-coding
11538	chr15	48733469	48745005	+	9315	NA	Intergenic	Intergenic	-50083	NM_001107271	305972	Rn.13352	NM_001107271	ENSRNOG00000014191	Zfp395	-	zinc finger protein 395	protein-coding
12034	chr8	66580940	66592972	+	9280	NA	Intergenic	(TG)n|Simple_repeat|Simple_repeat	276520	NM_001007604	140661	Rn.973	NM_001007604	ENSRNOG00000013874	Rplp1	-	ribosomal protein lateral stalk subunit P1	protein-coding
13509	chr1	145945251	145958758	+	9253	NA	Intergenic	Intergenic	-20421	NM_001100581	308794	Rn.23589	NM_001100581	ENSRNOG00000012301	Cfap161	RGD1310371	cilia and flagella associated protein 161	protein-coding
12651	chr8	66944187	66956836	+	9239	NA	intron (NM_001014092, intron 1 of 7)	intron (NM_001014092, intron 1 of 7)	25421	NM_001014092	315741	Rn.18098	NM_001014092	ENSRNOG00000014164	Paqr5	Pmrgamma|RGD1311259	progestin and adipoQ receptor family member 5	protein-coding
9667	chr6	126322597	126332262	+	9239	NA	Intergenic	Intergenic	-19219	NM_022226	63865	Rn.206021	NM_022226	ENSRNOG00000007089	Lgmn	Prsc1	legumain	protein-coding
13744	chr1	221227040	221240782	+	9222	NA	promoter-TSS (NM_001008348)	promoter-TSS (NM_001008348)	12	NM_001008348	309172	Rn.1260	NM_001008348	ENSRNOG00000020881	Frmd8	RGD1310323	FERM domain containing 8	protein-coding
22282	chr10	40034167	40056447	+	9216	NA	Intergenic	MERVL_2A-int|LTR|ERVL	77608	NM_001126089	691031	Rn.7470	NM_001126089	ENSRNOG00000042449	Cdc42se2	RGD1563924	CDC42 small effector 2	protein-coding
Feb-29	chr8	118917454	118927181	+	9169	NA	Intergenic	Intergenic	-4150	NM_001108783	363151	Rn.11535	NM_001108783	ENSRNOG00000020946	Ccdc12	RGD1306081	coiled-coil domain containing 12	protein-coding
15020	chr5	151841296	151856314	+	9161	NA	intron (NM_001039339, intron 2 of 9)	intron (NM_001039339, intron 2 of 9)	7451	NM_001039339	362613	Rn.203345	NM_001039339	ENSRNOG00000058156	Zdhhc18	-	zinc finger, DHHC-type containing 18	protein-coding
10395	chr20	5525146	5535539	+	9158	NA	intron (NM_212538, intron 11 of 14)	intron (NM_212538, intron 11 of 14)	2961	NM_001164707	294288	Rn.2595	NM_212494	ENSRNOG00000000481	Cuta	CutA1	cutA divalent cation tolerance homolog	protein-coding
13611	chr3	146443570	146457179	+	9148	NA	intron (NM_001106524, intron 2 of 13)	MIR|SINE|MIR	19919	NM_001106524	296259	Rn.98236	NM_001106524	ENSRNOG00000007102	Acss1	Acas2l	acyl-CoA synthetase short-chain family member 1	protein-coding
14008	chr1	207945436	207959442	+	9135	NA	intron (NM_053767, intron 1 of 18)	intron (NM_053767, intron 1 of 18)	5367	NM_053767	114767	Rn.107819	NM_053767	ENSRNOG00000015717	Ptpre	PTPepsilon	protein tyrosine phosphatase, receptor type, E	protein-coding
14594	chr20	21795086	21809678	+	9128	NA	intron (NM_001107624, intron 4 of 14)	L1MA8|LINE|L1	-112727	NM_001107623	309724	Rn.50686	NM_001107623	ENSRNOG00000027859	Tmem26	-	transmembrane protein 26	protein-coding
13351	chr1	165466784	165480133	+	9105	NA	intron (NM_001191602, intron 32 of 32)	L1MEf|LINE|L1	-9454	NM_013167	25708	Rn.9902	NM_013167	ENSRNOG00000017716	Ucp3	-	uncoupling protein 3	protein-coding
10405	chr6	41030226	41040629	+	9088	NA	intron (NM_001108015, intron 1 of 2)	intron (NM_001108015, intron 1 of 2)	4010	NM_001108015	313974	Rn.162852	NM_001108015	ENSRNOG00000004110	Trib2	RGD1564451	tribbles pseudokinase 2	protein-coding
10097	chr10	84921473	84931568	+	9080	NA	Intergenic	Intergenic	-5634	NM_001107045	303499	Rn.229752	NM_001107045	ENSRNOG00000010492	Sp2	-	Sp2 transcription factor	protein-coding
12903	chr3	60199280	60212181	+	9078	NA	intron (NM_057192, intron 1 of 6)	intron (NM_057192, intron 1 of 6)	1395	NM_057192	117538	Rn.161803	NM_057192		Wipf1	Waspip|Wip	WAS/WASL interacting protein family, member 1	protein-coding
9356	chr4	157758002	157767356	+	9075	NA	Intergenic	MTD|LTR|ERVL-MaLR	-12591	NM_001024335	500318	Rn.134200	NM_001024335	ENSRNOG00000027466	Cd27	Tnfrsf7	CD27 molecule	protein-coding
9485	chr6	123566022	123575505	+	9068	NA	intron (NM_001108047, intron 1 of 6)	B1_Rn|SINE|Alu	6932	NM_001108047	314374	Rn.105640	NM_001108047	ENSRNOG00000004709	Foxn3	Ches1	forkhead box N3	protein-coding
10466	chr12	14205804	14216268	+	9062	NA	intron (NM_001037219, intron 1 of 8)	ID_B1|SINE|B4	33598	NM_001037219	304298	Rn.211697	NM_001037219	ENSRNOG00000001104	Foxk1	RGD1309643	forkhead box K1	protein-coding
11091	chr2	140698156	140709245	+	9059	NA	Intergenic	(AT)n|Simple_repeat|Simple_repeat	-4698	NM_001106430	295037	Rn.7854	NM_001106430	ENSRNOG00000061857	Mgst2	-	microsomal glutathione S-transferase 2	protein-coding
19069	chr4	100873672	100892739	+	9053	NA	promoter-TSS (NM_021261)	promoter-TSS (NM_021261)	70	NM_021261	50665	Rn.5983	NM_021261	ENSRNOG00000042499	Tmsb10	Ptmb10|THYb10	thymosin, beta 10	protein-coding
12474	chr3	14039891	14052363	+	9052	NA	Intergenic	B4|SINE|B4	-26923	NM_001271240	687813	Rn.196353	NM_001271240	ENSRNOG00000048914	Traf1	-	TNF receptor-associated factor 1	protein-coding
10869	chr10	40283541	40294408	+	9032	NA	intron (NM_001108826, intron 2 of 18)	intron (NM_001108826, intron 2 of 18)	14098	NM_001108826	363599	Rn.113408	NM_001108826	ENSRNOG00000010370	Tnip1	-	TNFAIP3 interacting protein 1	protein-coding
9746	chr1	174920247	174929991	+	9018	NA	Intergenic	Intergenic	62394	NM_001106288	293410	Rn.92644	NM_001106288	ENSRNOG00000009910	Swap70	-	switching B-cell complex subunit SWAP70	protein-coding
19781	chr3	3934673	3954452	+	8986	NA	intron (NM_001105721, intron 2 of 33)	intron (NM_001105721, intron 2 of 33)	6453	NM_001105721	25496	Rn.25046	NM_001105721	ENSRNOG00000019322	Notch1	NOTCH|TAN1	notch receptor 1	protein-coding
11279-2	chr16	48622380	48633657	+	8968	NA	intron (NM_001047086, intron 2 of 8)	intron (NM_001047086, intron 2 of 8)	64458	NM_001047086	290749	Rn.107887	NM_001047086	ENSRNOG00000009824	Irf2	-	interferon regulatory factor 2	protein-coding
13029	chr7	107655412	107668439	+	8959	NA	Intergenic	MTE2a|LTR|ERVL-MaLR	-27638	NM_178097	338477	Rn.35223	NM_178097	ENSRNOG00000056714	Sla	Slap1	src-like adaptor	protein-coding
11177	chr13	98589643	98600818	+	8951	NA	Intergenic	ID_B1|SINE|B4	-20057	NM_019312	54260	Rn.22498	NM_019312	ENSRNOG00000002969	Itpkb	IP3K B	inositol-trisphosphate 3-kinase B	protein-coding
14993	chr7	126528182	126543173	+	8946	NA	Intergenic	Intergenic	-54535	NR_031804	100314224		NR_031804	ENSRNOG00000035461	Mirlet7c2	Mirlet7c-2|rno-let-7c-2	microRNA let-7c-2	ncRNA
14476	chr1	193293693	193308167	+	8934	NA	intron (NM_022244, intron 1 of 18)	B1_Rn|SINE|Alu	27441	NM_001270694	63994	Rn.64581	NM_022244	ENSRNOG00000013836	Arhgap17	Rich1	Rho GTPase activating protein 17	protein-coding
15157	chr1	77896517	77911672	+	8933	NA	Intergenic	L1M4|LINE|L1	-10585	NM_001106226	292622	Rn.167279	NM_001106226	ENSRNOG00000011262	Bicra	Gltscr1	BRD4 interacting chromatin remodeling complex associated protein	protein-coding
9584	chr7	70962869	70972451	+	8932	NA	intron (NM_001134874, intron 2 of 6)	intron (NM_001134874, intron 2 of 6)	2312	NM_001134874	314910	Rn.161939	NM_001134874	ENSRNOG00000008415	Nab2	-	Ngfi-A binding protein 2	protein-coding
31644	chr13	52544314	52575956	+	8923	NA	intron (NM_017148, intron 1 of 5)	intron (NM_017148, intron 1 of 5)	6292	NM_017148	29276	Rn.108075	NM_017148	ENSRNOG00000008937	Csrp1	Csrp	cysteine and glycine-rich protein 1	protein-coding
25202	chr8	48828367	48853567	+	8918	NA	Intergenic	Intergenic	-2745	NM_053303	29363	Rn.127121	NM_053303	ENSRNOG00000012430	Cxcr5	Blr1|NLR	C-X-C motif chemokine receptor 5	protein-coding
22315	chr4	62376681	62398994	+	8911	NA	intron (NM_001009709, intron 1 of 1)	intron (NM_001009709, intron 1 of 1)	6923	NM_001009709	362334	Rn.203463	NM_001009709	ENSRNOG00000026965	Tmem140	-	transmembrane protein 140	protein-coding
9660	chr20	10670748	10680406	+	8905	NA	exon (NM_021693, exon 6 of 14)	exon (NM_021693, exon 6 of 14)	4702	NM_021693	59329	Rn.42905	NM_021693	ENSRNOG00000001189	Sik1	Sik|Snf1lk	salt-inducible kinase 1	protein-coding
9901	chr5	120067810	120077709	+	8898	NA	intron (NM_053466, intron 1 of 24)	B3|SINE|B2	11145	NM_053466	84598	Rn.90191	NM_053466	ENSRNOG00000011157	Jak1	-	Janus kinase 1	protein-coding
9741	chr13	82444951	82454690	+	8884	NA	intron (NM_013114, intron 6 of 14)	intron (NM_013114, intron 6 of 14)	11124	NM_013114	25651	Rn.10012	NM_013114	ENSRNOG00000002794	Selp	PSELECT	selectin P	protein-coding
14358	chr7	61945980	61960336	+	8882	NA	Intergenic	Intergenic	-154429	NM_001108100	314862	Rn.23189	NM_001108100	ENSRNOG00000007821	Dyrk2	-	dual specificity tyrosine phosphorylation regulated kinase 2	protein-coding
22264	chr3	7720115	7742377	+	8877	NA	Intergenic	Intergenic	64512	NM_001107825	311836	Rn.218540	NM_001107825	ENSRNOG00000013694	Ntng2	-	netrin G2	protein-coding
9956	chr10	97711938	97721892	+	8874	NA	intron (NM_001014121, intron 6 of 8)	intron (NM_001014121, intron 6 of 8)	6010	NM_001014121	360650	Rn.15408	NM_001014121	ENSRNOG00000000246	Amz2	RGD1304846	archaelysin family metallopeptidase 2	protein-coding
9857	chr9	2854526	2864381	+	8872	NA	Intergenic	Lx2|LINE|L1	656942	NM_001012129	316164	Rn.233782	NM_001012129	ENSRNOG00000012942	Satb1	-	SATB homeobox 1	protein-coding
10343	chr1	46369717	46380058	+	8869	NA	Intergenic	Intergenic	-3920	NM_001039343	499014	Rn.18327	NM_001039343	ENSRNOG00000029049	Zdhhc14	Dhhc14	zinc finger, DHHC-type containing 14	protein-coding
12094	chr3	161805338	161817430	+	8863	NA	intron (NM_001107803, intron 1 of 9)	intron (NM_001107803, intron 1 of 9)	907	NM_001107803	311637	Rn.12123	NM_001107803	ENSRNOG00000018649	Slc35c2	-	solute carrier family 35 member C2	protein-coding
13045-2	chr5	153447578	153460621	+	8860	NA	Intergenic	MLT1K|LTR|ERVL-MaLR	-52990	NM_130425	156726	Rn.34220	NM_130425	ENSRNOG00000054217	Runx3	-	runt-related transcription factor 3	protein-coding
12432	chr3	123745029	123757459	+	8857	NA	Intergenic	MLTR11B|LTR|ERVK	-2813	NM_001134618	499893	Rn.22263	NM_001134618	ENSRNOG00000021249	Ap5s1	RGD1561852	adaptor related protein complex 5 subunit sigma 1	protein-coding
10861	chr5	166639681	166650540	+	8850	NA	Intergenic	Intergenic	-17082	NM_001108978	366508	Rn.11530	NM_001108978	ENSRNOG00000016846	Pik3cd	-	phosphatidylinositol-4,5-bisphosphate 3-kinase, catalytic subunit delta	protein-coding
9146	chr15	55024846	55033990	+	8820	NA	Intergenic	Intergenic	-4615	NM_199084	290363	Rn.8721	NM_199084	ENSRNOG00000015054	Rcbtb2	Chc1l	RCC1 and BTB domain containing protein 2	protein-coding
15942	chr12	13707344	13723284	+	8813	NA	promoter-TSS (NM_031144)	promoter-TSS (NM_031144)	-529	NM_031144	81822	Rn.94978	NM_031144	ENSRNOG00000034254	Actb	Actx	actin, beta	protein-coding
9244	chr2	218641176	218650418	+	8808	NA	Intergenic	ID_B1|SINE|B4	12964	NM_017301	29733	Rn.109455	NM_017301	ENSRNOG00000013683	S1pr1	Edg1	sphingosine-1-phosphate receptor 1	protein-coding
13274	chr1	101893997	101907269	+	8808	NA	TTS (NM_001107513)	TTS (NM_001107513)	3277	NM_030847	81505	Rn.6782	NM_030847	ENSRNOG00000021104	Emp3	-	epithelial membrane protein 3	protein-coding
14658	chr20	3982625	3997281	+	8792	NA	promoter-TSS (NM_080767)	promoter-TSS (NM_080767)	-856	NM_080767	24968	Rn.203098	NM_080767	ENSRNOG00000000456	Psmb8	Lmp7|Ring10	proteasome subunit beta 8	protein-coding
10766	chr19	19736267	19747031	+	8790	NA	Intergenic	Intergenic	-14568	NM_053396	84420	Rn.161712	NM_053396	ENSRNOG00000014776	Adcy7	-	adenylate cyclase 7	protein-coding
14732	chr16	7503204	7517934	+	8789	NA	intron (NM_054011, intron 3 of 8)	PB1D9|SINE|Alu	27632	NM_054011	117186	Rn.163321	NM_054011	ENSRNOG00000052391	Sh3bp5	SH3BP-5|Sab|Vesp18	SH3-domain binding protein 5	protein-coding
13401	chr9	15499756	15513155	+	8777	NA	Intergenic	B2_Rn1|SINE|B2	-6596	NM_001108197	316216	Rn.35557	NM_001108197	ENSRNOG00000015249	Taf8	Tbn	TATA-box binding protein associated factor 8	protein-coding
9968	chr17	16400851	16410817	+	8767	NA	Intergenic	Intergenic	-12019	NR_031800	100314213		NR_031800	ENSRNOG00000035632	Mirlet7a1	Mirlet7a-1|rno-let-7a-1	microRNA let-7a-1	ncRNA
14234	chr7	100208680	100222912	+	8766	NA	Intergenic	Intergenic	167101	NM_001145141	500876	Rn.141036	NM_001145141	ENSRNOG00000004914	LOC500876	-	LOC500876	protein-coding
9408	chr5	144555690	144565096	+	8762	NA	Intergenic	Intergenic	-3504	NM_001106686	298533	Rn.134659	NM_001106686	ENSRNOG00000025596	Ago4	Eif2c4	argonaute RISC component 4	protein-coding
10305	chr7	18603238	18613541	+	8742	NA	intron (NM_032617, intron 1 of 4)	intron (NM_032617, intron 1 of 4)	3743	NM_032617	79434	Rn.124832	NM_032617	ENSRNOG00000007648	Rab11b	-	RAB11B, member RAS oncogene family	protein-coding
30059	chr8	36299934	36329991	+	8737	NA	promoter-TSS (NM_203337)	promoter-TSS (NM_203337)	-151	NM_203337	363040	Rn.24125	NM_203337	ENSRNOG00000009850	St3gal4	siat4c	ST3 beta-galactoside alpha-2,3-sialyltransferase 4	protein-coding
20344	chr9	14628473	14648815	+	8733	NA	Intergenic	RLTR42-int|LTR|ERVK	-20631	NM_001106884	301227	Rn.106975	NM_001106884	ENSRNOG00000013578	Trem2	-	triggering receptor expressed on myeloid cells 2	protein-coding
15452	chr1	247631012	247646462	+	8722	NA	Intergenic	Intergenic	76535	NM_001107582	309304	Rn.130112	NM_001107582	ENSRNOG00000016136	Pdcd1lg2	-	programmed cell death 1 ligand 2	protein-coding
14948-2	chr5	144266410	144281356	+	8708	NA	intron (NM_001109438, intron 1 of 17)	intron (NM_001109438, intron 1 of 17)	1098	NM_001109438	681287	Rn.39212	NM_001109438	ENSRNOG00000010237	Map7d1	Mtap7d1	MAP7 domain containing 1	protein-coding
14072	chr4	119290144	119304214	+	8699	NA	intron (NM_001109247, intron 1 of 10)	intron (NM_001109247, intron 1 of 10)	30643	NM_001109247	500246	Rn.22776	NM_001109247	ENSRNOG00000009347	Arhgap25	RGD1562105	Rho GTPase activating protein 25	protein-coding
13738	chr16	7306225	7319961	+	8691	NA	intron (NM_001100882, intron 15 of 15)	(TG)n|Simple_repeat|Simple_repeat	9511	NM_001100882	290562	Rn.32183	NM_001100882	ENSRNOG00000018952	Sema3g	CSG53|RGD1306079	semaphorin 3G	protein-coding
18250	chr15	61798311	61816559	+	8687	NA	Intergenic	Intergenic	-19271	NM_053520	85424	Rn.98640	NM_053520	ENSRNOG00000011762	Elf1	-	E74 like ETS transcription factor 1	protein-coding
12969	chr4	131674069	131687036	+	8665	NA	Intergenic	Intergenic	-82248	NM_001034131	297480	Rn.33321	NM_001034131	ENSRNOG00000009184	Foxp1	-	forkhead box P1	protein-coding
9290	chr6	26145629	26154917	+	8655	NA	Intergenic	(TG)n|Simple_repeat|Simple_repeat	91064	NM_001106709	298805	Rn.36032	NM_001106709	ENSRNOG00000004901	Slc4a1ap	-	solute carrier family 4 member 1 adaptor protein	protein-coding
10977	chr17	57373622	57384597	+	8643	NA	intron (NM_001309462, intron 1 of 13)	intron (NM_001309462, intron 1 of 13)	15866	NM_001309462	100362678	Rn.219240	NM_001100972	ENSRNOG00000014834	Epc1	-	enhancer of polycomb homolog 1	protein-coding
9700	chr3	156796868	156806566	+	8632	NA	Intergenic	Intergenic	-23718	NM_001047097	311604	Rn.225061	NM_001047097	ENSRNOG00000027988	Zhx3	Tix1	zinc fingers and homeoboxes 3	protein-coding
10710	chr17	85728023	85738731	+	8623	NA	intron (NM_053926, intron 1 of 8)	ORR1F|LTR|ERVL-MaLR	15466	NM_053926	116723	Rn.24177	NM_053926		Pip4k2a	Pip5k2a	phosphatidylinositol-5-phosphate 4-kinase type 2 alpha	protein-coding
10129-2	chr8	33998881	34009008	+	8622	NA	Intergenic	Intergenic	187558	NM_012555	24356	Rn.88756	NM_012555	ENSRNOG00000008941	Ets1	Ets-1|Etsoncb|Tpl1	ETS proto-oncogene 1, transcription factor	protein-coding
8998	chr18	63831714	63840710	+	8612	NA	Intergenic	Intergenic	-7787	NM_001271365	679578	Rn.206948	NM_001271365	ENSRNOG00000016879	Ldlrad4	-	low density lipoprotein receptor class A domain containing 4	protein-coding
9245	chr13	89652367	89661610	+	8606	NA	intron (NM_001127638, intron 7 of 12)	intron (NM_001127638, intron 7 of 12)	-2759	NM_001105968	289219	Rn.24738	NM_001105968	ENSRNOG00000003567	Ppox	-	protoporphyrinogen oxidase	protein-coding
10669	chr11	53609992	53620659	+	8602	NA	Intergenic	L1M5|LINE|L1	-40150	NM_019195	29364	Rn.7409	NM_019195	ENSRNOG00000001964	Cd47	Itgp	Cd47 molecule	protein-coding
10239	chr5	151311052	151321289	+	8592	NA	intron (NM_001013167, intron 1 of 19)	intron (NM_001013167, intron 1 of 19)	45325	NM_001013167	313024	Rn.162111	NM_001013167	ENSRNOG00000009805	Wasf2	-	WASP family member 2	protein-coding
16622	chr1	169455065	169471685	+	8584	NA	intron (NM_001014023, intron 1 of 7)	intron (NM_001014023, intron 1 of 7)	385	NM_001014023	308906	Rn.12117	NM_001014023	ENSRNOG00000017191	Trim5	RGD1304579	tripartite motif-containing 5	protein-coding
8960	chr14	3619698	3628656	+	8579	NA	intron (NM_017256, intron 4 of 16)	intron (NM_017256, intron 4 of 16)	117761	NM_017256	29610	Rn.9953	NM_017256	ENSRNOG00000002093	Tgfbr3	betaglycan	transforming growth factor beta receptor 3	protein-coding
14808	chr15	55002679	55017485	+	8575	NA	Intergenic	Intergenic	-23951	NM_199084	290363	Rn.8721	NM_199084	ENSRNOG00000015054	Rcbtb2	Chc1l	RCC1 and BTB domain containing protein 2	protein-coding
10356	chr6	100002300	100012654	+	8572	NA	intron (NM_022210, intron 2 of 4)	(GT)n|Simple_repeat|Simple_repeat	3749	NM_022210	60661	Rn.4210	NM_022210	ENSRNOG00000008049	Max	-	MYC associated factor X	protein-coding
15241	chr1	142226134	142241373	+	8565	NA	Intergenic	B1F|SINE|Alu	-36571	NM_019331	54281	Rn.3220	NM_019331	ENSRNOG00000011352	Furin	Pace|Pcsk3	furin (paired basic amino acid cleaving enzyme)	protein-coding
9728	chr13	50890323	50900049	+	8547	NA	Intergenic	Intergenic	20300	NM_080698	64507	Rn.8778	NM_080698	ENSRNOG00000003183	Fmod	-	fibromodulin	protein-coding
11647	chr4	58496292	58507937	+	8538	NA	Intergenic	Intergenic	-157724	NR_031837	100314008		NR_031837	ENSRNOG00000035463	Mir29b1	Mir29b-1|rno-mir-29b-1	microRNA 29b-1	ncRNA
14815	chr9	12850265	12865078	+	8536	NA	intron (NM_001135011, intron 4 of 9)	intron (NM_001135011, intron 4 of 9)	116786	NM_001135011	501095	Rn.204423	NM_001135011	ENSRNOG00000011321	Rftn1	2310015n21rik|RGD1310777|RGD1563347	raftlin lipid raft linker 1	protein-coding
23719-2	chr5	166602068	166625785	+	8535	NA	intron (NM_001108978, intron 2 of 22)	intron (NM_001108978, intron 2 of 22)	14102	NM_001108978	366508	Rn.11530	NM_001108978	ENSRNOG00000016846	Pik3cd	-	phosphatidylinositol-4,5-bisphosphate 3-kinase, catalytic subunit delta	protein-coding
19974	chr1	266272800	266292772	+	8502	NA	Intergenic	MER53|DNA|hAT	26989	NM_001128083	688785	Rn.95112	NM_001128083	ENSRNOG00000019968	Trim8	-	tripartite motif-containing 8	protein-coding
14400	chr8	124603639	124618037	+	8494	NA	Intergenic	Intergenic	-211974	NM_031132	81810	Rn.9954	NM_031132	ENSRNOG00000013265	Tgfbr2	TGF-beta 2|Tgfbr2T	transforming growth factor, beta receptor 2	protein-coding
11231	chr1	142446928	142458157	+	8484	NA	Intergenic	Intergenic	163131	NM_001108489	361598	Rn.106939	NM_001108489	ENSRNOG00000012002	Iqgap1	-	IQ motif containing GTPase activating protein 1	protein-coding
28180	chr12	37798536	37826714	+	8422	NA	intron (NM_001107139, intron 1 of 27)	intron (NM_001107139, intron 1 of 27)	7293	NM_001107139	304474	Rn.75968	NM_001107139	ENSRNOG00000029260	Pitpnm2	-	phosphatidylinositol transfer protein, membrane-associated 2	protein-coding
20800	chr7	11878751	11899549	+	8375	NA	intron (NM_001108734, intron 1 of 3)	intron (NM_001108734, intron 1 of 3)	10207	NM_001108734	362833	Rn.9147	NM_001108734	ENSRNOG00000018971	Mob3a	Mobkl2a|Mobkl2b	MOB kinase activator 3A	protein-coding
21944	chr3	9508807	9530749	+	8369	NA	Intergenic	Intergenic	115938	NM_198200	379044	Rn.105612	NM_198200	ENSRNOG00000050781	Qrfp	26RFa|P518	pyroglutamylated RFamide peptide	protein-coding
10604	chr4	153629071	153639673	+	8328	NA	Intergenic	Intergenic	-2386	NM_001191085	362427	Rn.167413	NM_001014189	ENSRNOG00000053203	Mical3	-	microtubule associated monooxygenase, calponin and LIM domain containing 3	protein-coding
Feb-34	chr10	73920625	73929957	+	8326	NA	intron (NM_138839, intron 9 of 11)	intron (NM_138839, intron 9 of 11)	-22990	NR_031823	100314000		NR_031823	ENSRNOG00000035480	Mir21	rno-mir-21	microRNA 21	ncRNA
17212	chr6	138038646	138055856	+	8305	NA	Intergenic	Intergenic	82013	NM_001244867	691657	Rn.8405	NM_001134933	ENSRNOG00000027990	Crip1	Crip|Crp-1	cysteine rich protein 1	protein-coding
16980	chr11	31685838	31702816	+	8303	NA	promoter-TSS (NM_001108313)	promoter-TSS (NM_001108313)	-12	NM_001108313	360697	Rn.23305	NM_001108313	ENSRNOG00000002032	Ifngr2	-	interferon gamma receptor 2	protein-coding
15205	chr1	47540398	47555601	+	8301	NA	Intergenic	LTR72_RN|LTR|ERV1	-45979	NM_001309449	308097		NM_001107455	ENSRNOG00000018915	Tagap	-	T-cell activation RhoGTPase activating protein	protein-coding
8840	chr1	174930165	174939003	+	8295	NA	Intergenic	Intergenic	71859	NM_001106288	293410	Rn.92644	NM_001106288	ENSRNOG00000009910	Swap70	-	switching B-cell complex subunit SWAP70	protein-coding
11580	chr1	219365372	219376950	+	8293	NA	Intergenic	B1_Rn|SINE|Alu	-1574	NM_172327	282827	Rn.95160	NM_172327	ENSRNOG00000022289	Aip	XAP2	aryl-hydrocarbon receptor-interacting protein	protein-coding
13636	chr10	39177072	39190706	+	8288	NA	Intergenic	B4A|SINE|B4	44201	NM_019269	29726	Rn.8844	NM_019269	ENSRNOG00000008432	Slc22a5	CT1|OCTN2|UST2r	solute carrier family 22 member 5	protein-coding
9591	chr6	9661060	9670649	+	8281	NA	intron (NM_017171, intron 1 of 13)	intron (NM_017171, intron 1 of 13)	94314	NR_144425	500612	Rn.154972	NR_144425		RGD1562146	-	RGD1562146	ncRNA
14897	chr5	154516706	154531601	+	8278	NA	Intergenic	Intergenic	34550	NM_013058	25585	Rn.2760	NM_013058	ENSRNOG00000026124	Id3	-	inhibitor of DNA binding 3, HLH protein	protein-coding
10905	chr7	12531377	12542280	+	8269	NA	TTS (NM_001109614)	TTS (NM_001109614)	3953	NM_001109614	690966	Rn.65038	NM_001109614	ENSRNOG00000013545	Polr2e	-	RNA polymerase II subunit E	protein-coding
12419	chr11	79579126	79591543	+	8264	NA	intron (NM_001013864, intron 3 of 11)	intron (NM_001013864, intron 3 of 11)	118402	NM_001013864	288010	Rn.206503	NM_001013864	ENSRNOG00000031669	Lpp	-	LIM domain containing preferred translocation partner in lipoma	protein-coding
12000	chr2	188492609	188504607	+	8260	NA	intron (NM_001107690, intron 7 of 11)	B1F2|SINE|Alu	2979	NM_001107690	310640	Rn.32304	NM_001107690	ENSRNOG00000020518	Fam189b	RGD1306107	family with sequence similarity 189, member B	protein-coding
Feb-78	chr8	48884935	48894111	+	8259	NA	Intergenic	(AGGCAG)n|Simple_repeat|Simple_repeat	-36081	NM_001109292	500988	Rn.164112	NM_001109292	ENSRNOG00000053932	Ddx6	RGD1564560	DEAD-box helicase 6	protein-coding
13220	chr14	10672197	10685415	+	8225	NA	Intergenic	L1MC4a|LINE|L1	-13993	NM_001108353	360914	Rn.2649	NM_001108353	ENSRNOG00000002217	Plac8	-	placenta associated 8	protein-coding
11512	chr8	124586771	124598281	+	8222	NA	Intergenic	Intergenic	-193662	NM_031132	81810	Rn.9954	NM_031132	ENSRNOG00000013265	Tgfbr2	TGF-beta 2|Tgfbr2T	transforming growth factor, beta receptor 2	protein-coding
11017	chr13	100919933	100930948	+	8207	NA	intron (NM_017116, intron 1 of 20)	intron (NM_017116, intron 1 of 20)	3371	NM_017116	29154	Rn.6822	NM_017116	ENSRNOG00000034015	Capn2	-	calpain 2	protein-coding
22761	chr7	114971255	114994014	+	8202	NA	Intergenic	Intergenic	-14469	NM_001114405	362930	Rn.106043	NM_001114405	ENSRNOG00000007628	Ptp4a3	-	protein tyrosine phosphatase 4A3	protein-coding
13478	chr6	91859858	91873334	+	8198	NA	Intergenic	Intergenic	141321	NM_001135561	85384	Rn.4226	NM_001135561	ENSRNOG00000004826	Sos2	Sos1	SOS Ras/Rho guanine nucleotide exchange factor 2	protein-coding
11681	chr5	105021896	105033575	+	8194	NA	Intergenic	Intergenic	-16936	NM_001007144	298199	Rn.101967	NM_001007144	ENSRNOG00000007060	Plin2	Adfp|Adrp	perilipin 2	protein-coding
23310	chr8	67467992	67491300	+	8193	NA	Intergenic	Intergenic	-87553	NM_001108156	315744	Rn.64478	NM_001108156	ENSRNOG00000006723	Itga11	-	integrin subunit alpha 11	protein-coding
20413	chr8	11929607	11950018	+	8182	NA	Intergenic	Intergenic	51292	NM_001007660	300359	Rn.120577	NM_001007660	ENSRNOG00000005713	Ccdc82	-	coiled-coil domain containing 82	protein-coding
9709	chr1	48184002	48193709	+	8177	NA	intron (NM_012756, intron 1 of 47)	intron (NM_012756, intron 1 of 47)	12760	NM_012756	25151	Rn.270	NM_012756	ENSRNOG00000014997	Igf2r	IGF-IIR|Igfr2	insulin-like growth factor 2 receptor	protein-coding
17000	chr7	37434054	37451052	+	8166	NA	Intergenic	Intergenic	341139	NM_001108086	314764	Rn.23513	NM_001108086	ENSRNOG00000021681	Eea1	-	early endosome antigen 1	protein-coding
9631	chr11	71861063	71870692	+	8164	NA	Intergenic	Intergenic	-6953	NM_001024995	303875	Rn.138732	NM_001024995	ENSRNOG00000001752	Nrros	Garpl1|Lrrc33|RGD1310771	negative regulator of reactive oxygen species	protein-coding
8568	chr10	88833889	88842455	+	8157	NA	intron (NM_012747, intron 1 of 23)	B1F|SINE|Alu	4061	NM_012747	25125	Rn.10247	NM_012747	ENSRNOG00000019742	Stat3	-	signal transducer and activator of transcription 3	protein-coding
13637	chr13	45522271	45535906	+	8146	NA	Intergenic	B3|SINE|B2	-210232	NM_022205	60628	Rn.44431	NM_022205	ENSRNOG00000003866	Cxcr4	-	C-X-C motif chemokine receptor 4	protein-coding
12205	chr9	81301641	81313844	+	8137	NA	intron (NM_001191810, intron 3 of 34)	intron (NM_001191810, intron 3 of 34)	93245	NM_001191810	301509	Rn.228393	NM_001191810	ENSRNOG00000014182	Tns1	Tns	tensin 1	protein-coding
8676	chr13	55239882	55248556	+	8133	NA	Intergenic	(CACATA)n|Simple_repeat|Simple_repeat	-29980	NM_001105991	289407	Rn.14800	NM_001105991	ENSRNOG00000022480	Atp6v1g3	-	ATPase H+ transporting V1 subunit G3	protein-coding
8796	chr1	174800244	174809038	+	8111	NA	Intergenic	ID_Rn1|SINE|ID	36681	NM_001012742	308937	Rn.208255	NM_001012742	ENSRNOG00000010017	Wee1	-	WEE1 G2 checkpoint kinase	protein-coding
11696	chr17	42411047	42422741	+	8099	NA	intron (NM_001014009, intron 2 of 26)	intron (NM_001014009, intron 2 of 26)	5159	NM_001014009	306934	Rn.202381	NM_001014009	ENSRNOG00000018804	Ripor2	Ab2-162|Fam65b|RGD1306939	RHO family interacting cell polarization regulator 2	protein-coding
12534	chr1	137425235	137437767	+	8088	NA	Intergenic	Intergenic	-72429	NM_001039006	293023	Rn.16545	NM_001039006	ENSRNOG00000010959	Klhl25	RGD1310815	kelch-like family member 25	protein-coding
10929-2	chr4	305180	316107	+	8083	NA	Intergenic	Intergenic	-31659	NM_022392	64194	Rn.772	NM_022392	ENSRNOG00000006859	Insig1	-	insulin induced gene 1	protein-coding
10473	chr2	78200357	78210828	+	8081	NA	intron (NM_001034912, intron 3 of 8)	intron (NM_001034912, intron 3 of 8)	-57247	NM_001009652	294846	Rn.111017	NM_001009652	ENSRNOG00000059443	Zfp622	Znf622	zinc finger protein 622	protein-coding
9165	chr1	266217912	266227075	+	8073	NA	intron (NM_001024899, intron 8 of 11)	B1F|SINE|Alu	-33304	NM_001128083	688785	Rn.95112	NM_001128083	ENSRNOG00000019968	Trim8	-	tripartite motif-containing 8	protein-coding
10116	chr3	62516163	62526277	+	8060	NA	intron (NM_031789, intron 1 of 4)	intron (NM_031789, intron 1 of 4)	3774	NM_031789	83619	Rn.10867	NM_031789	ENSRNOG00000001548	Nfe2l2	-	nuclear factor, erythroid 2-like 2	protein-coding
25135	chr8	12034062	12059195	+	8059	NA	Intergenic	Intergenic	158108	NM_001007660	300359	Rn.120577	NM_001007660	ENSRNOG00000005713	Ccdc82	-	coiled-coil domain containing 82	protein-coding
9962	chr10	83180740	83190700	+	8059	NA	intron (NM_001109039, intron 2 of 7)	intron (NM_001109039, intron 2 of 7)	-15812	NM_199081	287642	Rn.124916	NM_199081	ENSRNOG00000004510	Slc35b1	UGTrel1	solute carrier family 35, member B1	protein-coding
10056	chr3	162510457	162520511	+	8057	NA	intron (NM_001100838, intron 11 of 21)	intron (NM_001100838, intron 11 of 21)	63717	NM_001100838	296374	Rn.23808	NM_001100838	ENSRNOG00000019154	Zmynd8	Prkcbp1|spikar	zinc finger, MYND-type containing 8	protein-coding
10809	chr1	187037788	187048595	+	8052	NA	Intergenic	Intergenic	722559	NM_053982	117053	Rn.2890	NM_053982	ENSRNOG00000018320	Rps15a	-	ribosomal protein S15a	protein-coding
13246	chr2	141679803	141693047	+	8048	NA	Intergenic	(TC)n|Simple_repeat|Simple_repeat	235191	NM_001191846	84482	Rn.116108	NM_001191846	ENSRNOG00000013397	Foxo1	Fkhr|Foxo1a	forkhead box O1	protein-coding
11466	chr10	89289333	89300797	+	8036	NA	exon (NM_013098, exon 5 of 5)	exon (NM_013098, exon 5 of 5)	9056	NM_013098	25634	Rn.10992	NM_013098	ENSRNOG00000051171	G6pc	G6Pase	glucose-6-phosphatase, catalytic subunit	protein-coding
11456	chr13	55609313	55620767	+	8035	NA	Intergenic	Intergenic	-53314	NM_001108346	360850	Rn.211490	NM_001108346	ENSRNOG00000000657	Nek7	-	NIMA-related kinase 7	protein-coding
10720	chr10	105590411	105601129	+	8034	NA	intron (NM_001107067, intron 1 of 18)	intron (NM_001107067, intron 1 of 18)	5115	NM_001107067	303690	Rn.141168	NM_001107067	ENSRNOG00000011459	Rhbdf2	Rhbdl6	rhomboid 5 homolog 2	protein-coding
15767	chr3	62499894	62515659	+	8028	NA	intron (NM_031789, intron 1 of 4)	intron (NM_031789, intron 1 of 4)	17218	NM_031789	83619	Rn.10867	NM_031789	ENSRNOG00000001548	Nfe2l2	-	nuclear factor, erythroid 2-like 2	protein-coding
14660	chr1	83970644	83985302	+	8007	NA	promoter-TSS (NM_001004083)	promoter-TSS (NM_001004083)	-737	NM_001004083	308457	Rn.43384	NM_001004083	ENSRNOG00000020947	Egln2	HIF-PH1|HPH-1|HPH-3|PHD-1|PHD1	egl-9 family hypoxia-inducible factor 2	protein-coding
8544	chr7	70571426	70579968	+	8003	NA	exon (NM_001170566, exon 5 of 12)	exon (NM_001170566, exon 5 of 12)	1450	NM_001170566	362892	Rn.11737	NM_001170566	ENSRNOG00000006209	Mbd6	-	methyl-CpG binding domain protein 6	protein-coding
9282	chr5	144113973	144123253	+	7997	NA	intron (NM_183056, intron 1 of 10)	intron (NM_183056, intron 1 of 10)	4601	NM_183056	360230	Rn.4052	NM_183056	ENSRNOG00000025679	Stk40	Lyk4|RGD1307310	serine/threonine kinase 40	protein-coding
10197	chr3	122116509	122126704	+	7993	NA	intron (NM_013016, intron 1 of 7)	intron (NM_013016, intron 1 of 7)	6852	NM_013016	25528	Rn.53971	NM_013016	ENSRNOG00000004763	Sirpa	Bit|Ptpns1|SHPS-1	signal-regulatory protein alpha	protein-coding
15816	chr14	107674304	107690118	+	7990	NA	intron (NM_001115022, intron 2 of 2)	MTD|LTR|ERVL-MaLR	-65050	NM_001107240	305571	Rn.1970	NM_001107240	ENSRNOG00000009267	B3gnt2	B3gnt1	UDP-GlcNAc:betaGal beta-1,3-N-acetylglucosaminyltransferase 2	protein-coding
9801	chr17	9721929	9731728	+	7989	NA	Intergenic	RLTR23|LTR|ERV1	-5286	NM_001112713	59076	Rn.10633	NM_031657	ENSRNOG00000014615	Grk6	Gprk6	G protein-coupled receptor kinase 6	protein-coding
11706	chr15	19375132	19386836	+	7960	NA	Intergenic	Intergenic	42654	NM_031088	81752	Rn.10264	NM_031088	ENSRNOG00000050968	Ptger2	EP2|Ptger-ep2	prostaglandin E receptor 2	protein-coding
11191	chr3	125319172	125330361	+	7957	NA	Intergenic	Intergenic	-103494	NM_012526	24259	Rn.11090	NM_012526	ENSRNOG00000021269	Chgb	-	chromogranin B	protein-coding
9753	chr1	197015495	197025246	+	7956	NA	intron (NM_001012469, intron 7 of 9)	ORR1F|LTR|ERVL-MaLR	23789	NM_001012469	308977	Rn.103248	NM_001012469	ENSRNOG00000015773	Il21r	-	interleukin 21 receptor	protein-coding
29115	chr8	71068970	71098083	+	7951	NA	Intergenic	Intergenic	-41888	NM_001044253	367645	Rn.140285	NM_001044253	ENSRNOG00000015878	Pif1	-	PIF1 5'-to-3' DNA helicase	protein-coding
12914	chr8	130805044	130817956	+	7949	NA	Intergenic	Intergenic	48826	NM_138833	170837	Rn.10245	NM_138833	ENSRNOG00000004050	Snrk	-	SNF related kinase	protein-coding
12194	chr20	46820947	46833139	+	7945	NA	Intergenic	Intergenic	119681	NM_001047940	499469	Rn.116758	NM_001047940		LOC499469	-	Ab2-018	protein-coding
9876	chr14	17072534	17082408	+	7935	NA	intron (NM_054001, intron 1 of 11)	intron (NM_054001, intron 1 of 11)	13298	NM_054001	117106	Rn.3957	NM_054001	ENSRNOG00000002225	Scarb2	Cd36l2|LGP85|LimpII	scavenger receptor class B, member 2	protein-coding
10244	chr18	15202632	15212874	+	7934	NA	intron (NM_001108424, intron 2 of 6)	intron (NM_001108424, intron 2 of 6)	17701	NM_001108424	361296	Rn.163367	NM_001108424	ENSRNOG00000057832	Rnf125	-	ring finger protein 125	protein-coding
12357	chr19	37772027	37784382	+	7932	NA	intron (NM_001135875, intron 2 of 13)	intron (NM_001135875, intron 2 of 13)	17093	NM_001135875	361396	Rn.205127	NM_001135875	ENSRNOG00000018000	Ranbp10	RGD1311587	RAN binding protein 10	protein-coding
14464	chr20	44271802	44286264	+	7927	NA	Intergenic	Intergenic	-23969	NM_001170483	499461	Rn.141375	NM_001170483	ENSRNOG00000000597	Ccn6	RGD1564120|Wisp3	cellular communication network factor 6	protein-coding
13081	chr4	146785039	146798118	+	7927	NA	intron (NM_001015004, intron 2 of 4)	intron (NM_001015004, intron 2 of 4)	47819	NM_001015004	297523	Rn.23131	NM_001015004	ENSRNOG00000007822	Vgll4	-	vestigial-like family member 4	protein-coding
11933	chr1	82080535	82092466	+	7914	NA	Intergenic	Intergenic	21703	NM_017344	50686	Rn.36807	NM_017344	ENSRNOG00000020417	Gsk3a	-	glycogen synthase kinase 3 alpha	protein-coding
9206	chr7	119045844	119055048	+	7911	NA	intron (NM_001305877, intron 1 of 40)	intron (NM_001305877, intron 1 of 40)	-6807	NM_013194	25745		NM_013194	ENSRNOG00000004860	Myh9l1	-	myosin, heavy chain 9, non-muscle-like 1	protein-coding
8451	chr7	11444007	11452456	+	7906	NA	Intergenic	B1F2|SINE|Alu	-3445	NM_054002	117107	Rn.23192	NM_054002	ENSRNOG00000020161	Zbtb7a	Lrf|OCZF|Zbtb7	zinc finger and BTB domain containing 7a	protein-coding
10573	chr10	86440561	86451132	+	7902	NA	intron (NM_001107047, intron 5 of 7)	intron (NM_001107047, intron 5 of 7)	46005	NM_053403	84427	Rn.28109	NM_053403	ENSRNOG00000006990	Grb7	-	growth factor receptor bound protein 7	protein-coding
11113	chr14	107429872	107440983	+	7897	NA	Intergenic	Intergenic	132619	NM_001010961	360985	Rn.8102	NM_001010961	ENSRNOG00000009220	Tmem17	-	transmembrane protein 17	protein-coding
11094	chr1	265790931	265802023	+	7894	NA	Intergenic	MT2B|LTR|ERVL	-3545	NM_001107601	309447	Rn.102427	NM_001107601	ENSRNOG00000018468	Ldb1	-	LIM domain binding 1	protein-coding
11203	chr3	6219775	6230976	+	7886	NA	intron (NM_012805, intron 1 of 9)	intron (NM_012805, intron 1 of 9)	13559	NM_012805	25271	Rn.108206	NM_012805	ENSRNOG00000009446	Rxra	-	retinoid X receptor alpha	protein-coding
18056	chr6	127347304	127365358	+	7883	NA	Intergenic	RMER13B|LTR|ERVK	-18540	NM_206846	299269	Rn.22509	NM_206846	ENSRNOG00000026605	Ifi27l2b	isg12(b)	interferon, alpha-inducible protein 27 like 2B	protein-coding
9941	chr14	44005485	44015424	+	7872	NA	Intergenic	B1_Rn|SINE|Alu	-17867	NM_001013430	305341	Rn.20618	NM_001013430	ENSRNOG00000002540	Rhoh	-	ras homolog family member H	protein-coding
14565	chr3	44165547	44180110	+	7852	NA	intron (NM_001012086, intron 1 of 7)	intron (NM_001012086, intron 1 of 7)	4861	NM_001012086	311047	Rn.23425	NM_001012086	ENSRNOG00000004772	Cytip	Pscdbp	cytohesin 1 interacting protein	protein-coding
16800	chr3	162617994	162634792	+	7847	NA	Intergenic	Intergenic	-47192	NM_001100838	296374	Rn.23808	NM_001100838	ENSRNOG00000019154	Zmynd8	Prkcbp1|spikar	zinc finger, MYND-type containing 8	protein-coding
Mar-74	chr6	137230480	137238552	+	7838	NA	intron (NM_033230, intron 1 of 12)	intron (NM_033230, intron 1 of 12)	1685	NM_033230	24185	Rn.11422	NM_033230	ENSRNOG00000028629	Akt1	Akt	AKT serine/threonine kinase 1	protein-coding
8375	chr4	100217259	100225632	+	7823	NA	TTS (NM_001007647)	TTS (NM_001007647)	2784	NM_139107	245966	Rn.144670	NM_139107	ENSRNOG00000061100	Tmem150a	Tm6p1|Tmem150	transmembrane protein 150A	protein-coding
8479	chr11	73671652	73680129	+	7821	NA	TTS (NM_001039002)	TTS (NM_001039002)	3113	NM_001039002	288031	Rn.23416	NM_001039002	ENSRNOG00000001728	Fam43a	RGD1304790	family with sequence similarity 43, member A	protein-coding
13895	chr1	221650029	221663922	+	7812	NA	intron (NM_001011939, intron 2 of 4)	intron (NM_001011939, intron 2 of 4)	12108	NM_001011939	293692	Rn.8141	NM_001011939	ENSRNOG00000043503	Ehd1	RGD1306960	EH-domain containing 1	protein-coding
14493	chr14	45159490	45173981	+	7811	NA	Intergenic	Intergenic	-1528	NM_001105742	114845	Rn.23326	NM_001105742	ENSRNOG00000002163	Klf3	Bklf|Tef-2	Kruppel like factor 3	protein-coding
15368	chr2	187808993	187824359	+	7808	NA	5' UTR (NM_001012078, exon 2 of 15)	5' UTR (NM_001012078, exon 2 of 15)	902	NM_001012078	310630	Rn.54039	NM_001012078	ENSRNOG00000019737	Sema4a	-	semaphorin 4A	protein-coding
11723	chr20	3479440	3491161	+	7785	NA	Intergenic	BC1_Rn|scRNA|scRNA	-45298	NM_212505	294235	Rn.23638	NM_212505	ENSRNOG00000000827	Ier3	Dif2|Iex1|Ler3|Prg1	immediate early response 3	protein-coding
10721	chr20	6858851	6869570	+	7779	NA	intron (NM_001034188, intron 1 of 3)	CpG	361	NM_001034188	309651	Rn.2196	NM_001034188	ENSRNOG00000000523	Ppil1	-	peptidylprolyl isomerase like 1	protein-coding
19211	chr3	171063021	171082230	+	7772	NA	Intergenic	Intergenic	34729	NM_001108965	366262	Rn.17628	NM_001108965	ENSRNOG00000006420	Rbm38	Rnpc1	RNA binding motif protein 38	protein-coding
15443	chr13	45466054	45481495	+	7765	NA	Intergenic	Intergenic	-154918	NM_022205	60628	Rn.44431	NM_022205	ENSRNOG00000003866	Cxcr4	-	C-X-C motif chemokine receptor 4	protein-coding
8284	chr2	141494764	141503046	+	7758	NA	intron (NM_001191846, intron 1 of 2)	RSINE1|SINE|B4	47671	NM_001191846	84482	Rn.116108	NM_001191846	ENSRNOG00000013397	Foxo1	Fkhr|Foxo1a	forkhead box O1	protein-coding
8353	chr7	130280610	130288961	+	7743	NA	intron (NM_001271173, intron 1 of 40)	intron (NM_001271173, intron 1 of 40)	3724	NM_001271173	300147	Rn.7632	NM_001271173	ENSRNOG00000008392	Sbf1	-	SET binding factor 1	protein-coding
13890	chr8	79084624	79098512	+	7725	NA	Intergenic	B3|SINE|B2	37328	NM_001007752	363093	Rn.19338	NM_001007752	ENSRNOG00000057867	Mns1	-	meiosis-specific nuclear structural 1	protein-coding
9264	chr7	11434635	11443897	+	7722	NA	intron (NM_054002, intron 1 of 2)	intron (NM_054002, intron 1 of 2)	5520	NM_054002	117107	Rn.23192	NM_054002	ENSRNOG00000020161	Zbtb7a	Lrf|OCZF|Zbtb7	zinc finger and BTB domain containing 7a	protein-coding
8580	chr6	75265562	75274140	+	7721	NA	Intergenic	Intergenic	-194056	NM_019371	54702	Rn.10994	NM_019371	ENSRNOG00000005053	Egln3	PHD-3|PHD3|SM-20	egl-9 family hypoxia-inducible factor 3	protein-coding
8895	chr12	36537847	36546740	+	7720	NA	intron (NM_023104, intron 3 of 17)	intron (NM_023104, intron 3 of 17)	13401	NM_023104	65984	Rn.9215	NM_023104	ENSRNOG00000000967	Aacs	-	acetoacetyl-CoA synthetase	protein-coding
8701	chr20	21391416	21400115	+	7718	NA	intron (NM_001134576, intron 5 of 7)	intron (NM_001134576, intron 5 of 7)	78939	NM_001134576	361834	Rn.137452	NM_001134576	ENSRNOG00000000634	Cabcoco1	RGD1306739	ciliary associated calcium binding coiled-coil 1	protein-coding
16507	chr10	75035971	75052476	+	7704	NA	Intergenic	Intergenic	-6616	NR_031888	100314034		NR_031888	ENSRNOG00000035633	Mir142	rno-mir-142	microRNA 142	ncRNA
10463	chr15	108441990	108452451	+	7687	NA	Intergenic	RLTR22_Rat1|LTR|ERVK	-5927	NM_001109429	680794	Rn.131975	NM_001109429	ENSRNOG00000013835	Timm8a2	-	translocase of inner mitochondrial membrane 8A2	protein-coding
14356	chr7	37971212	37985566	+	7675	NA	Intergenic	RMER13B|LTR|ERVK	165558	NM_017258	29618	Rn.1000	NM_017258	ENSRNOG00000004284	Btg1	-	BTG anti-proliferation factor 1	protein-coding
10171	chr1	87002613	87012782	+	7673	NA	TTS (NM_032619)	TTS (NM_032619)	-2101	NM_022594	64526	Rn.6148	NM_022594	ENSRNOG00000020308	Ech1	Pxel	enoyl-CoA hydratase 1	protein-coding
9052	chr17	15755698	15764748	+	7665	NA	intron (NM_001108409, intron 1 of 15)	intron (NM_001108409, intron 1 of 15)	10260	NM_001108409	361223	Rn.214480	NM_001108409	ENSRNOG00000016225	Fgd3	-	FYVE, RhoGEF and PH domain containing 3	protein-coding
10132	chr8	124469093	124479223	+	7654	NA	Intergenic	ORR1C2|LTR|ERVL-MaLR	-75294	NM_031132	81810	Rn.9954	NM_031132	ENSRNOG00000013265	Tgfbr2	TGF-beta 2|Tgfbr2T	transforming growth factor, beta receptor 2	protein-coding
9733	chr12	16208705	16218436	+	7639	NA	Intergenic	Intergenic	-11942	NM_001037775	304322	Rn.78863	NM_001037775	ENSRNOG00000001252	Chst12	-	carbohydrate sulfotransferase 12	protein-coding
10524	chr19	55910241	55920763	+	7638	NA	Intergenic	B2_Rn|SINE|B2	-1987	NM_031101	81765	Rn.908	NM_031101	ENSRNOG00000015335	Rpl13	-	ribosomal protein L13	protein-coding
15659	chr10	40411198	40426855	+	7634	NA	promoter-TSS (NM_001109031)	promoter-TSS (NM_001109031)	28	NM_001109031	497906	Rn.138612	NM_001109031	ENSRNOG00000021370	Ccdc69	RGD1562251	coiled-coil domain containing 69	protein-coding
20689	chr11	73307467	73328154	+	7632	NA	Intergenic	Intergenic	238828	NM_001034006	619382	Rn.208307	NM_001034006	ENSRNOG00000001730	Acap2	Centb2|cnt-b2	ArfGAP with coiled-coil, ankyrin repeat and PH domains 2	protein-coding
10144-2	chr5	150966233	150976375	+	7632	NA	Intergenic	Intergenic	14263	NM_021582	59102	Rn.40389	NM_021582	ENSRNOG00000013005	Rpa2	-	replication protein A2	protein-coding
10597	chr9	45322391	45332986	+	7615	NA	Intergenic	B4A|SINE|B4	-121261	NM_001191887	363220		NM_001191887	ENSRNOG00000018830	Aff3	Laf4	AF4/FMR2 family, member 3	protein-coding
16889	chr1	264145615	264162502	+	7599	NA	Intergenic	Intergenic	18671	NM_139192	246074	Rn.1023	NM_139192	ENSRNOG00000013552	Scd	Scd1	stearoyl-CoA desaturase	protein-coding
41497	chr7	12464389	12505884	+	7595	NA	intron (NM_001108068, intron 1 of 32)	intron (NM_001108068, intron 1 of 32)	13312	NM_001108068	314619	Rn.67287	NM_001108068	ENSRNOG00000013987	Sbno2	RGD1307194|Stno	strawberry notch homolog 2	protein-coding
10834	chr17	15710116	15720948	+	7593	NA	intron (NM_198765, intron 1 of 7)	intron (NM_198765, intron 1 of 7)	2503	NM_001033674	306809	Rn.103443	NM_198765	ENSRNOG00000016031	Bicd2	-	BICD cargo adaptor 2	protein-coding
8665	chr1	199216907	199225570	+	7579	NA	exon (NM_001014024, exon 2 of 2)	exon (NM_001014024, exon 2 of 2)	3734	NM_001014024	309000	Rn.42186	NM_001014024	ENSRNOG00000039730	Orai3	CRACM3|RGD1306538	ORAI calcium release-activated calcium modulator 3	protein-coding
11754	chr1	267075544	267087296	+	7579	NA	intron (NM_001107606, intron 7 of 13)	intron (NM_001107606, intron 7 of 13)	122566	NM_001107606	309460	Rn.127935	NM_001107606	ENSRNOG00000020353	Sh3pxd2a	Sh3md1	SH3 and PX domains 2A	protein-coding
9481	chr20	27728462	27737941	+	7578	NA	intron (NM_001108933, intron 2 of 5)	intron (NM_001108933, intron 2 of 5)	49227	NM_001108933	365583	Rn.100430	NM_001108933	ENSRNOG00000000824	Dse	Sart2	dermatan sulfate epimerase	protein-coding
14445	chr6	6511160	6525603	+	7576	NA	Intergenic	Intergenic	90724	NM_001108007	313860	Rn.27	NM_001108007	ENSRNOG00000004205	Pkdcc	RGD1311939|Sgk493	protein kinase domain containing, cytoplasmic	protein-coding
8179	chr7	107943664	107951841	+	7566	NA	Intergenic	(AC)n|Simple_repeat|Simple_repeat	-42324	NM_001013219	362924	Rn.8110	NM_001013219	ENSRNOG00000008209	St3gal1	Siat4a	ST3 beta-galactoside alpha-2,3-sialyltransferase 1	protein-coding
Feb-09	chr14	10659261	10668968	+	7565	NA	Intergenic	Intergenic	-28685	NM_001108353	360914	Rn.2649	NM_001108353	ENSRNOG00000002217	Plac8	-	placenta associated 8	protein-coding
17669	chr10	97639808	97657475	+	7561	NA	intron (NM_001013119, intron 1 of 3)	intron (NM_001013119, intron 1 of 3)	1445	NM_001013119	303634	Rn.163174	NM_001013119	ENSRNOG00000036745	Gna13	Galpha13	G protein subunit alpha 13	protein-coding
Feb-32	chr8	124432477	124442207	+	7555	NA	Intergenic	Lx8|LINE|L1	-38478	NM_031132	81810	Rn.9954	NM_031132	ENSRNOG00000013265	Tgfbr2	TGF-beta 2|Tgfbr2T	transforming growth factor, beta receptor 2	protein-coding
19033	chr5	149040676	149059707	+	7552	NA	intron (NM_053538, intron 1 of 7)	intron (NM_053538, intron 1 of 7)	2510	NM_053538	89783	Rn.24799	NM_053538	ENSRNOG00000011054	Laptm5	gcd-10	lysosomal protein transmembrane 5	protein-coding
10434	chr1	277944966	277955398	+	7547	NA	Intergenic	Intergenic	-122913	NM_001305184	292130	Rn.161912	NM_001305184	ENSRNOG00000017164	Afap1l2	RGD1310668	actin filament associated protein 1-like 2	protein-coding
12341	chr1	219304329	219316668	+	7542	NA	intron (NM_001134508, intron 4 of 5)	intron (NM_001134508, intron 4 of 5)	1742	NM_001134508	293656	Rn.16668	NM_001134508	ENSRNOG00000018287	RGD1307603	-	similar to hypothetical protein MGC37914	protein-coding
10622-2	chr8	71111190	71121810	+	7530	NA	Intergenic	Intergenic	-8914	NM_001044253	367645	Rn.140285	NM_001044253	ENSRNOG00000015878	Pif1	-	PIF1 5'-to-3' DNA helicase	protein-coding
11965	chr8	48853787	48865750	+	7520	NA	Intergenic	Intergenic	-21546	NM_053303	29363	Rn.127121	NM_053303	ENSRNOG00000012430	Cxcr5	Blr1|NLR	C-X-C motif chemokine receptor 5	protein-coding
12957	chr10	16937654	16950609	+	7503	NA	Intergenic	Intergenic	-26511	NM_053769	114856	Rn.98260	NM_053769	ENSRNOG00000003977	Dusp1	3CH134|CL100|MKP-1|Mkp1|Ptpn16	dual specificity phosphatase 1	protein-coding
10492	chr4	126609128	126619618	+	7502	NA	intron (NM_001108638, intron 15 of 15)	intron (NM_001108638, intron 15 of 15)	92038	NM_001108638	362403	Rn.96303	NM_001108638		Slc25a26	SZGENESYMBOL2	solute carrier family 25 member 26	protein-coding
9051	chr13	84045693	84054742	+	7495	NA	intron (NM_001205304, intron 1 of 6)	intron (NM_001205304, intron 1 of 6)	54137	NM_170789	25300	Rn.9997	NM_170789	ENSRNOG00000003298	Cd247	Cd3z|TCRzeta	Cd247 molecule	protein-coding
12382	chr1	64440038	64452418	+	7486	NA	intron (NM_183332, intron 1 of 2)	intron (NM_183332, intron 1 of 2)	590	NM_183332	369016	Rn.106161	NM_183332	ENSRNOG00000053450	Myadm	-	myeloid-associated differentiation marker	protein-coding
9422	chr7	119112240	119121660	+	7484	NA	Intergenic	Intergenic	41223	NM_053331	79462	Rn.55043	NM_053331	ENSRNOG00000005614	Txn2	-	thioredoxin 2	protein-coding
12671	chr7	11281830	11294499	+	7484	NA	intron (NM_001009967, intron 1 of 18)	intron (NM_001009967, intron 1 of 18)	6085	NM_001033970	314641	Rn.2928	NM_001009967	ENSRNOG00000020577	Pip5k1c	-	phosphatidylinositol-4-phosphate 5-kinase type 1 gamma	protein-coding
11598-2	chr17	9696988	9708584	+	7482	NA	Intergenic	Intergenic	-7494	NM_001109116	498704	Rn.162185	NM_001109116	ENSRNOG00000021447	Prr7	-	proline rich 7 (synaptic)	protein-coding
8139	chr12	24014217	24022354	+	7481	NA	intron (NM_031576, intron 1 of 15)	Tigger5a_Glire|DNA|TcMar-Tigger	28529	NM_031576	29441	Rn.11359	NM_031576	ENSRNOG00000001442	Por	CYPOR	cytochrome p450 oxidoreductase	protein-coding
11901	chr3	79899728	79911627	+	7481	NA	Intergenic	Intergenic	-13248	NM_001039196	295928	Rn.17295	NM_001039196	ENSRNOG00000011981	Slc39a13	-	solute carrier family 39 member 13	protein-coding
14083	chr3	164503085	164517166	+	7476	NA	Intergenic	B3|SINE|B2	85623	NM_001301715	24253	Rn.6479	NM_024125	ENSRNOG00000057347	Cebpb	Il6dbp|NF-IL6|TCF5	CCAAT/enhancer binding protein beta	protein-coding
8984	chr13	99128970	99137952	+	7465	NA	Intergenic	ID_Rn1|SINE|ID	-3460	NM_001024970	289315	Rn.16374	NM_001024970	ENSRNOG00000003247	Sde2	RGD1305572	SDE2 telomere maintenance homolog	protein-coding
19808	chr4	162927089	162946895	+	7460	NA	intron (NM_001048075, intron 1 of 4)	Lx3B|LINE|L1	2797	NM_001048075	362447	Rn.202840	NM_001048075	ENSRNOG00000059538	Clec2g	CLEC2D11|Clr-b|Clr11|Clrb|RGD1563148	C-type lectin domain family 2, member G	protein-coding
7746	chr10	107437898	107445642	+	7448	NA	intron (NM_144754, intron 1 of 3)	intron (NM_144754, intron 1 of 3)	3752	NM_144754	246272	Rn.7241	NM_144754	ENSRNOG00000003239	Cant1	srapy	calcium activated nucleotidase 1	protein-coding
8351	chr4	131645768	131654117	+	7439	NA	Intergenic	Intergenic	-51638	NM_001034131	297480	Rn.33321	NM_001034131	ENSRNOG00000009184	Foxp1	-	forkhead box P1	protein-coding
22515	chr7	119076041	119098554	+	7434	NA	Intergenic	Intergenic	-15575	NM_001305877	100911597	Rn.11385	NM_001305877	ENSRNOG00000049236	Myh9	NMMHC II-a|NMMHC-A|NMMHC-IIA	myosin, heavy chain 9, non-muscle	protein-coding
Feb-05	chr18	81116923	81125226	+	7432	NA	Intergenic	Intergenic	181199	NM_001106129	291403	Rn.12321	NM_001106129	ENSRNOG00000016239	Zadh2	-	zinc binding alcohol dehydrogenase, domain containing 2	protein-coding
12966	chr4	123694820	123707784	+	7431	NA	intron (NM_017206, intron 1 of 14)	intron (NM_017206, intron 1 of 14)	12017	NM_017206	29464	Rn.9968	NM_017206	ENSRNOG00000009019	Slc6a6	-	solute carrier family 6 member 6	protein-coding
11102	chr6	102931716	102942816	+	7427	NA	Intergenic	Intergenic	375808	NM_017172	29344	Rn.6142	NM_017172	ENSRNOG00000058646	Zfp36l1	Berg36|Brf1|ERF1|TIS11b|cMG1	zinc finger protein 36, C3H type-like 1	protein-coding
7983	chr2	189116779	189124760	+	7423	NA	Intergenic	Intergenic	14730	NM_001106448	295252	Rn.19034	NM_001106448	ENSRNOG00000020791	Ube2q1	Ube2q	ubiquitin conjugating enzyme E2 Q1	protein-coding
10751	chr7	122302779	122313528	+	7421	NA	Intergenic	Intergenic	104621	NM_198787	362963	Rn.66996	NM_198787	ENSRNOG00000018745	Sgsm3	Rutbc3|bdif-1	small G protein signaling modulator 3	protein-coding
10322	chr13	82372368	82382688	+	7420	NA	intron (NM_019177, intron 5 of 8)	intron (NM_019177, intron 5 of 8)	7708	NM_019177	29259	Rn.10461	NM_019177	ENSRNOG00000002776	Sell	A.11|L-selectin|LECAM-1	selectin L	protein-coding
10354	chr2	189608722	189619074	+	7419	NA	exon (NM_001134577, exon 4 of 4)	exon (NM_001134577, exon 4 of 4)	-2163	NM_001033895	310615	Rn.13599	NM_001033895	ENSRNOG00000056337	Crtc2	RGD1308903|Torc2	CREB regulated transcription coactivator 2	protein-coding
15816-2	chr6	91839040	91854854	+	7375	NA	Intergenic	Intergenic	149838	NM_024152	79121	Rn.6993	NM_024152	ENSRNOG00000004791	Arf6	-	ADP-ribosylation factor 6	protein-coding
8435	chr6	10971930	10980363	+	7366	NA	intron (NM_001100756, intron 14 of 19)	(TCC)n|Simple_repeat|Simple_repeat	-16545	NR_037340	100526575		NR_037340	ENSRNOG00000050479	Mir3558	rno-mir-3558	microRNA 3558	ncRNA
10650	chr1	101123620	101134268	+	7351	NA	intron (NM_001305939, intron 5 of 10)	intron (NM_001305939, intron 5 of 10)	2469	NM_001305939	103691134	Rn.199414	NM_001305939	ENSRNOG00000056212	Flt3lg	-	fms-related tyrosine kinase 3 ligand	protein-coding
9571	chr4	168449049	168458618	+	7344	NA	intron (NM_001108650, intron 3 of 3)	intron (NM_001108650, intron 3 of 3)	57058	NM_001108650	362452	Rn.53228	NM_001108650	ENSRNOG00000006505	Borcs5	Loh12cr1	BLOC-1 related complex subunit 5	protein-coding
8788	chr5	163136799	163145585	+	7342	NA	intron (NM_130426, intron 9 of 9)	B1_Mur3|SINE|Alu	-21953	NM_001108006	313825	Rn.2644	NM_001108006	ENSRNOG00000016443	Vps13d	-	vacuolar protein sorting 13 homolog D	protein-coding
8350	chr6	7188145	7196493	+	7323	NA	Intergenic	B4A|SINE|B4	-134005	NM_020076	56823	Rn.48675	NM_020076	ENSRNOG00000031263	Haao	-	3-hydroxyanthranilate 3,4-dioxygenase	protein-coding
15376	chr13	90110403	90125777	+	7296	NA	intron (NM_139103, intron 1 of 3)	RLTR22_Rat2|LTR|ERVK	1247	NM_139103	245962	Rn.3705	NM_139103	ENSRNOG00000004737	Cd48	SLAMF2	Cd48 molecule	protein-coding
8093	chr10	95669237	95677328	+	7288	NA	Intergenic	B3|SINE|B2	-33526	NM_001005875	287772	Rn.15873	NM_001005875	ENSRNOG00000003117	Psmd12	-	proteasome 26S subunit, non-ATPase 12	protein-coding
10010	chr6	132672288	132682296	+	7287	NA	Intergenic	Intergenic	-25289	NM_173290	24919	Rn.162877	NM_173290	ENSRNOG00000004339	Yy1	NF-E1|NMP-1|NMP1|UCRBP	YY1 transcription factor	protein-coding
8794	chr7	11399270	11408062	+	7286	NA	exon (NM_017245, exon 7 of 11)	exon (NM_017245, exon 7 of 11)	-2861	NM_022546	64391	Rn.60353	NM_022546	ENSRNOG00000020383	Dapk3	Dapkl	death-associated protein kinase 3	protein-coding
11579	chr7	119781860	119793437	+	7280	NA	intron (NM_001008384, intron 5 of 6)	ID4|SINE|ID	-8044	NR_132624	103692944	Rn.127107	NR_132624		LOC103692944	-	uncharacterized LOC103692944	ncRNA
12612	chr1	89579364	89591974	+	7273	NA	Intergenic	CpG	-7343	NM_001014160	361550	Rn.16801	NM_001014160	ENSRNOG00000021106	Gramd1a	Eg1rvc|RGD1311022	GRAM domain containing 1A	protein-coding
11945-2	chr4	152643818	152655761	+	7270	NA	intron (NM_021595, intron 1 of 3)	intron (NM_021595, intron 1 of 3)	18588	NM_021595	59115	Rn.162768	NM_021595	ENSRNOG00000010282	Ninj2	-	ninjurin 2	protein-coding
10601	chr20	6666895	6677494	+	7269	NA	intron (NM_001034188, intron 2 of 3)	intron (NM_001034188, intron 2 of 3)	-100403	NM_001110056	100126231	Rn.218365	NM_001110056		Mln	-	motilin	protein-coding
25288	chr9	14648910	14674196	+	7269	NA	Intergenic	Intergenic	-43540	NM_001106884	301227	Rn.106975	NM_001106884	ENSRNOG00000013578	Trem2	-	triggering receptor expressed on myeloid cells 2	protein-coding
9336	chr11	84751761	84761095	+	7267	NA	intron (NM_001105867, intron 1 of 6)	intron (NM_001105867, intron 1 of 6)	10470	NM_001105867	287974	Rn.229155	NM_001105867	ENSRNOG00000001908	Klhl6	-	kelch-like family member 6	protein-coding
Feb-23	chr6	26822584	26830705	+	7252	NA	exon (NM_001106710, exon 3 of 8)	exon (NM_001106710, exon 3 of 8)	2328	NM_001106710	298845	Rn.99346	NM_001106710	ENSRNOG00000008246	Emilin1	-	elastin microfibril interfacer 1	protein-coding
7796	chr15	55051349	55059143	+	7240	NA	intron (NM_199084, intron 6 of 14)	intron (NM_199084, intron 6 of 14)	21213	NM_199084	290363	Rn.8721	NM_199084	ENSRNOG00000015054	Rcbtb2	Chc1l	RCC1 and BTB domain containing protein 2	protein-coding
10175	chr6	110018705	110028878	+	7226	NA	Intergenic	Intergenic	-70028	NM_001134559	314325	Rn.198750	NM_001134559	ENSRNOG00000010227	Gpatch2l	RGD1308907	G patch domain containing 2-like	protein-coding
8681	chr8	68621201	68629880	+	7226	NA	intron (NM_013095, intron 1 of 8)	B4A|SINE|B4	52809	NM_013095	25631	Rn.10636	NM_013095	ENSRNOG00000008620	Smad3	Madh3|Smad 3|mad3	SMAD family member 3	protein-coding
7841	chr1	227728548	227736387	+	7224	NA	Intergenic	Lx3B|LINE|L1	-25030	NM_001006975	293749	Rn.17885	NM_001006975	ENSRNOG00000050395	Ms4a6bl	Ms4a6b	membrane-spanning 4-domains, subfamily A, member 6B-like	protein-coding
Apr-08	chr7	107955521	107963227	+	7221	NA	Intergenic	MIR3|SINE|MIR	-53946	NM_001013219	362924	Rn.8110	NM_001013219	ENSRNOG00000008209	St3gal1	Siat4a	ST3 beta-galactoside alpha-2,3-sialyltransferase 1	protein-coding
8452	chr3	11095314	11103764	+	7220	NA	Intergenic	Intergenic	-15012	NM_001012349	296635	Rn.24087	NM_001012349	ENSRNOG00000010068	Plpp7	Ppapdc3|RGD1305821	phospholipid phosphatase 7 (inactive)	protein-coding
Mar-08	chr20	46659802	46668008	+	7219	NA	intron (NM_001017448, intron 1 of 10)	intron (NM_001017448, intron 1 of 10)	2875	NM_001017448	294519	Rn.72531	NM_001017448	ENSRNOG00000000303	Cep57l1	cep57R	centrosomal protein 57-like 1	protein-coding
11718	chr1	238959928	238971644	+	7218	NA	Intergenic	Intergenic	91877	NM_031776	83585	Rn.24783	NM_031776	ENSRNOG00000018282	Gda	Cypin	guanine deaminase	protein-coding
14885	chr20	46782789	46797672	+	7218	NA	Intergenic	Intergenic	82868	NM_001047940	499469	Rn.116758	NM_001047940		LOC499469	-	Ab2-018	protein-coding
8096	chr9	12836473	12844567	+	7217	NA	intron (NM_001135011, intron 3 of 9)	intron (NM_001135011, intron 3 of 9)	99635	NM_001135011	501095	Rn.204423	NM_001135011	ENSRNOG00000011321	Rftn1	2310015n21rik|RGD1310777|RGD1563347	raftlin lipid raft linker 1	protein-coding
8388	chr4	157244573	157252959	+	7196	NA	intron (NM_053908, intron 3 of 15)	intron (NM_053908, intron 3 of 15)	-11912	NR_031915	100314049		NR_031915		Mir200c	rno-mir-200c	microRNA 200c	ncRNA
21025	chr10	4109008	4130031	+	7187	NA	intron (NM_001109526, intron 13 of 20)	intron (NM_001109526, intron 13 of 20)	130196	NM_001109526	689142	Rn.113140	NM_001109526	ENSRNOG00000002294	Snx29	RGD1565890|Rundc2a	sorting nexin 29	protein-coding
Feb-93	chr19	24823950	24833641	+	7180	NA	intron (NM_017175, intron 1 of 21)	intron (NM_017175, intron 1 of 21)	2705	NM_017175	29355	Rn.49880	NM_017175	ENSRNOG00000004131	Pkn1	PAK-1|Prkcl1	protein kinase N1	protein-coding
11678	chr12	14194123	14205799	+	7174	NA	intron (NM_001037219, intron 2 of 8)	RSINE1|SINE|B4	-23964	NM_001037220	641386	Rn.163195	NM_001037220		Ap5z1	Kiaa0415	adaptor related protein complex 5 subunit zeta 1	protein-coding
10346	chr1	196977137	196987481	+	7164	NA	Intergenic	MYSERV16_I-int|LTR|ERVK	-14272	NM_001012469	308977	Rn.103248	NM_001012469	ENSRNOG00000015773	Il21r	-	interleukin 21 receptor	protein-coding
9826	chr8	117346647	117356471	+	7160	NA	TTS (NM_020080)	TTS (NM_020080)	1901	NM_020080	56769	Rn.40118	NM_020080	ENSRNOG00000020068	Ndufaf3	RGD708545	NADH:ubiquinone oxidoreductase complex assembly factor 3	protein-coding
11379-2	chr8	55255827	55267204	+	7157	NA	intron (NM_001109000, intron 13 of 13)	intron (NM_001109000, intron 13 of 13)	-17889	NM_001025418	315648	Rn.163017	NM_001025418	ENSRNOG00000010922	Ppp2r1b	-	protein phosphatase 2 scaffold subunit A beta	protein-coding
17685	chr7	124027320	124045003	+	7157	NA	intron (NM_138877, intron 1 of 8)	intron (NM_138877, intron 1 of 8)	5403	NM_138877	25035	Rn.35994	NM_138877	ENSRNOG00000009592	Cyb5r3	Dia1|Nadhcb5|RNNADHCB5	cytochrome b5 reductase 3	protein-coding
8858	chr12	37934853	37943709	+	7155	NA	exon (NM_022238, exon 6 of 13)	exon (NM_022238, exon 6 of 13)	15307	NM_022238	63886	Rn.44870	NM_022238	ENSRNOG00000001082	Abcb9	Tapl	ATP binding cassette subfamily B member 9	protein-coding
7684	chr11	81014765	81022447	+	7148	NA	Intergenic	(AC)n|Simple_repeat|Simple_repeat	-37184	NM_001113344	25197	Rn.54567	NM_147205	ENSRNOG00000001823	St6gal1	Siat1	ST6 beta-galactoside alpha-2,6-sialyltransferase 1	protein-coding
10354-2	chr20	7162644	7172996	+	7143	NA	intron (NM_001024243, intron 2 of 4)	GA-rich|Low_complexity|Low_complexity	-25607	NM_001106377	294291	Rn.12781	NM_001106377	ENSRNOG00000054374	Smim29	RGD1564450	small integral membrane protein 29	protein-coding
12391-2	chr17	85701077	85713466	+	7140	NA	intron (NM_053926, intron 1 of 8)	intron (NM_053926, intron 1 of 8)	41572	NM_053926	116723	Rn.24177	NM_053926		Pip4k2a	Pip5k2a	phosphatidylinositol-5-phosphate 4-kinase type 2 alpha	protein-coding
Feb-98	chr4	117146547	117153943	+	7139	NA	Intergenic	Intergenic	-38697	NM_153298	261737	Rn.161851	NM_153298	ENSRNOG00000037871	Sfxn5	BBG-TCC|SLC64A5	sideroflexin 5	protein-coding
9252	chr5	158060471	158069721	+	7129	NA	intron (NM_001134703, intron 1 of 8)	MLTR14|LTR|ERV1	-4036	NR_106677	102465145		NR_106677	ENSRNOG00000046923	Mir6215	rno-mir-6215	microRNA 6215	ncRNA
9032	chr14	107690212	107699242	+	7125	NA	intron (NM_001115022, intron 2 of 2)	intron (NM_001115022, intron 2 of 2)	-55435	NM_001017504	498425	Rn.204453	NM_001017504	ENSRNOG00000009639	Zrsr1	-	zinc finger (CCCH type), RNA binding motif and serine/arginine rich 1	protein-coding
12114	chr19	59788313	59800425	+	7124	NA	Intergenic	Intergenic	79042	NM_152935	266601	Rn.2143	NM_152935	ENSRNOG00000019980	Tomm20	-	translocase of outer mitochondrial membrane 20	protein-coding
14330	chr1	124904387	124918715	+	7103	NA	Intergenic	Intergenic	-71901	NM_001037733	361586	Rn.211311	NM_001037733	ENSRNOG00000015829	Trpm1	-	transient receptor potential cation channel, subfamily M, member 1	protein-coding
Feb-45	chr7	114700308	114708051	+	7100	NA	Intergenic	B1_Mur2|SINE|Alu	-113971	NM_013081	25614	Rn.2809	NM_013081	ENSRNOG00000007916	Ptk2	FAK|FRNK|p125FAK	protein tyrosine kinase 2	protein-coding
Feb-37	chr20	21609561	21617496	+	7098	NA	intron (NM_001107624, intron 1 of 14)	intron (NM_001107624, intron 1 of 14)	48544	NM_001107624	309728	Rn.204911	NM_001107624		Arid5b	-	AT-rich interaction domain 5B	protein-coding
17892	chr1	134946040	134963930	+	7094	NA	Intergenic	CpG	-83817	NM_001107523	308738	Rn.225034	NM_001107523	ENSRNOG00000012716	Chd2	-	chromodomain helicase DNA binding protein 2	protein-coding
9684	chr5	79215075	79224757	+	7093	NA	intron (NM_001108668, intron 1 of 21)	B4|SINE|B4	2771	NM_001108668	362530	Rn.98264	NM_001108668	ENSRNOG00000008005	Akna	-	AT-hook transcription factor	protein-coding
8445	chr9	15232518	15240961	+	7091	NA	Intergenic	Intergenic	-21916	NM_001025707	316214	Rn.22098	NM_001025707	ENSRNOG00000014666	Tfeb	Tcfeb	transcription factor EB	protein-coding
Feb-08	chr20	6517025	6525231	+	7087	NA	intron (NM_001034188, intron 2 of 3)	intron (NM_001034188, intron 2 of 3)	-20605	NM_001107616	309650	Rn.21919	NM_001107616	ENSRNOG00000000522	Cpne5	-	copine 5	protein-coding
10319-2	chr7	126986322	126996639	+	7085	NA	Intergenic	Intergenic	66576	NM_001134861	300129	Rn.99537	NM_001134861	ENSRNOG00000017022	Cerk	-	ceramide kinase	protein-coding
12836-3	chr8	117787604	117800438	+	7065	NA	intron (NM_001006989, intron 1 of 3)	intron (NM_001006989, intron 1 of 3)	732	NM_001006989	301013	Rn.102027	NM_001006989	ENSRNOG00000020667	Shisa5	-	shisa family member 5	protein-coding
8924	chr1	166118289	166127211	+	7048	NA	Intergenic	ID4_|SINE|ID	-19204	NM_001107539	308864	Rn.2386	NM_001107539	ENSRNOG00000019319	Fchsd2	-	FCH and double SH3 domains 2	protein-coding
9455	chr12	39810677	39820130	+	7047	NA	intron (NM_001177613, intron 9 of 14)	B4A|SINE|B4	24438	NM_001177613	304486	Rn.12905	NM_001177613	ENSRNOG00000028523	Tctn1	RGD1566266	tectonic family member 1	protein-coding
13366	chr2	124546109	124559473	+	7043	NA	Intergenic	Intergenic	152102	NM_001106427	294981	Rn.22787	NM_001106427	ENSRNOG00000025371	Spry1	-	sprouty RTK signaling antagonist 1	protein-coding
8400	chr14	18841897	18850295	+	7040	NA	Intergenic	Intergenic	3162	NM_001007729	360918	Rn.6800	NM_001007729	ENSRNOG00000028015	Pf4	Cxcl4|PF-4|Pf4a|RATPF4A	platelet factor 4	protein-coding
15489	chr5	78588426	78603913	+	7038	NA	Intergenic	RSINE1|SINE|B4	112276	NM_019340	54293	Rn.53900	NM_019340	ENSRNOG00000024501	Rgs3	SRB-RGS	regulator of G-protein signaling 3	protein-coding
11393	chr1	14409029	14420420	+	7035	NA	Intergenic	Intergenic	190332	NM_001106265	292949	Rn.101762	NM_001106265	ENSRNOG00000011994	Perp	-	PERP, TP53 apoptosis effector	protein-coding
13877	chr6	45615590	45629465	+	7023	NA	intron (NM_001082410, intron 1 of 8)	intron (NM_001082410, intron 1 of 8)	6634	NM_001082410	500636	Rn.30788	NM_001082410	ENSRNOG00000007370	Rnf144a	RGD1561737|Rnf144	ring finger protein 144A	protein-coding
15083	chr3	9479253	9494334	+	7009	NA	Intergenic	Intergenic	82953	NM_198200	379044	Rn.105612	NM_198200	ENSRNOG00000050781	Qrfp	26RFa|P518	pyroglutamylated RFamide peptide	protein-coding
9219	chr1	193321936	193331153	+	7008	NA	intron (NM_022244, intron 1 of 18)	intron (NM_022244, intron 1 of 18)	1827	NM_001270694	63994	Rn.64581	NM_022244	ENSRNOG00000013836	Arhgap17	Rich1	Rho GTPase activating protein 17	protein-coding
8081	chr5	151970225	151978304	+	7006	NA	Intergenic	Intergenic	-26545	NM_001106635	297867	Rn.61077	NM_001106635	ENSRNOG00000006137	Arid1a	-	AT-rich interaction domain 1A	protein-coding
9898	chr3	119762035	119771931	+	6998	NA	Intergenic	(GA)n|Simple_repeat|Simple_repeat	-9942	NM_001012089	311406	Rn.136933	NM_001012089	ENSRNOG00000013862	Dusp2	-	dual specificity phosphatase 2	protein-coding
7816	chr4	78315940	78323754	+	6993	NA	promoter-TSS (NM_173153)	promoter-TSS (NM_173153)	-383	NM_173153	286938	Rn.198155	NM_173153	ENSRNOG00000008369	Gimap4	Ian1	GTPase, IMAP family member 4	protein-coding
19481	chr19	24867460	24886939	+	6993	NA	Intergenic	Intergenic	-2486	NM_001012164	361383	Rn.107655	NM_001012164	ENSRNOG00000004489	Adgre5	Cd97	adhesion G protein-coupled receptor E5	protein-coding
7850	chr10	106276249	106284097	+	6985	NA	intron (NM_176856, intron 3 of 7)	ID_Rn1|SINE|ID	-26860	NM_001113497	83788	Rn.91127	NM_031837		Sept9	Eseptin|Msf|Slpa	septin 9	protein-coding
9641	chr17	42464845	42474484	+	6975	NA	Intergenic	Intergenic	-47611	NM_001014009	306934	Rn.202381	NM_001014009	ENSRNOG00000018804	Ripor2	Ab2-162|Fam65b|RGD1306939	RHO family interacting cell polarization regulator 2	protein-coding
18523	chr7	107874832	107893353	+	6975	NA	Intergenic	Intergenic	21336	NM_001013219	362924	Rn.8110	NM_001013219	ENSRNOG00000008209	St3gal1	Siat4a	ST3 beta-galactoside alpha-2,3-sialyltransferase 1	protein-coding
12795	chr4	145605978	145618771	+	6969	NA	intron (NM_001025422, intron 2 of 12)	intron (NM_001025422, intron 2 of 12)	17799	NM_001025422	362418	Rn.17123	NM_001025422	ENSRNOG00000021817	Irak2	-	interleukin-1 receptor-associated kinase 2	protein-coding
8161	chr1	197880291	197888450	+	6965	NA	exon (NM_001048180, exon 1 of 9)	exon (NM_001048180, exon 1 of 9)	581	NM_001048180	89817	Rn.11069	NM_134456	ENSRNOG00000049181	Sh2b1	Sh2-b|Sh2b|Sh2bpsm1	SH2B adaptor protein 1	protein-coding
12655	chr10	73936046	73948699	+	6965	NA	intron (NM_138839, intron 7 of 11)	intron (NM_138839, intron 7 of 11)	-40071	NR_031823	100314000		NR_031823	ENSRNOG00000035480	Mir21	rno-mir-21	microRNA 21	ncRNA
8757	chr5	147772393	147781148	+	6964	NA	Intergenic	Intergenic	-14996	NM_001100709	313050	Rn.22791	NM_001100709	ENSRNOG00000009705	Lck	Lck1|Lcktkr	LCK proto-oncogene, Src family tyrosine kinase	protein-coding
7432	chr3	33596253	33603683	+	6963	NA	Intergenic	Intergenic	-41648	NM_001108581	362132	Rn.23462	NM_001108581	ENSRNOG00000029447	Epc2	-	enhancer of polycomb homolog 2	protein-coding
13421	chr7	123374297	123387716	+	6963	NA	promoter-TSS (NM_001033694)	promoter-TSS (NM_001033694)	-76	NM_001033694	300095	Rn.41063	NM_001033694	ENSRNOG00000007400	Srebf2	SREBP-2|SREBP2|Srebf2_retired	sterol regulatory element binding transcription factor 2	protein-coding
Mar-39	chr2	218593204	218601641	+	6961	NA	Intergenic	Intergenic	61339	NM_017301	29733	Rn.109455	NM_017301	ENSRNOG00000013683	S1pr1	Edg1	sphingosine-1-phosphate receptor 1	protein-coding
14082	chr1	101444204	101458284	+	6958	NA	TTS (NM_017059)	TTS (NM_017059)	-1210	NM_022500	29292	Rn.1905	NM_022500	ENSRNOG00000020843	Ftl1	Ftl	ferritin light chain 1	protein-coding
9006	chr9	42834610	42843614	+	6956	NA	intron (NM_001014100, intron 1 of 3)	intron (NM_001014100, intron 1 of 3)	725	NM_001014100	316326	Rn.17894	NM_001014100	ENSRNOG00000015366	Neurl3	Lincr	neuralized E3 ubiquitin protein ligase 3	protein-coding
7560	chr19	54094824	54102382	+	6946	NA	Intergenic	(CTC)n|Simple_repeat|Simple_repeat	65005	NM_001106190	292058	Rn.232068	NM_001106190	ENSRNOG00000017575	Gins2	RGD1311055	GINS complex subunit 2	protein-coding
9621	chr8	71927302	71936921	+	6946	NA	intron (NM_001013109, intron 5 of 7)	intron (NM_001013109, intron 5 of 7)	17342	NM_001013109	300799	Rn.98325	NM_001013109		Dapk2	-	death-associated protein kinase 2	protein-coding
7984	chr20	21590277	21598259	+	6937	NA	intron (NM_001107624, intron 1 of 14)	intron (NM_001107624, intron 1 of 14)	29284	NM_001107624	309728	Rn.204911	NM_001107624		Arid5b	-	AT-rich interaction domain 5B	protein-coding
10324	chr20	7137784	7148106	+	6929	NA	promoter-TSS (NM_001106377)	promoter-TSS (NM_001106377)	-732	NM_001106377	294291	Rn.12781	NM_001106377	ENSRNOG00000054374	Smim29	RGD1564450	small integral membrane protein 29	protein-coding
7915	chr3	172687016	172694929	+	6917	NA	Intergenic	Intergenic	-28460	NM_001171096	100328908	Rn.222422	NM_001171096	ENSRNOG00000024693	Zfp831	RGD1307116|RGD1565819	zinc finger protein 831	protein-coding
18126	chr15	7894732	7912856	+	6908	NA	intron (NM_001108371, intron 2 of 3)	L1M5|LINE|L1	284798	NM_001107252	305751	Rn.98363	NM_001107252	ENSRNOG00000008565	Nkiras1	-	NFKB inhibitor interacting Ras-like 1	protein-coding
7867	chr6	110948178	110956043	+	6901	NA	Intergenic	MER20|DNA|hAT-Charlie	-15951	NM_001108044	314330	Rn.19617	NM_001108044	ENSRNOG00000011111	Cipc	RGD1309492	CLOCK-interacting pacemaker	protein-coding
8593	chr13	55311338	55319929	+	6881	NA	Intergenic	Intergenic	41434	NM_001105991	289407	Rn.14800	NM_001105991	ENSRNOG00000022480	Atp6v1g3	-	ATPase H+ transporting V1 subunit G3	protein-coding
9697	chr12	16117921	16127616	+	6881	NA	intron (NM_133393, intron 1 of 7)	(CCTGCCG)n|Simple_repeat|Simple_repeat	3443	NM_133393	170905	Rn.127809	NM_133393	ENSRNOG00000001250	Lfng	-	LFNG O-fucosylpeptide 3-beta-N-acetylglucosaminyltransferase	protein-coding
11064	chr11	53568619	53579681	+	6881	NA	intron (NM_019195, intron 1 of 8)	intron (NM_019195, intron 1 of 8)	1025	NM_019195	29364	Rn.7409	NM_019195	ENSRNOG00000001964	Cd47	Itgp	Cd47 molecule	protein-coding
10711	chr4	84996886	85007595	+	6879	NA	Intergenic	(CT)n|Simple_repeat|Simple_repeat	-7110	NM_001108628	362367	Rn.32245	NM_001108628	ENSRNOG00000049057	Znrf2	Znrf1	zinc and ring finger 2	protein-coding
Feb-30	chr2	183661238	183669366	+	6877	NA	Intergenic	Intergenic	-9220	NM_001108553	361972	Rn.214714	NM_001108553	ENSRNOG00000010866	Tmem154	RGD1563262	transmembrane protein 154	protein-coding
8729	chr2	141854859	141863586	+	6870	NA	Intergenic	Intergenic	375832	NM_001004262	310411	Rn.105874	NM_001004262	ENSRNOG00000013660	Cog6	-	component of oligomeric golgi complex 6	protein-coding
9299	chr6	10745266	10754563	+	6852	NA	Intergenic	Intergenic	75543	NM_001109274	500616	Rn.47568	NM_001109274	ENSRNOG00000028504	Socs5	RGD1564914	suppressor of cytokine signaling 5	protein-coding
Feb-49	chr9	60457178	60464625	+	6851	NA	intron (NM_001108218, intron 27 of 27)	L1MB3|LINE|L1	-30820	NM_133392	170904	Rn.1300	NM_133392	ENSRNOG00000012502	Stk17b	Drak2	serine/threonine kinase 17b	protein-coding
11593	chr2	141707909	141719500	+	6849	NA	Intergenic	B4|SINE|B4	262470	NM_001191846	84482	Rn.116108	NM_001191846	ENSRNOG00000013397	Foxo1	Fkhr|Foxo1a	forkhead box O1	protein-coding
12208	chr10	63794562	63806768	+	6846	NA	Intergenic	Intergenic	-2644	NM_023092	65261	Rn.55135	NM_023092	ENSRNOG00000004072	Myo1c	Myr2	myosin 1C	protein-coding
7609	chr1	134880732	134888339	+	6826	NA	Intergenic	Intergenic	-13367	NM_001107523	308738	Rn.225034	NM_001107523	ENSRNOG00000012716	Chd2	-	chromodomain helicase DNA binding protein 2	protein-coding
10944	chr19	25768118	25779060	+	6823	NA	TTS (NM_001009541)	TTS (NM_001009541)	2081	NM_001009541	494344	Rn.4298	NM_001009541		Ier2	-	immediate early response 2	protein-coding
7210	chr12	17326369	17333577	+	6823	NA	intron (NM_001025033, intron 2 of 4)	intron (NM_001025033, intron 2 of 4)	-18861	NM_133573	171104	Rn.9806	NM_133573	ENSRNOG00000001287	Gper1	GPR41|Gper|Gpr30	G protein-coupled estrogen receptor 1	protein-coding
10719	chr10	94863220	94873937	+	6821	NA	intron (NM_031591, intron 8 of 8)	intron (NM_031591, intron 8 of 8)	44624	NM_031591	29583	Rn.1878	NM_031591		Pecam1	CD31|Pecam	platelet and endothelial cell adhesion molecule 1	protein-coding
10019	chr15	34467451	34477468	+	6819	NA	exon (NM_139342, exon 8 of 12)	exon (NM_139342, exon 8 of 12)	-2717	NM_019285	54223	Rn.1904	NM_019285	ENSRNOG00000020401	Adcy4	-	adenylate cyclase 4	protein-coding
8489	chr1	187027359	187035846	+	6817	NA	Intergenic	Intergenic	734148	NM_053982	117053	Rn.2890	NM_053982	ENSRNOG00000018320	Rps15a	-	ribosomal protein S15a	protein-coding
10663	chr5	122095548	122106209	+	6814	NA	intron (NM_017031, intron 6 of 14)	intron (NM_017031, intron 6 of 14)	341642	NM_017031	24626	Rn.37733	NM_017031	ENSRNOG00000005905	Pde4b	PDE4/IVb|Pde4B1|Pde4B2|Pde4B3|Pde4B4|Pde4b5|Pde4b_v1|Pde4b_v2|Pde4b_v3|Pde4b_v4	phosphodiesterase 4B	protein-coding
11905	chr7	100489746	100501649	+	6811	NA	Intergenic	B1_Mur1|SINE|Alu	-112800	NM_001145141	500876	Rn.141036	NM_001145141	ENSRNOG00000004914	LOC500876	-	LOC500876	protein-coding
Feb-60	chr9	93273917	93282875	+	6807	NA	intron (NM_001109663, intron 22 of 25)	RSINE1|SINE|B4	-47887	NM_001012134	316583	Rn.39638	NM_001012134	ENSRNOG00000018267	B3gnt7	-	UDP-GlcNAc:betaGal beta-1,3-N-acetylglucosaminyltransferase 7	protein-coding
Feb-63	chr17	13481187	13489648	+	6805	NA	Intergenic	RSINE1|SINE|B4	-30859	NM_001170563	306790	Rn.16190	NM_001170563	ENSRNOG00000013679	Sema4d	-	semaphorin 4D	protein-coding
8464	chr4	168683092	168691554	+	6777	NA	Intergenic	Intergenic	-1840	NM_031762	83571	Rn.29897	NM_031762	ENSRNOG00000007249	Cdkn1b	CDKN4|Cdki1b|Kip1|P27KIP1|p27	cyclin-dependent kinase inhibitor 1B	protein-coding
8578	chr3	146463177	146471753	+	6774	NA	intron (NM_001106524, intron 1 of 13)	intron (NM_001106524, intron 1 of 13)	2828	NM_001106524	296259	Rn.98236	NM_001106524	ENSRNOG00000007102	Acss1	Acas2l	acyl-CoA synthetase short-chain family member 1	protein-coding
7586	chr14	5486113	5493697	+	6774	NA	Intergenic	Intergenic	-64415	NM_001107204	305135	Rn.170566	NM_001107204	ENSRNOG00000002129	Lrrc8b	RGD1563429	leucine rich repeat containing 8 VRAC subunit B	protein-coding
19809	chr3	9530956	9550763	+	6767	NA	Intergenic	Intergenic	95199	NM_001100979	311852	Rn.28592	NM_001100979	ENSRNOG00000018486	RGD1311084	-	similar to 1700113K14Rik protein	protein-coding
7556	chr10	31412103	31419657	+	6765	NA	intron (NM_001106996, intron 1 of 29)	intron (NM_001106996, intron 1 of 29)	3355	NM_001106996	303073	Rn.44008	NM_001106996	ENSRNOG00000006557	Cyfip2	-	cytoplasmic FMR1 interacting protein 2	protein-coding
10735	chr3	112333913	112344646	+	6765	NA	intron (NM_022689, intron 1 of 6)	intron (NM_022689, intron 1 of 6)	5297	NM_022689	64630	Rn.14789	NM_022689		Snap23	-	synaptosome associated protein 23	protein-coding
9851	chr5	150226973	150236822	+	6753	NA	Intergenic	Intergenic	91166	NM_012617	24613	Rn.10310	NM_012617	ENSRNOG00000010531	Oprd1	-	opioid receptor, delta 1	protein-coding
10382	chr2	206279721	206290101	+	6750	NA	TTS (NM_001025687)	TTS (NM_001025687)	8688	NM_001025687	310745	Rn.39355	NM_001025687	ENSRNOG00000019367	Dclre1b	-	DNA cross-link repair 1B	protein-coding
9781	chr1	260595606	260605385	+	6747	NA	intron (NM_001106368, intron 2 of 15)	intron (NM_001106368, intron 2 of 15)	38321	NM_001106368	294048	Rn.15411	NM_001106368	ENSRNOG00000013309	Pik3ap1	-	phosphoinositide-3-kinase adaptor protein 1	protein-coding
10553	chr1	215623322	215633873	+	6744	NA	promoter-TSS (NM_001025420)	promoter-TSS (NM_001025420)	-188	NM_001025420	361680	Rn.101608	NM_001025420	ENSRNOG00000020300	Lsp1	-	lymphocyte-specific protein 1	protein-coding
14665	chr4	115111456	115126119	+	6737	NA	Intergenic	Intergenic	72094	NM_001106601	297388	Rn.13809	NM_001106601	ENSRNOG00000021866	Bola3	RGD1305975	bolA family member 3	protein-coding
9169	chr9	93259654	93268821	+	6728	NA	intron (NM_001109663, intron 19 of 25)	intron (NM_001109663, intron 19 of 25)	-62046	NM_001012134	316583	Rn.39638	NM_001012134	ENSRNOG00000018267	B3gnt7	-	UDP-GlcNAc:betaGal beta-1,3-N-acetylglucosaminyltransferase 7	protein-coding
8740	chr6	10706314	10715052	+	6727	NA	Intergenic	Intergenic	36312	NM_001109274	500616	Rn.47568	NM_001109274	ENSRNOG00000028504	Socs5	RGD1564914	suppressor of cytokine signaling 5	protein-coding
7370	chr8	117075905	117083273	+	6725	NA	TTS (NM_001014004)	TTS (NM_001014004)	2573	NM_001014005	306587	Rn.2916	NM_001014005	ENSRNOG00000048237	Tcta	-	T-cell leukemia translocation altered	protein-coding
7878	chr7	34207147	34215023	+	6700	NA	Intergenic	MLTR14|LTR|ERV1	-77280	NM_001030031	299732	Rn.104990	NM_001030031	ENSRNOG00000004494	Lta4h	-	leukotriene A4 hydrolase	protein-coding
14501	chr3	163413327	163427826	+	6698	NA	intron (NM_001135718, intron 5 of 43)	intron (NM_001135718, intron 5 of 43)	57246	NM_001135718	311647	Rn.224665	NM_001135718	ENSRNOG00000006952	Prex1	RGD1306534	phosphatidylinositol-3,4,5-trisphosphate-dependent Rac exchange factor 1	protein-coding
12012	chr12	48516783	48528793	+	6692	NA	intron (NM_001109327, intron 1 of 9)	B1_Rn|SINE|Alu	13046	NM_001109327	501841	Rn.45957	NM_001109327	ENSRNOG00000000697	Coro1c	RGD1564490	coronin 1C	protein-coding
15950	chr6	102822529	102838477	+	6691	NA	Intergenic	Intergenic	-357577	NM_001108038	314265	Rn.16048	NM_001108038	ENSRNOG00000059875	Zfyve26	-	zinc finger FYVE-type containing 26	protein-coding
10207	chr3	163509261	163519466	+	6688	NA	Intergenic	MLTR14|LTR|ERV1	-36541	NM_001135718	311647	Rn.224665	NM_001135718	ENSRNOG00000006952	Prex1	RGD1306534	phosphatidylinositol-3,4,5-trisphosphate-dependent Rac exchange factor 1	protein-coding
7754	chr19	25297549	25305301	+	6685	NA	Intergenic	Intergenic	-11109	NR_031897	100314242		NR_031897	ENSRNOG00000035569	Mir181c	rno-mir-181c	microRNA 181c	ncRNA
7166	chr7	59964409	59971573	+	6684	NA	Intergenic	Intergenic	-10759	NM_017313	29885	Rn.31889	NM_017313	ENSRNOG00000005362	Rab3ip	RABIN3	RAB3A interacting protein	protein-coding
14711	chr4	147894506	147909215	+	6680	NA	Intergenic	Intergenic	-7868	NM_001107881	312652	Rn.21111	NM_001107881	ENSRNOG00000025209	Plxnd1	-	plexin D1	protein-coding
14638	chr1	165888834	165903470	+	6678	NA	Intergenic	Intergenic	-4525	NM_001108495	361615	Rn.16770	NM_001108495	ENSRNOG00000025075	Relt	Tnfrsf19l	RELT, TNF receptor	protein-coding
12565	chr10	43621694	43634257	+	6669	NA	Intergenic	Intergenic	-3130	NM_001008765	303163	Rn.220163	NM_001008765	ENSRNOG00000027008	Igtp	-	interferon gamma induced GTPase	protein-coding
10656	chr3	111884708	111895362	+	6669	NA	intron (NM_139324, intron 4 of 5)	intron (NM_139324, intron 4 of 5)	51806	NM_139324	192204	Rn.7379	NM_139324	ENSRNOG00000007584	Ehd4	Past2	EH-domain containing 4	protein-coding
9848	chr1	82474630	82484476	+	6667	NA	3' UTR (NM_001107494, exon 3 of 3)	3' UTR (NM_001107494, exon 3 of 3)	-1322	NM_021578	59086	Rn.40136	NM_021578	ENSRNOG00000020652	Tgfb1	Tgfb	transforming growth factor, beta 1	protein-coding
9809	chr8	67144257	67154064	+	6660	NA	Intergenic	Intergenic	83138	NM_001077682	501010	Rn.123383	NM_001077682	ENSRNOG00000025359	Spesp1	RGD1563468	sperm equatorial segment protein 1	protein-coding
8215	chr7	36337942	36346155	+	6658	NA	Intergenic	Intergenic	66540	NM_001108085	314756	Rn.162947	NM_001108085	ENSRNOG00000008507	Cradd	RAIDD	CASP2 and RIPK1 domain containing adaptor with death domain	protein-coding
8295	chr3	138391122	138399415	+	6656	NA	intron (NM_001106518, intron 2 of 13)	intron (NM_001106518, intron 2 of 13)	2676	NM_001106518	296199	Rn.86151	NM_001106518	ENSRNOG00000006077	Snx5	-	sorting nexin 5	protein-coding
9007	chr16	1743024	1752029	+	6655	NA	Intergenic	CpG	-1665	NM_001108393	361103	Rn.1712	NM_001108393	ENSRNOG00000010488	Zmiz1	Rai17	zinc finger, MIZ-type containing 1	protein-coding
10529-2	chr8	122795666	122806193	+	6653	NA	intron (NM_001007802, intron 4 of 4)	intron (NM_001007802, intron 4 of 4)	11721	NM_001007802	316035	Rn.98431	NM_001007802	ENSRNOG00000010951	Cmtm6	Cklfsf6|Da2-17|LRRGT00102	CKLF-like MARVEL transmembrane domain containing 6	protein-coding
6959	chr4	100902894	100909851	+	6645	NA	Intergenic	Intergenic	-23097	NM_021261	50665	Rn.5983	NM_021261	ENSRNOG00000042499	Tmsb10	Ptmb10|THYb10	thymosin, beta 10	protein-coding
13117	chr5	21984546	21997661	+	6641	NA	Intergenic	CpG	137289	NR_126574	104845257		NR_126574		Lnc056	Lncsn056	long non-coding RNA 056	ncRNA
8576	chr8	118936172	118944746	+	6641	NA	intron (NM_001108783, intron 1 of 6)	intron (NM_001108783, intron 1 of 6)	13992	NM_001108783	363151	Rn.11535	NM_001108783	ENSRNOG00000020946	Ccdc12	RGD1306081	coiled-coil domain containing 12	protein-coding
13026	chr1	204731162	204744186	+	6639	NA	intron (NM_001107556, intron 4 of 4)	intron (NM_001107556, intron 4 of 4)	68064	NM_001107556	309060	Rn.12282	NM_001107556	ENSRNOG00000061348	Fam53b	RGD1310799	family with sequence similarity 53, member B	protein-coding
9736	chr13	110710263	110719997	+	6632	NA	Intergenic	Intergenic	37320	NM_022853	58976	Rn.10120	NM_022853	ENSRNOG00000004749	Slc30a1	-	solute carrier family 30 member 1	protein-coding
11330	chr12	12939493	12950821	+	6621	NA	Intergenic	B3|SINE|B2	-37385	NM_053912	116693	Rn.10673	NM_053912	ENSRNOG00000001065	Cyth3	Pscd3|Sec7|Sec7C	cytohesin 3	protein-coding
12485	chr2	188537833	188550316	+	6617	NA	exon (NM_012602, exon 2 of 7)	exon (NM_012602, exon 2 of 7)	937	NM_012602	24571	Rn.10779	NM_012602	ENSRNOG00000020539	Muc1	-	mucin 1, cell surface associated	protein-coding
Feb-03	chr4	335199	344900	+	6615	NA	Intergenic	B4A|SINE|B4	-2253	NM_022392	64194	Rn.772	NM_022392	ENSRNOG00000006859	Insig1	-	insulin induced gene 1	protein-coding
7825	chr4	126699999	126707822	+	6600	NA	Intergenic	Intergenic	181575	NM_001108638	362403	Rn.96303	NM_001108638		Slc25a26	SZGENESYMBOL2	solute carrier family 25 member 26	protein-coding
Feb-66	chr7	144006615	144013779	+	6597	NA	Intergenic	Intergenic	-3976	NM_012655	24790	Rn.44609	NM_012655	ENSRNOG00000014084	Sp1	-	Sp1 transcription factor	protein-coding
11320	chr5	59546760	59558078	+	6596	NA	Intergenic	Intergenic	-9318	NM_053765	114711	Rn.18753	NM_053765	ENSRNOG00000014365	Gne	Uae1	glucosamine (UDP-N-acetyl)-2-epimerase/N-acetylmannosamine kinase	protein-coding
8990	chr3	124581679	124590667	+	6595	NA	intron (NM_001037096, intron 4 of 10)	intron (NM_001037096, intron 4 of 10)	24094	NM_001037096	311437	Rn.8360	NM_001037096	ENSRNOG00000021261	Rassf2	-	Ras association domain family member 2	protein-coding
10279	chr2	186802043	186812320	+	6592	NA	Intergenic	RMER17C-int|LTR|ERVK	-67054	NM_001106450	295297	Rn.225088	NM_001106450	ENSRNOG00000043095	Etv3	Spap1	ets variant 3	protein-coding
8305	chr15	7886036	7894339	+	6582	NA	intron (NM_001108371, intron 2 of 3)	B3|SINE|B2	298405	NM_001107252	305751	Rn.98363	NM_001107252	ENSRNOG00000008565	Nkiras1	-	NFKB inhibitor interacting Ras-like 1	protein-coding
29976	chr14	91809337	91839311	+	6581	NA	intron (NM_001107237, intron 3 of 6)	intron (NM_001107237, intron 3 of 6)	41970	NM_001107237	305501	Rn.218270	NM_001107237	ENSRNOG00000004444	Ikzf1	RGD1562979	IKAROS family zinc finger 1	protein-coding
21147	chr16	1799392	1820537	+	6579	NA	intron (NM_001108393, intron 2 of 23)	intron (NM_001108393, intron 2 of 23)	-12841	NR_106690	102465157		NR_106690	ENSRNOG00000046554	Mir3075	rno-mir-3075	microRNA 3075	ncRNA
10404	chr3	109115224	109125626	+	6572	NA	Intergenic	Intergenic	-76005	NM_019211	29434	Rn.162685	NM_019211	ENSRNOG00000005404	Rasgrp1	Rasgrp	RAS guanyl releasing protein 1	protein-coding
11502-2	chr2	218758025	218769525	+	6565	NA	Intergenic	Intergenic	-70259	NM_001017449	295394	Rn.12336	NM_001017449	ENSRNOG00000013719	Dph5	CGI-30|RGD1307867	diphthamide biosynthesis 5	protein-coding
13820	chr2	207245214	207259032	+	6564	NA	Intergenic	Intergenic	-11464	NM_001005540	295341	Rn.12833	NM_001005540	ENSRNOG00000012481	Ppm1j	-	protein phosphatase, Mg2+/Mn2+ dependent, 1J	protein-coding
7231	chr11	51163175	51170404	+	6556	NA	intron (NM_133601, intron 3 of 17)	intron (NM_133601, intron 3 of 17)	35914	NM_133601	171136	Rn.21799	NM_133601	ENSRNOG00000001982	Cblb	-	Cbl proto-oncogene B	protein-coding
8715	chr10	34264664	34273377	+	6555	NA	Intergenic	RMER3|LTR|ERVK	-8973	NM_172019	246208	Rn.8717	NM_172019	ENSRNOG00000002470	Ifi47	-	interferon gamma inducible protein 47	protein-coding
12374	chr3	114781668	114794040	+	6555	NA	Intergenic	Intergenic	12511	NR_032264	100314100		NR_032264	ENSRNOG00000036445	Mir147	rno-mir-147	microRNA 147	ncRNA
10764	chr7	140991622	141002384	+	6555	NA	Intergenic	Intergenic	29721	NM_001134583	363000	Rn.20937	NM_001134583	ENSRNOG00000052539	Prpf40b	RGD1565411	pre-mRNA processing factor 40 homolog B	protein-coding
8791	chr10	13535310	13544099	+	6551	NA	intron (NM_130823, intron 1 of 2)	intron (NM_130823, intron 1 of 2)	2373	NM_130823	170667	Rn.1869	NM_130823	ENSRNOG00000006542	Atp6v0c	Atp6c|Atp6l	ATPase H+ transporting V0 subunit C	protein-coding
14843	chr3	147786778	147801619	+	6550	NA	intron (NM_021764, intron 11 of 11)	intron (NM_021764, intron 11 of 11)	15460	NM_021764	60383	Rn.37161	NM_021764	ENSRNOG00000006695	Rbck1	HOIL-1|Pkcbpb15	RANBP2-type and C3HC4-type zinc finger containing 1	protein-coding
8936	chr2	150694109	150703043	+	6541	NA	Intergenic	Intergenic	-57682	NM_001191566	282635	Rn.164556	NM_001191566	ENSRNOG00000014076	Mbnl1	Mbnl	muscleblind-like splicing regulator 1	protein-coding
10225	chr8	118944896	118955119	+	6541	NA	intron (NM_001108783, intron 1 of 6)	intron (NM_001108783, intron 1 of 6)	23540	NM_001108783	363151	Rn.11535	NM_001108783	ENSRNOG00000020946	Ccdc12	RGD1306081	coiled-coil domain containing 12	protein-coding
12595	chr3	162574485	162587078	+	6536	NA	Intergenic	Intergenic	-1580	NM_001100838	296374	Rn.23808	NM_001100838	ENSRNOG00000019154	Zmynd8	Prkcbp1|spikar	zinc finger, MYND-type containing 8	protein-coding
15670	chr1	124826848	124842516	+	6533	NA	Intergenic	Intergenic	-31319	NM_001109147	499171	Rn.22229	NM_001109147	ENSRNOG00000015822	Klf13	RGD1565099	Kruppel-like factor 13	protein-coding
6858	chr10	62661838	62668694	+	6532	NA	promoter-TSS (NM_031814)	promoter-TSS (NM_031814)	-799	NM_031814	83709	Rn.34521	NM_031814	ENSRNOG00000061270	Git1	-	GIT ArfGAP 1	protein-coding
7293	chr4	85168357	85175648	+	6531	NA	intron (NM_001109236, intron 1 of 11)	intron (NM_001109236, intron 1 of 11)	2929	NM_001109236	500133	Rn.53929	NM_001109236	ENSRNOG00000010629	Nod1	RGD1562269	nucleotide-binding oligomerization domain containing 1	protein-coding
9255	chr8	72682419	72691672	+	6525	NA	intron (NM_153317, intron 1 of 7)	intron (NM_153317, intron 1 of 7)	27601	NM_153317	266688	Rn.10995	NM_153317	ENSRNOG00000018009	Rab8b	-	RAB8B, member RAS oncogene family	protein-coding
18063	chr10	31151391	31169452	+	6518	NA	intron (NM_001160228, intron 3 of 22)	B3|SINE|B2	14314	NM_001160228	303068	Rn.113277	NM_001160228	ENSRNOG00000042980	Adam19	Sox30	ADAM metallopeptidase domain 19	protein-coding
9026	chr1	47320471	47329495	+	6517	NA	intron (NM_019357, intron 1 of 12)	intron (NM_019357, intron 1 of 12)	6429	NM_019357	54319	Rn.773	NM_019357	ENSRNOG00000018524	Ezr	Vil2	ezrin	protein-coding
11586	chr2	141475566	141487150	+	6514	NA	intron (NM_001191846, intron 1 of 2)	intron (NM_001191846, intron 1 of 2)	30124	NM_001191846	84482	Rn.116108	NM_001191846	ENSRNOG00000013397	Foxo1	Fkhr|Foxo1a	forkhead box O1	protein-coding
7121	chr11	74127217	74134336	+	6501	NA	Intergenic	Intergenic	73381	NM_001107085	303861	Rn.126621	NM_001107085	ENSRNOG00000024384	Cpn2	RGD1305170	carboxypeptidase N subunit 2	protein-coding
15552	chr10	31482926	31498476	+	6501	NA	intron (NM_001108825, intron 1 of 16)	intron (NM_001108825, intron 1 of 16)	2656	NM_001108825	363577	Rn.145244	NM_001108825	ENSRNOG00000006860	Itk	-	IL2-inducible T-cell kinase	protein-coding
Feb-56	chr3	171503298	171511152	+	6496	NA	Intergenic	B1_Rn|SINE|Alu	-90094	NM_001109542	689618	Rn.153866	NM_001109542	ENSRNOG00000028533	LOC689618	-	similar to Protein C20orf85 homolog	protein-coding
16000	chr6	126547706	126563704	+	6493	NA	intron (NM_001191985, intron 1 of 9)	intron (NM_001191985, intron 1 of 9)	26329	NM_001191985	500709	Rn.8858	NM_001191985	ENSRNOG00000008051	Itpk1	-	inositol-tetrakisphosphate 1-kinase	protein-coding
8281	chr17	78509455	78517734	+	6492	NA	intron (NM_001025034, intron 1 of 3)	intron (NM_001025034, intron 1 of 3)	48019	NM_001025034	498796	Rn.105966	NM_001025034	ENSRNOG00000014886	Fam107b	-	family with sequence similarity 107, member B	protein-coding
8569	chr1	47427649	47436216	+	6492	NA	Intergenic	L1M4|LINE|L1	70088	NM_001309449	308097		NM_001107455	ENSRNOG00000018915	Tagap	-	T-cell activation RhoGTPase activating protein	protein-coding
11166-2	chr10	62280469	62291633	+	6453	NA	exon (NM_001134360, exon 1 of 10)	exon (NM_001134360, exon 1 of 10)	1090	NM_001134360	303312	Rn.163168	NM_001134360	ENSRNOG00000003243	Wdr81	RGD1311334	WD repeat domain 81	protein-coding
7199	chr18	25337804	25345001	+	6447	NA	intron (NM_001013233, intron 1 of 2)	intron (NM_001013233, intron 1 of 2)	3212	NM_001013233	364837	Rn.7693	NM_001013233	ENSRNOG00000029939	Gypc	GPC	glycophorin C (Gerbich blood group)	protein-coding
9670	chr6	43085655	43095323	+	6446	NA	intron (NM_017356, intron 2 of 4)	intron (NM_017356, intron 2 of 4)	88541	NM_017356	50871	Rn.102820	NM_017356	ENSRNOG00000005492	Hpcal1	NVP-3|Nvp3|VILIP-3	hippocalcin-like 1	protein-coding
12951	chr4	152716920	152729869	+	6443	NA	intron (NM_021595, intron 1 of 3)	intron (NM_021595, intron 1 of 3)	92193	NM_021595	59115	Rn.162768	NM_021595	ENSRNOG00000010282	Ninj2	-	ninjurin 2	protein-coding
8495	chr3	162694476	162702969	+	6442	NA	Intergenic	Intergenic	-119521	NM_001100838	296374	Rn.23808	NM_001100838	ENSRNOG00000019154	Zmynd8	Prkcbp1|spikar	zinc finger, MYND-type containing 8	protein-coding
11464	chr1	266907197	266918659	+	6441	NA	intron (NM_001008306, intron 1 of 2)	intron (NM_001008306, intron 1 of 2)	1165	NM_001008306	294019	Rn.25356	NM_001008306	ENSRNOG00000020325	Calhm2	Fam26b|RGD1308276	calcium homeostasis modulator family member 2	protein-coding
12851	chr8	128665070	128677919	+	6412	NA	Intergenic	Intergenic	-5506	NM_001108786	363165	Rn.8793	NM_001108786	ENSRNOG00000033433	Csrnp1	Axud1	cysteine and serine rich nuclear protein 1	protein-coding
7123	chr5	148027084	148034205	+	6405	NA	Intergenic	(TG)n|Simple_repeat|Simple_repeat	-20482	NM_053475	85237	Rn.167750	NM_053475	ENSRNOG00000050044	Ptp4a2	-	protein tyrosine phosphatase 4A2	protein-coding
6636	chr4	131765773	131772407	+	6403	NA	Intergenic	Intergenic	-170786	NM_001034131	297480	Rn.33321	NM_001034131	ENSRNOG00000009184	Foxp1	-	forkhead box P1	protein-coding
10101	chr1	266397853	266407952	+	6402	NA	intron (NM_001313908, intron 2 of 3)	intron (NM_001313908, intron 2 of 3)	22977	NM_001313908	309456	Rn.105679	NM_001127484	ENSRNOG00000020020	Wbp1l	Opal1|RGD1305793	WW domain binding protein 1-like	protein-coding
7723	chr4	126710437	126718158	+	6397	NA	Intergenic	Intergenic	191962	NM_001108638	362403	Rn.96303	NM_001108638		Slc25a26	SZGENESYMBOL2	solute carrier family 25 member 26	protein-coding
14916	chr10	61679705	61694619	+	6387	NA	intron (NM_001105807, intron 1 of 7)	intron (NM_001105807, intron 1 of 7)	1921	NM_001105807	287521	Rn.30696	NM_001105807	ENSRNOG00000002894	Mnt	-	MAX network transcriptional repressor	protein-coding
7236	chr17	24175617	24182851	+	6386	NA	intron (NM_001305178, intron 1 of 8)	intron (NM_001305178, intron 1 of 8)	3191	NM_001305178	291034		NM_001305178	ENSRNOG00000017988	Mcur1	Ccdc90a|RGD1307673	mitochondrial calcium uniporter regulator 1	protein-coding
12656-3	chr4	131701970	131714624	+	6382	NA	Intergenic	Intergenic	-109993	NM_001034131	297480	Rn.33321	NM_001034131	ENSRNOG00000009184	Foxp1	-	forkhead box P1	protein-coding
12840	chr7	100476485	100489323	+	6381	NA	Intergenic	Lx5b|LINE|L1	-100007	NM_001145141	500876	Rn.141036	NM_001145141	ENSRNOG00000004914	LOC500876	-	LOC500876	protein-coding
7204	chr12	9738774	9745976	+	6378	NA	intron (NM_001108329, intron 1 of 9)	B1F1|SINE|Alu	13889	NM_001108329	360761	Rn.162084	NM_001108329	ENSRNOG00000000955	Lnx2	-	ligand of numb-protein X 2	protein-coding
11893	chr7	37348742	37360633	+	6371	NA	Intergenic	Intergenic	253273	NM_001108086	314764	Rn.23513	NM_001108086	ENSRNOG00000021681	Eea1	-	early endosome antigen 1	protein-coding
8166	chr8	115077659	115085823	+	6370	NA	Intergenic	Intergenic	12646	NM_001100547	300980	Rn.104502	NM_001100547	ENSRNOG00000010789	Dusp7	mkp-X	dual specificity phosphatase 7	protein-coding
Mar-93	chr7	143010950	143020641	+	6345	NA	exon (NM_001008815, exon 1 of 9)	exon (NM_001008815, exon 1 of 9)	137	NM_001008815	315318	Rn.103689	NM_001008815	ENSRNOG00000025994	Krt80	Kb2|Kb20	keratin 80	protein-coding
8815	chr7	18627536	18636349	+	6345	NA	intron (NM_199115, intron 3 of 6)	intron (NM_199115, intron 3 of 6)	2101	NM_199115	362850	Rn.119611	NM_199115	ENSRNOG00000007545	Angptl4	-	angiopoietin-like 4	protein-coding
Feb-47	chr2	141845636	141853681	+	6342	NA	Intergenic	Intergenic	385396	NM_001004262	310411	Rn.105874	NM_001004262	ENSRNOG00000013660	Cog6	-	component of oligomeric golgi complex 6	protein-coding
10609	chr20	29486364	29496971	+	6342	NA	Intergenic	Intergenic	19715	NM_080906	140942	Rn.9775	NM_080906	ENSRNOG00000057078	Ddit4	Rtp801	DNA-damage-inducible transcript 4	protein-coding
13501	chr8	34010171	34023670	+	6342	NA	Intergenic	Intergenic	200534	NM_012555	24356	Rn.88756	NM_012555	ENSRNOG00000008941	Ets1	Ets-1|Etsoncb|Tpl1	ETS proto-oncogene 1, transcription factor	protein-coding
8922	chr10	85623993	85632913	+	6340	NA	promoter-TSS (NM_001105835)	promoter-TSS (NM_001105835)	-158	NM_001105835	287661	Rn.107812	NM_001105835	ENSRNOG00000036894	Cisd3	Mel13|RGD1559720	CDGSH iron sulfur domain 3	protein-coding
9976	chr6	137959125	137969099	+	6336	NA	intron (NM_001134933, intron 1 of 5)	intron (NM_001134933, intron 1 of 5)	-1126	NM_001244867	691657	Rn.8405	NM_001134933	ENSRNOG00000027990	Crip1	Crip|Crp-1	cysteine rich protein 1	protein-coding
9413	chr20	8088021	8097432	+	6335	NA	Intergenic	Intergenic	-16965	NM_001113777	294301	Rn.144301	NM_001113777	ENSRNOG00000000508	Armc12	RGD1306008	armadillo repeat containing 12	protein-coding
Feb-02	chr17	80876556	80884256	+	6334	NA	Intergenic	Intergenic	-2309	NM_031140	81818	Rn.2710	NM_031140	ENSRNOG00000018087	Vim	-	vimentin	protein-coding
22680	chr7	139306500	139329178	+	6332	NA	Intergenic	CpG	46141	NM_001127456	300191	Rn.32236	NM_001127456	ENSRNOG00000053196	Slc48a1	HRG-1|Hrg1	solute carrier family 48 member 1	protein-coding
6752	chr1	124809623	124816373	+	6332	NA	Intergenic	Intergenic	-9635	NM_001109147	499171	Rn.22229	NM_001109147	ENSRNOG00000015822	Klf13	RGD1565099	Kruppel-like factor 13	protein-coding
13114	chr16	48562115	48575227	+	6331	NA	Intergenic	Intergenic	123805	NM_001047086	290749	Rn.107887	NM_001047086	ENSRNOG00000009824	Irf2	-	interferon regulatory factor 2	protein-coding
14026	chr2	187849888	187863912	+	6328	NA	intron (NM_001002016, intron 1 of 11)	intron (NM_001002016, intron 1 of 11)	6652	NM_001002016	60374	Rn.44161	NM_001002016	ENSRNOG00000019638	Lmna	-	lamin A/C	protein-coding
Mar-96	chr9	1976552	1984346	+	6328	NA	intron (NM_001106880, intron 2 of 6)	intron (NM_001106880, intron 2 of 6)	4205	NM_001106880	301173	Rn.204118	NM_001106880	ENSRNOG00000013368	Plcl2	-	phospholipase C-like 2	protein-coding
7820	chr8	12746359	12754177	+	6321	NA	Intergenic	LTR33|LTR|ERVL	-72887	NM_001108125	315427	Rn.136987	NM_001108125	ENSRNOG00000008173	Sesn3	-	sestrin 3	protein-coding
Feb-37	chr6	33684671	33693506	+	6320	NA	TTS (NM_022542)	TTS (NM_022542)	2210	NM_022542	64373	Rn.2042	NM_022542	ENSRNOG00000021403	Rhob	Arhb	ras homolog family member B	protein-coding
7429	chr10	94569731	94577158	+	6313	NA	intron (NM_001007725, intron 4 of 6)	intron (NM_001007725, intron 4 of 6)	3068	NM_001007725	360647	Rn.162206	NM_001007725	ENSRNOG00000025143	Icam2	-	intercellular adhesion molecule 2	protein-coding
15728	chr5	151139181	151154907	+	6310	NA	Intergenic	Intergenic	-25162	NM_024145	79113	Rn.11309	NM_024145	ENSRNOG00000009912	Fgr	p55-Fgr	FGR proto-oncogene, Src family tyrosine kinase	protein-coding
11302	chr5	151924313	151935613	+	6307	NA	intron (NM_001106635, intron 3 of 18)	intron (NM_001106635, intron 3 of 18)	17756	NM_001106635	297867	Rn.61077	NM_001106635	ENSRNOG00000006137	Arid1a	-	AT-rich interaction domain 1A	protein-coding
11623	chr8	72701681	72713302	+	6306	NA	intron (NM_153317, intron 1 of 7)	intron (NM_153317, intron 1 of 7)	7155	NM_153317	266688	Rn.10995	NM_153317	ENSRNOG00000018009	Rab8b	-	RAB8B, member RAS oncogene family	protein-coding
7362	chr1	86926267	86933627	+	6305	NA	exon (NM_001106240, exon 7 of 16)	exon (NM_001106240, exon 7 of 16)	6178	NM_001106240	292759	Rn.154470	NM_001106240	ENSRNOG00000019962	Sars2	-	seryl-tRNA synthetase 2, mitochondrial	protein-coding
23522	chr16	2846591	2870111	+	6305	NA	Intergenic	Intergenic	-99932	NM_001106061	290541	Rn.11687	NM_001106061	ENSRNOG00000014363	Arhgef3	-	Rho guanine nucleotide exchange factor 3	protein-coding
20393	chr10	37325211	37345602	+	6304	NA	Intergenic	B2_Rat3|SINE|B2	-23781	NM_001106998	303113	Rn.99384	NM_001106998	ENSRNOG00000004956	Jade2	Phf15	jade family PHD finger 2	protein-coding
9583	chr17	78603745	78613326	+	6299	NA	Intergenic	Intergenic	-46922	NM_001025034	498796	Rn.105966	NM_001025034	ENSRNOG00000014886	Fam107b	-	family with sequence similarity 107, member B	protein-coding
11914	chr14	107644073	107655985	+	6298	NA	Intergenic	B3A|SINE|B2	-32868	NM_001107240	305571	Rn.1970	NM_001107240	ENSRNOG00000009267	B3gnt2	B3gnt1	UDP-GlcNAc:betaGal beta-1,3-N-acetylglucosaminyltransferase 2	protein-coding
7443	chr8	12092257	12099698	+	6296	NA	Intergenic	Intergenic	-187698	NM_001108123	315422	Rn.6511	NM_001108123	ENSRNOG00000005923	Mtmr2	-	myotubularin related protein 2	protein-coding
8600	chr5	173497574	173506172	+	6291	NA	Intergenic	Intergenic	-7371	NR_132445	106182250	Rn.43453	NR_132445		LOC106182250	-	uncharacterized LOC106182250	ncRNA
8736	chr1	282313399	282322133	+	6290	NA	intron (NM_030829, intron 1 of 15)	intron (NM_030829, intron 1 of 15)	52344	NM_030829	59075	Rn.6500	NM_030829	ENSRNOG00000011439	Grk5	Gprk5	G protein-coupled receptor kinase 5	protein-coding
9558	chr6	43020713	43030269	+	6286	NA	intron (NM_017356, intron 1 of 4)	intron (NM_017356, intron 1 of 4)	23543	NM_017356	50871	Rn.102820	NM_017356	ENSRNOG00000005492	Hpcal1	NVP-3|Nvp3|VILIP-3	hippocalcin-like 1	protein-coding
15583	chr1	204744239	204759820	+	6285	NA	intron (NM_001107556, intron 4 of 4)	intron (NM_001107556, intron 4 of 4)	53709	NM_001107556	309060	Rn.12282	NM_001107556	ENSRNOG00000061348	Fam53b	RGD1310799	family with sequence similarity 53, member B	protein-coding
8010	chr1	137052202	137060210	+	6282	NA	intron (NM_001106271, intron 1 of 38)	intron (NM_001106271, intron 1 of 38)	41934	NM_001106271	293024	Rn.2027	NM_001106271	ENSRNOG00000010964	Akap13	AKAP-13|AKAP-Lbc	A-kinase anchoring protein 13	protein-coding
7039	chr10	4998962	5005999	+	6279	NA	Intergenic	Intergenic	45687	NM_145879	252971	Rn.82754	NM_145879	ENSRNOG00000002568	Socs1	Cish1|Socs-1	suppressor of cytokine signaling 1	protein-coding
7398	chr1	250767677	250775073	+	6273	NA	intron (NM_181386, intron 5 of 9)	intron (NM_181386, intron 5 of 9)	-140646	NM_053646	114104	Rn.156958	NM_053646	ENSRNOG00000012196	Asah2	-	N-acylsphingosine amidohydrolase 2	protein-coding
8446	chr17	15842694	15851138	+	6273	NA	Intergenic	Intergenic	-5632	NM_001134572	361224	Rn.3059	NM_001134572	ENSRNOG00000016560	Card19	Bincard|RGD1306058	caspase recruitment domain family, member 19	protein-coding
Feb-12	chr6	10527683	10535193	+	6270	NA	Intergenic	Intergenic	-1713	NM_053522	85428	Rn.4169	NM_053522	ENSRNOG00000015415	Rhoq	Tc10	ras homolog family member Q	protein-coding
7494	chr10	88747136	88754628	+	6269	NA	intron (NM_022380, intron 1 of 18)	intron (NM_022380, intron 1 of 18)	3940	NM_022380	25126	Rn.54486	NM_022380	ENSRNOG00000019075	Stat5b	-	signal transducer and activator of transcription 5B	protein-coding
Feb-28	chr9	10899963	10906789	+	6265	NA	Intergenic	L2b|LINE|L2	-38237	NM_053471	84609	Rn.87343	NM_053471	ENSRNOG00000045998	Sema6b	-	semaphorin 6B	protein-coding
14799	chr1	87095896	87110693	+	6257	NA	exon (NM_031675, exon 3 of 21)	exon (NM_031675, exon 3 of 21)	37005	NM_001110808	308476	Rn.219171	NM_001107499	ENSRNOG00000020389	Capn12	-	calpain 12	protein-coding
7672	chr7	118856275	118863945	+	6256	NA	Intergenic	ID_B1|SINE|B4	-67603	NM_013194	25745		NM_013194	ENSRNOG00000004860	Myh9l1	-	myosin, heavy chain 9, non-muscle-like 1	protein-coding
Feb-91	chr20	21830390	21836979	+	6256	NA	intron (NM_001107624, intron 4 of 14)	intron (NM_001107624, intron 4 of 14)	-144029	NM_001107623	309724	Rn.50686	NM_001107623	ENSRNOG00000027859	Tmem26	-	transmembrane protein 26	protein-coding
9261	chr2	141446011	141455270	+	6254	NA	promoter-TSS (NM_001191846)	promoter-TSS (NM_001191846)	-594	NM_001191846	84482	Rn.116108	NM_001191846	ENSRNOG00000013397	Foxo1	Fkhr|Foxo1a	forkhead box O1	protein-coding
7361	chr5	144106455	144113814	+	6252	NA	Intergenic	Intergenic	3266	NM_001108976	366468	Rn.3612	NM_001108976	ENSRNOG00000025716	Lsm10	-	LSM10, U7 small nuclear RNA associated	protein-coding
17316	chr14	83559196	83576510	+	6252	NA	intron (NM_001017453, intron 6 of 6)	intron (NM_001017453, intron 6 of 6)	7312	NM_001017453	305472	Rn.138969	NM_001017453	ENSRNOG00000018859	Pik3ip1	RGD1311203|zgc:66482	phosphoinositide-3-kinase interacting protein 1	protein-coding
12715	chr3	2763882	2776595	+	6250	NA	intron (NM_001107815, intron 1 of 10)	intron (NM_001107815, intron 1 of 10)	382	NM_001107815	311786	Rn.105232	NM_001107815	ENSRNOG00000006238	Traf2	-	Tnf receptor-associated factor 2	protein-coding
7310	chr10	62159621	62166929	+	6249	NA	intron (NM_001047843, intron 4 of 16)	A-rich|Low_complexity|Low_complexity	21599	NM_001047843	287524	Rn.14841	NM_001047843	ENSRNOG00000003123	Rpa1	Cb1-727	replication protein A1	protein-coding
37432	chr3	164659483	164696913	+	6237	NA	intron (NM_012637, intron 1 of 8)	intron (NM_012637, intron 1 of 8)	12666	NM_012637	24697	Rn.11317	NM_012637	ENSRNOG00000010574	Ptpn1	Ptp	protein tyrosine phosphatase, non-receptor type 1	protein-coding
Feb-87	chr8	128020575	128029060	+	6230	NA	exon (NM_198130, exon 3 of 6)	exon (NM_198130, exon 3 of 6)	1764	NM_198130	301059	Rn.37341	NM_198130	ENSRNOG00000013634	Myd88	-	MYD88, innate immune signal transduction adaptor	protein-coding
8950	chr6	135172827	135181775	+	6223	NA	intron (NM_001100894, intron 1 of 3)	intron (NM_001100894, intron 1 of 3)	20317	NM_001100894	314453	Rn.17925	NM_001100894	ENSRNOG00000007333	Wdr20	Wdr20a	WD repeat domain 20	protein-coding
11137	chr5	154303872	154315007	+	6223	NA	TTS (NM_024386)	TTS (NM_024386)	-1014	NM_080783	114860	Rn.29908	NM_080783	ENSRNOG00000009712	Gale	-	UDP-galactose-4-epimerase	protein-coding
Feb-21	chr20	45476319	45483338	+	6207	NA	intron (NM_001107634, intron 1 of 12)	intron (NM_001107634, intron 1 of 12)	21270	NM_001107634	309804	Rn.6873	NM_001107634	ENSRNOG00000000583	Cdk19	Cdc2l6|Cdk11	cyclin-dependent kinase 19	protein-coding
7327	chr20	44532694	44540019	+	6205	NA	intron (NM_012755, intron 3 of 13)	MER5B|DNA|hAT-Charlie	99676	NM_012755	25150	Rn.19361	NM_012755	ENSRNOG00000000596	Fyn	-	FYN proto-oncogene, Src family tyrosine kinase	protein-coding
7308	chr12	30159130	30166436	+	6196	NA	intron (NM_021577, intron 1 of 17)	MIR1_Amn|SINE|MIR	1785	NM_021577	59085	Rn.64591	NM_021577	ENSRNOG00000000903	Asl	-	argininosuccinate lyase	protein-coding
10815	chr2	202822562	202833375	+	6194	NA	Intergenic	Intergenic	-11406	NM_001014041	310721	Rn.162620	NM_001014041	ENSRNOG00000015222	Tent5c	Fam46c	terminal nucleotidyltransferase 5C	protein-coding
13736	chr7	12513928	12527662	+	6190	NA	Intergenic	Intergenic	-1641	NM_017165	29328	Rn.3647	NM_017165	ENSRNOG00000013604	Gpx4	Gshpx-4|Phgpx|gpx-4|snGpx	glutathione peroxidase 4	protein-coding
6922	chr7	70917109	70924029	+	6185	NA	intron (NM_001130490, intron 1 of 88)	intron (NM_001130490, intron 1 of 88)	6334	NM_001130490	299858	Rn.22436	NM_001130490	ENSRNOG00000025053	Lrp1	-	LDL receptor related protein 1	protein-coding
Mar-04	chr5	59056899	59063401	+	6169	NA	intron (NM_001039025, intron 1 of 56)	intron (NM_001039025, intron 1 of 56)	-3408	NM_001013092	298400	Rn.234546	NM_001013092	ENSRNOG00000016452	Creb3	-	cAMP responsive element binding protein 3	protein-coding
11743	chr18	57518506	57530247	+	6168	NA	Intergenic	Intergenic	-8542	NM_012492	24176	Rn.10206	NM_012492	ENSRNOG00000019217	Adrb2	-	adrenoceptor beta 2	protein-coding
13070-2	chr6	102844073	102857141	+	6167	NA	Intergenic	Intergenic	-377681	NM_001108038	314265	Rn.16048	NM_001108038	ENSRNOG00000059875	Zfyve26	-	zinc finger FYVE-type containing 26	protein-coding
7033	chr14	71783883	71790914	+	6156	NA	Intergenic	ORR1D1|LTR|ERVL-MaLR	27142	NM_030848	81506	Rn.10728	NM_030848	ENSRNOG00000003064	Bst1	-	bone marrow stromal cell antigen 1	protein-coding
Feb-09	chr3	164360383	164369290	+	6155	NA	intron (NM_001110345, intron 1 of 3)	intron (NM_001110345, intron 1 of 3)	1848	NM_001110345	296390	Rn.220168	NM_001110345	ENSRNOG00000025580	Ube2v1	-	ubiquitin conjugating enzyme E2 V1	protein-coding
7530	chr2	140606416	140613944	+	6154	NA	intron (NM_001109558, intron 1 of 7)	intron (NM_001109558, intron 1 of 7)	8225	NM_001109558	689954	Rn.214867	NM_001109558	ENSRNOG00000013045	Setd7	-	SET domain containing 7, histone lysine methyltransferase	protein-coding
10615	chr10	89274683	89285296	+	6154	NA	Intergenic	Intergenic	-6020	NM_013098	25634	Rn.10992	NM_013098	ENSRNOG00000051171	G6pc	G6Pase	glucose-6-phosphatase, catalytic subunit	protein-coding
9044	chr6	126226801	126235843	+	6154	NA	intron (NM_001108052, intron 2 of 8)	intron (NM_001108052, intron 2 of 8)	60602	NM_001108052	314397	Rn.37826	NM_001108052	ENSRNOG00000007062	Rin3	-	Ras and Rab interactor 3	protein-coding
7635	chr10	48921516	48929149	+	6153	NA	TTS (NM_001270798)	TTS (NM_001270798)	21792	NM_001270798	29465	Rn.206528	NM_017207	ENSRNOG00000003104	Trpv2	Vrl1	transient receptor potential cation channel, subfamily V, member 2	protein-coding
11938	chr1	173182920	173194856	+	6151	NA	Intergenic	Intergenic	-8143	NM_001000191	293350	Rn.141808	NM_001000191	ENSRNOG00000045907	Olr203	ratchr1-163872150-163873097_ORF	olfactory receptor 203	protein-coding
24671	chr7	2902789	2927458	+	6150	NA	Intergenic	PB1D9|SINE|Alu	-5944	NM_001109484	685867	Rn.146093	NM_001109484	ENSRNOG00000054140	Myl6	-	myosin light chain 6	protein-coding
12276	chr3	11076943	11089217	+	6149	NA	Intergenic	Intergenic	-31471	NM_001012349	296635	Rn.24087	NM_001012349	ENSRNOG00000010068	Plpp7	Ppapdc3|RGD1305821	phospholipid phosphatase 7 (inactive)	protein-coding
Feb-77	chr2	142083228	142092203	+	6146	NA	Intergenic	Intergenic	147339	NM_001004262	310411	Rn.105874	NM_001004262	ENSRNOG00000013660	Cog6	-	component of oligomeric golgi complex 6	protein-coding
8099	chr20	22954958	22963055	+	6146	NA	intron (NM_001106386, intron 2 of 7)	intron (NM_001106386, intron 2 of 7)	45357	NM_001106386	294375	Rn.1132	NM_001106386	ENSRNOG00000000645	Reep3	RGD1560401	receptor accessory protein 3	protein-coding
7508	chr8	76675291	76682797	+	6137	NA	intron (NM_173101, intron 1 of 26)	intron (NM_173101, intron 1 of 26)	34329	NM_173101	25484	Rn.8737	NM_173101	ENSRNOG00000061928	Myo1e	MYR5|Myr3	myosin IE	protein-coding
19273	chr7	37723352	37742623	+	6121	NA	Intergenic	Intergenic	-79844	NM_017258	29618	Rn.1000	NM_017258	ENSRNOG00000004284	Btg1	-	BTG anti-proliferation factor 1	protein-coding
9600	chr1	197025620	197035218	+	6111	NA	Intergenic	Intergenic	33838	NM_001012469	308977	Rn.103248	NM_001012469	ENSRNOG00000015773	Il21r	-	interleukin 21 receptor	protein-coding
11264	chr18	3985627	3996889	+	6111	NA	intron (NM_001077231, intron 1 of 13)	RLTR25A|LTR|ERVK	32826	NM_001077231	686179	Rn.200952	NM_001077231	ENSRNOG00000050949	Ttc39c	-	tetratricopeptide repeat domain 39C	protein-coding
Feb-81	chr12	39890644	39900423	+	6110	NA	Intergenic	Intergenic	-9587	NM_001025665	304484	Rn.50442	NM_001025665		Ccdc63	-	coiled-coil domain containing 63	protein-coding
14322	chr5	120011075	120025395	+	6107	NA	intron (NM_053466, intron 4 of 24)	intron (NM_053466, intron 4 of 24)	65669	NM_053466	84598	Rn.90191	NM_053466	ENSRNOG00000011157	Jak1	-	Janus kinase 1	protein-coding
6722	chr6	102857589	102864309	+	6099	NA	Intergenic	Intergenic	-388023	NM_001108038	314265	Rn.16048	NM_001108038	ENSRNOG00000059875	Zfyve26	-	zinc finger FYVE-type containing 26	protein-coding
8328	chr19	55855707	55864033	+	6096	NA	Intergenic	Intergenic	-20691	NM_181388	353231	Rn.16437	NM_181388	ENSRNOG00000015150	Spg7	-	SPG7 matrix AAA peptidase subunit, paraplegin	protein-coding
6773	chr2	236249968	236256739	+	6094	NA	intron (NM_130429, intron 3 of 10)	intron (NM_130429, intron 3 of 10)	19915	NM_130429	161452	Rn.228611	NM_130429	ENSRNOG00000010121	Lef1	-	lymphoid enhancer binding factor 1	protein-coding
13047	chr1	274589475	274602520	+	6091	NA	Intergenic	Intergenic	-33022	NM_022265	64031	Rn.122017	NM_022265	ENSRNOG00000014779	Pdcd4	Dug	programmed cell death 4	protein-coding
6504	chr10	85067538	85074040	+	6079	NA	TTS (NM_172021)	TTS (NM_172021)	14061	NM_172021	266764	Rn.33571	NM_172021	ENSRNOG00000009370	Tbkbp1	Prosapip2	TBK1 binding protein 1	protein-coding
13357	chr1	82250769	82264124	+	6074	NA	intron (NM_012859, intron 1 of 9)	intron (NM_012859, intron 1 of 9)	9281	NM_012859	25330	Rn.10566	NM_012859	ENSRNOG00000020546	Lipe	HSL	lipase E, hormone sensitive type	protein-coding
Feb-26	chr10	40183024	40192048	+	6074	NA	intron (NM_001134729, intron 4 of 4)	intron (NM_001134729, intron 4 of 4)	14456	NM_001134729	686506	Rn.34277	NM_001134729	ENSRNOG00000045961	Lyrm7	-	LYR motif containing 7	protein-coding
Feb-14	chr9	99363558	99371270	+	6071	NA	Intergenic	Intergenic	-67699	NM_053449	363287	Rn.23483	NM_053449	ENSRNOG00000020372	Hdac4	-	histone deacetylase 4	protein-coding
9737	chr17	75606930	75616665	+	6070	NA	intron (NM_001083586, intron 8 of 12)	intron (NM_001083586, intron 8 of 12)	274726	NM_001106120	291309	Rn.56101	NM_001106120	ENSRNOG00000017644	Usp6nl	-	USP6 N-terminal like	protein-coding
6911	chr10	94454073	94460982	+	6069	NA	intron (NM_031983, intron 1 of 12)	intron (NM_031983, intron 1 of 12)	3205	NM_031983	83833	Rn.3053	NM_031983	ENSRNOG00000010557	Smarcd2	BAF60b	SWI/SNF related, matrix associated, actin dependent regulator of chromatin, subfamily d, member 2	protein-coding
14349	chr7	120112761	120127108	+	6066	NA	TTS (NM_001011994)	TTS (NM_001011994)	-5813	NM_001171981	300067	Rn.9374	NM_001171981	ENSRNOG00000009360	Sh3bp1	-	SH3-domain binding protein 1	protein-coding
6708	chr1	101145180	101151886	+	6065	NA	intron (NM_001033706, intron 1 of 16)	L1MC5a|LINE|L1	2787	NM_001033706	361571	Rn.44200	NM_001033706	ENSRNOG00000020623	Aldh16a1	-	aldehyde dehydrogenase 16 family, member A1	protein-coding
7209	chr7	100244552	100251759	+	6061	NA	Intergenic	Intergenic	134742	NM_001145141	500876	Rn.141036	NM_001145141	ENSRNOG00000004914	LOC500876	-	LOC500876	protein-coding
8669	chr1	14616970	14625637	+	6059	NA	Intergenic	Intergenic	-176463	NM_001106269	293012	Rn.140572	NM_001106269	ENSRNOG00000012057	Olig3	-	oligodendrocyte transcription factor 3	protein-coding
19448	chr15	7920880	7940326	+	6056	NA	Intergenic	Intergenic	257989	NM_001107252	305751	Rn.98363	NM_001107252	ENSRNOG00000008565	Nkiras1	-	NFKB inhibitor interacting Ras-like 1	protein-coding
Mar-78	chr7	100464047	100473523	+	6054	NA	Intergenic	Intergenic	-85888	NM_001145141	500876	Rn.141036	NM_001145141	ENSRNOG00000004914	LOC500876	-	LOC500876	protein-coding
9333	chr9	93419549	93428880	+	6049	NA	Intergenic	MLT1B|LTR|ERVL-MaLR	-17928	NM_023100	65276	Rn.54457	NM_023100	ENSRNOG00000018521	Nmur1	Gpr66|Nmu-r1	neuromedin U receptor 1	protein-coding
6329	chr17	67898589	67904916	+	6044	NA	intron (NM_031642, intron 1 of 3)	intron (NM_031642, intron 1 of 3)	3166	NM_031642	58954	Rn.7947	NM_031642	ENSRNOG00000016885	Klf6	Aa1017|CPBP|Copeb|Zf9	Kruppel-like factor 6	protein-coding
7400	chr4	118323582	118330980	+	6043	NA	Intergenic	Intergenic	84149	NM_001107872	312511	Rn.29052	NM_001107872	ENSRNOG00000017380	RGD1306746	-	similar to Hypothetical protein MGC25529	protein-coding
6618	chr10	31204950	31211566	+	6042	NA	intron (NM_001160228, intron 7 of 22)	intron (NM_001160228, intron 7 of 22)	49847	NM_001106995	303070	Rn.124475	NM_001106995	ENSRNOG00000006255	Nipal4	RGD1309452	NIPA-like domain containing 4	protein-coding
18883	chr1	46690474	46709355	+	6040	NA	Intergenic	Intergenic	-80226	NM_001127637	683687	Rn.216425	NM_001127637	ENSRNOG00000046874	Snx9	-	sorting nexin 9	protein-coding
22877	chr2	187502799	187525674	+	6040	NA	intron (NM_030860, intron 1 of 10)	intron (NM_030860, intron 1 of 10)	2072	NM_030860	81518	Rn.89018	NM_030860	ENSRNOG00000031778	Mef2d	-	myocyte enhancer factor 2D	protein-coding
8831	chr1	82114320	82123149	+	6039	NA	intron (NM_001170335, intron 1 of 3)	intron (NM_001170335, intron 1 of 3)	2168	NM_001170335	292721	Rn.9093	NM_001170335	ENSRNOG00000020426	Erf	-	Ets2 repressor factor	protein-coding
8206	chr14	84462519	84470723	+	6039	NA	intron (NM_001006961, intron 1 of 2)	intron (NM_001006961, intron 1 of 2)	986	NM_001006961	289747	Rn.127158	NM_001006961	ENSRNOG00000024390	Osm	-	oncostatin M	protein-coding
15084	chr10	82795756	82810838	+	6038	NA	intron (NM_053474, intron 3 of 11)	intron (NM_053474, intron 3 of 11)	2593	NM_053474	84686	Rn.6764	NM_053474	ENSRNOG00000052113	Ppp1r9b	Neb2	protein phosphatase 1, regulatory subunit 9B	protein-coding
9516	chr8	75697541	75707055	+	6037	NA	intron (NM_019905, intron 3 of 12)	intron (NM_019905, intron 3 of 12)	15164	NM_019905	56611	Rn.90546	NM_019905	ENSRNOG00000010362	Anxa2	ANX2	annexin A2	protein-coding
8153	chr1	154371886	154380037	+	6032	NA	Intergenic	Intergenic	-1544	NM_053554	89816	Rn.24871	NM_053554	ENSRNOG00000018322	Picalm	Calm	phosphatidylinositol binding clathrin assembly protein	protein-coding
9343	chr18	25177655	25186996	+	6025	NA	intron (NM_053959, intron 1 of 18)	B4A|SINE|B4	18677	NM_053959	117028	Rn.17098	NM_053959	ENSRNOG00000012852	Bin1	-	bridging integrator 1	protein-coding
9810	chr10	106883815	106893623	+	6024	NA	Intergenic	Intergenic	32622	NM_022274	64041	Rn.54471	NM_022274	ENSRNOG00000050819	Birc5	AP14	baculoviral IAP repeat-containing 5	protein-coding
11009	chr1	78309787	78320794	+	6022	NA	intron (NM_001012063, intron 4 of 8)	intron (NM_001012063, intron 4 of 8)	17991	NM_001012063	308384	Rn.9014	NM_001012063	ENSRNOG00000015128	Sae1	Uble1a	SUMO1 activating enzyme subunit 1	protein-coding
11008	chr9	93246843	93257849	+	6018	NA	intron (NM_001109663, intron 19 of 25)	intron (NM_001109663, intron 19 of 25)	-73937	NM_001012134	316583	Rn.39638	NM_001012134	ENSRNOG00000018267	B3gnt7	-	UDP-GlcNAc:betaGal beta-1,3-N-acetylglucosaminyltransferase 7	protein-coding
11223	chr14	5170606	5181827	+	6017	NA	Intergenic	Intergenic	-75039	NM_001008338	305131	Rn.7626	NM_001008338	ENSRNOG00000002121	Lrrc8d	Lrrc5	leucine rich repeat containing 8 VRAC subunit D	protein-coding
7270	chr8	129985671	129992939	+	6014	NA	Intergenic	MTC|LTR|ERVL-MaLR	-20268	NM_001134565	316085	Rn.3090	NM_001134565	ENSRNOG00000019262	Trak1	OIP106|RGD1307844	trafficking kinesin protein 1	protein-coding
7333	chr7	104633118	104640449	+	6013	NA	intron (NM_001126267, intron 1 of 12)	intron (NM_001126267, intron 1 of 12)	5012	NM_001126267	299909	Rn.105890	NM_001126267	ENSRNOG00000061246	Fam49b	RGD1307697	family with sequence similarity 49, member B	protein-coding
18870	chr16	48633664	48652532	+	6013	NA	intron (NM_001047086, intron 1 of 8)	L1MEg|LINE|L1	49378	NM_001047086	290749	Rn.107887	NM_001047086	ENSRNOG00000009824	Irf2	-	interferon regulatory factor 2	protein-coding
Feb-48	chr8	116359086	116365432	+	6008	NA	promoter-TSS (NM_001079942)	promoter-TSS (NM_001079942)	-916	NM_001079942	363142	Rn.26859	NM_001079942	ENSRNOG00000016512	Sema3b	-	semaphorin 3B	protein-coding
7743	chr8	33893465	33901206	+	6007	NA	Intergenic	Intergenic	80949	NM_012555	24356	Rn.88756	NM_012555	ENSRNOG00000008941	Ets1	Ets-1|Etsoncb|Tpl1	ETS proto-oncogene 1, transcription factor	protein-coding
10014	chr8	53055233	53065245	+	6003	NA	intron (NM_001013181, intron 3 of 6)	intron (NM_001013181, intron 3 of 6)	86526	NM_001013181	353227	Rn.214576	NM_001013181	ENSRNOG00000029980	Zbtb16	Lx|Plzf|Zfp145|Znf145	zinc finger and BTB domain containing 16	protein-coding
21644	chr1	163110136	163131778	+	6002	NA	intron (NM_134461, intron 1 of 12)	L1_Rn2|LINE|L1	8779	NM_134461	171495	Rn.15526	NM_134461	ENSRNOG00000014251	Capn5	Htra3	calpain 5	protein-coding
8076	chr8	12580993	12589067	+	6000	NA	Intergenic	Intergenic	229263	NM_001108994	367021	Rn.52995	NM_001108994	ENSRNOG00000024863	Fam76b	RGD1311077	family with sequence similarity 76, member B	protein-coding
9859	chr13	110099974	110109831	+	5998	NA	Intergenic	Intergenic	-26956	NM_001107891	312754	Rn.104461	NM_001107891	ENSRNOG00000000068	Ppp2r5a	-	protein phosphatase 2, regulatory subunit B', alpha	protein-coding
6999	chr1	225135191	225142188	+	5997	NA	Intergenic	Intergenic	-2174	NM_001100740	361724	Rn.137719	NM_001100740	ENSRNOG00000019913	Mta2	-	metastasis associated 1 family, member 2	protein-coding
13154	chr19	29909268	29922420	+	5991	NA	intron (NM_053917, intron 6 of 24)	intron (NM_053917, intron 6 of 24)	425598	NM_053917	116699	Rn.10829	NM_053917	ENSRNOG00000018382	Inpp4b	-	inositol polyphosphate-4-phosphatase type II B	protein-coding
8604	chr10	39167938	39176540	+	5989	NA	Intergenic	ID_B1|SINE|B4	55851	NM_019269	29726	Rn.8844	NM_019269	ENSRNOG00000008432	Slc22a5	CT1|OCTN2|UST2r	solute carrier family 22 member 5	protein-coding
6531	chr7	120553085	120559614	+	5986	NA	intron (NM_001005560, intron 1 of 16)	intron (NM_001005560, intron 1 of 16)	2885	NM_001270796	360426	Rn.44692	NM_001005560	ENSRNOG00000012295	Pla2g6	GVI PLA2|PNPLA9|caI-PLA2|iPLA2-beta|iPla2	phospholipase A2 group VI	protein-coding
8514	chr3	2382300	2390812	+	5984	NA	Intergenic	Intergenic	-9587	NM_001143750	499745	Rn.22790	NM_001143750	ENSRNOG00000009354	Nrarp	-	Notch-regulated ankyrin repeat protein	protein-coding
9404	chr14	114581089	114590491	+	5984	NA	intron (NM_001013130, intron 2 of 37)	intron (NM_001013130, intron 2 of 37)	106974	NM_001013130	305614	Rn.93208	NM_001013130	ENSRNOG00000005434	Sptbn1	Spnb1|Spnb2	spectrin, beta, non-erythrocytic 1	protein-coding
11239	chr1	8139538	8150775	+	5972	NA	intron (NM_024137, intron 1 of 7)	intron (NM_024137, intron 1 of 7)	15802	NM_024137	29721	Rn.9802	NM_024137	ENSRNOG00000011015	Hivep2	MIBP1	human immunodeficiency virus type I enhancer binding protein 2	protein-coding
Feb-96	chr5	143113982	143120576	+	5967	NA	intron (NM_001077671, intron 2 of 5)	intron (NM_001077671, intron 2 of 5)	2852	NM_001077671	313587	Rn.234344	NM_001077671	ENSRNOG00000009131	Zc3h12a	MCPIP-1|RGD1306776|Reg1	zinc finger CCCH type containing 12A	protein-coding
11373	chr1	265654394	265665765	+	5962	NA	Intergenic	URR1B|DNA|hAT-Charlie	-86740	NM_001033961	56817	Rn.98384	NM_020094	ENSRNOG00000050450	Kcnip2	Kchip2	potassium voltage-gated channel interacting protein 2	protein-coding
6463	chr2	212462355	212468816	+	5962	NA	intron (NM_001191714, intron 15 of 26)	(AG)n|Simple_repeat|Simple_repeat	218134	NM_001191714	295378	Rn.27881	NM_001191714	ENSRNOG00000020485	Vav3	RGD1565941	vav guanine nucleotide exchange factor 3	protein-coding
9661	chr9	11044128	11053787	+	5960	NA	intron (NM_031239, intron 1 of 9)	intron (NM_031239, intron 1 of 9)	12654	NM_001085406	681944	Rn.199114	NM_001085406	ENSRNOG00000048282	Mpnd	-	MPN domain containing	protein-coding
17001	chr1	196937999	196954998	+	5950	NA	intron (NM_133380, intron 1 of 10)	intron (NM_133380, intron 1 of 10)	4131	NM_133380	25084	Rn.10471	NM_133380	ENSRNOG00000015441	Il4r	Il4ra	interleukin 4 receptor	protein-coding
7321	chr8	12639228	12646547	+	5946	NA	Intergenic	MTEa|LTR|ERVL-MaLR	-180268	NM_001108125	315427	Rn.136987	NM_001108125	ENSRNOG00000008173	Sesn3	-	sestrin 3	protein-coding
28492	chr18	28626304	28654794	+	5945	NA	Intergenic	Intergenic	-13104	NM_001007628	291670	Rn.105695	NM_001007628	ENSRNOG00000032878	Cxxc5	-	CXXC finger protein 5	protein-coding
8602	chr10	66555452	66564052	+	5944	NA	Intergenic	Intergenic	30849	NM_001025664	303336	Rn.18535	NM_001025664	ENSRNOG00000012929	Wsb1	-	WD repeat and SOCS box-containing 1	protein-coding
12874	chr8	49593205	49606077	+	5936	NA	Intergenic	Intergenic	-21927	NM_001127528	300682	Rn.135904	NM_001127528	ENSRNOG00000016397	Tmprss13	RGD1310872	transmembrane serine protease 13	protein-coding
13740	chr18	48836583	48850321	+	5935	NA	Intergenic	B3A|SINE|B2	-9719	NM_022855	64823	Rn.10084	NM_022855	ENSRNOG00000016677	Csnk1g3	-	casein kinase 1, gamma 3	protein-coding
Feb-16	chr9	60474140	60482654	+	5935	NA	intron (NM_001108218, intron 25 of 27)	intron (NM_001108218, intron 25 of 27)	-48316	NM_133392	170904	Rn.1300	NM_133392	ENSRNOG00000012502	Stk17b	Drak2	serine/threonine kinase 17b	protein-coding
8690	chr11	31554792	31563480	+	5932	NA	Intergenic	Intergenic	-1394	NM_001107111	304091	Rn.22261	NM_001107111	ENSRNOG00000028638	Il10rb	RGD1560373	interleukin 10 receptor subunit beta	protein-coding
6455	chr1	141795032	141801485	+	5931	NA	Intergenic	Intergenic	-23682	NM_078623	140547	Rn.6847	NM_078623	ENSRNOG00000018522	Echs1	-	enoyl-CoA hydratase, short chain 1	protein-coding
6550	chr7	107867986	107874534	+	5922	NA	Intergenic	Intergenic	34168	NM_001013219	362924	Rn.8110	NM_001013219	ENSRNOG00000008209	St3gal1	Siat4a	ST3 beta-galactoside alpha-2,3-sialyltransferase 1	protein-coding
6387	chr1	175586138	175592523	+	5922	NA	intron (NM_031544, intron 1 of 14)	(AC)n|Simple_repeat|Simple_repeat	3233	NM_031544	25095	Rn.11106	NM_031544	ENSRNOG00000018262	Ampd3	-	adenosine monophosphate deaminase 3	protein-coding
Feb-62	chr14	14216151	14222411	+	5920	NA	Intergenic	Tigger17a|DNA|TcMar-Tigger	111701	NM_001012033	305203	Rn.102108	NM_001012033	ENSRNOG00000002035	Paqr3	-	progestin and adipoQ receptor family member 3	protein-coding
10145-2	chr9	95698008	95708151	+	5915	NA	Intergenic	Intergenic	84013	NM_001306054	103693239		NM_001306054		Arl4c	Arl4c-ps1	ADP ribosylation factor like GTPase 4C	protein-coding
10611	chr2	230868966	230879575	+	5910	NA	Intergenic	Intergenic	-26856	NM_012519	24246	Rn.87208	NM_012519	ENSRNOG00000011589	Camk2d	CAMK1|Camk2|Camki|RATCAMKI	calcium/calmodulin-dependent protein kinase II delta	protein-coding
11943	chr7	37959183	37971124	+	5910	NA	Intergenic	Intergenic	152322	NM_017258	29618	Rn.1000	NM_017258	ENSRNOG00000004284	Btg1	-	BTG anti-proliferation factor 1	protein-coding
9168	chr9	2113566	2122732	+	5907	NA	Intergenic	Intergenic	-84362	NM_001012129	316164	Rn.233782	NM_001012129	ENSRNOG00000012942	Satb1	-	SATB homeobox 1	protein-coding
7349	chr7	37989023	37996370	+	5904	NA	Intergenic	MTEa|LTR|ERVL-MaLR	179865	NM_017258	29618	Rn.1000	NM_017258	ENSRNOG00000004284	Btg1	-	BTG anti-proliferation factor 1	protein-coding
10952	chr1	247527267	247538217	+	5894	NA	intron (NM_001191954, intron 2 of 5)	intron (NM_001191954, intron 2 of 5)	7591	NM_001191954	499342	Rn.228198	NM_001191954	ENSRNOG00000016112	Cd274	Pdcd1lg1|RGD1566211	CD274 molecule	protein-coding
8803	chr7	120666754	120675555	+	5891	NA	intron (NM_031617, intron 1 of 8)	intron (NM_031617, intron 1 of 8)	1196	NM_031617	58822	Rn.203721	NM_031617	ENSRNOG00000013076	Csnk1e	-	casein kinase 1, epsilon	protein-coding
14658-2	chr7	117320989	117335645	+	5890	NA	intron (NM_001115026, intron 1 of 4)	intron (NM_001115026, intron 1 of 4)	2038	NM_001115026	315091	Rn.172256	NM_001115026	ENSRNOG00000029590	Spatc1	RGD1565316	spermatogenesis and centriole associated 1	protein-coding
8705	chr13	77759716	77768419	+	5888	NA	Intergenic	Intergenic	-20740	NM_001162897	100302372	Rn.7864	NM_001162897		LOC100302372	-	hypothetical protein LOC100302372	protein-coding
7167	chr1	227093199	227100364	+	5884	NA	Intergenic	RAL_Rn-int|LTR|ERV1	15701	NR_102351	100910973	Rn.107400	NR_102351		LOC100910973	-	uncharacterized LOC100910973	ncRNA
8199	chr3	162727291	162735488	+	5882	NA	Intergenic	Intergenic	141442	NM_001034927	311642	Rn.4228	NM_001034927	ENSRNOG00000006052	Sulf2	-	sulfatase 2	protein-coding
Mar-81	chr7	143573167	143579846	+	5871	NA	Intergenic	Intergenic	27239	NM_199370	25626	Rn.11083	NM_199370	ENSRNOG00000009779	Krt8	CYKER|Krt2-8	keratin 8	protein-coding
8943	chr3	109049485	109058426	+	5870	NA	Intergenic	Intergenic	-9535	NM_019211	29434	Rn.162685	NM_019211	ENSRNOG00000005404	Rasgrp1	Rasgrp	RAS guanyl releasing protein 1	protein-coding
14424	chr1	165909664	165924086	+	5868	NA	Intergenic	Intergenic	4445	NR_106684	102465153		NR_106684	ENSRNOG00000049574	Mir3102	rno-mir-3102	microRNA 3102	ncRNA
9260	chr19	49809494	49818752	+	5864	NA	intron (NM_001163273, intron 1 of 20)	intron (NM_001163273, intron 1 of 20)	21850	NM_001163273	292051	Rn.144180	NM_001163273	ENSRNOG00000013178	Cmip	RGD1306101|c-Mip	c-Maf-inducing protein	protein-coding
7323	chr19	59835023	59842344	+	5848	NA	Intergenic	B4|SINE|B4	34728	NM_152935	266601	Rn.2143	NM_152935	ENSRNOG00000019980	Tomm20	-	translocase of outer mitochondrial membrane 20	protein-coding
9075	chr10	47036229	47045302	+	5847	NA	intron (NM_001047842, intron 8 of 14)	intron (NM_001047842, intron 8 of 14)	18451	NM_001047842	287379	Rn.3684	NM_001047842	ENSRNOG00000005275	Shmt1	LRRGT00032|Shmt|mShmt	serine hydroxymethyltransferase 1	protein-coding
10949	chr13	44182751	44193698	+	5843	NA	intron (NM_001110763, intron 5 of 7)	intron (NM_001110763, intron 5 of 7)	157511	NM_001110763	360839	Rn.25191	NM_001110763	ENSRNOG00000003769	Tmem163	RGD1306212|Sv31	transmembrane protein 163	protein-coding
6459	chr12	11483031	11489488	+	5842	NA	intron (NM_001109598, intron 1 of 17)	intron (NM_001109598, intron 1 of 17)	52444	NM_001109598	690516	Rn.13503	NM_001109598	ENSRNOG00000000999	Smurf1	RGD1309707	SMAD specific E3 ubiquitin protein ligase 1	protein-coding
6816	chr5	141245210	141252024	+	5835	NA	intron (NM_001135758, intron 1 of 97)	B4A|SINE|B4	114907	NM_001135758	362587	Rn.213155	NM_001135758	ENSRNOG00000016047	Macf1	-	microtubule-actin crosslinking factor 1	protein-coding
6328	chr5	47545030	47551356	+	5831	NA	intron (NM_001135754, intron 1 of 5)	intron (NM_001135754, intron 1 of 5)	2179	NM_001135754	313125	Rn.212302	NM_001135754	ENSRNOG00000006170	Bach2	RGD1562865	BTB domain and CNC homolog 2	protein-coding
6408	chr7	123401177	123407583	+	5825	NA	intron (NM_001033694, intron 3 of 19)	intron (NM_001033694, intron 3 of 19)	23298	NM_001033694	300095	Rn.41063	NM_001033694	ENSRNOG00000007400	Srebf2	SREBP-2|SREBP2|Srebf2_retired	sterol regulatory element binding transcription factor 2	protein-coding
9329	chr14	45185006	45194333	+	5824	NA	Intergenic	Intergenic	-24462	NM_001105742	114845	Rn.23326	NM_001105742	ENSRNOG00000002163	Klf3	Bklf|Tef-2	Kruppel like factor 3	protein-coding
11207	chr4	140554618	140565823	+	5817	NA	intron (NM_001007235, intron 60 of 61)	RMER10B|LTR|ERVL	-143399	NM_053328	79431	Rn.81055	NM_053328	ENSRNOG00000007152	Bhlhe40	Bhlhb2|Dec1|SHARP-2|Sharp2|Stra13|Stra14	basic helix-loop-helix family, member e40	protein-coding
9028	chr13	45508653	45517679	+	5815	NA	Intergenic	Intergenic	-194310	NM_022205	60628	Rn.44431	NM_022205	ENSRNOG00000003866	Cxcr4	-	C-X-C motif chemokine receptor 4	protein-coding
7780	chr19	52201243	52209021	+	5807	NA	intron (NM_053569, intron 1 of 22)	intron (NM_053569, intron 1 of 22)	1178	NM_053569	89842	Rn.2362	NM_053569	ENSRNOG00000015173	Mbtps1	S1p|Ski-1	membrane-bound transcription factor peptidase, site 1	protein-coding
12723	chr8	63031709	63044430	+	5800	NA	intron (NM_001305238, intron 1 of 6)	intron (NM_001305238, intron 1 of 6)	913	NM_001305238	300748		NM_001305238	ENSRNOG00000008530	Stoml1	RGD1559463	stomatin like 1	protein-coding
25756	chr1	81227083	81252837	+	5796	NA	intron (NM_023021, intron 4 of 8)	intron (NM_023021, intron 4 of 8)	9113	NM_023021	65206	Rn.44212	NM_023021	ENSRNOG00000019440	Kcnn4	KCa3.1|rKCNN4c|rSK4	potassium calcium-activated channel subfamily N member 4	protein-coding
11267	chr10	87039293	87050558	+	5794	NA	Intergenic	Intergenic	22519	NM_199489	287673	Rn.229736	NM_199489	ENSRNOG00000010665	Ccr7	-	C-C motif chemokine receptor 7	protein-coding
8725	chr4	119708390	119717113	+	5792	NA	intron (NM_001024331, intron 1 of 2)	intron (NM_001024331, intron 1 of 2)	1551	NM_001024331	500249	Rn.141443	NM_001024331	ENSRNOG00000037768	Rab43	-	RAB43, member RAS oncogene family	protein-coding
7852	chr5	151350837	151358687	+	5766	NA	intron (NM_001013167, intron 1 of 19)	intron (NM_001013167, intron 1 of 19)	41745	NM_153727	266769	Rn.83629	NM_153727	ENSRNOG00000009540	Gpr3	Gpcr3	G protein-coupled receptor 3	protein-coding
6817	chr1	72305947	72312762	+	5758	NA	intron (NM_057136, intron 1 of 10)	intron (NM_057136, intron 1 of 10)	863	NM_057136	117277	Rn.30007	NM_057136	ENSRNOG00000015753	Epn1	-	Epsin 1	protein-coding
9622	chr6	103057043	103066663	+	5757	NA	Intergenic	Intergenic	251221	NM_017172	29344	Rn.6142	NM_017172	ENSRNOG00000058646	Zfp36l1	Berg36|Brf1|ERF1|TIS11b|cMG1	zinc finger protein 36, C3H type-like 1	protein-coding
17322	chr1	1928665	1945985	+	5756	NA	Intergenic	Intergenic	-1094	NM_001107469	308266	Rn.102144	NM_001107469	ENSRNOG00000016041	Zc3h12d	-	zinc finger CCCH type containing 12D	protein-coding
7325	chr7	117757294	117764617	+	5751	NA	intron (NM_031039, intron 7 of 10)	intron (NM_031039, intron 7 of 10)	1872	NM_031039	81670	Rn.6318	NM_031039	ENSRNOG00000033915	Gpt	ALAT|Gpt1	glutamic--pyruvic transaminase	protein-coding
9313	chr15	105654220	105663531	+	5747	NA	intron (NM_001111064, intron 1 of 9)	intron (NM_001111064, intron 1 of 9)	18778	NM_001111064	680445	Rn.1940	NM_001111064	ENSRNOG00000010737	Mbnl2	-	muscleblind-like splicing regulator 2	protein-coding
6424	chr1	198444733	198451155	+	5743	NA	TTS (NM_001013901)	TTS (NM_001013901)	474	NM_022715	64681	Rn.10028	NM_022715	ENSRNOG00000020182	Mvp	-	major vault protein	protein-coding
6799	chr9	119184508	119191305	+	5741	NA	intron (NM_001015020, intron 1 of 2)	intron (NM_001015020, intron 1 of 2)	2792	NM_001015020	316742	Rn.154349	NM_001015020	ENSRNOG00000015906	Tgif1	Tfig|Tgif	TGFB-induced factor homeobox 1	protein-coding
Feb-61	chr5	163197554	163203913	+	5738	NA	intron (NM_019135, intron 12 of 14)	intron (NM_019135, intron 12 of 14)	30837	NM_019135	25069	Rn.11322	NM_019135	ENSRNOG00000016782	Tnfrsf8	Cd30	TNF receptor superfamily member 8	protein-coding
6300	chr2	49449589	49455887	+	5736	NA	Intergenic	B1F|SINE|Alu	-230025	NM_053719	114511	Rn.16221	NM_053719	ENSRNOG00000060329	Emb	-	embigin	protein-coding
11598	chr10	85074045	85085641	+	5734	NA	intron (NM_172021, intron 7 of 9)	intron (NM_172021, intron 7 of 9)	5007	NM_172021	266764	Rn.33571	NM_172021	ENSRNOG00000009370	Tbkbp1	Prosapip2	TBK1 binding protein 1	protein-coding
Mar-91	chr8	116371035	116377724	+	5696	NA	intron (NM_031035, intron 4 of 8)	intron (NM_031035, intron 4 of 8)	-13036	NM_001079942	363142	Rn.26859	NM_001079942	ENSRNOG00000016512	Sema3b	-	semaphorin 3B	protein-coding
7534	chr4	84931938	84939470	+	5690	NA	Intergenic	Intergenic	18345	NR_131080	100909941		NR_131080		LOC100909941	-	uncharacterized LOC100909941	ncRNA
6243	chr2	141693084	141699325	+	5688	NA	Intergenic	Intergenic	244970	NM_001191846	84482	Rn.116108	NM_001191846	ENSRNOG00000013397	Foxo1	Fkhr|Foxo1a	forkhead box O1	protein-coding
9430	chr2	189621528	189630956	+	5688	NA	TTS (NM_001033895)	TTS (NM_001033895)	10181	NM_001033895	310615	Rn.13599	NM_001033895	ENSRNOG00000056337	Crtc2	RGD1308903|Torc2	CREB regulated transcription coactivator 2	protein-coding
8579	chr4	145371783	145380360	+	5686	NA	Intergenic	Intergenic	-5079	NM_001108641	362416	Rn.45622	NM_001108641	ENSRNOG00000009084	Rpusd3	RGD1307582	RNA pseudouridine synthase D3	protein-coding
14908	chr6	10688107	10703013	+	5685	NA	intron (NM_001109274, intron 1 of 1)	B1_Rn|SINE|Alu	21189	NM_001109274	500616	Rn.47568	NM_001109274	ENSRNOG00000028504	Socs5	RGD1564914	suppressor of cytokine signaling 5	protein-coding
7172	chr16	48753355	48760525	+	5678	NA	Intergenic	Intergenic	-64464	NM_001047086	290749	Rn.107887	NM_001047086	ENSRNOG00000009824	Irf2	-	interferon regulatory factor 2	protein-coding
Feb-42	chr7	61018397	61024637	+	5666	NA	Intergenic	Intergenic	-152852	NM_001017459	314859	Rn.162942	NM_001017459	ENSRNOG00000007286	Mdm1	-	Mdm1 nuclear protein	protein-coding
7097	chr14	11973642	11980737	+	5659	NA	Intergenic	B1F1|SINE|Alu	-239932	NM_013012	25523	Rn.87721	NM_013012	ENSRNOG00000002361	Prkg2	GDPKII|cGKII	protein kinase cGMP-dependent 2	protein-coding
15000	chr7	107927754	107942752	+	5655	NA	Intergenic	Intergenic	-29825	NM_001013219	362924	Rn.8110	NM_001013219	ENSRNOG00000008209	St3gal1	Siat4a	ST3 beta-galactoside alpha-2,3-sialyltransferase 1	protein-coding
11736	chr8	62748001	62759735	+	5651	NA	Intergenic	Intergenic	30080	NM_001108153	315711	Rn.214059	NM_001108153	ENSRNOG00000007687	Sema7a	-	semaphorin 7A (John Milton Hagen blood group)	protein-coding
7665	chr9	92612638	92620301	+	5650	NA	promoter-TSS (NM_001034137)	promoter-TSS (NM_001034137)	-304	NM_001034137	301570	Rn.6459	NM_001034137	ENSRNOG00000033747	Sp110	-	SP110 nuclear body protein	protein-coding
19747	chr3	124664232	124683977	+	5649	NA	intron (NM_017316, intron 2 of 15)	intron (NM_017316, intron 2 of 15)	50148	NM_017316	50622	Rn.11963	NM_017316	ENSRNOG00000021262	Slc23a2	SVCT2	solute carrier family 23 member 2	protein-coding
Feb-34	chr9	17797993	17804825	+	5637	NA	Intergenic	B1_Mur4|SINE|Alu	-16382	NM_001004082	301252	Rn.98667	NM_001004082	ENSRNOG00000019834	Hsp90ab1	HSP90-BETA|HSP90B|HSPC2|Hspcb	heat shock protein 90 alpha family class B member 1	protein-coding
6655	chr1	136040489	136047142	+	5628	NA	intron (NM_177481, intron 1 of 9)	intron (NM_177481, intron 1 of 9)	29668	NM_177481	140915	Rn.229665	NM_177481	ENSRNOG00000032798	Slco3a1	Slc21a11	solute carrier organic anion transporter family, member 3a1	protein-coding
11335-2	chr20	44478276	44489609	+	5625	NA	intron (NM_012755, intron 2 of 13)	intron (NM_012755, intron 2 of 13)	47262	NM_012755	25150	Rn.19361	NM_012755	ENSRNOG00000000596	Fyn	-	FYN proto-oncogene, Src family tyrosine kinase	protein-coding
17458	chr1	227663386	227680842	+	5617	NA	Intergenic	Intergenic	22489	NM_001106339	293746	Rn.218548	NM_001106339	ENSRNOG00000020997	Ms4a4c	-	membrane-spanning 4-domains, subfamily A, member 4C	protein-coding
9815	chr1	72371248	72381061	+	5617	NA	TTS (NM_001108905)	TTS (NM_001108905)	1280	NM_001108905	365179	Rn.24795	NM_001108905	ENSRNOG00000016565	Zfp524	RGD1565485|Znf524	zinc finger protein 524	protein-coding
12398	chr1	137142146	137154542	+	5616	NA	intron (NM_001106271, intron 4 of 38)	intron (NM_001106271, intron 4 of 38)	134072	NM_001106271	293024	Rn.2027	NM_001106271	ENSRNOG00000010964	Akap13	AKAP-13|AKAP-Lbc	A-kinase anchoring protein 13	protein-coding
Mar-54	chr5	48268455	48275807	+	5615	NA	Intergenic	Intergenic	-2354	NM_001106642	297961	Rn.18843	NM_001106642	ENSRNOG00000007434	Ube2j1	-	ubiquitin-conjugating enzyme E2, J1	protein-coding
Feb-37	chr8	116305681	116315016	+	5614	NA	promoter-TSS (NM_001007754)	promoter-TSS (NM_001007754)	-730	NM_001007754	363140	Rn.83042	NM_001007754	ENSRNOG00000021548	Rassf1	-	Ras association domain family member 1	protein-coding
6593	chr7	77308916	77315507	+	5610	NA	Intergenic	Intergenic	60187	NM_001301702	58961	Rn.6290	NM_022585	ENSRNOG00000005333	Azin1	Oazi|Oazin	antizyme inhibitor 1	protein-coding
9315	chr1	216189477	216198790	+	5609	NA	Intergenic	Intergenic	-37724	NM_031503	24209	Rn.10486	NM_031503	ENSRNOG00000020434	Ascl2	-	achaete-scute family bHLH transcription factor 2	protein-coding
7444	chr8	82364394	82371836	+	5607	NA	Intergenic	PB1D10|SINE|Alu	-12791	NM_001005548	300837	Rn.43195	NM_001005548	ENSRNOG00000010116	Leo1	-	LEO1 homolog, Paf1/RNA polymerase II complex component	protein-coding
13514-2	chr20	47591235	47604747	+	5606	NA	intron (NM_001107638, intron 1 of 7)	intron (NM_001107638, intron 1 of 7)	1316	NM_001107638	309859	Rn.199077	NM_001107638	ENSRNOG00000026110	Scml4	-	Scm polycomb group protein like 4	protein-coding
Feb-87	chr8	63023890	63031675	+	5596	NA	Intergenic	Intergenic	-9374	NM_001305238	300748		NM_001305238	ENSRNOG00000008530	Stoml1	RGD1559463	stomatin like 1	protein-coding
6535	chr5	151000920	151007453	+	5594	NA	Intergenic	Intergenic	-17590	NM_001271480	500561	Rn.234552	NM_001271480	ENSRNOG00000012965	Themis2	RGD1561016	thymocyte selection associated family member 2	protein-coding
6569	chr10	16751393	16757960	+	5594	NA	Intergenic	Intergenic	-2471	NM_001277157	303016	Rn.15177	NM_001277157	ENSRNOG00000020769	Crebrf	RGD1310862	CREB3 regulatory factor	protein-coding
19409	chr8	47515870	47535277	+	5593	NA	intron (NM_001014090, intron 1 of 3)	intron (NM_001014090, intron 1 of 3)	4116	NM_001014090	315594	Rn.1638	NM_001014090	ENSRNOG00000009243	Oaf	RGD1305890	out at first homolog	protein-coding
Feb-63	chr4	122730074	122737835	+	5593	NA	intron (NM_053322, intron 1 of 39)	ORR1F|LTR|ERVL-MaLR	7156	NM_053322	58958	Rn.3189	NM_053322	ENSRNOG00000005390	Nup210	Pom210	nucleoporin 210	protein-coding
10668	chr4	58353242	58363908	+	5591	NA	Intergenic	Intergenic	-14185	NR_031837	100314008		NR_031837	ENSRNOG00000035463	Mir29b1	Mir29b-1|rno-mir-29b-1	microRNA 29b-1	ncRNA
9093	chr1	166093693	166102784	+	5589	NA	Intergenic	Intergenic	-43716	NM_001107539	308864	Rn.2386	NM_001107539	ENSRNOG00000019319	Fchsd2	-	FCH and double SH3 domains 2	protein-coding
11775	chr8	33836942	33848715	+	5589	NA	intron (NM_012555, intron 1 of 7)	intron (NM_012555, intron 1 of 7)	26442	NM_012555	24356	Rn.88756	NM_012555	ENSRNOG00000008941	Ets1	Ets-1|Etsoncb|Tpl1	ETS proto-oncogene 1, transcription factor	protein-coding
10108	chr18	28663871	28673977	+	5588	NA	Intergenic	Intergenic	15271	NM_001007628	291670	Rn.105695	NM_001007628	ENSRNOG00000032878	Cxxc5	-	CXXC finger protein 5	protein-coding
Feb-39	chr9	98215287	98221524	+	5588	NA	intron (NM_001014269, intron 2 of 7)	ID_Rn1|SINE|ID	27576	NM_001014269	367314	Rn.153995	NM_001014269	ENSRNOG00000019892	Lrrfip1	-	LRR binding FLII interacting protein 1	protein-coding
Feb-13	chr9	15241101	15248912	+	5585	NA	Intergenic	Intergenic	29911	NM_133284	24864	Rn.9735	NM_133284	ENSRNOG00000014492	Pgc	PG1|Pg-1|Upg1	progastricsin	protein-coding
6033	chr1	166677339	166683370	+	5582	NA	Intergenic	B4A|SINE|B4	-9715	NM_198735	293152	Rn.107075	NM_198735	ENSRNOG00000019687	Art2b	ARTC2|Ag-F|Art2|Art2a|LY2|Ly-2|PtaA|RT6.1|RT6.2|Rt6	ADP-ribosyltransferase 2b	protein-coding
8506	chr20	6608165	6616669	+	5581	NA	intron (NM_001034188, intron 2 of 3)	intron (NM_001034188, intron 2 of 3)	-40626	NM_001110056	100126231	Rn.218365	NM_001110056		Mln	-	motilin	protein-coding
Feb-98	chr9	81580550	81586946	+	5577	NA	intron (NM_001134750, intron 2 of 9)	intron (NM_001134750, intron 2 of 9)	-5817	NM_001007713	316516	Rn.204023	NM_001007713	ENSRNOG00000014797	Tmbim1	-	transmembrane BAX inhibitor motif containing 1	protein-coding
Mar-20	chr8	12799870	12806388	+	5575	NA	Intergenic	Intergenic	-20026	NM_001108125	315427	Rn.136987	NM_001108125	ENSRNOG00000008173	Sesn3	-	sestrin 3	protein-coding
6202	chr2	236256991	236263191	+	5571	NA	intron (NM_130429, intron 3 of 10)	intron (NM_130429, intron 3 of 10)	26653	NM_130429	161452	Rn.228611	NM_130429	ENSRNOG00000010121	Lef1	-	lymphoid enhancer binding factor 1	protein-coding
9886	chr6	110710556	110720440	+	5571	NA	intron (NM_001037783, intron 1 of 14)	intron (NM_001037783, intron 1 of 14)	33947	NM_001037783	314328	Rn.110654	NM_001037783		Lrrc74a	Lrrc74	leucine rich repeat containing 74A	protein-coding
8074	chr2	208291948	208300020	+	5571	NA	Intergenic	Intergenic	-24062	NM_001005765	295347	Rn.106321	NM_001005765	ENSRNOG00000032463	Rap1a	RAP-1A|rap 1A	RAP1A, member of RAS oncogene family	protein-coding
16270	chr5	151282348	151298616	+	5567	NA	intron (NM_001013167, intron 1 of 19)	(CTGT)n|Simple_repeat|Simple_repeat	19637	NM_001013167	313024	Rn.162111	NM_001013167	ENSRNOG00000009805	Wasf2	-	WASP family member 2	protein-coding
6724	chr10	43635965	43642687	+	5563	NA	TTS (NM_001008765)	TTS (NM_001008765)	8221	NM_001008765	303163	Rn.220163	NM_001008765	ENSRNOG00000027008	Igtp	-	interferon gamma induced GTPase	protein-coding
12534-2	chr20	21311387	21323919	+	5561	NA	intron (NM_001134576, intron 1 of 7)	intron (NM_001134576, intron 1 of 7)	827	NM_001134576	361834	Rn.137452	NM_001134576	ENSRNOG00000000634	Cabcoco1	RGD1306739	ciliary associated calcium binding coiled-coil 1	protein-coding
6362	chr1	87042872	87049232	+	5560	NA	intron (NM_022582, intron 2 of 3)	intron (NM_022582, intron 2 of 3)	585	NM_022582	29518	Rn.6336	NM_022582	ENSRNOG00000020380	Lgals7	-	galectin 7	protein-coding
7512	chr2	182982048	182989558	+	5554	NA	Intergenic	Intergenic	-139742	NM_198769	310553	Rn.46387	NM_198769	ENSRNOG00000009822	Tlr2	-	toll-like receptor 2	protein-coding
10706	chr6	99919372	99930076	+	5550	NA	intron (NM_172034, intron 4 of 11)	ID_B1|SINE|B4	40765	NM_172034	64511	Rn.8873	NM_172034	ENSRNOG00000007660	Fntb	-	farnesyltransferase, CAAX box, beta	protein-coding
8878	chr2	187900940	187909816	+	5547	NA	intron (NM_001107687, intron 2 of 4)	MT2B|LTR|ERVL	4020	NM_001107687	310632	Rn.7929	NM_001107687	ENSRNOG00000023640	Rab25	-	RAB25, member RAS oncogene family	protein-coding
9686	chr10	40170909	40180593	+	5544	NA	Intergenic	B3|SINE|B2	26241	NM_001134729	686506	Rn.34277	NM_001134729	ENSRNOG00000045961	Lyrm7	-	LYR motif containing 7	protein-coding
9178	chr2	190000513	190009689	+	5543	NA	intron (NM_001106438, intron 1 of 1)	intron (NM_001106438, intron 1 of 1)	1231	NM_001106438	295211	Rn.11640	NM_001106438	ENSRNOG00000011748	S100a5	-	S100 calcium binding protein A5	protein-coding
7902	chr3	11959163	11967063	+	5541	NA	intron (NM_001109885, intron 5 of 13)	intron (NM_001109885, intron 5 of 13)	41398	NM_001109885	362115	Rn.4205	NM_001109885	ENSRNOG00000015845	Niban2	Fam129b|RGD1307018	niban apoptosis regulator 2	protein-coding
8002	chr1	173227709	173235709	+	5540	NA	Intergenic	Intergenic	-50964	NM_001000191	293350	Rn.141808	NM_001000191	ENSRNOG00000045907	Olr203	ratchr1-163872150-163873097_ORF	olfactory receptor 203	protein-coding
8517	chr8	33879339	33887854	+	5529	NA	Intergenic	Intergenic	67210	NM_012555	24356	Rn.88756	NM_012555	ENSRNOG00000008941	Ets1	Ets-1|Etsoncb|Tpl1	ETS proto-oncogene 1, transcription factor	protein-coding
6279	chr10	55963431	55969708	+	5525	NA	Intergenic	Intergenic	26036	NM_001126292	497935	Rn.148168	NM_001126292	ENSRNOG00000021540	RGD1563441	-	similar to RIKEN cDNA A030009H04	protein-coding
7592	chr7	109146503	109154093	+	5524	NA	intron (NM_001134957, intron 3 of 15)	intron (NM_001134957, intron 3 of 15)	55071	NM_001134957	362925	Rn.33031	NM_001134957	ENSRNOG00000025140	Zfat	Zfat1|Zfp406	zinc finger and AT hook domain containing	protein-coding
7680	chr1	165981390	165989068	+	5509	NA	intron (NM_057124, intron 1 of 2)	L2a|LINE|L2	12522	NM_057124	117264	Rn.10671	NM_057124	ENSRNOG00000019270	P2ry6	P2y6	pyrimidinergic receptor P2Y6	protein-coding
11947	chr2	209092641	209104586	+	5508	NA	non-coding (NR_131104, exon 2 of 3)	non-coding (NR_131104, exon 2 of 3)	686	NM_001107714	310772	Rn.105855	NM_001107714	ENSRNOG00000017680	Dennd2d	RGD1305120	DENN domain containing 2D	protein-coding
7951	chr7	11072508	11080457	+	5506	NA	promoter-TSS (NM_001108075)	promoter-TSS (NM_001108075)	-929	NM_001108075	314649	Rn.225785	NM_001108075	ENSRNOG00000005370	S1pr4	Edg6	sphingosine-1-phosphate receptor 4	protein-coding
7075	chr7	109067911	109074984	+	5504	NA	intron (NM_001134957, intron 12 of 15)	intron (NM_001134957, intron 12 of 15)	133922	NM_001134957	362925	Rn.33031	NM_001134957	ENSRNOG00000025140	Zfat	Zfat1|Zfp406	zinc finger and AT hook domain containing	protein-coding
9227	chr1	226091409	226100634	+	5503	NA	intron (NM_173137, intron 1 of 11)	intron (NM_173137, intron 1 of 11)	4247	NM_173137	286922	Rn.35262	NM_173137	ENSRNOG00000020385	Fads3	-	fatty acid desaturase 3	protein-coding
8065	chr1	221081772	221089835	+	5499	NA	TTS (NM_001015013)	TTS (NM_001015013)	-1412	NM_001270705	309169	Rn.103357	NM_001025117	ENSRNOG00000056038	Ehbp1l1	-	EH domain binding protein 1-like 1	protein-coding
Feb-63	chr6	52296212	52303673	+	5495	NA	Intergenic	Intergenic	33985	NM_001014263	366595	Rn.17193	NM_001014263	ENSRNOG00000009856	Sypl1	Sypl	synaptophysin-like 1	protein-coding
9928	chr18	44664240	44674166	+	5494	NA	Intergenic	Intergenic	-67951	NM_001107387	307428	Rn.116157	NM_001107387	ENSRNOG00000026136	Tnfaip8	-	TNF alpha induced protein 8	protein-coding
8220	chr13	26668796	26677014	+	5483	NA	intron (NM_016993, intron 1 of 1)	intron (NM_016993, intron 1 of 1)	96469	NM_016993	24224	Rn.9996	NM_016993	ENSRNOG00000002791	Bcl2	Bcl-2	BCL2, apoptosis regulator	protein-coding
10442	chr10	103739878	103750318	+	5481	NA	intron (NM_001191655, intron 2 of 9)	B1F|SINE|Alu	7936	NM_001191655	303670	Rn.214152	NM_001191655	ENSRNOG00000025669	Tmem104	RGD1307953	transmembrane protein 104	protein-coding
5970	chr11	73300165	73306133	+	5477	NA	Intergenic	Intergenic	224167	NM_001034006	619382	Rn.208307	NM_001034006	ENSRNOG00000001730	Acap2	Centb2|cnt-b2	ArfGAP with coiled-coil, ankyrin repeat and PH domains 2	protein-coding
17253	chr13	45317085	45334336	+	5475	NA	Intergenic	BC1_Rn|scRNA|scRNA	-6854	NM_022205	60628	Rn.44431	NM_022205	ENSRNOG00000003866	Cxcr4	-	C-X-C motif chemokine receptor 4	protein-coding
7250	chr13	26617199	26624447	+	5473	NA	intron (NM_016993, intron 1 of 1)	intron (NM_016993, intron 1 of 1)	148551	NM_016993	24224	Rn.9996	NM_016993	ENSRNOG00000002791	Bcl2	Bcl-2	BCL2, apoptosis regulator	protein-coding
10000	chr7	70607938	70617936	+	5472	NA	5' UTR (NM_001080789, exon 1 of 16)	5' UTR (NM_001080789, exon 1 of 16)	167	NM_001080789	362893	Rn.14833	NM_001012198	ENSRNOG00000006946	Arhgap9	-	Rho GTPase activating protein 9	protein-coding
8440	chr1	13131082	13139520	+	5472	NA	Intergenic	Intergenic	40472	NM_001099647	685045	Rn.22702	NM_001099647	ENSRNOG00000051450	Abracl	-	ABRA C-terminal like	protein-coding
Feb-45	chr6	128688579	128695122	+	5470	NA	intron (NM_001106762, intron 1 of 23)	intron (NM_001106762, intron 1 of 23)	24211	NM_001106762	299356	Rn.199826	NM_001106762	ENSRNOG00000005287	Syne3	RGD1304563	spectrin repeat containing, nuclear envelope family member 3	protein-coding
8609	chr5	167608972	167617579	+	5469	NA	intron (NM_053885, intron 11 of 22)	intron (NM_053885, intron 11 of 22)	83056	NM_144747	246258	Rn.203315	NM_144747	ENSRNOG00000018229	Slc45a1	Dnb5|Past-A|Pasta	solute carrier family 45, member 1	protein-coding
Feb-28	chr5	150698143	150703969	+	5463	NA	intron (NM_001109358, intron 1 of 9)	intron (NM_001109358, intron 1 of 9)	2790	NM_001109358	502988	Rn.37672	NM_001109358	ENSRNOG00000042785	Sesn2	RGD1566319	sestrin 2	protein-coding
Feb-17	chr3	2484736	2491751	+	5460	NA	TTS (NM_001024309)	TTS (NM_001024309)	2238	NR_130647	311802	Rn.145066	NM_001107820	ENSRNOG00000011093	Ssna1	-	SS nuclear autoantigen 1	protein-coding
13902	chr2	142041567	142055467	+	5460	NA	Intergenic	Intergenic	186537	NM_001004262	310411	Rn.105874	NM_001004262	ENSRNOG00000013660	Cog6	-	component of oligomeric golgi complex 6	protein-coding
7379	chr1	100554201	100561578	+	5460	NA	intron (NM_031626, intron 5 of 9)	CpG	2007	NM_031626	58851	Rn.786	NM_031626	ENSRNOG00000019812	Nr1h2	LXR beta|LXRB|LXRbeta|OR-1	nuclear receptor subfamily 1, group H, member 2	protein-coding
8664	chr12	47213860	47222522	+	5457	NA	promoter-TSS (NM_001013983)	promoter-TSS (NM_001013983)	-898	NM_001013983	304543	Rn.162140	NM_001013983	ENSRNOG00000021725	Mlec	RGD1307736	malectin	protein-coding
8148	chr19	55798789	55806935	+	5453	NA	Intergenic	Intergenic	-77699	NM_181388	353231	Rn.16437	NM_181388	ENSRNOG00000015150	Spg7	-	SPG7 matrix AAA peptidase subunit, paraplegin	protein-coding
Apr-16	chr20	4693207	4700121	+	5451	NA	exon (NM_001008845, exon 4 of 7)	exon (NM_001008845, exon 4 of 7)	2048	NM_001008834	414791	Rn.233729	NM_001008834		RT1-CE11	-	RT1 class I, locus CE11	protein-coding
Feb-76	chr4	123680682	123688256	+	5451	NA	intron (NM_017206, intron 2 of 14)	intron (NM_017206, intron 2 of 14)	28850	NM_017206	29464	Rn.9968	NM_017206	ENSRNOG00000009019	Slc6a6	-	solute carrier family 6 member 6	protein-coding
13028	chr3	9001393	9014419	+	5446	NA	exon (NM_001108577, exon 9 of 10)	exon (NM_001108577, exon 9 of 10)	25784	NM_001108577	362102	Rn.24600	NM_001108577	ENSRNOG00000018457	Ptpa	Ppp2r4	protein phosphatase 2 phosphatase activator	protein-coding
Feb-41	chr7	120947987	120955726	+	5445	NA	Intergenic	Intergenic	28582	NM_001199315	300077	Rn.97210	NM_001130496	ENSRNOG00000014634	Gtpbp1	-	GTP binding protein 1	protein-coding
7936	chr16	70863172	70871106	+	5444	NA	intron (NM_001024883, intron 4 of 4)	intron (NM_001024883, intron 4 of 4)	7859	NM_001024883	306549	Rn.39247	NM_001024883	ENSRNOG00000014628	Pomk	RGD1310810|Sgk196	protein-O-mannose kinase	protein-coding
Feb-81	chr5	151892347	151900626	+	5442	NA	intron (NM_001010966, intron 1 of 3)	(T)n|Simple_repeat|Simple_repeat	1536	NM_001010966	366478	Rn.211496	NM_001010966	ENSRNOG00000000121	Pigv	RGD1309526	phosphatidylinositol glycan anchor biosynthesis, class V	protein-coding
8423	chr16	48479774	48488195	+	5441	NA	Intergenic	MIRb|SINE|MIR	-46742	NM_001107311	306460	Rn.8484	NM_001107311	ENSRNOG00000009660	Enpp6	E-NPP 6	ectonucleotide pyrophosphatase/phosphodiesterase 6	protein-coding
6727	chr7	37789857	37796582	+	5438	NA	Intergenic	B3A|SINE|B2	-19612	NM_017258	29618	Rn.1000	NM_017258	ENSRNOG00000004284	Btg1	-	BTG anti-proliferation factor 1	protein-coding
6559	chr10	57303685	57310242	+	5435	NA	intron (NM_001105801, intron 3 of 22)	intron (NM_001105801, intron 3 of 22)	2335	NM_001105801	287462	Rn.13745	NM_001105801	ENSRNOG00000004283	Camta2	-	calmodulin binding transcription activator 2	protein-coding
Feb-99	chr7	104959462	104965459	+	5430	NA	Intergenic	Intergenic	-11370	NM_001044245	314961	Rn.63466	NM_001044245	ENSRNOG00000058733	Asap1	Ddef1	ArfGAP with SH3 domain, ankyrin repeat and PH domain 1	protein-coding
Feb-68	chr7	107859525	107865491	+	5430	NA	Intergenic	Intergenic	42920	NM_001013219	362924	Rn.8110	NM_001013219	ENSRNOG00000008209	St3gal1	Siat4a	ST3 beta-galactoside alpha-2,3-sialyltransferase 1	protein-coding
5994	chr10	5011011	5017003	+	5429	NA	Intergenic	Intergenic	57214	NM_145879	252971	Rn.82754	NM_145879	ENSRNOG00000002568	Socs1	Cish1|Socs-1	suppressor of cytokine signaling 1	protein-coding
9230	chr1	175765722	175774950	+	5428	NA	intron (NM_001105210, intron 1 of 20)	intron (NM_001105210, intron 1 of 20)	-8042	NM_001105211	308899	Rn.33889	NM_001105210	ENSRNOG00000017767	Mrvi1	-	murine retrovirus integration site 1 homolog	protein-coding
8326	chr6	10923064	10931388	+	5425	NA	intron (NM_001100756, intron 3 of 19)	ORR1C2|LTR|ERVL-MaLR	14843	NM_001100756	362696	Rn.16768	NM_001100756	ENSRNOG00000014879	Ttc7a	Ttc7	tetratricopeptide repeat domain 7A	protein-coding
8442	chr5	59538023	59546463	+	5423	NA	intron (NM_053765, intron 1 of 11)	MIRb|SINE|MIR	858	NM_053765	114711	Rn.18753	NM_053765	ENSRNOG00000014365	Gne	Uae1	glucosamine (UDP-N-acetyl)-2-epimerase/N-acetylmannosamine kinase	protein-coding
17140	chr1	226835812	226852950	+	5418	NA	Intergenic	Intergenic	42775	NM_175577	25752	Rn.57361	NM_175577	ENSRNOG00000020884	Cd6	OX52	Cd6 molecule	protein-coding
7929	chr3	111911832	111919759	+	5416	NA	intron (NM_139324, intron 2 of 5)	intron (NM_139324, intron 2 of 5)	26046	NM_139324	192204	Rn.7379	NM_139324	ENSRNOG00000007584	Ehd4	Past2	EH-domain containing 4	protein-coding
7944	chr13	51954351	51962293	+	5416	NA	promoter-TSS (NM_145683)	promoter-TSS (NM_145683)	-555	NM_145683	246781	Rn.10160	NM_145683	ENSRNOG00000005807	Ptpn7	Heptp|Lcptp	protein tyrosine phosphatase, non-receptor type 7	protein-coding
7970	chr7	63572663	63580631	+	5415	NA	intron (NM_001108747, intron 1 of 4)	(ACAG)n|Simple_repeat|Simple_repeat	1843	NM_001108747	362886	Rn.3702	NM_001108747	ENSRNOG00000005388	Rassf3	-	Ras association domain family member 3	protein-coding
21817	chr2	189194720	189216535	+	5415	NA	TTS (NM_017020)	TTS (NM_017020)	48925	NM_017020	24499	Rn.1716	NM_017020	ENSRNOG00000020811	Il6r	IL6R1|Il6ra	interleukin 6 receptor	protein-coding
7918	chr1	14626876	14634792	+	5410	NA	Intergenic	Intergenic	-166932	NM_001106269	293012	Rn.140572	NM_001106269	ENSRNOG00000012057	Olig3	-	oligodendrocyte transcription factor 3	protein-coding
13025	chr19	59710374	59723397	+	5408	NA	Intergenic	Intergenic	156526	NM_152935	266601	Rn.2143	NM_152935	ENSRNOG00000019980	Tomm20	-	translocase of outer mitochondrial membrane 20	protein-coding
26788	chr1	266361999	266388785	+	5405	NA	intron (NM_001127484, intron 1 of 3)	intron (NM_001127484, intron 1 of 3)	-4533	NM_001313908	309456	Rn.105679	NM_001127484	ENSRNOG00000020020	Wbp1l	Opal1|RGD1305793	WW domain binding protein 1-like	protein-coding
8343	chr10	31103714	31112055	+	5403	NA	Intergenic	Intergenic	-38223	NM_001160228	303068	Rn.113277	NM_001160228	ENSRNOG00000042980	Adam19	Sox30	ADAM metallopeptidase domain 19	protein-coding
15224	chr17	15685677	15700899	+	5398	NA	intron (NM_198765, intron 1 of 7)	intron (NM_198765, intron 1 of 7)	24747	NM_001033674	306809	Rn.103443	NM_198765	ENSRNOG00000016031	Bicd2	-	BICD cargo adaptor 2	protein-coding
9911	chr6	7342083	7351992	+	5397	NA	Intergenic	Intergenic	74419	NM_001036626	298765	Rn.22055	NM_001036626	ENSRNOG00000005067	Zfp36l2	-	zinc finger protein 36, C3H type-like 2	protein-coding
6786	chr4	146832717	146839501	+	5397	NA	intron (NM_001015004, intron 1 of 4)	intron (NM_001015004, intron 1 of 4)	3288	NM_001015004	297523	Rn.23131	NM_001015004	ENSRNOG00000007822	Vgll4	-	vestigial-like family member 4	protein-coding
9683	chr1	20991852	21001533	+	5397	NA	Intergenic	Intergenic	140505	NM_001195606	686032	Rn.12393	NM_001195606	ENSRNOG00000047821	Smlr1	-	small leucine-rich protein 1	protein-coding
5824	chr1	8123427	8129249	+	5390	NA	Intergenic	Intergenic	-3016	NM_024137	29721	Rn.9802	NM_024137	ENSRNOG00000011015	Hivep2	MIBP1	human immunodeficiency virus type I enhancer binding protein 2	protein-coding
7419	chr17	13499473	13506890	+	5389	NA	Intergenic	MTB_Rn|LTR|ERVL-MaLR	-13095	NM_001170563	306790	Rn.16190	NM_001170563	ENSRNOG00000013679	Sema4d	-	semaphorin 4D	protein-coding
9729	chr1	127072960	127082687	+	5383	NA	Intergenic	Intergenic	67209	NM_001106268	292999	Rn.13788	NM_001106268	ENSRNOG00000012698	Chsy1	-	chondroitin sulfate synthase 1	protein-coding
6293	chr18	56283136	56289427	+	5382	NA	intron (NM_012920, intron 19 of 22)	MIR|SINE|MIR	38898	NM_053996	117100	Rn.9663	NM_053996	ENSRNOG00000018644	Slc6a7	Prot	solute carrier family 6 member 7	protein-coding
5951	chr2	116148311	116154260	+	5382	NA	intron (NM_001025147, intron 1 of 2)	intron (NM_001025147, intron 1 of 2)	10713	NM_001025147	499588	Rn.139484	NM_001025147	ENSRNOG00000009487	Gpr160	-	G protein-coupled receptor 160	protein-coding
17830	chr6	103036971	103054799	+	5376	NA	Intergenic	Intergenic	267189	NM_017172	29344	Rn.6142	NM_017172	ENSRNOG00000058646	Zfp36l1	Berg36|Brf1|ERF1|TIS11b|cMG1	zinc finger protein 36, C3H type-like 1	protein-coding
9492	chr6	123359707	123369197	+	5375	NA	intron (NM_001108047, intron 3 of 6)	intron (NM_001108047, intron 3 of 6)	213243	NM_001108047	314374	Rn.105640	NM_001108047	ENSRNOG00000004709	Foxn3	Ches1	forkhead box N3	protein-coding
5967	chr19	24861417	24867382	+	5373	NA	intron (NM_001012164, intron 4 of 19)	(ATGCAG)n|Simple_repeat|Simple_repeat	10314	NM_001012164	361383	Rn.107655	NM_001012164	ENSRNOG00000004489	Adgre5	Cd97	adhesion G protein-coupled receptor E5	protein-coding
8260	chr14	71790962	71799220	+	5371	NA	Intergenic	Intergenic	19449	NM_030848	81506	Rn.10728	NM_030848	ENSRNOG00000003064	Bst1	-	bone marrow stromal cell antigen 1	protein-coding
7617	chr3	60384971	60392586	+	5359	NA	Intergenic	(AC)n|Simple_repeat|Simple_repeat	71946	NM_024485	79557	Rn.44633	NM_024485	ENSRNOG00000018286	Chrna1	-	cholinergic receptor nicotinic alpha 1 subunit	protein-coding
6191	chr19	19729927	19736116	+	5358	NA	Intergenic	MIR|SINE|MIR	-5940	NM_053396	84420	Rn.161712	NM_053396	ENSRNOG00000014776	Adcy7	-	adenylate cyclase 7	protein-coding
7710	chr6	6931793	6939501	+	5357	NA	Intergenic	B1_Mur4|SINE|Alu	-92889	NM_001033957	171011	Rn.82689	NM_133426	ENSRNOG00000004535	Kcng3	Kv10.1|Kv6.3	potassium voltage-gated channel modifier subfamily G member 3	protein-coding
Feb-00	chr3	7653392	7661890	+	5356	NA	Intergenic	Intergenic	-25330	NM_001127563	499765	Rn.22858	NM_001127563	ENSRNOG00000028805	Cfap77	RGD1564114	cilia and flagella associated protein 77	protein-coding
6762	chr10	86346459	86353219	+	5348	NA	intron (NM_001143895, intron 3 of 7)	intron (NM_001143895, intron 3 of 7)	5075	NM_001143895	688174	Rn.217141	NM_001143895	ENSRNOG00000046143	Pgap3	Perld1	post-GPI attachment to proteins 3	protein-coding
Feb-23	chr4	157988332	157994753	+	5345	NA	intron (NM_053018, intron 1 of 7)	intron (NM_053018, intron 1 of 7)	18549	NM_053018	24936	Rn.2091	NM_053018	ENSRNOG00000019556	Cd9	-	CD9 molecule	protein-coding
7565	chr10	93666757	93674320	+	5345	NA	intron (NM_001013973, intron 3 of 11)	intron (NM_001013973, intron 3 of 11)	9436	NM_001013973	303596	Rn.160625	NM_001013973	ENSRNOG00000007084	10-Mar	MARCH-X|RGD1311692|Rnf190	membrane associated ring-CH-type finger 10	protein-coding
6524	chr9	17648425	17654947	+	5339	NA	Intergenic	Intergenic	41514	NM_001106890	301250	Rn.35669	NM_001106890	ENSRNOG00000019734	Mrpl14	L14mt|L32mt|MRP-L14|MRP-L32	mitochondrial ribosomal protein L14	protein-coding
7439	chr1	198162781	198170218	+	5339	NA	Intergenic	B3A|SINE|B2	-26274	NM_017347	50689	Rn.2592	NM_017347	ENSRNOG00000053583	Mapk3	ERK1|ERT2|Erk-1|Esrk1|MAPK1|MNK1|Prkm3|p44|p44erk1|p44mapk	mitogen activated protein kinase 3	protein-coding
7397	chr3	111006987	111014382	+	5338	NA	intron (NM_001191740, intron 1 of 10)	intron (NM_001191740, intron 1 of 10)	2918	NM_001191740	311329	Rn.41217	NM_001191740	ENSRNOG00000012368	Dnajc17	RGD1308015	DnaJ heat shock protein family (Hsp40) member C17	protein-coding
6260	chr7	108194652	108200910	+	5337	NA	Intergenic	Intergenic	-292353	NM_001013219	362924	Rn.8110	NM_001013219	ENSRNOG00000008209	St3gal1	Siat4a	ST3 beta-galactoside alpha-2,3-sialyltransferase 1	protein-coding
11671	chr14	81682098	81693767	+	5337	NA	Intergenic	Intergenic	-8279	NM_019182	29274	Rn.30015	NM_019182	ENSRNOG00000013930	Rnf4	-	ring finger protein 4	protein-coding
12732	chr2	198104528	198117258	+	5335	NA	Intergenic	Intergenic	9309	NM_001025119	310674	Rn.21037	NM_001025119	ENSRNOG00000021170	Plekho1	Ckip1|RGD1311487	pleckstrin homology domain containing O1	protein-coding
11020	chr4	78071683	78082701	+	5335	NA	Intergenic	CpG	-1711	NM_001024327	500110	Rn.27249	NM_001024327	ENSRNOG00000007707	Zfp467	Znf467	zinc finger protein 467	protein-coding
6337	chr8	117121053	117127388	+	5333	NA	Intergenic	Intergenic	-2472	NM_001106093	290864	Rn.92126	NM_001106093	ENSRNOG00000054863	Usp4	-	ubiquitin specific peptidase 4	protein-coding
9013	chr1	137255888	137264899	+	5323	NA	intron (NM_001106271, intron 17 of 38)	intron (NM_001106271, intron 17 of 38)	98679	NM_001039006	293023	Rn.16545	NM_001039006	ENSRNOG00000010959	Klhl25	RGD1310815	kelch-like family member 25	protein-coding
9616	chr7	107832713	107842327	+	5323	NA	Intergenic	Intergenic	-61819	NM_001011991	299923	Rn.153992	NM_001011991	ENSRNOG00000007393	Ndrg1	Ndr1	N-myc downstream regulated 1	protein-coding
Mar-54	chr6	52304143	52310995	+	5323	NA	Intergenic	Intergenic	41612	NM_001014263	366595	Rn.17193	NM_001014263	ENSRNOG00000009856	Sypl1	Sypl	synaptophysin-like 1	protein-coding
6814	chr19	55832107	55838919	+	5319	NA	Intergenic	B3A|SINE|B2	-45048	NM_181388	353231	Rn.16437	NM_181388	ENSRNOG00000015150	Spg7	-	SPG7 matrix AAA peptidase subunit, paraplegin	protein-coding
8377	chr7	37477233	37485608	+	5319	NA	Intergenic	Intergenic	-331411	NM_017258	29618	Rn.1000	NM_017258	ENSRNOG00000004284	Btg1	-	BTG anti-proliferation factor 1	protein-coding
30750	chr1	219386467	219417215	+	5318	NA	intron (NM_019222, intron 9 of 10)	intron (NM_019222, intron 9 of 10)	-2129	NM_001024289	499300	Rn.4188	NM_001024289	ENSRNOG00000021724	Ptprcap	-	protein tyrosine phosphatase, receptor type, C-associated protein	protein-coding
12161	chr9	119827148	119839307	+	5314	NA	Intergenic	Intergenic	22920	NM_001126270	301701	Rn.225213	NM_001126270	ENSRNOG00000013727	Ndc80	Kntc2	NDC80 kinetochore complex component	protein-coding
6366	chr1	211791175	211797539	+	5312	NA	intron (NM_001108923, intron 2 of 15)	intron (NM_001108923, intron 2 of 15)	61887	NM_001108923	365382	Rn.8618	NM_001108923	ENSRNOG00000017635	Inpp5a	-	inositol polyphosphate-5-phosphatase A	protein-coding
10425	chr1	6897326	6907749	+	5310	NA	intron (NM_013070, intron 2 of 74)	intron (NM_013070, intron 2 of 74)	67503	NM_013070	25600	Rn.9901	NM_013070	ENSRNOG00000011058	Utrn	-	utrophin	protein-coding
Feb-08	chr10	40159053	40166759	+	5305	NA	Intergenic	Intergenic	39086	NM_001134729	686506	Rn.34277	NM_001134729	ENSRNOG00000045961	Lyrm7	-	LYR motif containing 7	protein-coding
21567	chr8	48803473	48825038	+	5305	NA	intron (NM_001106817, intron 2 of 10)	PB1D7|SINE|Alu	8571	NM_001106817	300673	Rn.32447	NM_001106817	ENSRNOG00000012420	Bcl9l	-	BCL9 like	protein-coding
7678	chr1	219134514	219142190	+	5304	NA	Intergenic	ID_Rn2|SINE|ID	-1162	NM_199089	293650	Rn.12627	NM_199089	ENSRNOG00000017220	Tcirg1	OC116|TIRC7	T-cell immune regulator 1, ATPase H+ transporting V0 subunit A3	protein-coding
8539	chr5	167999254	168007791	+	5290	NA	intron (NM_001277253, intron 1 of 6)	MTE2b|LTR|ERVL-MaLR	1202	NM_001277253	117287	Rn.30105	NM_057143	ENSRNOG00000018289	Park7	CAP1|DJ-1|Dj1|SP22	Parkinsonism associated deglycase	protein-coding
5897	chr13	112006078	112011973	+	5287	NA	Intergenic	Intergenic	-3973	NM_001009632	289388	Rn.1040	NM_001009632	ENSRNOG00000006019	G0s2	-	G0/G1switch 2	protein-coding
5934	chr16	70871544	70877476	+	5286	NA	Intergenic	Intergenic	15230	NM_001024883	306549	Rn.39247	NM_001024883	ENSRNOG00000014628	Pomk	RGD1310810|Sgk196	protein-O-mannose kinase	protein-coding
9547	chr20	46196658	46206203	+	5278	NA	intron (NM_001106397, intron 1 of 23)	intron (NM_001106397, intron 1 of 23)	1449	NM_001106397	294520	Rn.106944	NM_001106397	ENSRNOG00000000307	Mical1	MICAL-1|Nical	microtubule associated monooxygenase, calponin and LIM domain containing 1	protein-coding
10442-2	chr3	9157654	9168094	+	5272	NA	Intergenic	Intergenic	99754	NM_001108578	362107	Rn.17100	NM_001108578	ENSRNOG00000009951	Aif1l	RGD1305081	allograft inflammatory factor 1-like	protein-coding
6572	chr13	44194452	44201022	+	5268	NA	intron (NM_001110763, intron 4 of 7)	L2a|LINE|L2	147998	NM_001110763	360839	Rn.25191	NM_001110763	ENSRNOG00000003769	Tmem163	RGD1306212|Sv31	transmembrane protein 163	protein-coding
8952	chr6	41237815	41246765	+	5266	NA	Intergenic	Intergenic	-202853	NM_001108015	313974	Rn.162852	NM_001108015	ENSRNOG00000004110	Trib2	RGD1564451	tribbles pseudokinase 2	protein-coding
10315	chr1	199791267	199801580	+	5260	NA	intron (NM_019337, intron 3 of 4)	intron (NM_019337, intron 3 of 4)	26963	NM_019337	54290	Rn.23957	NM_019337	ENSRNOG00000042592	Rgs10	-	regulator of G-protein signaling 10	protein-coding
11817	chr1	267087547	267099362	+	5260	NA	intron (NM_001107606, intron 6 of 13)	intron (NM_001107606, intron 6 of 13)	110532	NM_001107606	309460	Rn.127935	NM_001107606	ENSRNOG00000020353	Sh3pxd2a	Sh3md1	SH3 and PX domains 2A	protein-coding
19015	chr2	218614468	218633481	+	5257	NA	Intergenic	Intergenic	34787	NM_017301	29733	Rn.109455	NM_017301	ENSRNOG00000013683	S1pr1	Edg1	sphingosine-1-phosphate receptor 1	protein-coding
6056	chr16	48776352	48782406	+	5253	NA	Intergenic	URR1A|DNA|hAT-Charlie	83825	NM_012922	25402	Rn.10562	NM_012922	ENSRNOG00000010475	Casp3	CPP32-beta|Lice|Yama	caspase 3	protein-coding
6194	chr17	70648360	70654552	+	5251	NA	Intergenic	Intergenic	-32678	NM_057135	117276	Rn.10791	NM_057135	ENSRNOG00000018911	Pfkfb3	-	6-phosphofructo-2-kinase/fructose-2,6-biphosphatase 3	protein-coding
Feb-65	chr7	100222959	100229522	+	5248	NA	Intergenic	Lx8|LINE|L1	156657	NM_001145141	500876	Rn.141036	NM_001145141	ENSRNOG00000004914	LOC500876	-	LOC500876	protein-coding
8861	chr3	14520821	14529680	+	5243	NA	intron (NM_001011965, intron 3 of 6)	intron (NM_001011965, intron 3 of 6)	12949	NM_001011965	296655	Rn.229238	NM_001011965	ENSRNOG00000019147	Stom	-	stomatin	protein-coding
5750	chr6	41353312	41359060	+	5237	NA	Intergenic	Intergenic	-316749	NM_001108015	313974	Rn.162852	NM_001108015	ENSRNOG00000004110	Trib2	RGD1564451	tribbles pseudokinase 2	protein-coding
Feb-30	chr8	45212058	45221486	+	5234	NA	promoter-TSS (NM_001106813)	promoter-TSS (NM_001106813)	-795	NM_001106813	300649	Rn.153173	NM_001106813	ENSRNOG00000008153	Crtam	-	cytotoxic and regulatory T cell molecule	protein-coding
Feb-06	chr13	74606891	74613095	+	5229	NA	Intergenic	(CA)n|Simple_repeat|Simple_repeat	-45809	NM_001100680	304887	Rn.224486	NM_001100680	ENSRNOG00000004736	Ralgps2	-	Ral GEF with PH domain and SH3 binding motif 2	protein-coding
Apr-96	chr5	62140569	62146363	+	5228	NA	intron (NM_001107934, intron 1 of 3)	RLTR14|LTR|ERV1	10296	NM_001107934	313236	Rn.8719	NM_001107934	ENSRNOG00000008922	Trim14	-	tripartite motif-containing 14	protein-coding
Feb-67	chr11	31635568	31642733	+	5227	NA	Intergenic	L1_Rod|LINE|L1	-1257	NM_001271316	288264	Rn.105738	NM_001105893	ENSRNOG00000028594	Ifnar1	-	interferon alpha and beta receptor subunit 1	protein-coding
12233	chr5	154240232	154252463	+	5225	NA	intron (NM_001164143, intron 1 of 1)	intron (NM_001164143, intron 1 of 1)	4133	NM_001164143	57302	Rn.48776	NM_020543	ENSRNOG00000009260	Cnr2	CB-2|CB2|CB2C|CNR2C	cannabinoid receptor 2	protein-coding
10520-2	chr9	54873576	54884094	+	5225	NA	Intergenic	Intergenic	-171359	NM_001014216	363227	Rn.21433	NM_001014216	ENSRNOG00000015416	Nabp1	Obfc2a|RGD1306658	nucleic acid binding protein 1	protein-coding
Feb-67	chr3	160465265	160472330	+	5225	NA	intron (NM_001107800, intron 1 of 10)	intron (NM_001107800, intron 1 of 10)	1245	NM_001107800	311622	Rn.166761	NM_001107800	ENSRNOG00000013529	Stk4	-	serine/threonine kinase 4	protein-coding
6949	chr1	240897064	240904011	+	5224	NA	Intergenic	MTB|LTR|ERVL-MaLR	-7946	NM_057211	117560	Rn.19481	NM_057211	ENSRNOG00000014215	Klf9	Bteb|Bteb1	Kruppel-like factor 9	protein-coding
9114	chr3	114082275	114091387	+	5223	NA	promoter-TSS (NM_012512)	promoter-TSS (NM_012512)	-456	NM_012512	24223	Rn.1868	NM_012512	ENSRNOG00000017123	B2m	-	beta-2 microglobulin	protein-coding
8622	chr7	41470504	41479124	+	5223	NA	promoter-TSS (NM_053883)	promoter-TSS (NM_053883)	-349	NM_053883	116663	Rn.4313	NM_053883	ENSRNOG00000023896	Dusp6	Mkp3	dual specificity phosphatase 6	protein-coding
13854	chr2	189456122	189469974	+	5220	NA	intron (NM_001191900, intron 2 of 39)	intron (NM_001191900, intron 2 of 39)	8708	NM_001191900	365844	Rn.160708	NM_001191900	ENSRNOG00000055790	Nup210l	RGD1310250	nucleoporin 210-like	protein-coding
Feb-23	chr2	250738132	250745453	+	5219	NA	intron (NM_001011929, intron 1 of 8)	intron (NM_001011929, intron 1 of 8)	2404	NM_001011929	292156	Rn.203013	NM_001011929	ENSRNOG00000012957	Sh3glb1	-	SH3 domain -containing GRB2-like endophilin B1	protein-coding
20007	chr1	216237299	216257304	+	5211	NA	intron (NM_013087, intron 1 of 7)	intron (NM_013087, intron 1 of 7)	-7610	NM_001013194	361682	Rn.18732	NM_001013194	ENSRNOG00000032677	Tssc4	-	tumor suppressing subtransferable candidate 4	protein-coding
8152	chr9	94942115	94950265	+	5210	NA	intron (NM_013023, intron 9 of 15)	intron (NM_013023, intron 9 of 15)	19124	NM_013023	25539	Rn.9856	NM_013023	ENSRNOG00000018185	Sag	SAGMR|SANTI	S-antigen visual arrestin	protein-coding
8597	chr3	166990519	166999114	+	5209	NA	promoter-TSS (NM_001107813)	promoter-TSS (NM_001107813)	-876	NM_001107813	311764	Rn.214135	NM_001107813	ENSRNOG00000021787	Zfp217	Znf217	zinc finger protein 217	protein-coding
6788	chr2	109396195	109402981	+	5209	NA	Intergenic	MLTR11A|LTR|ERVK	-906775	NM_001047948	499584	Rn.123970	NM_001047948	ENSRNOG00000033028	LOC499584	-	LRRGT00202	protein-coding
Feb-07	chr20	46305039	46310944	+	5208	NA	Intergenic	Intergenic	57573	NM_031812	83689	Rn.3733	NM_031812	ENSRNOG00000000304	Cd164	MGC-24v	CD164 molecule	protein-coding
6441	chr10	55552650	55559089	+	5207	NA	intron (NM_001109033, intron 1 of 4)	intron (NM_001109033, intron 1 of 4)	780	NM_001109033	497933	Rn.198873	NM_001109033	ENSRNOG00000004668	Slc25a35	-	solute carrier family 25, member 35	protein-coding
6826	chr4	119322352	119329176	+	5206	NA	intron (NM_001109247, intron 1 of 10)	MER20|DNA|hAT-Charlie	2058	NM_001109247	500246	Rn.22776	NM_001109247	ENSRNOG00000009347	Arhgap25	RGD1562105	Rho GTPase activating protein 25	protein-coding
12599	chr8	116483285	116495882	+	5204	NA	Intergenic	(TC)n|Simple_repeat|Simple_repeat	-19668	NM_001108185	315996	Rn.205616	NM_001108185	ENSRNOG00000017704	Sema3f	SemaIV	semaphorin 3F	protein-coding
13317	chr9	93317707	93331022	+	5204	NA	Intergenic	Intergenic	-1919	NM_001012134	316583	Rn.39638	NM_001012134	ENSRNOG00000018267	B3gnt7	-	UDP-GlcNAc:betaGal beta-1,3-N-acetylglucosaminyltransferase 7	protein-coding
7513	chr10	86547165	86554676	+	5199	NA	intron (NM_001047897, intron 1 of 3)	intron (NM_001047897, intron 1 of 3)	3558	NM_001047897	360618	Rn.202345	NM_001047897	ENSRNOG00000030445	Ormdl3	LRRGT00183	ORMDL sphingolipid biosynthesis regulator 3	protein-coding
5623	chr3	81441783	81447404	+	5198	NA	Intergenic	Intergenic	-53429	NM_001011955	295934	Rn.16695	NM_001011955	ENSRNOG00000007989	Chst1	-	carbohydrate sulfotransferase 1	protein-coding
13714	chr13	50155674	50169386	+	5193	NA	Intergenic	Intergenic	-2033	NM_001017491	498232	Rn.137613	NM_001017491	ENSRNOG00000028250	Lax1	-	lymphocyte transmembrane adaptor 1	protein-coding
5785	chr17	75649480	75655263	+	5192	NA	intron (NM_001083586, intron 12 of 12)	intron (NM_001083586, intron 12 of 12)	234152	NM_001106120	291309	Rn.56101	NM_001106120	ENSRNOG00000017644	Usp6nl	-	USP6 N-terminal like	protein-coding
8007	chr18	31058662	31066667	+	5188	NA	intron (NM_001107393, intron 1 of 29)	intron (NM_001107393, intron 1 of 29)	8707	NM_001107393	307483	Rn.3004	NM_001107393	ENSRNOG00000019688	Diaph1	DRF1|Diap1|mDIA1	diaphanous-related formin 1	protein-coding
21706	chr8	124393373	124415077	+	5180	NA	Intergenic	Intergenic	-5361	NM_031132	81810	Rn.9954	NM_031132	ENSRNOG00000013265	Tgfbr2	TGF-beta 2|Tgfbr2T	transforming growth factor, beta receptor 2	protein-coding
Feb-72	chr12	19576777	19582547	+	5178	NA	intron (NM_001024969, intron 8 of 10)	intron (NM_001024969, intron 8 of 10)	2523	NM_001024969	288545	Rn.261	NM_001024969	ENSRNOG00000039214	RGD1305455	-	similar to hypothetical protein FLJ10925	protein-coding
7843	chr14	43996283	44004124	+	5176	NA	Intergenic	(TG)n|Simple_repeat|Simple_repeat	-7616	NM_001013430	305341	Rn.20618	NM_001013430	ENSRNOG00000002540	Rhoh	-	ras homolog family member H	protein-coding
8997	chr7	120616682	120625677	+	5174	NA	intron (NM_001173370, intron 1 of 8)	ID_B1|SINE|B4	15413	NM_001173370	362959	Rn.23598	NM_001173370	ENSRNOG00000022802	Tmem184b	RGD1306591	transmembrane protein 184B	protein-coding
Mar-09	chr8	124447638	124453445	+	5172	NA	Intergenic	Intergenic	-51677	NM_031132	81810	Rn.9954	NM_031132	ENSRNOG00000013265	Tgfbr2	TGF-beta 2|Tgfbr2T	transforming growth factor, beta receptor 2	protein-coding
8438	chr17	9713237	9721673	+	5172	NA	intron (NM_001112713, intron 2 of 15)	intron (NM_001112713, intron 2 of 15)	4087	NM_001112712	59076	Rn.10633	NM_031657	ENSRNOG00000014615	Grk6	Gprk6	G protein-coupled receptor kinase 6	protein-coding
10943	chr3	1546429	1557370	+	5171	NA	intron (NM_031141, intron 2 of 11)	intron (NM_031141, intron 2 of 11)	33026	NM_031141	81819	Rn.10392	NM_031141	ENSRNOG00000026203	Pax8	-	paired box 8	protein-coding
28449	chr10	88487077	88515524	+	5170	NA	intron (NM_213625, intron 9 of 13)	intron (NM_213625, intron 9 of 13)	10502	NM_012809	25275	Rn.31762	NM_012809	ENSRNOG00000017496	Cnp	CNPF|CNPI|CNPII|Cnp1	2',3'-cyclic nucleotide 3' phosphodiesterase	protein-coding
6918	chr1	221766809	221773725	+	5165	NA	exon (NM_012638, exon 18 of 20)	exon (NM_012638, exon 18 of 20)	-2987	NM_001082977	361714		NM_001082977	ENSRNOG00000021098	Rasgrp2	-	RAS guanyl releasing protein 2	protein-coding
8836	chr8	118906513	118915347	+	5161	NA	Intergenic	Intergenic	-15537	NM_001108783	363151	Rn.11535	NM_001108783	ENSRNOG00000020946	Ccdc12	RGD1306081	coiled-coil domain containing 12	protein-coding
7917	chr1	41664177	41672092	+	5153	NA	Intergenic	Intergenic	344930	NM_012689	24890	Rn.10595	NM_012689	ENSRNOG00000019358	Esr1	ER-alpha|Esr|RNESTROR	estrogen receptor 1	protein-coding
Mar-04	chr6	10721078	10727280	+	5151	NA	Intergenic	Intergenic	49808	NM_001109274	500616	Rn.47568	NM_001109274	ENSRNOG00000028504	Socs5	RGD1564914	suppressor of cytokine signaling 5	protein-coding
13694	chr10	106938525	106952217	+	5145	NA	Intergenic	Intergenic	30669	NM_053565	89829	Rn.127801	NM_053565	ENSRNOG00000002946	Socs3	Cish3|Socs-3|Ssi-3	suppressor of cytokine signaling 3	protein-coding
18137	chr3	82341003	82359138	+	5144	NA	intron (NM_031797, intron 1 of 9)	intron (NM_031797, intron 1 of 9)	18287	NM_031797	83628	Rn.3022	NM_031797	ENSRNOG00000000047	Cd82	Kai1	Cd82 molecule	protein-coding
Feb-39	chr20	11316284	11323421	+	5144	NA	Intergenic	Intergenic	39238	NM_001003964	309680	Rn.129905	NM_001003964	ENSRNOG00000001212	Dnmt3l	-	DNA methyltransferase 3 like	protein-coding
8722	chr4	157235337	157244057	+	5141	NA	intron (NM_053908, intron 14 of 15)	intron (NM_053908, intron 14 of 15)	-2843	NR_031915	100314049		NR_031915		Mir200c	rno-mir-200c	microRNA 200c	ncRNA
9561	chr10	65418550	65428109	+	5136	NA	intron (NM_001107017, intron 1 of 6)	intron (NM_001107017, intron 1 of 6)	1473	NM_001107017	303285	Rn.3219	NM_001107017	ENSRNOG00000013169	Traf4	-	Tnf receptor associated factor 4	protein-coding
8925	chr11	86725797	86734720	+	5127	NA	intron (NM_012531, intron 1 of 4)	intron (NM_012531, intron 1 of 4)	-14173	NM_022584	50551	Rn.6300	NM_022584	ENSRNOG00000001890	Txnrd2	Tr3|Trxr2|Trxrd2	thioredoxin reductase 2	protein-coding
8410	chr1	225265500	225273908	+	5127	NA	Intergenic	B1F|SINE|Alu	13542	NM_013051	25575	Rn.2206	NM_013051	ENSRNOG00000020196	Scgb1a1	CC10|CCSP|PCBB|Ugb	secretoglobin family 1A member 1	protein-coding
6974	chr14	107498626	107505598	+	5125	NA	Intergenic	Intergenic	115049	NM_001107240	305571	Rn.1970	NM_001107240	ENSRNOG00000009267	B3gnt2	B3gnt1	UDP-GlcNAc:betaGal beta-1,3-N-acetylglucosaminyltransferase 2	protein-coding
8555	chr1	178976472	178985025	+	5124	NA	intron (NM_001013434, intron 1 of 5)	intron (NM_001013434, intron 1 of 5)	29509	NM_001013434	365355	Rn.3271	NM_001013434	ENSRNOG00000012258	Rras2	-	RAS related 2	protein-coding
7733	chr1	15057362	15065093	+	5120	NA	Intergenic	Intergenic	-1153	NM_053783	116465	Rn.19927	NM_053783	ENSRNOG00000012074	Ifngr1	Ifngr	interferon gamma receptor 1	protein-coding
8130	chr10	76254863	76262991	+	5120	NA	intron (NM_133383, intron 2 of 12)	intron (NM_133383, intron 2 of 12)	4939	NM_133383	114861	Rn.2108	NM_133383	ENSRNOG00000002358	Scpep1	Risc	serine carboxypeptidase 1	protein-coding
Feb-05	chr20	44439178	44447381	+	5111	NA	intron (NM_012755, intron 1 of 13)	intron (NM_012755, intron 1 of 13)	6599	NM_012755	25150	Rn.19361	NM_012755	ENSRNOG00000000596	Fyn	-	FYN proto-oncogene, Src family tyrosine kinase	protein-coding
6301	chr5	153256426	153262725	+	5111	NA	Intergenic	Intergenic	-1355	NM_001014193	362626	Rn.3870	NM_001014193	ENSRNOG00000017309	Rsrp1	RGD1359529	arginine and serine rich protein 1	protein-coding
6087	chr1	137228331	137234416	+	5103	NA	intron (NM_001106271, intron 10 of 38)	intron (NM_001106271, intron 10 of 38)	127699	NM_001039006	293023	Rn.16545	NM_001039006	ENSRNOG00000010959	Klhl25	RGD1310815	kelch-like family member 25	protein-coding
17093	chr10	57381641	57398732	+	5102	NA	intron (NM_001109034, intron 1 of 1)	intron (NM_001109034, intron 1 of 1)	3958	NM_001109034	497944	Rn.46017	NM_001109034	ENSRNOG00000005009	Zfp3	RGD1565881	zinc finger protein 3	protein-coding
5553	chr3	124068402	124073953	+	5100	NA	Intergenic	Intergenic	-16980	NM_001134854	308652	Rn.100278	NM_001134854	ENSRNOG00000021255	Smox	-	spermine oxidase	protein-coding
8079	chr3	151350618	151358695	+	5100	NA	3' UTR (NM_031757, exon 21 of 21)	3' UTR (NM_031757, exon 21 of 21)	8459	NM_001037352	305506	Rn.190833	NM_001037352	ENSRNOG00000049497	Eif6	Itgb4bp|eIF-6	eukaryotic translation initiation factor 6	protein-coding
9305	chr4	66436628	66445931	+	5099	NA	Intergenic	Intergenic	36113	NM_001044233	296985	Rn.162737	NM_001044233	ENSRNOG00000029644	Clec2l	RGD1565373	C-type lectin domain family 2, member L	protein-coding
7355	chr4	146804714	146812067	+	5096	NA	intron (NM_001015004, intron 1 of 4)	intron (NM_001015004, intron 1 of 4)	31007	NM_001015004	297523	Rn.23131	NM_001015004	ENSRNOG00000007822	Vgll4	-	vestigial-like family member 4	protein-coding
7912	chr20	3974634	3982544	+	5095	NA	promoter-TSS (NM_032055)	promoter-TSS (NM_032055)	256	NM_012708	24967	Rn.13686	NM_012708	ENSRNOG00000000459	Psmb9	Lmp2	proteasome subunit beta 9	protein-coding
9961	chr11	79591921	79601880	+	5094	NA	intron (NM_001013864, intron 3 of 11)	intron (NM_001013864, intron 3 of 11)	106836	NM_001013864	288010	Rn.206503	NM_001013864	ENSRNOG00000031669	Lpp	-	LIM domain containing preferred translocation partner in lipoma	protein-coding
8058	chr2	55887179	55895235	+	5090	NA	promoter-TSS (NM_001109176)	promoter-TSS (NM_001109176)	-335	NM_001109176	499537	Rn.139494	NM_001109176	ENSRNOG00000013886	Fyb1	Fyb|RGD1563421	FYN binding protein 1	protein-coding
8102	chr1	101471669	101479769	+	5089	NA	intron (NM_001012168, intron 1 of 9)	B1_Mur1|SINE|Alu	1385	NM_001012168	361576	Rn.45038	NM_001012168	ENSRNOG00000020927	Tulp2	-	tubby-like protein 2	protein-coding
8919	chr3	12342382	12351299	+	5083	NA	Intergenic	Intergenic	84018	NM_133569	171100	Rn.162660	NM_133569	ENSRNOG00000016678	Angptl2	-	angiopoietin-like 2	protein-coding
10084	chr1	208181692	208191774	+	5082	NA	Intergenic	Intergenic	-166279	NM_001271366	291234	Rn.233802	NM_001271366	ENSRNOG00000028137	Mki67	-	marker of proliferation Ki-67	protein-coding
5592	chr10	85678641	85684231	+	5079	NA	intron (NM_053550, intron 1 of 9)	intron (NM_053550, intron 1 of 9)	2702	NM_053550	89812	Rn.30025	NM_053550	ENSRNOG00000013030	Pip4k2b	Pip5k2b	phosphatidylinositol-5-phosphate 4-kinase type 2 beta	protein-coding
Mar-08	chr5	62183146	62189752	+	5078	NA	intron (NM_001012101, intron 1 of 12)	B1F|SINE|Alu	1481	NM_001012101	313235	Rn.98708	NM_001012101	ENSRNOG00000008901	Coro2a	-	coronin 2A	protein-coding
6520	chr2	44243266	44249784	+	5077	NA	Intergenic	MLT1J2|LTR|ERVL-MaLR	-43550	NM_001008725	25205	Rn.12138	NM_001008725	ENSRNOG00000013963	Il6st	Ac1055|Gp130|Il-6rb	interleukin 6 signal transducer	protein-coding
6756	chr19	54314794	54321548	+	5075	NA	promoter-TSS (NM_001008722)	promoter-TSS (NM_001008722)	-292	NM_001008722	292060	Rn.3765	NM_001008722	ENSRNOG00000017869	Irf8	ICSBP|Icsbp1	interferon regulatory factor 8	protein-coding
10925	chr10	15190484	15201407	+	5071	NA	promoter-TSS (NM_001014116)	promoter-TSS (NM_001014116)	-24	NM_001014116	360498	Rn.155261	NM_001014116	ENSRNOG00000019729	Jmjd8	RGD1307381	jumonji domain containing 8	protein-coding
6744	chr10	104220174	104226916	+	5068	NA	intron (NM_030846, intron 2 of 5)	B3|SINE|B2	39526	NM_030846	81504	Rn.3360	NM_030846	ENSRNOG00000003990	Grb2	Ash-psi	growth factor receptor bound protein 2	protein-coding
5680	chr1	47988817	47994495	+	5064	NA	intron (NM_001006995, intron 8 of 10)	intron (NM_001006995, intron 8 of 10)	19257	NM_001006995	308100	Rn.203063	NM_001006995		Acat2	Ab2-076|Acat3	acetyl-CoA acetyltransferase 2	protein-coding
Feb-61	chr16	62045397	62051556	+	5062	NA	intron (NM_001271244, intron 4 of 6)	(TG)n|Simple_repeat|Simple_repeat	93886	NM_001271244	498642	Rn.8565	NM_001271244	ENSRNOG00000013328	Rbpms	RGD1561067	RNA binding protein, mRNA processing factor	protein-coding
Feb-91	chr9	16837797	16843986	+	5060	NA	intron (NM_001191582, intron 32 of 39)	RLTR20A4|LTR|ERVK	7623	NM_133525	171047	Rn.6997	NM_133525	ENSRNOG00000018397	Dnph1	C6orf108|RGD620382|Rcl	2'-deoxynucleoside 5'-phosphate N-hydrolase 1	protein-coding
6522	chr5	141259586	141266106	+	5057	NA	intron (NM_001135758, intron 1 of 97)	intron (NM_001135758, intron 1 of 97)	100678	NM_001135758	362587	Rn.213155	NM_001135758	ENSRNOG00000016047	Macf1	-	microtubule-actin crosslinking factor 1	protein-coding
5827	chr13	89769718	89775543	+	5054	NA	3' UTR (NM_001109076, exon 9 of 9)	3' UTR (NM_001109076, exon 9 of 9)	-2134	NM_001109077	498282	Rn.131539	NM_001109077	ENSRNOG00000004192	Arhgap30	RGD1561419	Rho GTPase activating protein 30	protein-coding
Feb-01	chr10	48874525	48880524	+	5054	NA	Intergenic	(TCTTT)n|Simple_repeat|Simple_repeat	-2707	NM_138895	192255	Rn.1253	NM_138895		Ubb	-	ubiquitin B	protein-coding
7334	chr4	100249753	100257085	+	5053	NA	promoter-TSS (NM_031827)	promoter-TSS (NM_031827)	-663	NM_031827	83730	Rn.82672	NM_031827	ENSRNOG00000012748	Vamp8	-	vesicle-associated membrane protein 8	protein-coding
Feb-28	chr20	3339623	3346049	+	5052	NA	intron (NM_022951, intron 2 of 30)	intron (NM_022951, intron 2 of 30)	1450	NM_022951	65045	Rn.37758	NM_022951	ENSRNOG00000059268	Ppp1r10	Fb19|Pnuts	protein phosphatase 1, regulatory subunit 10	protein-coding
Feb-18	chr3	80890103	80897619	+	5051	NA	intron (NM_001005562, intron 10 of 11)	MIRb|SINE|MIR	-19974	NM_031143	81821	Rn.11208	NM_031143	ENSRNOG00000017737	Dgkz	-	diacylglycerol kinase zeta	protein-coding
6416	chr10	47923586	47930000	+	5050	NA	Intergenic	Intergenic	-3840	NM_001025749	363616	Rn.63315	NM_001025749	ENSRNOG00000002599	Grap	-	GRB2-related adaptor protein	protein-coding
10785	chr15	55272422	55283205	+	5049	NA	promoter-TSS (NM_017045)	promoter-TSS (NM_017045)	-100	NM_001006963	290364	Rn.107335	NM_001006963	ENSRNOG00000016271	Itm2b	Bri|imBRI2	integral membrane protein 2B	protein-coding
6613	chr4	131793477	131800088	+	5048	NA	Intergenic	Intergenic	-198478	NM_001034131	297480	Rn.33321	NM_001034131	ENSRNOG00000009184	Foxp1	-	forkhead box P1	protein-coding
Mar-93	chr19	55816284	55822475	+	5048	NA	Intergenic	B3|SINE|B2	-61182	NM_181388	353231	Rn.16437	NM_181388	ENSRNOG00000015150	Spg7	-	SPG7 matrix AAA peptidase subunit, paraplegin	protein-coding
7763	chr1	78295161	78302922	+	5045	NA	intron (NM_001012063, intron 6 of 8)	B3A|SINE|B2	34240	NM_001012063	308384	Rn.9014	NM_001012063	ENSRNOG00000015128	Sae1	Uble1a	SUMO1 activating enzyme subunit 1	protein-coding
Feb-32	chr14	2840810	2846940	+	5041	NA	intron (NM_001170456, intron 1 of 4)	ID_B1|SINE|B4	23522	NM_031099	81763	Rn.92980	NM_031099	ENSRNOG00000023529	Rpl5	-	ribosomal protein L5	protein-coding
6326	chr19	53625874	53632198	+	5040	NA	Intergenic	MTC|LTR|ERVL-MaLR	-3363	NM_001044259	498959	Rn.163412	NM_001044259	ENSRNOG00000042274	Fbxo31	RGD1561069	F-box protein 31	protein-coding
18889	chr1	204675643	204694530	+	5039	NA	intron (NM_001009706, intron 6 of 6)	intron (NM_001009706, intron 6 of 6)	67234	NM_001009706	361663	Rn.15275	NM_001009706	ENSRNOG00000017097	Lhpp	-	phospholysine phosphohistidine inorganic pyrophosphate phosphatase	protein-coding
9418	chr1	84291112	84300528	+	5036	NA	exon (NM_001007735, exon 2 of 2)	exon (NM_001007735, exon 2 of 2)	2718	NM_001007735	361526	Rn.103853	NM_001007735	ENSRNOG00000024363	Sertad1	-	SERTA domain containing 1	protein-coding
6553	chr1	90944121	90950672	+	5033	NA	intron (NM_001009641, intron 9 of 14)	RMER4A|LTR|ERVK	-1554	NM_001177687	499125	Rn.3527	NM_001177687	ENSRNOG00000047045	Sdhaf1	Lyrm8|RGD1562079	succinate dehydrogenase complex assembly factor 1	protein-coding
5988	chr1	198454222	198460208	+	5032	NA	intron (NM_001110319, intron 9 of 9)	intron (NM_001110319, intron 9 of 9)	-2301	NM_001276470	361651	Rn.51543	NM_001276470	ENSRNOG00000029366	Prrt2	DSPB3|RGD1564195	proline-rich transmembrane protein 2	protein-coding
8501	chr12	37789951	37798450	+	5032	NA	Intergenic	Intergenic	-11132	NM_001107139	304474	Rn.75968	NM_001107139	ENSRNOG00000029260	Pitpnm2	-	phosphatidylinositol transfer protein, membrane-associated 2	protein-coding
13070	chr12	37540266	37553334	+	5023	NA	intron (NM_001004205, intron 1 of 3)	B1F2|SINE|Alu	1882	NM_001004205	288652	Rn.12933	NM_001004205	ENSRNOG00000001061	Rilpl2	-	Rab interacting lysosomal protein-like 2	protein-coding
22532	chr2	197797521	197820051	+	5023	NA	exon (NM_001034012, exon 8 of 18)	exon (NM_001034012, exon 8 of 18)	6022	NM_001034012	310670	Rn.62115	NM_001034012	ENSRNOG00000049385	Adamtsl4	Tsrc1	ADAMTS-like 4	protein-coding
6878	chr4	97930446	97937322	+	5022	NA	Intergenic	Intergenic	-93730	NM_145086	246303	Rn.203108	NM_145086	ENSRNOG00000005890	Serbp1	Pai-Rbp1|Pairbp1|Rda288	Serpine1 mRNA binding protein 1	protein-coding
5279	chr4	115010758	115016035	+	5021	NA	intron (NM_001109398, intron 1 of 7)	intron (NM_001109398, intron 1 of 7)	2569	NM_001109398	680308	Rn.11744	NM_001109398	ENSRNOG00000010833	Mthfd2	-	methylenetetrahydrofolate dehydrogenase (NADP+ dependent) 2, methenyltetrahydrofolate cyclohydrolase	protein-coding
7389	chr4	118370541	118377928	+	5021	NA	Intergenic	(TG)n|Simple_repeat|Simple_repeat	97916	NM_001100749	362391	Rn.19241	NM_001100749	ENSRNOG00000017720	Mxd1	Mad-1	max dimerization protein 1	protein-coding
7788	chr8	103095280	103103066	+	5019	NA	Intergenic	Intergenic	-238299	NM_001271152	315904	Rn.64169	NM_001271152	ENSRNOG00000032374	Paqr9	-	progestin and adipoQ receptor family member 9	protein-coding
7705	chr14	78496757	78504460	+	5018	NA	Intergenic	Intergenic	-31128	NM_001033894	305434	Rn.18970	NM_001033894	ENSRNOG00000004998	Jakmip1	Marlin-1|Marlin1	janus kinase and microtubule interacting protein 1	protein-coding
6906	chr10	40755402	40762306	+	5018	NA	intron (NM_012656, intron 1 of 9)	intron (NM_012656, intron 1 of 9)	5287	NM_012656	24791	Rn.98989	NM_012656	ENSRNOG00000012840	Sparc	-	secreted protein acidic and cysteine rich	protein-coding
5819	chr8	12573807	12579624	+	5017	NA	Intergenic	Intergenic	220948	NM_001108994	367021	Rn.52995	NM_001108994	ENSRNOG00000024863	Fam76b	RGD1311077	family with sequence similarity 76, member B	protein-coding
7102	chr12	39876849	39883949	+	5016	NA	intron (NM_022498, intron 1 of 6)	RSINE1|SINE|B4	1631	NM_022498	24669	Rn.1495	NM_022498	ENSRNOG00000001269	Ppp1cc	PP-1G|Ppp1cc1	protein phosphatase 1 catalytic subunit gamma	protein-coding
7028	chr1	134853849	134860875	+	5011	NA	intron (NM_001107523, intron 2 of 38)	(ATT)n|Simple_repeat|Simple_repeat	13806	NM_001107523	308738	Rn.225034	NM_001107523	ENSRNOG00000012716	Chd2	-	chromodomain helicase DNA binding protein 2	protein-coding
8092	chr2	225985307	225993397	+	5009	NA	Intergenic	Intergenic	-115919	NR_032295	100314118		NR_032295	ENSRNOG00000040385	Mir760	rno-mir-760	microRNA 760	ncRNA
Feb-57	chr16	48613094	48618749	+	5009	NA	intron (NM_001047086, intron 5 of 8)	MIRc|SINE|MIR	76555	NM_001047086	290749	Rn.107887	NM_001047086	ENSRNOG00000009824	Irf2	-	interferon regulatory factor 2	protein-coding
5829	chr3	163806527	163812354	+	5007	NA	intron (NM_001047860, intron 5 of 16)	(GT)n|Simple_repeat|Simple_repeat	-5880	NR_110672	100911177	Rn.202341	NR_110672		LOC100911177	-	uncharacterized LOC100911177	ncRNA
6240	chr4	131716039	131722277	+	5001	NA	Intergenic	Intergenic	-120854	NM_001034131	297480	Rn.33321	NM_001034131	ENSRNOG00000009184	Foxp1	-	forkhead box P1	protein-coding
Mar-81	chr3	82361431	82369910	+	5001	NA	intron (NM_031797, intron 1 of 9)	intron (NM_031797, intron 1 of 9)	2687	NM_031797	83628	Rn.3022	NM_031797	ENSRNOG00000000047	Cd82	Kai1	Cd82 molecule	protein-coding
7727	chr19	59697562	59705287	+	5001	NA	Intergenic	Intergenic	171987	NM_152935	266601	Rn.2143	NM_152935	ENSRNOG00000019980	Tomm20	-	translocase of outer mitochondrial membrane 20	protein-coding
6032	chr7	38185404	38191434	+	5001	NA	Intergenic	RLTR20A2|LTR|ERVK	375588	NM_017258	29618	Rn.1000	NM_017258	ENSRNOG00000004284	Btg1	-	BTG anti-proliferation factor 1	protein-coding
18129	chr1	264043185	264061312	+	4989	NA	Intergenic	Intergenic	-7126	NM_031841	83792	Rn.83595	NM_031841	ENSRNOG00000046005	Scd2	Scd	stearoyl-Coenzyme A desaturase 2	protein-coding
12666	chr8	116318553	116331217	+	4988	NA	promoter-TSS (NM_172040)	promoter-TSS (NM_172040)	-401	NM_172040	64468	Rn.8278	NM_172040	ENSRNOG00000031420	Hyal2	-	hyaluronidase 2	protein-coding
5410	chr20	6975951	6981359	+	4988	NA	intron (NM_001107617, intron 4 of 15)	intron (NM_001107617, intron 4 of 15)	5257	NM_001107617	309653	Rn.89444	NM_001107617	ENSRNOG00000000528	Fgd2	-	FYVE, RhoGEF and PH domain containing 2	protein-coding
6532	chr5	48344796	48351326	+	4987	NA	Intergenic	Intergenic	-26035	NM_017291	29694	Rn.33552	NM_017291	ENSRNOG00000007603	Gabrr1	-	gamma-aminobutyric acid type A receptor rho 1 subunit	protein-coding
8095	chr4	10436256	10444349	+	4985	NA	intron (NM_001107845, intron 20 of 25)	intron (NM_001107845, intron 20 of 25)	77530	NM_001107845	311984	Rn.17968	NM_001107845	ENSRNOG00000028801	Gsap	Pion	gamma-secretase activating protein	protein-coding
7409	chr4	115202859	115210266	+	4982	NA	intron (NM_001106602, intron 1 of 6)	L2a|LINE|L2	1499	NM_001106602	297389	Rn.6770	NM_001106602	ENSRNOG00000011617	Dguok	-	deoxyguanosine kinase	protein-coding
19774	chr1	141981150	142000922	+	4980	NA	intron (NM_001170462, intron 1 of 46)	intron (NM_001170462, intron 1 of 46)	4891	NM_001170462	293042	Rn.116056	NM_001170462		Sema4b	-	semaphorin 4B	protein-coding
Feb-54	chr2	141542342	141549194	+	4979	NA	Intergenic	RLTR42-int|LTR|ERVK	94534	NM_001191846	84482	Rn.116108	NM_001191846	ENSRNOG00000013397	Foxo1	Fkhr|Foxo1a	forkhead box O1	protein-coding
6287	chr13	109904036	109910321	+	4977	NA	Intergenic	Intergenic	-57546	NM_012912	25389	Rn.9664	NM_012912	ENSRNOG00000003745	Atf3	LRF-1|LRFI	activating transcription factor 3	protein-coding
6239	chr14	91844281	91850518	+	4974	NA	intron (NM_001107237, intron 3 of 6)	intron (NM_001107237, intron 3 of 6)	57034	NM_001011913	289777	Rn.211783	NM_001011913	ENSRNOG00000004440	Fignl1	-	fidgetin-like 1	protein-coding
13230	chr18	71409514	71422742	+	4973	NA	intron (NM_030858, intron 3 of 3)	intron (NM_030858, intron 3 of 3)	20298	NM_030858	81516	Rn.29980	NM_030858	ENSRNOG00000018359	Smad7	Madh7	SMAD family member 7	protein-coding
18151	chr10	39098700	39116849	+	4966	NA	Intergenic	L1M5|LINE|L1	-1756	NM_012591	24508	Rn.6396	NM_012591	ENSRNOG00000008144	Irf1	-	interferon regulatory factor 1	protein-coding
Feb-55	chr5	114041209	114047362	+	4962	NA	Intergenic	Intergenic	-30008	NM_021835	24516	Rn.93714	NM_021835	ENSRNOG00000026293	Jun	-	Jun proto-oncogene, AP-1 transcription factor subunit	protein-coding
Feb-60	chr8	124502414	124510672	+	4954	NA	Intergenic	Intergenic	-107679	NM_031132	81810	Rn.9954	NM_031132	ENSRNOG00000013265	Tgfbr2	TGF-beta 2|Tgfbr2T	transforming growth factor, beta receptor 2	protein-coding
Feb-48	chr8	49552377	49559723	+	4954	NA	Intergenic	Intergenic	17660	NM_057193	117539	Rn.27718	NM_057193	ENSRNOG00000016308	Il10ra	-	interleukin 10 receptor subunit alpha	protein-coding
19964	chr6	7386775	7406737	+	4951	NA	Intergenic	Intergenic	24700	NM_001036626	298765	Rn.22055	NM_001036626	ENSRNOG00000005067	Zfp36l2	-	zinc finger protein 36, C3H type-like 2	protein-coding
10359	chr17	89372556	89382913	+	4948	NA	Intergenic	Intergenic	206158	NM_012563	24380	Rn.29951	NM_012563	ENSRNOG00000018200	Gad2	gad65	glutamate decarboxylase 2	protein-coding
5722	chr7	102093374	102099094	+	4948	NA	Intergenic	Intergenic	202288	NM_022258	140656	Rn.53990	NM_022258	ENSRNOG00000004692	A1bg	C44	alpha-1-B glycoprotein	protein-coding
19347	chr1	82131555	82150900	+	4945	NA	Intergenic	CpG	-20325	NM_001170335	292721	Rn.9093	NM_001170335	ENSRNOG00000020426	Erf	-	Ets2 repressor factor	protein-coding
6275	chr4	34377351	34383624	+	4944	NA	intron (NM_001177442, intron 2 of 10)	intron (NM_001177442, intron 2 of 10)	97862	NM_001177442	296884	Rn.45039	NM_001177442	ENSRNOG00000008524	Glcci1	RGD1563612	glucocorticoid induced 1	protein-coding
9960	chr14	83333154	83343112	+	4943	NA	Intergenic	Intergenic	66800	NM_001191682	305467	Rn.225909	NM_001191682	ENSRNOG00000018412	Sfi1	RGD1560636	SFI1 centrin binding protein	protein-coding
10040	chr5	155384705	155394743	+	4942	NA	intron (NM_001191871, intron 2 of 19)	intron (NM_001191871, intron 2 of 19)	21325	NM_001191871	362635	Rn.160688	NM_001191871	ENSRNOG00000022039	Zbtb40	RGD1309866	zinc finger and BTB domain containing 40	protein-coding
6234	chr13	74680707	74686939	+	4942	NA	Intergenic	Intergenic	-119639	NM_001100680	304887	Rn.224486	NM_001100680	ENSRNOG00000004736	Ralgps2	-	Ral GEF with PH domain and SH3 binding motif 2	protein-coding
6954	chr1	183796273	183803225	+	4940	NA	Intergenic	Tigger17c|DNA|TcMar-Tigger	-55163	NM_017278	29668	Rn.2668	NM_017278	ENSRNOG00000011745	Psma1	-	proteasome subunit alpha 1	protein-coding
8024	chr9	37777083	37785105	+	4937	NA	Intergenic	Intergenic	-5997	NM_001009700	316317	Rn.6698	NM_001009700	ENSRNOG00000013285	Imp4	LRRGT00017|RGD1308463	IMP U3 small nucleolar ribonucleoprotein 4	protein-coding
11150	chr14	81471990	81483138	+	4932	NA	Intergenic	Intergenic	-4612	NM_001100684	305450	Rn.212791	NM_001100684	ENSRNOG00000013747	Sh3bp2	-	SH3-domain binding protein 2	protein-coding
13634	chr16	17563005	17576637	+	4929	NA	intron (NM_001169127, intron 2 of 8)	MTC|LTR|ERVL-MaLR	30966	NM_001169127	306324	Rn.224880	NM_001169127	ENSRNOG00000010813	Tspan14	RGD1305714	tetraspanin 14	protein-coding
9042	chr4	8291598	8300638	+	4926	NA	Intergenic	Intergenic	-40540	NM_001100851	311968	Rn.106040	NM_001100851	ENSRNOG00000021614	Kmt2e	Mll5	lysine methyltransferase 2E	protein-coding
12426	chr11	79714313	79726737	+	4925	NA	Intergenic	MIR|SINE|MIR	-16789	NM_001013864	288010	Rn.206503	NM_001013864	ENSRNOG00000031669	Lpp	-	LIM domain containing preferred translocation partner in lipoma	protein-coding
6827	chr3	12381204	12388029	+	4925	NA	Intergenic	B3A|SINE|B2	121794	NM_133569	171100	Rn.162660	NM_133569	ENSRNOG00000016678	Angptl2	-	angiopoietin-like 2	protein-coding
8144	chr2	210986486	210994628	+	4924	NA	intron (NM_001277236, intron 2 of 2)	intron (NM_001277236, intron 2 of 2)	952	NM_001277236	362017	Rn.234431	NM_001108562	ENSRNOG00000052232	Cyb561d1	-	cytochrome b561 family, member D1	protein-coding
Mar-71	chr3	11948577	11954646	+	4923	NA	intron (NM_001109885, intron 1 of 13)	intron (NM_001109885, intron 1 of 13)	29896	NM_001109885	362115	Rn.4205	NM_001109885	ENSRNOG00000015845	Niban2	Fam129b|RGD1307018	niban apoptosis regulator 2	protein-coding
5983	chr18	61070134	61076115	+	4920	NA	Intergenic	B1_Mur1|SINE|Alu	-188294	NM_001107382	307362	Rn.55564	NM_001107382	ENSRNOG00000017116	Zfp532	Znf532	zinc finger protein 532	protein-coding
9198	chr2	197787083	197796279	+	4918	NA	Intergenic	Intergenic	5469	NM_021846	60430	Rn.129914	NM_021846		Mcl1	-	MCL1 apoptosis regulator, BCL2 family member	protein-coding
5891	chr1	136061084	136066973	+	4917	NA	intron (NM_177481, intron 1 of 9)	intron (NM_177481, intron 1 of 9)	9455	NM_177481	140915	Rn.229665	NM_177481	ENSRNOG00000032798	Slco3a1	Slc21a11	solute carrier organic anion transporter family, member 3a1	protein-coding
9940	chr15	7844888	7854826	+	4915	NA	intron (NM_001108371, intron 1 of 3)	RMER20A|LTR|ERVK	338735	NM_001107252	305751	Rn.98363	NM_001107252	ENSRNOG00000008565	Nkiras1	-	NFKB inhibitor interacting Ras-like 1	protein-coding
5649	chr10	34453177	34458824	+	4912	NA	Intergenic	Intergenic	-63790	NM_030861	81519	Rn.2712	NM_030861	ENSRNOG00000031208	Mgat1	-	mannosyl (alpha-1,3-)-glycoprotein beta-1,2-N-acetylglucosaminyltransferase	protein-coding
5482	chr6	126267968	126273448	+	4911	NA	intron (NM_001108052, intron 6 of 8)	MER63B|DNA|hAT-Blackjack	37502	NM_022226	63865	Rn.206021	NM_022226	ENSRNOG00000007089	Lgmn	Prsc1	legumain	protein-coding
Feb-07	chr7	114720300	114726605	+	4911	NA	Intergenic	Intergenic	-133244	NM_013081	25614	Rn.2809	NM_013081	ENSRNOG00000007916	Ptk2	FAK|FRNK|p125FAK	protein tyrosine kinase 2	protein-coding
7924	chr10	64135040	64142962	+	4910	NA	Intergenic	Intergenic	-30447	NM_133591	171123	Rn.10986	NM_133591	ENSRNOG00000061429	Rph3al	Noc2	rabphilin 3A-like (without C2 domains)	protein-coding
Feb-24	chr4	170472204	170478026	+	4907	NA	Intergenic	MTC-int|LTR|ERVL-MaLR	127705	NM_001047957	500350	Rn.144382	NM_001047957	ENSRNOG00000030158	LOC500350	-	LRRGT00139	protein-coding
6361	chr3	11920336	11926695	+	4905	NA	intron (NM_001109885, intron 1 of 13)	intron (NM_001109885, intron 1 of 13)	1800	NM_001109885	362115	Rn.4205	NM_001109885	ENSRNOG00000015845	Niban2	Fam129b|RGD1307018	niban apoptosis regulator 2	protein-coding
7559	chr20	9924055	9931612	+	4905	NA	intron (NM_001107619, intron 1 of 11)	intron (NM_001107619, intron 1 of 11)	1872	NM_001107619	309665	Rn.78889	NM_001107619	ENSRNOG00000001165	Tmprss3	-	transmembrane serine protease 3	protein-coding
5579	chr19	52458197	52463774	+	4904	NA	Intergenic	Intergenic	38448	NM_001108452	361422	Rn.98506	NM_001108452	ENSRNOG00000016257	Cotl1	Clp	coactosin-like F-actin binding protein 1	protein-coding
6823	chr11	62059901	62066722	+	4902	NA	intron (NM_001105880, intron 7 of 10)	intron (NM_001105880, intron 7 of 10)	-67189	NR_032745	100314178		NR_032745	ENSRNOG00000055598	Mir568	rno-mir-568	microRNA 568	ncRNA
6552	chr10	40353255	40359805	+	4900	NA	intron (NM_024156, intron 3 of 25)	(CAGAGA)n|Simple_repeat|Simple_repeat	19075	NM_024156	79125	Rn.204053	NM_024156	ENSRNOG00000010668	Anxa6	Anx6|CPB-II	annexin A6	protein-coding
Feb-49	chr10	14537973	14544920	+	4898	NA	Intergenic	Intergenic	-1750	NM_001109028	497874	Rn.20990	NM_001109028	ENSRNOG00000029415	RGD1565784	-	RGD1565784	protein-coding
Feb-55	chr10	66867406	66874059	+	4897	NA	exon (NM_001044287, exon 2 of 2)	exon (NM_001044287, exon 2 of 2)	3216	NM_001044287	685433	Rn.203744	NM_001044287	ENSRNOG00000022764	Evi2a	-	ecotropic viral integration site 2A	protein-coding
5407	chr18	63903174	63908579	+	4897	NA	intron (NM_001271365, intron 5 of 7)	intron (NM_001271365, intron 5 of 7)	61877	NM_001271365	679578	Rn.206948	NM_001271365	ENSRNOG00000016879	Ldlrad4	-	low density lipoprotein receptor class A domain containing 4	protein-coding
9400	chr1	145788238	145797636	+	4896	NA	intron (NM_001105749, intron 13 of 18)	intron (NM_001105749, intron 13 of 18)	22802	NM_001192011	502348	Rn.62294	NM_001192011	ENSRNOG00000025052	Stard5	RGD1561783	StAR-related lipid transfer domain containing 5	protein-coding
5420	chr10	109116421	109121839	+	4895	NA	intron (NM_057196, intron 1 of 13)	intron (NM_057196, intron 1 of 13)	11741	NM_057196	117542	Rn.95155	NM_057196	ENSRNOG00000004049	Baiap2	Irsp53	BAI1-associated protein 2	protein-coding
Feb-96	chr20	7215343	7222437	+	4894	NA	intron (NM_031109, intron 3 of 5)	intron (NM_031109, intron 3 of 5)	1451	NM_031109	81773	Rn.3359	NM_031109	ENSRNOG00000000490	Rps10	-	ribosomal protein S10	protein-coding
Feb-10	chr3	167926559	167931967	+	4887	NA	Intergenic	Intergenic	104194	NM_145670	246755	Rn.154429	NM_145670	ENSRNOG00000012906	Bcas1	Band83|Pmes-2	breast carcinoma amplified sequence 1	protein-coding
10660	chr9	93539837	93550495	+	4886	NA	promoter-TSS (NM_021740)	promoter-TSS (NM_021740)	-230	NM_021740	29222	Rn.817	NM_021740	ENSRNOG00000018584	Ptma	-	prothymosin alpha	protein-coding
12314	chr13	25940485	25952797	+	4883	NA	Intergenic	Intergenic	-19787	NM_001122677	304695	Rn.76723	NM_001034142	ENSRNOG00000002882	Zcchc2	Tnfrsf11a	zinc finger CCHC-type containing 2	protein-coding
12007	chr10	91252043	91264048	+	4883	NA	intron (NM_001105846, intron 1 of 24)	intron (NM_001105846, intron 1 of 24)	3957	NM_001105846	287746	Rn.45477	NM_001105846	ENSRNOG00000003207	Fmnl1	-	formin-like 1	protein-coding
Feb-01	chr7	35881070	35889269	+	4877	NA	Intergenic	Intergenic	145528	NM_001014266	366872	Rn.45405	NM_001014266	ENSRNOG00000007859	Cep83	Ccdc41|RGD1359593	centrosomal protein 83	protein-coding
Feb-78	chr5	172980819	172990295	+	4872	NA	promoter-TSS (NM_001109678)	promoter-TSS (NM_001109678)	-734	NM_001109678	100125370	Rn.28371	NM_001109678	ENSRNOG00000016936	Nadk	-	NAD kinase	protein-coding
Mar-55	chr9	98441141	98446994	+	4870	NA	intron (NM_001007755, intron 3 of 11)	intron (NM_001007755, intron 3 of 11)	5567	NM_001007755	363285	Rn.23954	NM_001007755	ENSRNOG00000020083	Scly	-	selenocysteine lyase	protein-coding
10159	chr15	42857880	42868037	+	4870	NA	intron (NM_017318, intron 2 of 30)	intron (NM_017318, intron 2 of 30)	54061	NM_133420	170945	Rn.9713	NM_133420	ENSRNOG00000017424	Chrna2	ACHR	cholinergic receptor nicotinic alpha 2 subunit	protein-coding
Mar-68	chr8	116777347	116783313	+	4865	NA	Intergenic	Intergenic	-15491	NM_001108187	316001	Rn.35964	NM_001108187	ENSRNOG00000019363	Inka1	Fam212a|RGD1560778	inka box actin regulator 1	protein-coding
5383	chr7	37416769	37422150	+	4864	NA	Intergenic	Intergenic	318045	NM_001108086	314764	Rn.23513	NM_001108086	ENSRNOG00000021681	Eea1	-	early endosome antigen 1	protein-coding
7778	chr1	224969634	224977410	+	4863	NA	TTS (NM_001107575)	TTS (NM_001107575)	681	NM_001109572	690263	Rn.103195	NM_001109572	ENSRNOG00000019341	Tmem179b	-	transmembrane protein 179B	protein-coding
10299	chr1	124964292	124974589	+	4863	NA	Intergenic	Intergenic	-14012	NM_001037733	361586	Rn.211311	NM_001037733	ENSRNOG00000015829	Trpm1	-	transient receptor potential cation channel, subfamily M, member 1	protein-coding
7987	chr5	152105876	152113861	+	4862	NA	intron (NM_031107, intron 2 of 22)	intron (NM_031107, intron 2 of 22)	12816	NM_031107	81771	Rn.34915	NM_031107	ENSRNOG00000042411	Rps6ka1	S6K-alpha 1	ribosomal protein S6 kinase A1	protein-coding
8465	chr6	136137477	136145940	+	4857	NA	Intergenic	Intergenic	4130	NM_012529	24264	Rn.1472	NM_012529	ENSRNOG00000010872	Ckb	CPK-B|Ckbb|Ckbr	creatine kinase B	protein-coding
Feb-23	chr19	25828339	25835160	+	4855	NA	intron (NM_030866, intron 8 of 9)	B4A|SINE|B4	16542	NM_001007677	304663	Rn.17352	NM_001007677	ENSRNOG00000002950	Lyl1	-	LYL1, basic helix-loop-helix family member	protein-coding
Feb-75	chr5	150195460	150201833	+	4854	NA	Intergenic	Intergenic	124417	NM_012617	24613	Rn.10310	NM_012617	ENSRNOG00000010531	Oprd1	-	opioid receptor, delta 1	protein-coding
6405	chr20	6625581	6631984	+	4851	NA	intron (NM_001034188, intron 2 of 3)	intron (NM_001034188, intron 2 of 3)	-56991	NM_001110056	100126231	Rn.218365	NM_001110056		Mln	-	motilin	protein-coding
6242	chr1	46033285	46039525	+	4842	NA	Intergenic	Intergenic	272871	NM_183334	369018	Rn.208286	NM_183334		Ldhal6b	Ldhl	lactate dehydrogenase A-like 6B	protein-coding
9703	chr2	196483151	196492852	+	4841	NA	intron (NM_001033700, intron 1 of 10)	intron (NM_001033700, intron 1 of 10)	345	NM_001033700	310667	Rn.1448	NM_001033700	ENSRNOG00000021138	Cers2	Lass2	ceramide synthase 2	protein-coding
9045	chr1	226000458	226009501	+	4839	NA	intron (NM_031344, intron 10 of 11)	intron (NM_031344, intron 10 of 11)	-25961	NM_012848	25319	Rn.54447	NM_012848	ENSRNOG00000022619	Fth1	Fth	ferritin heavy chain 1	protein-coding
10876	chr10	64102266	64113140	+	4838	NA	intron (NM_133591, intron 1 of 8)	ID_B1|SINE|B4	851	NM_133591	171123	Rn.10986	NM_133591	ENSRNOG00000061429	Rph3al	Noc2	rabphilin 3A-like (without C2 domains)	protein-coding
6086	chr9	10795936	10802020	+	4837	NA	TTS (NM_001025706)	TTS (NM_001025706)	2162	NM_001025706	316131	Rn.228392	NM_001025706	ENSRNOG00000050646	Fem1a	-	fem-1 homolog A	protein-coding
6873	chr6	135599786	135606657	+	4830	NA	Intergenic	Intergenic	-7522	NM_001108724	362788	Rn.12033	NM_001108724	ENSRNOG00000008145	Traf3	-	Tnf receptor-associated factor 3	protein-coding
6733	chr20	46690115	46696846	+	4830	NA	intron (NM_001106396, intron 1 of 7)	intron (NM_001106396, intron 1 of 7)	-13882	NM_001047940	499469	Rn.116758	NM_001047940		LOC499469	-	Ab2-018	protein-coding
5378	chr1	101543334	101548710	+	4829	NA	intron (NM_001191111, intron 5 of 8)	intron (NM_001191111, intron 5 of 8)	4756	NM_001191111	691018	Rn.212885	NM_001191111	ENSRNOG00000020949	Hsd17b14	Dhrs10	hydroxysteroid (17-beta) dehydrogenase 14	protein-coding
8770	chr2	94104349	94113117	+	4829	NA	Intergenic	Tigger19b|DNA|TcMar-Tigger	-123414	NM_145878	140868	Rn.98269	NM_145878	ENSRNOG00000049075	Fabp5	C-FABP|DA11|E-FABP	fatty acid binding protein 5	protein-coding
15002	chr19	25183533	25198533	+	4826	NA	intron (NM_001105944, intron 2 of 20)	intron (NM_001105944, intron 2 of 20)	9469	NM_001105944	288906	Rn.154447	NM_001105944	ENSRNOG00000006049	Rfx1	-	regulatory factor X1	protein-coding
5441	chr12	23710613	23716052	+	4824	NA	intron (NM_001107157, intron 3 of 11)	B2_Rat2|SINE|B2	14232	NM_001107157	304591	Rn.18077	NM_001107157	ENSRNOG00000001432	Dtx2	-	deltex E3 ubiquitin ligase 2	protein-coding
9511	chr10	88294964	88304473	+	4822	NA	intron (NM_031047, intron 1 of 14)	intron (NM_031047, intron 1 of 14)	7414	NM_031047	81679	Rn.11255	NM_031047	ENSRNOG00000015380	Jup	-	junction plakoglobin	protein-coding
Feb-24	chr3	5956255	5961977	+	4821	NA	intron (NM_001106563, intron 1 of 27)	intron (NM_001106563, intron 1 of 27)	17128	NM_001106563	296603	Rn.98555	NM_001106563	ENSRNOG00000007422	Vav2	-	vav guanine nucleotide exchange factor 2	protein-coding
Feb-95	chr6	10956029	10964122	+	4821	NA	intron (NM_001100756, intron 8 of 19)	intron (NM_001100756, intron 8 of 19)	-32616	NR_037340	100526575		NR_037340	ENSRNOG00000050479	Mir3558	rno-mir-3558	microRNA 3558	ncRNA
9083	chr1	204368622	204377703	+	4821	NA	Intergenic	Intergenic	-97620	NM_173310	286974	Rn.217784	NM_173310	ENSRNOG00000016267	Chst15	GalNAc4S6ST|Galnac4s-6st	carbohydrate sulfotransferase 15	protein-coding
27639	chr5	152838202	152865839	+	4819	NA	intron (NM_001108687, intron 2 of 11)	(AC)n|Simple_repeat|Simple_repeat	68110	NM_001108687	362625	Rn.29300	NM_001108687	ENSRNOG00000017087	Man1c1	-	mannosidase, alpha, class 1C, member 1	protein-coding
Feb-24	chr9	12844576	12850098	+	4818	NA	intron (NM_001135011, intron 3 of 9)	intron (NM_001135011, intron 3 of 9)	106452	NM_001135011	501095	Rn.204423	NM_001135011	ENSRNOG00000011321	Rftn1	2310015n21rik|RGD1310777|RGD1563347	raftlin lipid raft linker 1	protein-coding
7887	chr4	131459517	131467402	+	4815	NA	intron (NM_001034131, intron 2 of 15)	intron (NM_001034131, intron 2 of 15)	134845	NM_001034131	297480	Rn.33321	NM_001034131	ENSRNOG00000009184	Foxp1	-	forkhead box P1	protein-coding
6845	chr13	84055545	84062388	+	4814	NA	intron (NM_001205304, intron 1 of 6)	intron (NM_001205304, intron 1 of 6)	62886	NM_170789	25300	Rn.9997	NM_170789	ENSRNOG00000003298	Cd247	Cd3z|TCRzeta	Cd247 molecule	protein-coding
9825	chr8	45280641	45290464	+	4810	NA	intron (NM_001191792, intron 1 of 13)	intron (NM_001191792, intron 1 of 13)	-69575	NM_001106813	300649	Rn.153173	NM_001106813	ENSRNOG00000008153	Crtam	-	cytotoxic and regulatory T cell molecule	protein-coding
5900	chr15	56965024	56970922	+	4810	NA	intron (NM_001134727, intron 1 of 18)	intron (NM_001134727, intron 1 of 18)	2392	NM_001134727	502020	Rn.13089	NM_001134727	ENSRNOG00000009412	Lrch1	-	leucine rich repeats and calponin homology domain containing 1	protein-coding
6527	chr3	2375549	2382074	+	4809	NA	Intergenic	Intergenic	-17332	NM_001143750	499745	Rn.22790	NM_001143750	ENSRNOG00000009354	Nrarp	-	Notch-regulated ankyrin repeat protein	protein-coding
Feb-07	chr20	10719404	10726209	+	4808	NA	Intergenic	Intergenic	-42527	NM_021693	59329	Rn.42905	NM_021693	ENSRNOG00000001189	Sik1	Sik|Snf1lk	salt-inducible kinase 1	protein-coding
8205	chr1	187081368	187089571	+	4808	NA	Intergenic	Intergenic	680281	NM_053982	117053	Rn.2890	NM_053982	ENSRNOG00000018320	Rps15a	-	ribosomal protein S15a	protein-coding
6119	chr2	236273938	236280055	+	4807	NA	intron (NM_130429, intron 3 of 10)	intron (NM_130429, intron 3 of 10)	43558	NM_130429	161452	Rn.228611	NM_130429	ENSRNOG00000010121	Lef1	-	lymphoid enhancer binding factor 1	protein-coding
Feb-08	chr7	137179796	137187102	+	4806	NA	intron (NM_001108108, intron 1 of 18)	MLT1B|LTR|ERVL-MaLR	41279	NM_001108108	315272	Rn.3350	NM_001108108	ENSRNOG00000006995	Ano6	Tmem16f	anoctamin 6	protein-coding
6188	chr8	39487360	39493546	+	4805	NA	intron (NM_001271278, intron 1 of 13)	MER2|DNA|TcMar-Tigger	-29609	NM_001271279	680549	Rn.11842	NM_001271278	ENSRNOG00000028856	Pknox2	-	PBX/knotted 1 homeobox 2	protein-coding
9656	chr10	31141543	31151197	+	4803	NA	intron (NM_001160228, intron 1 of 22)	intron (NM_001160228, intron 1 of 22)	263	NM_001160228	303068	Rn.113277	NM_001160228	ENSRNOG00000042980	Adam19	Sox30	ADAM metallopeptidase domain 19	protein-coding
5915	chr7	11819145	11825058	+	4800	NA	intron (NM_001108733, intron 1 of 28)	intron (NM_001108733, intron 1 of 28)	2641	NM_001108733	362831	Rn.228827	NM_001108733	ENSRNOG00000032546	Dot1l	-	DOT1 like histone lysine methyltransferase	protein-coding
Feb-05	chr1	137243915	137249718	+	4800	NA	intron (NM_001106271, intron 13 of 38)	intron (NM_001106271, intron 13 of 38)	112256	NM_001039006	293023	Rn.16545	NM_001039006	ENSRNOG00000010959	Klhl25	RGD1310815	kelch-like family member 25	protein-coding
8169	chr3	111782244	111790411	+	4797	NA	intron (NM_001108589, intron 1 of 30)	(AT)n|Simple_repeat|Simple_repeat	18826	NM_001108589	362197	Rn.100547	NM_001108589	ENSRNOG00000007018	Mapkbp1	-	mitogen activated protein kinase binding protein 1	protein-coding
Feb-56	chr10	105323900	105329254	+	4795	NA	Intergenic	Intergenic	-37202	NM_053832	116557	Rn.202954	NM_053832		Foxj1	Hfh-4|Hfh4	forkhead box J1	protein-coding
12275	chr6	91732651	91744924	+	4795	NA	Intergenic	Intergenic	41678	NM_024152	79121	Rn.6993	NM_024152	ENSRNOG00000004791	Arf6	-	ADP-ribosylation factor 6	protein-coding
Feb-21	chr15	38651957	38658376	+	4793	NA	intron (NM_001014235, intron 4 of 7)	intron (NM_001014235, intron 4 of 7)	28308	NM_001014235	364393	Rn.140721	NM_001014235		Phf11b	Phf11l	PHD finger protein 11B	protein-coding
10681	chr11	76799741	76810420	+	4792	NA	promoter-TSS (NM_182736)	promoter-TSS (NM_182736)	-625	NM_182736	288022	Rn.9610	NM_182736	ENSRNOG00000001930	Ccdc50	C3orf6h|c3orf6	coiled-coil domain containing 50	protein-coding
11089	chr4	157608285	157619372	+	4790	NA	Intergenic	Intergenic	-32931	NM_001191785	314969	Rn.32804	NM_001191785	ENSRNOG00000018453	Nop2	Nol1	NOP2 nucleolar protein	protein-coding
8104	chr4	8300966	8309068	+	4789	NA	Intergenic	Lx|LINE|L1	-49439	NM_001100851	311968	Rn.106040	NM_001100851	ENSRNOG00000021614	Kmt2e	Mll5	lysine methyltransferase 2E	protein-coding
10550	chr7	141089989	141100537	+	4789	NA	Intergenic	Intergenic	-1339	NM_001271369	315297	Rn.234015	NM_001271369	ENSRNOG00000056678	Nckap5l	RGD1561571	NCK-associated protein 5-like	protein-coding
6412	chr3	156784830	156791240	+	4786	NA	Intergenic	Intergenic	-10036	NM_001047097	311604	Rn.225061	NM_001047097	ENSRNOG00000027988	Zhx3	Tix1	zinc fingers and homeoboxes 3	protein-coding
11088	chr11	33941461	33952547	+	4785	NA	intron (NM_001191660, intron 1 of 37)	intron (NM_001191660, intron 1 of 37)	17862	NM_001191660	304077	Rn.52409	NM_001191660	ENSRNOG00000051204	Dop1b	Dopey2|RGD1306097	DOP1 leucine zipper like protein B	protein-coding
Mar-86	chr3	167041287	167048771	+	4783	NA	Intergenic	(TGTA)n|Simple_repeat|Simple_repeat	-51089	NM_001107813	311764	Rn.214135	NM_001107813	ENSRNOG00000021787	Zfp217	Znf217	zinc finger protein 217	protein-coding
5651	chr1	124689538	124695187	+	4782	NA	Intergenic	Intergenic	111001	NM_001109147	499171	Rn.22229	NM_001109147	ENSRNOG00000015822	Klf13	RGD1565099	Kruppel-like factor 13	protein-coding
6246	chr5	166945488	166951732	+	4781	NA	Intergenic	Intergenic	-21974	NM_001107994	313722	Rn.219023	NM_001107994	ENSRNOG00000017212	Spsb1	RGD1309319	splA/ryanodine receptor domain and SOCS box containing 1	protein-coding
8237	chr10	39146162	39154397	+	4780	NA	Intergenic	Intergenic	40749	NM_012591	24508	Rn.6396	NM_012591	ENSRNOG00000008144	Irf1	-	interferon regulatory factor 1	protein-coding
6882	chr1	234631114	234637994	+	4778	NA	Intergenic	ID_Rn2|SINE|ID	35559	NM_001024293	499331	Rn.145556	NM_001024293	ENSRNOG00000025644	LOC499331	-	similar to hypothetical protein D030056L22	protein-coding
Feb-92	chr20	30317443	30322933	+	4777	NA	intron (NM_181639, intron 2 of 5)	(CACA)n|Simple_repeat|Simple_repeat	7155	NM_181639	353307	Rn.15870	NM_181639	ENSRNOG00000000568	Slc29a3	Ent3	solute carrier family 29 member 3	protein-coding
8666	chr4	100460752	100469416	+	4775	NA	promoter-TSS (NM_145084)	promoter-TSS (NM_145084)	28	NM_001013087	297342	Rn.203170	NM_001013087	ENSRNOG00000038102	Elmod3	Kcmf1|Rbed1	ELMO domain containing 3	protein-coding
5694	chr8	130653846	130659538	+	4774	NA	Intergenic	L1MA4|LINE|L1	-39040	NM_001009437	316091	Rn.6350	NM_001009437	ENSRNOG00000019492	Pomgnt2	Ago61|Gtdc2|RGD1304827	protein O-linked mannose N-acetylglucosaminyltransferase 2 (beta 1,4-)	protein-coding
5387	chr7	121744999	121750384	+	4772	NA	intron (NM_001135913, intron 3 of 6)	intron (NM_001135913, intron 3 of 6)	35744	NM_001135913	685900	Rn.96876	NM_001135913	ENSRNOG00000025344	Enthd1	RGD1565081	ENTH domain containing 1	protein-coding
9360	chr19	55504929	55514287	+	4771	NA	intron (NM_001108453, intron 1 of 11)	intron (NM_001108453, intron 1 of 11)	852	NM_001108453	361431	Rn.128745	NM_001108453	ENSRNOG00000014723	Cbfa2t3	-	CBFA2/RUNX1 translocation partner 3	protein-coding
Mar-23	chr14	106125433	106130454	+	4771	NA	Intergenic	Intergenic	-25634	NM_173147	286932	Rn.107171	NM_173147	ENSRNOG00000007125	Vps54	Vsp54	VPS54 subunit of GARP complex	protein-coding
6743	chr7	142888188	142894929	+	4765	NA	Intergenic	Intergenic	-20751	NM_024388	79240	Rn.10000	NM_024388	ENSRNOG00000007607	Nr4a1	HMR|Ngfi-b|Nur77	nuclear receptor subfamily 4, group A, member 1	protein-coding
5797	chr12	13572838	13578633	+	4765	NA	intron (NM_001107122, intron 13 of 17)	intron (NM_001107122, intron 13 of 17)	67306	NM_001107122	304294	Rn.162100	NM_001107122	ENSRNOG00000001101	Rnf216	RGD1565135	ring finger protein 216	protein-coding
7682	chr1	80461085	80468765	+	4762	NA	intron (NM_001107482, intron 1 of 12)	intron (NM_001107482, intron 1 of 12)	6602	NM_001107482	308398	Rn.7032	NM_001107482	ENSRNOG00000017692	Ppp1r37	Lrrc68	protein phosphatase 1, regulatory subunit 37	protein-coding
6976	chr3	5871283	5878257	+	4762	NA	intron (NM_001106563, intron 3 of 27)	intron (NM_001106563, intron 3 of 27)	-74382	NM_053664	114123	Rn.89832	NM_053664	ENSRNOG00000006916	Sardh	-	sarcosine dehydrogenase	protein-coding
Feb-45	chr17	70679589	70685832	+	4762	NA	Intergenic	Intergenic	-1424	NM_057135	117276	Rn.10791	NM_057135	ENSRNOG00000018911	Pfkfb3	-	6-phosphofructo-2-kinase/fructose-2,6-biphosphatase 3	protein-coding
May-40	chr7	102639877	102645615	+	4759	NA	Intergenic	Intergenic	56433	NM_012603	24577	Rn.12072	NM_012603		Myc	RNCMYC|c-myc|mMyc	MYC proto-oncogene, bHLH transcription factor	protein-coding
7714	chr7	118774656	118782368	+	4756	NA	intron (NM_013194, intron 2 of 39)	intron (NM_013194, intron 2 of 39)	13995	NM_013194	25745		NM_013194	ENSRNOG00000004860	Myh9l1	-	myosin, heavy chain 9, non-muscle-like 1	protein-coding
6688	chr14	107467963	107474649	+	4755	NA	Intergenic	Intergenic	145855	NM_001107240	305571	Rn.1970	NM_001107240	ENSRNOG00000009267	B3gnt2	B3gnt1	UDP-GlcNAc:betaGal beta-1,3-N-acetylglucosaminyltransferase 2	protein-coding
Feb-81	chr2	189445589	189452268	+	4755	NA	3' UTR (NM_057208, exon 8 of 8)	3' UTR (NM_057208, exon 8 of 8)	-5412	NM_001191900	365844	Rn.160708	NM_001191900	ENSRNOG00000055790	Nup210l	RGD1310250	nucleoporin 210-like	protein-coding
10539	chr4	131620252	131630789	+	4754	NA	Intergenic	Intergenic	-27216	NM_001034131	297480	Rn.33321	NM_001034131	ENSRNOG00000009184	Foxp1	-	forkhead box P1	protein-coding
Feb-33	chr3	11450905	11457036	+	4750	NA	Intergenic	Intergenic	-1441	NM_145677	246771	Rn.17644	NM_145677	ENSRNOG00000014338	Slc25a25	Mcsc|Pcscl	solute carrier family 25 member 25	protein-coding
6497	chr7	121783607	121790102	+	4749	NA	Intergenic	Intergenic	-3419	NM_001135913	685900	Rn.96876	NM_001135913	ENSRNOG00000025344	Enthd1	RGD1565081	ENTH domain containing 1	protein-coding
8809	chr7	12668832	12677639	+	4749	NA	intron (NM_022516, intron 1 of 12)	CpG	488	NM_022516	29497	Rn.64440	NM_022516	ENSRNOG00000010448	Ptbp1	PTB1|Ptb|Pybp|Pybp1|Pybp2	polypyrimidine tract binding protein 1	protein-coding
Feb-95	chr8	124489901	124499294	+	4747	NA	Intergenic	Intergenic	-95733	NM_031132	81810	Rn.9954	NM_031132	ENSRNOG00000013265	Tgfbr2	TGF-beta 2|Tgfbr2T	transforming growth factor, beta receptor 2	protein-coding
Feb-50	chr10	16215356	16220904	+	4747	NA	Intergenic	Intergenic	-41598	NM_001013854	287173	Rn.144696	NM_001013854	ENSRNOG00000020717	Bod1	Fam44b|RGD1305622	biorientation of chromosomes in cell division 1	protein-coding
7670	chr3	164593977	164601645	+	4746	NA	Intergenic	Intergenic	-67721	NM_012637	24697	Rn.11317	NM_012637	ENSRNOG00000010574	Ptpn1	Ptp	protein tyrosine phosphatase, non-receptor type 1	protein-coding
17697	chr7	38538648	38556343	+	4746	NA	Intergenic	Intergenic	-194755	NM_024129	29139	Rn.106103	NM_024129	ENSRNOG00000004554	Dcn	-	decorin	protein-coding
8196	chr3	110545765	110553959	+	4743	NA	Intergenic	Intergenic	-19820	NM_001305384	499867	Rn.34033	NM_001305384		Phgr1	RGD1566202	proline, histidine and glycine rich 1	protein-coding
5858	chr12	16148780	16154636	+	4743	NA	Intergenic	Intergenic	-18454	NM_057187	117130	Rn.26894	NM_057187	ENSRNOG00000001251	Grifin	-	galectin-related inter-fiber protein	protein-coding
11974	chr12	16131667	16143639	+	4742	NA	Intergenic	Intergenic	-11442	NM_133393	170905	Rn.127809	NM_133393	ENSRNOG00000001250	Lfng	-	LFNG O-fucosylpeptide 3-beta-N-acetylglucosaminyltransferase	protein-coding
7181	chr20	21776485	21783664	+	4730	NA	intron (NM_001107624, intron 3 of 14)	intron (NM_001107624, intron 3 of 14)	-90419	NM_001107623	309724	Rn.50686	NM_001107623	ENSRNOG00000027859	Tmem26	-	transmembrane protein 26	protein-coding
6479	chr3	109039500	109045977	+	4729	NA	intron (NM_019211, intron 1 of 16)	intron (NM_019211, intron 1 of 16)	1682	NM_019211	29434	Rn.162685	NM_019211	ENSRNOG00000005404	Rasgrp1	Rasgrp	RAS guanyl releasing protein 1	protein-coding
18494	chr6	103309109	103327601	+	4729	NA	Intergenic	B1F|SINE|Alu	-5281	NM_017172	29344	Rn.6142	NM_017172	ENSRNOG00000058646	Zfp36l1	Berg36|Brf1|ERF1|TIS11b|cMG1	zinc finger protein 36, C3H type-like 1	protein-coding
14555	chr1	227528669	227543222	+	4728	NA	Intergenic	Intergenic	-30678	NM_001106338	293744	Rn.44037	NM_001106338	ENSRNOG00000020953	Ms4a7	-	membrane spanning 4-domains A7	protein-coding
Feb-26	chr5	139926195	139931819	+	4727	NA	intron (NM_001100669, intron 1 of 9)	intron (NM_001100669, intron 1 of 9)	2359	NM_001100669	298500	Rn.203765	NM_001100669	ENSRNOG00000011421	Smap2	RGD1308418|Smap1l	small ArfGAP2	protein-coding
9922	chr7	38378048	38387968	+	4726	NA	Intergenic	Lx2B2|LINE|L1	-359242	NM_024129	29139	Rn.106103	NM_024129	ENSRNOG00000004554	Dcn	-	decorin	protein-coding
6980	chr1	197871970	197878948	+	4725	NA	promoter-TSS (NM_058213)	promoter-TSS (NM_058213)	-421	NM_058213	116601	Rn.3228	NM_058213		Atp2a1	Serca1	ATPase sarcoplasmic/endoplasmic reticulum Ca2+ transporting 1	protein-coding
8771	chr1	218567773	218576542	+	4716	NA	intron (NM_031559, intron 1 of 18)	intron (NM_031559, intron 1 of 18)	2647	NM_031559	25757	Rn.2856	NM_031559	ENSRNOG00000014254	Cpt1a	CPT-Ia	carnitine palmitoyltransferase 1A	protein-coding
7392	chr1	8219134	8226524	+	4713	NA	intron (NM_024137, intron 1 of 7)	intron (NM_024137, intron 1 of 7)	93475	NM_024137	29721	Rn.9802	NM_024137	ENSRNOG00000011015	Hivep2	MIBP1	human immunodeficiency virus type I enhancer binding protein 2	protein-coding
Feb-27	chr11	68216683	68222108	+	4712	NA	intron (NM_001012017, intron 2 of 8)	intron (NM_001012017, intron 2 of 8)	20686	NM_001012017	303902	Rn.137795	NM_001012017	ENSRNOG00000002240	Slc49a4	Dirc2	solute carrier family 49 member 4	protein-coding
Feb-27	chr9	46695916	46702841	+	4710	NA	intron (NM_001106904, intron 1 of 28)	intron (NM_001106904, intron 1 of 28)	41456	NM_001106904	301363	Rn.101820	NM_001106904	ENSRNOG00000014013	Map4k4	-	mitogen-activated protein kinase kinase kinase kinase 4	protein-coding
5912	chr11	79693741	79699651	+	4710	NA	intron (NM_001013864, intron 1 of 11)	intron (NM_001013864, intron 1 of 11)	7040	NM_001013864	288010	Rn.206503	NM_001013864	ENSRNOG00000031669	Lpp	-	LIM domain containing preferred translocation partner in lipoma	protein-coding
Feb-05	chr13	89955101	89963904	+	4702	NA	Intergenic	Intergenic	-15903	NM_022259	64025	Rn.53994	NM_022259	ENSRNOG00000004698	Cd244	2B4|Nmrk	CD244 molecule	protein-coding
7689	chr14	84441571	84449258	+	4699	NA	TTS (NM_001015022)	TTS (NM_001015022)	-2507	NM_001025128	360969	Rn.155378	NM_001025128	ENSRNOG00000006740	Castor1	Gatsl3|RGD1304774	cytosolic arginine sensor for mTORC1 subunit 1	protein-coding
14151	chr2	218654583	218668732	+	4698	NA	Intergenic	MT2A|LTR|ERVL	-2896	NM_017301	29733	Rn.109455	NM_017301	ENSRNOG00000013683	S1pr1	Edg1	sphingosine-1-phosphate receptor 1	protein-coding
6812	chr10	4099746	4106556	+	4698	NA	intron (NM_001109526, intron 13 of 20)	MTD|LTR|ERVL-MaLR	146564	NM_001109526	689142	Rn.113140	NM_001109526	ENSRNOG00000002294	Snx29	RGD1565890|Rundc2a	sorting nexin 29	protein-coding
7638	chr5	125892446	125900082	+	4695	NA	promoter-TSS (NM_001271206)	promoter-TSS (NM_001271206)	-461	NM_001271206	313427	Rn.74199	NM_001271206	ENSRNOG00000005802	Usp24	-	ubiquitin specific peptidase 24	protein-coding
26236	chr10	17419628	17445862	+	4695	NA	intron (NM_019206, intron 1 of 20)	intron (NM_019206, intron 1 of 20)	11776	NM_019206	29398	Rn.4190	NM_019206	ENSRNOG00000004217	Stk10	-	serine/threonine kinase 10	protein-coding
7662	chr10	110083330	110090990	+	4694	NA	Intergenic	L1MB3|LINE|L1	-52623	NM_030834	80878	Rn.10826	NM_030834	ENSRNOG00000036677	Slc16a3	MCT4|Mct3	solute carrier family 16 member 3	protein-coding
5838	chr16	20516866	20522702	+	4693	NA	Intergenic	Intergenic	-2205	NM_201988	290648	Rn.98380	NM_201988	ENSRNOG00000019639	Pgpep1	PAPI	pyroglutamyl-peptidase I	protein-coding
Feb-30	chr5	166924146	166930574	+	4692	NA	promoter-TSS (NM_001107994)	promoter-TSS (NM_001107994)	-724	NM_001107994	313722	Rn.219023	NM_001107994	ENSRNOG00000017212	Spsb1	RGD1309319	splA/ryanodine receptor domain and SOCS box containing 1	protein-coding
5734	chr1	21702137	21707869	+	4688	NA	Intergenic	ID_B1|SINE|B4	-43233	NM_053535	85496	Rn.1199	NM_053535	ENSRNOG00000013994	Enpp1	Npps|Pc1	ectonucleotide pyrophosphatase/phosphodiesterase 1	protein-coding
Feb-29	chr18	56953664	56959991	+	4687	NA	Intergenic	Intergenic	13167	NR_031891	100314036		NR_031891	ENSRNOG00000035474	Mir145	rno-mir-145	microRNA 145	ncRNA
Feb-58	chr7	126564702	126572158	+	4686	NA	Intergenic	Intergenic	-21782	NR_031804	100314224		NR_031804	ENSRNOG00000035461	Mirlet7c2	Mirlet7c-2|rno-let-7c-2	microRNA let-7c-2	ncRNA
11779	chr13	71186543	71198320	+	4682	NA	Intergenic	Intergenic	-1312	NM_182673	359726	Rn.107928	NM_182673	ENSRNOG00000027017	Rnasel	-	ribonuclease L	protein-coding
Feb-15	chr6	102615488	102623401	+	4679	NA	Intergenic	B3|SINE|B2	-146518	NM_001108038	314265	Rn.16048	NM_001108038	ENSRNOG00000059875	Zfyve26	-	zinc finger FYVE-type containing 26	protein-coding
10111	chr4	153497948	153508057	+	4676	NA	intron (NM_001191085, intron 29 of 33)	intron (NM_001191085, intron 29 of 33)	-37755	NM_022684	64625	Rn.31142	NM_022684	ENSRNOG00000012439	Bid	-	BH3 interacting domain death agonist	protein-coding
5356	chr1	197009985	197015339	+	4676	NA	intron (NM_001012469, intron 2 of 9)	intron (NM_001012469, intron 2 of 9)	16081	NM_001012469	308977	Rn.103248	NM_001012469	ENSRNOG00000015773	Il21r	-	interleukin 21 receptor	protein-coding
5972	chr6	7014028	7019998	+	4675	NA	Intergenic	Intergenic	41301	NM_020076	56823	Rn.48675	NM_020076	ENSRNOG00000031263	Haao	-	3-hydroxyanthranilate 3,4-dioxygenase	protein-coding
5442	chr1	174893571	174899011	+	4675	NA	intron (NM_001106288, intron 2 of 11)	ID4|SINE|ID	33566	NM_001106288	293410	Rn.92644	NM_001106288	ENSRNOG00000009910	Swap70	-	switching B-cell complex subunit SWAP70	protein-coding
11198	chr5	47609794	47620990	+	4675	NA	intron (NM_001135754, intron 1 of 5)	intron (NM_001135754, intron 1 of 5)	69378	NM_001135754	313125	Rn.212302	NM_001135754	ENSRNOG00000006170	Bach2	RGD1562865	BTB domain and CNC homolog 2	protein-coding
6134	chr14	107516964	107523096	+	4675	NA	Intergenic	MT2B1|LTR|ERVL	97131	NM_001107240	305571	Rn.1970	NM_001107240	ENSRNOG00000009267	B3gnt2	B3gnt1	UDP-GlcNAc:betaGal beta-1,3-N-acetylglucosaminyltransferase 2	protein-coding
Feb-93	chr17	22853771	22859962	+	4674	NA	intron (NM_001008774, intron 1 of 2)	intron (NM_001008774, intron 1 of 2)	7100	NM_001008774	361230	Rn.62730	NM_001008774	ENSRNOG00000031495	Tmem170b	-	transmembrane protein 170B	protein-coding
Feb-21	chr1	239052799	239058618	+	4674	NA	intron (NM_031776, intron 1 of 13)	intron (NM_031776, intron 1 of 13)	1955	NM_031776	83585	Rn.24783	NM_031776	ENSRNOG00000018282	Gda	Cypin	guanine deaminase	protein-coding
6173	chr3	5962082	5968253	+	4674	NA	intron (NM_001106563, intron 1 of 27)	intron (NM_001106563, intron 1 of 27)	11077	NM_001106563	296603	Rn.98555	NM_001106563	ENSRNOG00000007422	Vav2	-	vav guanine nucleotide exchange factor 2	protein-coding
Feb-17	chr8	129691803	129697318	+	4670	NA	Intergenic	ID_B1|SINE|B4	76707	NM_053357	84353	Rn.112601	NM_053357	ENSRNOG00000054172	Ctnnb1	Catnb	catenin beta 1	protein-coding
10825	chr19	52434068	52444891	+	4670	NA	Intergenic	Intergenic	59954	NM_001108452	361422	Rn.98506	NM_001108452	ENSRNOG00000016257	Cotl1	Clp	coactosin-like F-actin binding protein 1	protein-coding
13963	chr13	98683134	98697095	+	4665	NA	intron (NM_019312, intron 2 of 7)	intron (NM_019312, intron 2 of 7)	74827	NM_019312	54260	Rn.22498	NM_019312	ENSRNOG00000002969	Itpkb	IP3K B	inositol-trisphosphate 3-kinase B	protein-coding
Feb-82	chr10	4699429	4707609	+	4663	NA	Intergenic	(AC)n|Simple_repeat|Simple_repeat	-50028	NM_001105735	65161	Rn.6940	NM_001105735	ENSRNOG00000002520	Litaf	EET-1|Pig7	lipopolysaccharide-induced TNF factor	protein-coding
Feb-35	chr13	99570981	99578014	+	4662	NA	Intergenic	(CACA)n|Simple_repeat|Simple_repeat	-42538	NM_001109081	498301	Rn.23078	NM_001109081	ENSRNOG00000003723	Wdr26	RGD1565589	WD repeat domain 26	protein-coding
Feb-86	chr12	38859240	38866724	+	4661	NA	Intergenic	Intergenic	34376	NM_017233	29531	Rn.3664	NM_017233	ENSRNOG00000001338	Hpd	-	4-hydroxyphenylpyruvate dioxygenase	protein-coding
5243	chr18	79328910	79334151	+	4655	NA	intron (NM_001025289, intron 1 of 3)	intron (NM_001025289, intron 1 of 3)	4792	NM_001025289	24547	Rn.63285	NM_017026	ENSRNOG00000016516	Mbp	Mbps	myelin basic protein	protein-coding
14448-2	chr6	7410170	7424616	+	4655	NA	TTS (NM_001036626)	TTS (NM_001036626)	4063	NM_001036626	298765	Rn.22055	NM_001036626	ENSRNOG00000005067	Zfp36l2	-	zinc finger protein 36, C3H type-like 2	protein-coding
8213	chr7	121750449	121758660	+	4655	NA	intron (NM_001135913, intron 2 of 6)	RMER10B|LTR|ERVL	28881	NM_001135913	685900	Rn.96876	NM_001135913	ENSRNOG00000025344	Enthd1	RGD1565081	ENTH domain containing 1	protein-coding
12825	chr7	118681631	118694454	+	4654	NA	intron (NM_001013175, intron 1 of 3)	MER90a|LTR|ERV1	3025	NM_001277359	315108	Rn.119914	NM_001013175	ENSRNOG00000042771	Apol3	-	apolipoprotein L, 3	protein-coding
14617	chr1	124918904	124933519	+	4652	NA	Intergenic	MLT1H2|LTR|ERVL-MaLR	-57241	NM_001037733	361586	Rn.211311	NM_001037733	ENSRNOG00000015829	Trpm1	-	transient receptor potential cation channel, subfamily M, member 1	protein-coding
7764	chr12	36889869	36897631	+	4651	NA	intron (NM_001108334, intron 1 of 46)	intron (NM_001108334, intron 1 of 46)	21751	NM_001108334	360801	Rn.113362	NM_001108334	ENSRNOG00000001004	Ncor2	-	nuclear receptor co-repressor 2	protein-coding
6495	chr1	78275045	78281538	+	4644	NA	3' UTR (NM_001012063, exon 9 of 9)	3' UTR (NM_001012063, exon 9 of 9)	16786	NM_173837	317673	Rn.25176	NM_173837		Bbc3	Puma	Bcl-2 binding component 3	protein-coding
8267	chr6	123418458	123426723	+	4644	NA	intron (NM_001108047, intron 2 of 6)	intron (NM_001108047, intron 2 of 6)	155105	NM_001108047	314374	Rn.105640	NM_001108047	ENSRNOG00000004709	Foxn3	Ches1	forkhead box N3	protein-coding
5253	chr3	11909713	11914964	+	4639	NA	Intergenic	Intergenic	-9377	NM_001109885	362115	Rn.4205	NM_001109885	ENSRNOG00000015845	Niban2	Fam129b|RGD1307018	niban apoptosis regulator 2	protein-coding
5168	chr17	20356980	20362146	+	4636	NA	Intergenic	Intergenic	269427	NM_001037664	641528	Rn.187290	NM_001037664		Dtnbp1	-	dystrobrevin binding protein 1	protein-coding
11284	chr1	142459309	142470591	+	4635	NA	Intergenic	ID_B1|SINE|B4	150723	NM_001108489	361598	Rn.106939	NM_001108489	ENSRNOG00000012002	Iqgap1	-	IQ motif containing GTPase activating protein 1	protein-coding
Feb-61	chr13	55129313	55135072	+	4632	NA	intron (NM_001109887, intron 2 of 30)	Lx6|LINE|L1	41515	NM_001109889	24699	Rn.90166	NM_138507	ENSRNOG00000000655	Ptprc	CD45|L-CA|Lca|RT7|T200	protein tyrosine phosphatase, receptor type, C	protein-coding
12843	chr1	101110649	101123490	+	4626	NA	intron (NM_031110, intron 4 of 4)	intron (NM_031110, intron 4 of 4)	1095	NR_031893	100314158		NR_031893	ENSRNOG00000035560	Mir150	rno-mir-150	microRNA 150	ncRNA
5374	chr2	230949770	230955142	+	4623	NA	intron (NM_012519, intron 3 of 20)	intron (NM_012519, intron 3 of 20)	51330	NM_012519	24246	Rn.87208	NM_012519	ENSRNOG00000011589	Camk2d	CAMK1|Camk2|Camki|RATCAMKI	calcium/calmodulin-dependent protein kinase II delta	protein-coding
14948	chr10	16851714	16866660	+	4617	NA	Intergenic	Intergenic	-66257	NM_053578	94170	Rn.789	NM_053578	ENSRNOG00000003269	Atp6v0e1	Atp6k|Atp6v0e|Dsr-1A|dsr-1	ATPase H+ transporting V0 subunit e1	protein-coding
Feb-56	chr5	78133034	78138188	+	4613	NA	Intergenic	Intergenic	15005	NM_001033693	298091	Rn.15570	NM_001033693	ENSRNOG00000013631	Slc31a2	-	solute carrier family 31 member 2	protein-coding
5887	chr12	38633949	38639834	+	4611	NA	Intergenic	B1F|SINE|Alu	-112176	NM_001170396	288751	Rn.19422	NM_001170396	ENSRNOG00000008470	Lrrc43	-	leucine rich repeat containing 43	protein-coding
7596	chr3	110465814	110473408	+	4611	NA	intron (NM_001106498, intron 3 of 10)	intron (NM_001106498, intron 3 of 10)	26974	NM_001106498	296078	Rn.218297	NM_001106498	ENSRNOG00000007925	Pak6	-	p21 (RAC1) activated kinase 6	protein-coding
10483	chr19	25811715	25822196	+	4610	NA	intron (NM_001007677, intron 3 of 3)	intron (NM_001007677, intron 3 of 3)	1748	NM_001007677	304663	Rn.17352	NM_001007677	ENSRNOG00000002950	Lyl1	-	LYL1, basic helix-loop-helix family member	protein-coding
Feb-96	chr11	79993131	80001425	+	4610	NA	Intergenic	Intergenic	169550	NR_132630	106455137	Rn.19747	NR_132630		Lppos	-	LIM domain containing preferred translocation partner in lipoma, opposite strand	ncRNA
7505	chr10	59517539	59525042	+	4608	NA	Intergenic	Intergenic	-8495	NM_012914	25391	Rn.9920	NM_012914	ENSRNOG00000017912	Atp2a3	SERCA3	ATPase sarcoplasmic/endoplasmic reticulum Ca2+ transporting 3	protein-coding
4853	chr14	114574457	114579308	+	4608	NA	intron (NM_001013130, intron 3 of 37)	intron (NM_001013130, intron 3 of 37)	115882	NM_001013130	305614	Rn.93208	NM_001013130	ENSRNOG00000005434	Sptbn1	Spnb1|Spnb2	spectrin, beta, non-erythrocytic 1	protein-coding
13163	chr9	65609878	65623039	+	4608	NA	intron (NM_022277, intron 1 of 8)	(TGTTTT)n|Simple_repeat|Simple_repeat	2316	NM_022277	64044	Rn.54474	NM_022277	ENSRNOG00000012331	Casp8	CASP-8	caspase 8	protein-coding
8013	chr6	7324055	7332066	+	4606	NA	Intergenic	Intergenic	93396	NM_001036626	298765	Rn.22055	NM_001036626	ENSRNOG00000005067	Zfp36l2	-	zinc finger protein 36, C3H type-like 2	protein-coding
Feb-56	chr8	45349094	45354548	+	4604	NA	intron (NM_001191792, intron 1 of 13)	intron (NM_001191792, intron 1 of 13)	23313	NM_001191792	315579	Rn.11924	NM_001191792	ENSRNOG00000008187	Ubash3b	RGD1310357|Sts-1|Sts1	ubiquitin associated and SH3 domain containing, B	protein-coding
14045	chr8	75682730	75696773	+	4603	NA	intron (NM_019905, intron 1 of 12)	intron (NM_019905, intron 1 of 12)	2617	NM_019905	56611	Rn.90546	NM_019905	ENSRNOG00000010362	Anxa2	ANX2	annexin A2	protein-coding
10768	chr7	118918654	118929420	+	4598	NA	Intergenic	ID_B1|SINE|B4	9741	NM_001025066	503164	Rn.198240	NM_001025066	ENSRNOG00000023410	Apol9a	-	apolipoprotein L 9a	protein-coding
6414	chr10	62000904	62007316	+	4596	NA	intron (NM_001105808, intron 18 of 18)	intron (NM_001105808, intron 18 of 18)	6664	NM_001107021	303310	Rn.11570	NM_001107021	ENSRNOG00000046405	Hic1	-	HIC ZBTB transcriptional repressor 1	protein-coding
7474	chr6	110000767	110008239	+	4594	NA	intron (NM_001134525, intron 5 of 8)	intron (NM_001134525, intron 5 of 8)	65158	NM_001134525	299209	Rn.25150	NM_001134525	ENSRNOG00000010194	Ift43	RGD1307392	intraflagellar transport 43	protein-coding
12922	chr7	11414522	11427442	+	4593	NA	intron (NM_001100757, intron 2 of 10)	intron (NM_001100757, intron 2 of 10)	6417	NM_001100757	362827	Rn.12810	NM_001100757	ENSRNOG00000020230	Pias4	-	protein inhibitor of activated STAT, 4	protein-coding
Mar-26	chr9	113500294	113505918	+	4592	NA	intron (NM_145094, intron 1 of 6)	intron (NM_145094, intron 1 of 6)	1500	NM_145094	246324	Rn.28921	NM_145094	ENSRNOG00000042189	Rab31	Rab0	RAB31, member RAS oncogene family	protein-coding
8554	chr7	104866936	104875488	+	4592	NA	intron (NM_001044245, intron 1 of 27)	intron (NM_001044245, intron 1 of 27)	79878	NM_001044245	314961	Rn.63466	NM_001044245	ENSRNOG00000058733	Asap1	Ddef1	ArfGAP with SH3 domain, ankyrin repeat and PH domain 1	protein-coding
7357	chr7	60970348	60977703	+	4591	NA	Intergenic	RSINE1|SINE|B4	-113035	NM_134346	171337	Rn.95071	NM_134346	ENSRNOG00000007048	Rap1b	-	RAP1B, member of RAS oncogene family	protein-coding
22860	chr5	156237953	156260811	+	4591	NA	intron (NM_053596, intron 1 of 18)	intron (NM_053596, intron 1 of 18)	33913	NM_053596	94204	Rn.7000	NM_053596	ENSRNOG00000014241	Ece1	Ece	endothelin converting enzyme 1	protein-coding
6925	chr14	107560693	107567616	+	4590	NA	Intergenic	B1F1|SINE|Alu	53007	NM_001107240	305571	Rn.1970	NM_001107240	ENSRNOG00000009267	B3gnt2	B3gnt1	UDP-GlcNAc:betaGal beta-1,3-N-acetylglucosaminyltransferase 2	protein-coding
Feb-53	chr5	114226265	114231816	+	4586	NA	Intergenic	Intergenic	-214763	NM_021835	24516	Rn.93714	NM_021835	ENSRNOG00000026293	Jun	-	Jun proto-oncogene, AP-1 transcription factor subunit	protein-coding
5146	chr7	11014507	11019651	+	4586	NA	intron (NM_019220, intron 1 of 6)	intron (NM_019220, intron 1 of 6)	1064	NM_019220	29466	Rn.11495	NM_019220	ENSRNOG00000052025	Tle5	Aes|Grg|Grg-5	TLE family member 5, transcriptional modulator	protein-coding
11170	chr4	78294039	78305207	+	4584	NA	Intergenic	Intergenic	-10756	NM_001008398	493865	Rn.117841	NM_001008398	ENSRNOG00000024569	Gimap9	-	GTPase, IMAP family member 9	protein-coding
Feb-57	chr7_KL567988v1_random	21646	30401	+	4584	NA	Intergenic	Intergenic	-2472	NM_020103	56778	Rn.40119	NM_020103	ENSRNOG00000061813	Ly6c	-	Ly6-C antigen	protein-coding
5133	chr8	12188632	12193763	+	4583	NA	Intergenic	Intergenic	-92478	NM_001108123	315422	Rn.6511	NM_001108123	ENSRNOG00000005923	Mtmr2	-	myotubularin related protein 2	protein-coding
6803	chr20	44567616	44574417	+	4582	NA	intron (NM_012755, intron 3 of 13)	intron (NM_012755, intron 3 of 13)	-109433	NM_001044248	361857	Rn.9031	NM_001044248	ENSRNOG00000000595	Traf3ip2	RGD1304768	Traf3 interacting protein 2	protein-coding
Mar-62	chr17	13441250	13446910	+	4580	NA	Intergenic	B3|SINE|B2	-50861	NM_001077640	291005	Rn.16950	NM_001077640	ENSRNOG00000013090	Gadd45g	-	growth arrest and DNA-damage-inducible, gamma	protein-coding
13256	chr18	71300252	71313506	+	4579	NA	intron (NM_001106133, intron 17 of 17)	intron (NM_001106133, intron 17 of 17)	-88951	NM_030858	81516	Rn.29980	NM_030858	ENSRNOG00000018359	Smad7	Madh7	SMAD family member 7	protein-coding
9242	chr3	10709088	10718328	+	4578	NA	Intergenic	Intergenic	-19054	NM_001107828	311857	Rn.168447	NM_001107828	ENSRNOG00000023589	Gpr107	-	G protein-coupled receptor 107	protein-coding
Mar-75	chr8	52737104	52743577	+	4577	NA	Intergenic	Intergenic	-12671	NM_001134635	500992	Rn.214536	NM_001134635	ENSRNOG00000027730	Nxpe1	RGD1566243	neurexophilin and PC-esterase domain family, member 1	protein-coding
10144	chr12	37980403	37990545	+	4574	NA	intron (NM_001105928, intron 1 of 3)	intron (NM_001105928, intron 1 of 3)	684	NM_001105928	288659	Rn.144032	NM_001105928	ENSRNOG00000001086	Vps37b	RGD1304576	VPS37B subunit of ESCRT-I	protein-coding
Feb-80	chr14	106192349	106198027	+	4573	NA	intron (NM_173147, intron 15 of 20)	intron (NM_173147, intron 15 of 20)	41611	NM_173147	286932	Rn.107171	NM_173147	ENSRNOG00000007125	Vps54	Vsp54	VPS54 subunit of GARP complex	protein-coding
5454	chr7	11027445	11032897	+	4572	NA	Intergenic	RMER1C|Other|Other	-3229	NM_031033	81662	Rn.21925	NM_031033	ENSRNOG00000005446	Gna11	-	G protein subunit alpha 11	protein-coding
4859	chr10	40430564	40435421	+	4572	NA	Intergenic	B2_Rat4|SINE|B2	-5402	NM_172335	282838	Rn.98783	NM_172335	ENSRNOG00000052219	Gm2a	-	GM2 ganglioside activator	protein-coding
5818	chr1	32168039	32173855	+	4571	NA	Intergenic	Intergenic	-28922	NM_001039722	664630	Rn.213283	NM_001039722	ENSRNOG00000026501	Slc6a19	B0at1	solute carrier family 6 member 19	protein-coding
Feb-08	chr7	104592529	104597835	+	4570	NA	intron (NM_001126267, intron 2 of 12)	intron (NM_001126267, intron 2 of 12)	46613	NM_001126267	299909	Rn.105890	NM_001126267	ENSRNOG00000061246	Fam49b	RGD1307697	family with sequence similarity 49, member B	protein-coding
8254	chr1	169472610	169480862	+	4570	NA	Intergenic	Intergenic	-12976	NM_001014023	308906	Rn.12117	NM_001014023	ENSRNOG00000017191	Trim5	RGD1304579	tripartite motif-containing 5	protein-coding
5379	chr3	8235061	8240438	+	4567	NA	Intergenic	PB1D10|SINE|Alu	110997	NM_001014257	366012	Rn.105581	NM_001014257	ENSRNOG00000043189	Trub2	-	TruB pseudouridine synthase family member 2	protein-coding
10145	chr4	85426910	85437053	+	4564	NA	Intergenic	L2|LINE|L2	-45778	NM_001109022	368066	Rn.19133	NM_001109022	ENSRNOG00000011250	Inmt	-	indolethylamine N-methyltransferase	protein-coding
5565	chr1	65596912	65602475	+	4562	NA	Intergenic	Intergenic	23094	NM_024143	79111	Rn.207896	NM_024143	ENSRNOG00000019626	Slc27a5	BAL|rBAL-1	solute carrier family 27 member 5	protein-coding
9059	chr18	16004510	16013567	+	4562	NA	intron (NM_001017446, intron 1 of 4)	intron (NM_001017446, intron 1 of 4)	601	NM_001017446	291737	Rn.18319	NM_001017446	ENSRNOG00000016532	Ino80c	RGD1310199	INO80 complex subunit C	protein-coding
Feb-54	chr8	117064480	117069532	+	4561	NA	3' UTR (NM_001034999, exon 6 of 6)	3' UTR (NM_001034999, exon 6 of 6)	-1382	NM_001014004	306586	Rn.162376	NM_001014004		Amt	-	aminomethyltransferase	protein-coding
9949	chr2	206340464	206350411	+	4561	NA	intron (NM_001106460, intron 1 of 20)	intron (NM_001106460, intron 1 of 20)	3371	NM_001106460	295338	Rn.22891	NM_001106460	ENSRNOG00000019614	Ptpn22	Ptpn8	protein tyrosine phosphatase, non-receptor type 22	protein-coding
8605	chr2	189978712	189987315	+	4560	NA	Intergenic	Intergenic	-10249	NM_053681	114216	Rn.29233	NM_053681	ENSRNOG00000012008	S100a3	-	S100 calcium binding protein A3	protein-coding
13561	chr14	43925913	43939472	+	4558	NA	Intergenic	Intergenic	-42521	NM_022930	65024	Rn.54463	NM_022930	ENSRNOG00000002484	Chrna9	-	cholinergic receptor nicotinic alpha 9 subunit	protein-coding
5659	chr9	70793853	70799510	+	4558	NA	Intergenic	Intergenic	-8768	NM_001108800	363243	Rn.102325	NM_001108800	ENSRNOG00000046242	Klf7	-	Kruppel like factor 7	protein-coding
10414	chr6	130990283	131000695	+	4553	NA	Intergenic	Intergenic	930783	NM_001277287	314423	Rn.162897	NM_001108057	ENSRNOG00000005776	Bcl11b	Ctip2	BAF chromatin remodeling complex subunit BCL11B	protein-coding
11409	chr1	274536986	274548393	+	4551	NA	intron (NM_001107611, intron 3 of 13)	intron (NM_001107611, intron 3 of 13)	-86330	NM_022265	64031	Rn.122017	NM_022265	ENSRNOG00000014779	Pdcd4	Dug	programmed cell death 4	protein-coding
6904	chr15	32864641	32871543	+	4549	NA	TTS (NM_138910)	TTS (NM_138910)	19841	NM_138910	192275	Rn.7262	NM_138910	ENSRNOG00000009090	Dad1	-	defender against cell death 1	protein-coding
8899	chr20	6283224	6292121	+	4549	NA	promoter-TSS (NM_001047907)	promoter-TSS (NM_001047907)	-613	NM_001047907	361814	Rn.9002	NM_001047907	ENSRNOG00000000520	Srsf3	Sfrs3	serine and arginine rich splicing factor 3	protein-coding
5516	chr11	35603215	35608729	+	4544	NA	Intergenic	Intergenic	37790	NM_133321	170847	Rn.81018	NM_133321	ENSRNOG00000001656	Kcnj15	Kir4.2	potassium voltage-gated channel subfamily J member 15	protein-coding
6667	chr1	20960173	20966838	+	4544	NA	Intergenic	Intergenic	107318	NM_001195606	686032	Rn.12393	NM_001195606	ENSRNOG00000047821	Smlr1	-	small leucine-rich protein 1	protein-coding
10499	chr9	92786934	92797431	+	4540	NA	Intergenic	MLT1B|LTR|ERVL-MaLR	-42175	NM_001106924	301574	Rn.103055	NM_001106924	ENSRNOG00000017297	Cab39	MO25|MO25alpha	calcium binding protein 39	protein-coding
11166	chr10	34253404	34264568	+	4540	NA	Intergenic	L1_Rat4|LINE|L1	-19007	NM_172019	246208	Rn.8717	NM_172019	ENSRNOG00000002470	Ifi47	-	interferon gamma inducible protein 47	protein-coding
5551	chr13	26627602	26633151	+	4536	NA	intron (NM_016993, intron 1 of 1)	intron (NM_016993, intron 1 of 1)	138998	NM_016993	24224	Rn.9996	NM_016993	ENSRNOG00000002791	Bcl2	Bcl-2	BCL2, apoptosis regulator	protein-coding
7110	chr1	198206140	198213248	+	4536	NA	promoter-TSS (NM_001135698)	promoter-TSS (NM_001135698)	-831	NM_001135698	293491	Rn.138455	NM_001135698	ENSRNOG00000019721	Ypel3	RGD1564579	yippee-like 3	protein-coding
Feb-84	chr5	77048173	77056155	+	4534	NA	promoter-TSS (NM_001106651)	promoter-TSS (NM_001106651)	-320	NM_001106651	298033	Rn.109496	NM_001106651	ENSRNOG00000017132	Snx30	RGD1311367	sorting nexin family member 30	protein-coding
12808	chr9	59963737	59976543	+	4532	NA	Intergenic	ORR1E|LTR|ERVL-MaLR	-51394	NM_001108796	363229		NM_001108796	ENSRNOG00000011677	Slc39a10	-	solute carrier family 39 member 10	protein-coding
Feb-19	chr6	41361034	41367351	+	4531	NA	Intergenic	Intergenic	-324755	NM_001108015	313974	Rn.162852	NM_001108015	ENSRNOG00000004110	Trib2	RGD1564451	tribbles pseudokinase 2	protein-coding
6036	chr1	187921074	187927108	+	4531	NA	Intergenic	Intergenic	-144416	NM_198737	293551	Rn.3366	NM_198737	ENSRNOG00000017751	Arl6ip1	-	ADP-ribosylation factor like GTPase 6 interacting protein 1	protein-coding
14368	chr7	12001813	12016179	+	4530	NA	intron (NM_001127604, intron 1 of 1)	G-rich|Low_complexity|Low_complexity	2286	NM_001127604	690820	Rn.18431	NM_001127604	ENSRNOG00000033694	Klf16	-	Kruppel-like factor 16	protein-coding
Apr-32	chr8	76688331	76696461	+	4528	NA	intron (NM_173101, intron 1 of 26)	intron (NM_173101, intron 1 of 26)	47681	NM_173101	25484	Rn.8737	NM_173101	ENSRNOG00000061928	Myo1e	MYR5|Myr3	myosin IE	protein-coding
8257	chr10	67407506	67415761	+	4528	NA	Intergenic	Intergenic	-9795	NM_001168612	54395	Rn.203589	NM_001168612		Crlf3	Cytor4	cytokine receptor-like factor 3	protein-coding
Apr-47	chr7	118442516	118447661	+	4522	NA	Intergenic	Intergenic	-43410	NM_001142757	315101	Rn.110691	NM_001142757	ENSRNOG00000050497	Zfp7	-	zinc finger protein 7	protein-coding
5097	chr15	33055022	33060117	+	4522	NA	Intergenic	Intergenic	-5272	NM_031341	83509	Rn.163294	NM_031341	ENSRNOG00000010296	Slc7a7	y+LAT1	solute carrier family 7 member 7	protein-coding
Feb-41	chr19	11142804	11148843	+	4522	NA	Intergenic	B2_Rn2|SINE|B2	-1182	NM_019345	54300	Rn.10467	NM_019345	ENSRNOG00000057072	Slc12a3	NCC|TSC	solute carrier family 12 member 3	protein-coding
6542	chr15	46320861	46327401	+	4521	NA	intron (NM_022597, intron 1 of 9)	intron (NM_022597, intron 1 of 9)	7390	NM_022597	64529	Rn.100909	NM_022597	ENSRNOG00000010331	Ctsb	-	cathepsin B	protein-coding
Mar-98	chr6	99964653	99969649	+	4521	NA	TTS (NM_172034)	TTS (NM_172034)	44075	NM_022210	60661	Rn.4210	NM_022210	ENSRNOG00000008049	Max	-	MYC associated factor X	protein-coding
14942	chr20	29947418	29962358	+	4521	NA	exon (NM_053644, exon 27 of 66)	exon (NM_053644, exon 27 of 66)	57294	NM_001044300	690899	Rn.19946	NM_001044300	ENSRNOG00000000569	Vsir	-	V-set immunoregulatory receptor	protein-coding
6282	chr1	100807340	100813620	+	4520	NA	promoter-TSS (NM_172336)	promoter-TSS (NM_172336)	42	NM_172336	282840	Rn.229186	NM_172336	ENSRNOG00000020060	Atf5	-	activating transcription factor 5	protein-coding
May-62	chr5	160114176	160119836	+	4520	NA	Intergenic	Intergenic	39191	NM_001007554	362650	Rn.2851	NM_001007554	ENSRNOG00000011774	Fblim1	Cal|Hnrnpl|hnRNP L	filamin binding LIM protein 1	protein-coding
Feb-89	chr14	105081111	105088098	+	4518	NA	Intergenic	Intergenic	-29183	NM_001134730	360983	Rn.17651	NM_001134730	ENSRNOG00000005464	Lgalsl	Hspc159|RGD1307414	galectin-like	protein-coding
12131	chr7	11971903	11984032	+	4517	NA	exon (NM_001103361, exon 1 of 1)	exon (NM_001103361, exon 1 of 1)	687	NM_001103361	100125374	Rn.203784	NM_001103361		Adat3	-	adenosine deaminase, tRNA-specific 3	protein-coding
5590	chr10	73948851	73954439	+	4516	NA	intron (NM_138839, intron 7 of 11)	intron (NM_138839, intron 7 of 11)	-49344	NR_031823	100314000		NR_031823	ENSRNOG00000035480	Mir21	rno-mir-21	microRNA 21	ncRNA
7013	chr5	169368728	169375739	+	4516	NA	intron (NM_001146061, intron 1 of 8)	(T)n|Simple_repeat|Simple_repeat	7927	NM_001146061	26759	Rn.6024	NM_013214	ENSRNOG00000010580	Acot7	Bach	acyl-CoA thioesterase 7	protein-coding
Feb-18	chr8	115056536	115064452	+	4514	NA	Intergenic	Intergenic	-8601	NM_001100547	300980	Rn.104502	NM_001100547	ENSRNOG00000010789	Dusp7	mkp-X	dual specificity phosphatase 7	protein-coding
7481	chr1	101083800	101091279	+	4514	NA	exon (NM_033351, exon 5 of 6)	exon (NM_033351, exon 5 of 6)	-1341	NM_001008694	494125	Rn.2997	NM_001008694	ENSRNOG00000043007	Rcn3	Rem1|Rlp49	reticulocalbin 3	protein-coding
6805	chr2	186755913	186762716	+	4513	NA	Intergenic	RLTR14|LTR|ERV1	74210	NM_001025685	310693	Rn.43804	NM_001025685	ENSRNOG00000023068	Cd5l	-	Cd5 molecule-like	protein-coding
17962	chr8	85216948	85234908	+	4511	NA	Intergenic	Intergenic	-34060	NM_134382	171400	Rn.212229	NM_134382	ENSRNOG00000006331	Elovl5	rELO1	ELOVL fatty acid elongase 5	protein-coding
Feb-97	chr8	45255343	45264338	+	4511	NA	exon (NM_001191792, exon 4 of 14)	exon (NM_001191792, exon 4 of 14)	-43863	NM_001106813	300649	Rn.153173	NM_001106813	ENSRNOG00000008153	Crtam	-	cytotoxic and regulatory T cell molecule	protein-coding
9525	chr6	96474753	96484276	+	4508	NA	exon (NM_031085, exon 1 of 14)	exon (NM_031085, exon 1 of 14)	271	NM_031085	81749	Rn.10398	NM_031085	ENSRNOG00000004873	Prkch	-	protein kinase C, eta	protein-coding
Feb-95	chr5	160418402	160424095	+	4505	NA	intron (NM_001031648, intron 1 of 3)	intron (NM_001031648, intron 1 of 3)	2563	NM_001031648	298609	Rn.92713	NM_001031648	ENSRNOG00000013783	Efhd2	-	EF-hand domain family, member D2	protein-coding
5822	chr1	264763759	264769579	+	4503	NA	Intergenic	Intergenic	-4371	NM_001014247	365468	Rn.23951	NM_001014247	ENSRNOG00000014969	Lzts2	Lapser1	leucine zipper tumor suppressor 2	protein-coding
6759	chr10	110427134	110433891	+	4499	NA	intron (NM_001034959, intron 2 of 6)	intron (NM_001034959, intron 2 of 6)	1280	NM_001034959	619574	Rn.162222	NM_001034959	ENSRNOG00000036666	Cybc1	-	cytochrome b-245 chaperone 1	protein-coding
Feb-32	chr18	48858820	48867750	+	4499	NA	intron (NM_022855, intron 2 of 11)	Lx8|LINE|L1	10114	NM_022855	64823	Rn.10084	NM_022855	ENSRNOG00000016677	Csnk1g3	-	casein kinase 1, gamma 3	protein-coding
8415	chr5	151945843	151954256	+	4497	NA	Intergenic	Intergenic	-2330	NM_001106635	297867	Rn.61077	NM_001106635	ENSRNOG00000006137	Arid1a	-	AT-rich interaction domain 1A	protein-coding
11298	chr2	183718071	183729367	+	4494	NA	Intergenic	Intergenic	49197	NM_001108553	361972	Rn.214714	NM_001108553	ENSRNOG00000010866	Tmem154	RGD1563262	transmembrane protein 154	protein-coding
5943	chr18	25346235	25352176	+	4493	NA	Intergenic	Intergenic	-4591	NM_001013233	364837	Rn.7693	NM_001013233	ENSRNOG00000029939	Gypc	GPC	glycophorin C (Gerbich blood group)	protein-coding
6066	chr1	104444595	104450659	+	4491	NA	Intergenic	Intergenic	-128962	NM_138529	171563	Rn.61136	NM_138529	ENSRNOG00000014530	Nav2	Rainb1	neuron navigator 2	protein-coding
8550	chr3	167916474	167925022	+	4489	NA	Intergenic	Intergenic	112709	NM_145670	246755	Rn.154429	NM_145670	ENSRNOG00000012906	Bcas1	Band83|Pmes-2	breast carcinoma amplified sequence 1	protein-coding
6291	chr15	8977584	8983873	+	4487	NA	intron (NM_001270854, intron 3 of 10)	intron (NM_001270854, intron 3 of 10)	249857	NM_147210	259241	Rn.10055	NM_147210	ENSRNOG00000046912	Nr1d2	HZF-2	nuclear receptor subfamily 1, group D, member 2	protein-coding
14444	chr14	107406725	107421167	+	4484	NA	Intergenic	Intergenic	111138	NM_001010961	360985	Rn.8102	NM_001010961	ENSRNOG00000009220	Tmem17	-	transmembrane protein 17	protein-coding
6820	chr1	216898769	216905587	+	4482	NA	intron (NM_001015024, intron 1 of 21)	intron (NM_001015024, intron 1 of 21)	18447	NM_001015024	361686	Rn.140527	NM_001015024	ENSRNOG00000020713	Osbpl5	-	oxysterol binding protein-like 5	protein-coding
8877	chr4	150210367	150219242	+	4482	NA	intron (NM_001110099, intron 15 of 18)	intron (NM_001110099, intron 15 of 18)	29576	NM_001110099	24716	Rn.93200	NM_012643	ENSRNOG00000014751	Ret	-	ret proto-oncogene	protein-coding
5703	chr14	81422453	81428154	+	4481	NA	intron (NM_016990, intron 1 of 14)	PB1D7|SINE|Alu	1193	NM_016990	24170	Rn.5788	NM_016990	ENSRNOG00000013039	Add1	-	adducin 1	protein-coding
Mar-52	chr16	20091455	20098705	+	4476	NA	intron (NM_022861, intron 3 of 39)	MIR|SINE|MIR	8865	NM_022861	64829	Rn.10126	NM_022861	ENSRNOG00000018452	Unc13a	Munc13-1|Unc13h1	unc-13 homolog A	protein-coding
6018	chr14	71771081	71777097	+	4475	NA	Intergenic	RMER3|LTR|ERVK	-19417	NM_013127	25668	Rn.11414	NM_013127	ENSRNOG00000003069	Cd38	ADPRC 1	CD38 molecule	protein-coding
Feb-58	chr20	8159654	8164510	+	4471	NA	Intergenic	Intergenic	-3341	NM_017034	24649	Rn.34888	NM_017034	ENSRNOG00000000529	Pim1	-	Pim-1 proto-oncogene, serine/threonine kinase	protein-coding
11358	chr7	124015960	124027316	+	4467	NA	Intergenic	Intergenic	-1064	NM_001130506	315170	Rn.3893	NM_001130506	ENSRNOG00000022877	Poldip3	-	DNA polymerase delta interacting protein 3	protein-coding
7573	chr7	100520739	100528310	+	4462	NA	Intergenic	Intergenic	-141627	NM_001145141	500876	Rn.141036	NM_001145141	ENSRNOG00000004914	LOC500876	-	LOC500876	protein-coding
5399	chr11	53587462	53592859	+	4457	NA	Intergenic	Intergenic	-14985	NM_019195	29364	Rn.7409	NM_019195	ENSRNOG00000001964	Cd47	Itgp	Cd47 molecule	protein-coding
20000	chr12	37826747	37846745	+	4457	NA	intron (NM_001107139, intron 1 of 27)	intron (NM_001107139, intron 1 of 27)	31414	NM_001107139	304474	Rn.75968	NM_001107139	ENSRNOG00000029260	Pitpnm2	-	phosphatidylinositol transfer protein, membrane-associated 2	protein-coding
4967	chr8	104187204	104192169	+	4456	NA	TTS (NM_012913)	TTS (NM_012913)	31656	NM_012913	25390	Rn.5041	NM_012913	ENSRNOG00000011501	Atp1b3	NKAB3S	ATPase Na+/K+ transporting subunit beta 3	protein-coding
5008	chr1	165488824	165493830	+	4456	NA	intron (NM_013167, intron 5 of 6)	intron (NM_013167, intron 5 of 6)	8415	NM_013167	25708	Rn.9902	NM_013167	ENSRNOG00000017716	Ucp3	-	uncoupling protein 3	protein-coding
7724	chr5	172615150	172622872	+	4455	NA	Intergenic	Intergenic	-29939	NM_001108698	362678	Rn.7678	NM_001108698	ENSRNOG00000036876	Faap20	RGD1308923	FA core complex associated protein 20	protein-coding
4778	chr2	219470359	219475135	+	4454	NA	Intergenic	MER21C|LTR|ERVL	-14402	NM_001107718	310806	Rn.147123	NM_001107718	ENSRNOG00000014515	Cdc14a	-	cell division cycle 14A	protein-coding
Mar-90	chr6	9875505	9880593	+	4454	NA	intron (NM_017171, intron 9 of 13)	RLTR20A4|LTR|ERVK	-117881	NR_144425	500612	Rn.154972	NR_144425		RGD1562146	-	RGD1562146	ncRNA
Feb-72	chr7	11141122	11148292	+	4451	NA	Intergenic	Intergenic	-7331	NM_031567	29228	Rn.86582	NM_031567	ENSRNOG00000004505	Nfic	-	nuclear factor I/C	protein-coding
Feb-85	chr5	167555356	167562139	+	4450	NA	intron (NM_053885, intron 10 of 22)	intron (NM_053885, intron 10 of 22)	137584	NM_144747	246258	Rn.203315	NM_144747	ENSRNOG00000018229	Slc45a1	Dnb5|Past-A|Pasta	solute carrier family 45, member 1	protein-coding
7518	chr1	80176733	80184249	+	4449	NA	intron (NM_001108475, intron 1 of 12)	intron (NM_001108475, intron 1 of 12)	5391	NM_001108475	361517	Rn.98750	NM_001108475	ENSRNOG00000016367	Vasp	-	vasodilator-stimulated phosphoprotein	protein-coding
5341	chr4	57620637	57625976	+	4449	NA	intron (NM_001172127, intron 1 of 6)	intron (NM_001172127, intron 1 of 6)	1841	NM_001172127	296956	Rn.21816	NM_001172127	ENSRNOG00000048205	Ube2h	-	ubiquitin-conjugating enzyme E2H	protein-coding
11555	chr18	31810270	31821823	+	4446	NA	TTS (NM_001107389)	TTS (NM_001107389)	23543	NR_131090	100911367	Rn.226383	NR_131090		LOC100911367	-	uncharacterized LOC100911367	ncRNA
Feb-71	chr8	22480213	22486882	+	4442	NA	intron (NM_013199, intron 1 of 20)	intron (NM_013199, intron 1 of 20)	24607	NM_013199	25751	Rn.11231	NM_013199	ENSRNOG00000007649	Dnm2	DYIIAAB	dynamin 2	protein-coding
8127	chr4	163046873	163054998	+	4442	NA	Intergenic	B3A|SINE|B2	-1870	NM_134327	29187	Rn.23779	NM_134327	ENSRNOG00000056783	Cd69	-	Cd69 molecule	protein-coding
11035	chr3	150205785	150216818	+	4441	NA	Intergenic	ID_B1|SINE|B4	-102408	NM_172223	282634	Rn.7752	NM_172223	ENSRNOG00000016975	Pxmp4	-	peroxisomal membrane protein 4	protein-coding
8535	chr11	79113120	79121653	+	4441	NA	Intergenic	Intergenic	-255641	NM_001108320	360731	Rn.67389	NM_001108320	ENSRNOG00000001923	Tprg1	RGD1306226|Svap30|Tprg	tumor protein p63 regulated 1	protein-coding
6885	chr15	7965080	7971963	+	4440	NA	Intergenic	Intergenic	220071	NM_001107252	305751	Rn.98363	NM_001107252	ENSRNOG00000008565	Nkiras1	-	NFKB inhibitor interacting Ras-like 1	protein-coding
7756	chr6	138239894	138247648	+	4439	NA	Intergenic	(AGCTC)n|Simple_repeat|Simple_repeat	157933	NM_001012146	360742	Rn.6726	NM_001012146	ENSRNOG00000061814	Dgcr2	-	DiGeorge syndrome critical region gene 2	protein-coding
5155	chr10	70435130	70440283	+	4436	NA	Intergenic	Intergenic	-12771	NM_001270386	688925	Rn.157280	NM_001270386		LOC688925	LRRGT00083	similar to Glutathione S-transferase alpha-4	protein-coding
Mar-84	chr7	140543214	140548296	+	4433	NA	Intergenic	Intergenic	10884	NM_182825	359959	Rn.43211	NM_182825	ENSRNOG00000054385	Rhebl1	-	RHEB like 1	protein-coding
5252	chr1	124853612	124858862	+	4433	NA	Intergenic	Intergenic	-52874	NM_001109147	499171	Rn.22229	NM_001109147	ENSRNOG00000015822	Klf13	RGD1565099	Kruppel-like factor 13	protein-coding
11062	chr12	23592192	23603252	+	4433	NA	Intergenic	Intergenic	-4948	NM_001105921	288588	Rn.816	NM_001105921	ENSRNOG00000001430	Polr2j	-	RNA polymerase II subunit J	protein-coding
7237	chr8	104778183	104785418	+	4428	NA	intron (NM_001007710, intron 1 of 5)	intron (NM_001007710, intron 1 of 5)	8839	NM_001007710	315939	Rn.9589	NM_001007710	ENSRNOG00000012480	Pxylp1	Acpl2	2-phosphoxylose phosphatase 1	protein-coding
5259	chr12	11494939	11500196	+	4427	NA	intron (NM_001109598, intron 1 of 17)	intron (NM_001109598, intron 1 of 17)	63752	NM_001109598	690516	Rn.13503	NM_001109598	ENSRNOG00000000999	Smurf1	RGD1309707	SMAD specific E3 ubiquitin protein ligase 1	protein-coding
11864	chr10	23906568	23918430	+	4427	NA	intron (NM_053820, intron 6 of 15)	intron (NM_053820, intron 6 of 15)	251486	NM_053820	116543	Rn.11257	NM_053820	ENSRNOG00000028845	Ebf1	Ebf|Olf1	EBF transcription factor 1	protein-coding
7132	chr7	125283398	125290528	+	4427	NA	Intergenic	ID_B1|SINE|B4	-1118	NM_001130583	689069	Rn.120440	NM_001130583	ENSRNOG00000052064	Parvg	-	parvin, gamma	protein-coding
Feb-38	chr2	141900424	141905360	+	4425	NA	Intergenic	Intergenic	332162	NM_001004262	310411	Rn.105874	NM_001004262	ENSRNOG00000013660	Cog6	-	component of oligomeric golgi complex 6	protein-coding
4911	chr1	265680488	265685397	+	4418	NA	Intergenic	B3|SINE|B2	-78876	NM_181432	309446	Rn.69203	NM_181432	ENSRNOG00000018433	Hps6	Hsp6	HPS6, biogenesis of lysosomal organelles complex 2 subunit 3	protein-coding
5268	chr10	86720282	86725548	+	4418	NA	Intergenic	Intergenic	-1619	NM_147144	259170	Rn.162194	NM_147144	ENSRNOG00000009716	Casc3	Btz|Mln51	cancer susceptibility 3	protein-coding
Mar-61	chr14	1465439	1471198	+	4417	NA	non-coding (NR_131072, exon 3 of 3)	non-coding (NR_131072, exon 3 of 3)	-1430	NM_001139492	682033	Rn.233844	NM_001139492	ENSRNOG00000049270	Ppp2r3b	-	protein phosphatase 2, regulatory subunit B'', beta	protein-coding
30278	chr6	134840475	134870751	+	4417	NA	intron (NM_001191112, intron 1 of 13)	intron (NM_001191112, intron 1 of 13)	10954	NM_001191112	691318	Rn.2153	NM_001191112	ENSRNOG00000004973	Ppp2r5c	-	protein phosphatase 2, regulatory subunit B', gamma	protein-coding
6227	chr9	12888108	12894333	+	4413	NA	intron (NM_001135011, intron 6 of 9)	(GT)n|Simple_repeat|Simple_repeat	150335	NM_001135011	501095	Rn.204423	NM_001135011	ENSRNOG00000011321	Rftn1	2310015n21rik|RGD1310777|RGD1563347	raftlin lipid raft linker 1	protein-coding
24473	chr17	56105254	56129725	+	4412	NA	intron (NM_053847, intron 2 of 7)	intron (NM_053847, intron 2 of 7)	8086	NM_053847	116596	Rn.9939	NM_053847	ENSRNOG00000016378	Map3k8	D17TPL2|Tpl-2|Tpl2	mitogen-activated protein kinase kinase kinase 8	protein-coding
11479	chr3	172673838	172685315	+	4412	NA	Intergenic	UCON38|DNA|hAT-Charlie	-39856	NM_001171096	100328908	Rn.222422	NM_001171096	ENSRNOG00000024693	Zfp831	RGD1307116|RGD1565819	zinc finger protein 831	protein-coding
6163	chr10	108235492	108241653	+	4411	NA	intron (NM_001134688, intron 1 of 30)	L1MB7|LINE|L1	-88061	NM_001034078	303731	Rn.43722	NM_001034078	ENSRNOG00000048113	Cbx8	-	chromobox 8	protein-coding
6545	chr2	188759695	188766238	+	4409	NA	TTS (NM_001106447)	TTS (NM_001106447)	-3569	NM_001100976	310644	Rn.21294	NM_001100976	ENSRNOG00000020673	Pbxip1	-	PBX homeobox interacting protein 1	protein-coding
Feb-20	chr3	171488244	171494762	+	4408	NA	Intergenic	Intergenic	-105816	NM_001109542	689618	Rn.153866	NM_001109542	ENSRNOG00000028533	LOC689618	-	similar to Protein C20orf85 homolog	protein-coding
7251	chr9	17828856	17836105	+	4406	NA	exon (NM_199111, exon 2 of 6)	exon (NM_199111, exon 2 of 6)	2760	NM_199111	316241	Rn.129334	NM_199111	ENSRNOG00000019907	Nfkbie	Slc35b2	NFKB inhibitor epsilon	protein-coding
6957	chr9	86476130	86483085	+	4406	NA	Intergenic	Lx8b|LINE|L1	-376449	NM_001106923	301555	Rn.101949	NM_001106923	ENSRNOG00000015633	Cul3	-	cullin 3	protein-coding
12350	chr6	103327701	103340049	+	4405	NA	Intergenic	Intergenic	-20801	NM_017172	29344	Rn.6142	NM_017172	ENSRNOG00000058646	Zfp36l1	Berg36|Brf1|ERF1|TIS11b|cMG1	zinc finger protein 36, C3H type-like 1	protein-coding
Feb-84	chr7	38082162	38087544	+	4405	NA	Intergenic	Intergenic	272022	NM_017258	29618	Rn.1000	NM_017258	ENSRNOG00000004284	Btg1	-	BTG anti-proliferation factor 1	protein-coding
7021	chr14	17272041	17279060	+	4405	NA	Intergenic	Intergenic	-7712	NM_001010967	497009	Rn.101943	NM_001010967	ENSRNOG00000002273	Naaa	Asahl	N-acylethanolamine acid amidase	protein-coding
5839	chr1	248224410	248230247	+	4404	NA	Intergenic	Intergenic	-1168	NM_001107585	309331	Rn.2173	NM_001107585	ENSRNOG00000011308	Uhrf2	-	ubiquitin like with PHD and ring finger domains 2	protein-coding
10324-2	chr8	116332277	116342599	+	4404	NA	intron (NM_207599, intron 1 of 3)	intron (NM_207599, intron 1 of 3)	926	NM_207599	300993	Rn.229321	NM_207599	ENSRNOG00000016093	Hyal3	-	hyaluronidase 3	protein-coding
4908	chr10	57285644	57290550	+	4403	NA	intron (NM_001107016, intron 1 of 6)	intron (NM_001107016, intron 1 of 6)	3049	NM_001107016	303260	Rn.219156	NM_001107016	ENSRNOG00000004246	Spag7	-	sperm associated antigen 7	protein-coding
7433	chr3	110291395	110298826	+	4401	NA	Intergenic	Intergenic	28974	NM_139258	246142	Rn.213264	NM_139258	ENSRNOG00000007529	Bmf	-	Bcl2 modifying factor	protein-coding
Feb-26	chr7	3225528	3231052	+	4399	NA	intron (NM_001109281, intron 1 of 4)	intron (NM_001109281, intron 1 of 4)	877	NM_001109281	500762	Rn.152999	NM_001109281	ENSRNOG00000006827	Tmem198b	RGD1562342	transmembrane protein 198b	protein-coding
8463	chr1	247555878	247564339	+	4399	NA	Intergenic	Intergenic	-2094	NM_001107582	309304	Rn.130112	NM_001107582	ENSRNOG00000016136	Pdcd1lg2	-	programmed cell death 1 ligand 2	protein-coding
Feb-76	chr9	103202301	103207575	+	4399	NA	intron (NM_053914, intron 1 of 4)	intron (NM_053914, intron 1 of 4)	2216	NM_053914	116696	Rn.234502	NM_053914	ENSRNOG00000019128	St8sia4	Siat8d	ST8 alpha-N-acetyl-neuraminide alpha-2,8-sialyltransferase 4	protein-coding
Feb-10	chr8	45291313	45298021	+	4397	NA	intron (NM_001191792, intron 1 of 13)	intron (NM_001191792, intron 1 of 13)	-78690	NM_001106813	300649	Rn.153173	NM_001106813	ENSRNOG00000008153	Crtam	-	cytotoxic and regulatory T cell molecule	protein-coding
5431	chr12	24058788	24064217	+	4397	NA	Intergenic	Intergenic	-14688	NM_031576	29441	Rn.11359	NM_031576	ENSRNOG00000001442	Por	CYPOR	cytochrome p450 oxidoreductase	protein-coding
9194	chr13	102345200	102354392	+	4395	NA	Intergenic	Intergenic	293580	NM_001077674	364069	Rn.35243	NM_001077674	ENSRNOG00000002309	Hlx	Hlx1	H2.0-like homeobox	protein-coding
4917	chr14	75746702	75751617	+	4395	NA	Intergenic	Intergenic	-131261	NM_053391	84406	Rn.17364	NM_053391	ENSRNOG00000010598	Hs3st1	3OST-I	heparan sulfate-glucosamine 3-sulfotransferase 1	protein-coding
5807	chr1	142132240	142138045	+	4395	NA	Intergenic	Intergenic	-1310	NM_001107528	308758	Rn.17508	NM_001107528	ENSRNOG00000012236	Hddc3	RGD1311839	HD domain containing 3	protein-coding
7520	chr3	1487456	1494974	+	4393	NA	intron (NM_001134881, intron 3 of 18)	intron (NM_001134881, intron 3 of 18)	12690	NM_001134881	311785	Rn.18242	NM_001037781	ENSRNOG00000006079	Psd4	-	pleckstrin and Sec7 domain containing 4	protein-coding
5002	chr16	6909292	6914292	+	4388	NA	intron (NM_198774, intron 1 of 7)	intron (NM_198774, intron 1 of 7)	8580	NM_198774	361110	Rn.203413	NM_198774	ENSRNOG00000017051	Tmem110	STIMATE	transmembrane protein 110	protein-coding
Feb-07	chr15	105673779	105679384	+	4388	NA	intron (NM_001111064, intron 1 of 9)	intron (NM_001111064, intron 1 of 9)	36484	NM_001111064	680445	Rn.1940	NM_001111064	ENSRNOG00000010737	Mbnl2	-	muscleblind-like splicing regulator 2	protein-coding
10107	chr1	247517044	247527149	+	4387	NA	Intergenic	Intergenic	-3055	NM_001191954	499342	Rn.228198	NM_001191954	ENSRNOG00000016112	Cd274	Pdcd1lg1|RGD1566211	CD274 molecule	protein-coding
5506	chr10	109065219	109070723	+	4386	NA	Intergenic	B4A|SINE|B4	-5707	NM_001105856	287873	Rn.7707	NM_001105856	ENSRNOG00000004014	Chmp6	RGD1565325	charged multivesicular body protein 6	protein-coding
15527	chr1	101091592	101107117	+	4385	NA	Intergenic	B1_Rn|SINE|Alu	-3760	NM_033351	29558	Rn.15845	NM_033351	ENSRNOG00000020583	Fcgrt	FcRn	Fc fragment of IgG receptor and transporter	protein-coding
6967	chr1	225123979	225130944	+	4385	NA	TTS (NM_001128184)	TTS (NM_001128184)	1279	NM_001009690	309201	Rn.145021	NM_001009690	ENSRNOG00000019858	Rom1	-	retinal outer segment membrane protein 1	protein-coding
5566	chr6	26046703	26052267	+	4383	NA	intron (NM_199270, intron 1 of 11)	intron (NM_199270, intron 1 of 11)	1744	NM_199270	362704	Rn.224501	NM_199270	ENSRNOG00000004364	Babam2	-	BRISC and BRCA1 A complex member 2	protein-coding
8645	chr5	59432207	59440850	+	4382	NA	Intergenic	Intergenic	-15820	NM_001005904	298392	Rn.109532	NM_001005904	ENSRNOG00000014831	Ccin	-	calicin	protein-coding
Mar-97	chr3	10728080	10733975	+	4380	NA	Intergenic	Intergenic	-36373	NM_001107828	311857	Rn.168447	NM_001107828	ENSRNOG00000023589	Gpr107	-	G protein-coupled receptor 107	protein-coding
May-16	chr4	140594075	140600989	+	4375	NA	Intergenic	Intergenic	-106087	NM_053328	79431	Rn.81055	NM_053328	ENSRNOG00000007152	Bhlhe40	Bhlhb2|Dec1|SHARP-2|Sharp2|Stra13|Stra14	basic helix-loop-helix family, member e40	protein-coding
6866	chr1	213785926	213792790	+	4374	NA	Intergenic	Intergenic	22463	NM_001136124	361673	Rn.145191	NM_001136124	ENSRNOG00000015078	Ifitm3	DSPA2b|rat8	interferon induced transmembrane protein 3	protein-coding
9312	chrX	111869606	111878916	+	4374	NA	Intergenic	Intergenic	13645	NM_031345	83514	Rn.21970	NM_031345	ENSRNOG00000056135	Tsc22d3	Dsipi|Gilz	TSC22 domain family, member 3	protein-coding
6186	chr18	79409550	79415734	+	4373	NA	intron (NM_001025294, intron 1 of 4)	intron (NM_001025294, intron 1 of 4)	6261	NM_001025292	24547	Rn.63285	NM_017026	ENSRNOG00000016516	Mbp	Mbps	myelin basic protein	protein-coding
6057	chr20	10932289	10938344	+	4372	NA	intron (NM_031769, intron 1 of 10)	intron (NM_031769, intron 1 of 10)	4665	NM_031769	83578	Rn.18815	NM_031769	ENSRNOG00000049937	Pdxk	-	pyridoxal kinase	protein-coding
9326	chr7	123064426	123073750	+	4369	NA	Intergenic	Intergenic	19152	NM_001007146	315159	Rn.18247	NM_001007146	ENSRNOG00000050500	Tob2	-	transducer of ERBB2, 2	protein-coding
14285	chr7	122282927	122297210	+	4369	NA	Intergenic	Intergenic	86536	NM_198787	362963	Rn.66996	NM_198787	ENSRNOG00000018745	Sgsm3	Rutbc3|bdif-1	small G protein signaling modulator 3	protein-coding
5856	chr9	119549114	119554968	+	4368	NA	intron (NM_001108236, intron 1 of 19)	intron (NM_001108236, intron 1 of 19)	34940	NM_001108236	316737	Rn.136026	NM_001108236	ENSRNOG00000014876	Lpin2	-	lipin 2	protein-coding
Mar-62	chr6	10907672	10912332	+	4365	NA	Intergenic	Intergenic	-2381	NM_001100756	362696	Rn.16768	NM_001100756	ENSRNOG00000014879	Ttc7a	Ttc7	tetratricopeptide repeat domain 7A	protein-coding
Feb-04	chr20	22903571	22912173	+	4363	NA	Intergenic	Intergenic	-5777	NM_001106386	294375	Rn.1132	NM_001106386	ENSRNOG00000000645	Reep3	RGD1560401	receptor accessory protein 3	protein-coding
Mar-24	chr5	78503991	78508913	+	4362	NA	intron (NM_019340, intron 8 of 15)	intron (NM_019340, intron 8 of 15)	22559	NM_019340	54293	Rn.53900	NM_019340	ENSRNOG00000024501	Rgs3	SRB-RGS	regulator of G-protein signaling 3	protein-coding
Feb-19	chr2	107221310	107227927	+	4362	NA	Intergenic	Intergenic	-8436	NM_001108941	365755	Rn.140831	NM_001108941	ENSRNOG00000011216	Tbl1xr1	RGD1560053	transducin (beta)-like 1 X-linked receptor 1	protein-coding
5408	chr7	141484668	141490074	+	4362	NA	intron (NM_001191615, intron 1 of 9)	B3A|SINE|B2	7414	NM_001191615	300228	Rn.43951	NM_001191615	ENSRNOG00000059801	Lima1	eplin	LIM domain and actin binding 1	protein-coding
Feb-32	chr7	41600980	41606610	+	4360	NA	Intergenic	Intergenic	128632	NM_053883	116663	Rn.4313	NM_053883	ENSRNOG00000023896	Dusp6	Mkp3	dual specificity phosphatase 6	protein-coding
7071	chr1	227073130	227080199	+	4359	NA	Intergenic	ORR1C1|LTR|ERVL-MaLR	-29374	NM_001191897	365408	Rn.231430	NM_001191897	ENSRNOG00000026957	Ms4a15	RGD1561158	membrane spanning 4-domains A15	protein-coding
Feb-18	chr17	42477853	42483669	+	4357	NA	Intergenic	Intergenic	-58708	NM_001014009	306934	Rn.202381	NM_001014009	ENSRNOG00000018804	Ripor2	Ab2-162|Fam65b|RGD1306939	RHO family interacting cell polarization regulator 2	protein-coding
4966	chr4	6772138	6777102	+	4354	NA	intron (NM_184051, intron 1 of 11)	MTEa|LTR|ERVL-MaLR	21192	NM_184051	373545	Rn.51208	NM_184051	ENSRNOG00000009085	Prkag2	-	protein kinase AMP-activated non-catalytic subunit gamma 2	protein-coding
8218	chr7	61806674	61814890	+	4354	NA	Intergenic	Intergenic	-12053	NM_001108100	314862	Rn.23189	NM_001108100	ENSRNOG00000007821	Dyrk2	-	dual specificity tyrosine phosphorylation regulated kinase 2	protein-coding
Feb-20	chr16	31309380	31315298	+	4354	NA	Intergenic	(TG)n|Simple_repeat|Simple_repeat	660168	NM_182672	359725	Rn.3599	NM_182672	ENSRNOG00000024411	Cbr4	-	carbonyl reductase 4	protein-coding
7690	chr2	243100978	243108666	+	4348	NA	promoter-TSS (NM_022674)	promoter-TSS (NM_022674)	-408	NM_022674	58940	Rn.112573	NM_022674	ENSRNOG00000010306	H2afz	H2A.Z-1	H2A histone family, member Z	protein-coding
7283	chr3	110317193	110324474	+	4347	NA	intron (NM_139258, intron 3 of 4)	intron (NM_139258, intron 3 of 4)	3251	NM_139258	246142	Rn.213264	NM_139258	ENSRNOG00000007529	Bmf	-	Bcl2 modifying factor	protein-coding
9236	chr4	123348787	123358021	+	4347	NA	Intergenic	Intergenic	141338	NM_001037492	641603	Rn.190829	NM_001037492	ENSRNOG00000045821	Slc41a3	-	solute carrier family 41, member 3	protein-coding
7566	chr3	160473225	160480789	+	4346	NA	intron (NM_001107800, intron 2 of 10)	intron (NM_001107800, intron 2 of 10)	9455	NM_001107800	311622	Rn.166761	NM_001107800	ENSRNOG00000013529	Stk4	-	serine/threonine kinase 4	protein-coding
6548	chr10	104150806	104157352	+	4342	NA	intron (NM_001108304, intron 1 of 15)	intron (NM_001108304, intron 1 of 15)	-1726	NM_001100471	113958	Rn.198901	NM_001100471	ENSRNOG00000003797	Mrps7	-	mitochondrial ribosomal protein S7	protein-coding
Feb-75	chr13	51380629	51385602	+	4341	NA	Intergenic	B1F|SINE|Alu	-1281	NM_001107177	304809	Rn.22866	NM_001107177	ENSRNOG00000060544	Kdm5b	Jarid1b|RGD1565602	lysine demethylase 5B	protein-coding
Mar-87	chr9	41003432	41009317	+	4340	NA	promoter-TSS (NM_001013226)	promoter-TSS (NM_001013226)	-558	NM_001013226	363215	Rn.140412	NM_001013226	ENSRNOG00000023858	Prss39	Prss40|Tesp1|Tesp2	protease, serine, 39	protein-coding
5630	chr7	37493340	37498968	+	4339	NA	Intergenic	MLT1B|LTR|ERVL-MaLR	-316677	NM_017258	29618	Rn.1000	NM_017258	ENSRNOG00000004284	Btg1	-	BTG anti-proliferation factor 1	protein-coding
4928	chr5	166889527	166894453	+	4335	NA	Intergenic	Intergenic	21979	NR_144446	100125366	Rn.2115	NR_144446		LOC100125366	-	40S ribosomal protein S2	ncRNA
6501	chr14	79445990	79452489	+	4333	NA	intron (NM_001170455, intron 1 of 1)	intron (NM_001170455, intron 1 of 1)	3182	NM_001170455	289717	Rn.22124	NM_001170455	ENSRNOG00000027326	Tada2b	ADA2B|RGD1561605	transcriptional adaptor 2B	protein-coding
7732	chr5	156500510	156508240	+	4332	NA	intron (NM_001106693, intron 9 of 30)	intron (NM_001106693, intron 9 of 30)	-77357	NM_199108	313647	Rn.92942	NM_199108	ENSRNOG00000014445	Hp1bp3	-	heterochromatin protein 1, binding protein 3	protein-coding
Feb-67	chr6	103168683	103175348	+	4330	NA	Intergenic	Intergenic	141059	NM_017172	29344	Rn.6142	NM_017172	ENSRNOG00000058646	Zfp36l1	Berg36|Brf1|ERF1|TIS11b|cMG1	zinc finger protein 36, C3H type-like 1	protein-coding
8172	chr3	167070986	167079156	+	4328	NA	Intergenic	B1_Mur3|SINE|Alu	-81131	NM_001107813	311764	Rn.214135	NM_001107813	ENSRNOG00000021787	Zfp217	Znf217	zinc finger protein 217	protein-coding
6303	chr10	16966863	16973164	+	4327	NA	promoter-TSS (NM_053769)	promoter-TSS (NM_053769)	-629	NM_053769	114856	Rn.98260	NM_053769	ENSRNOG00000003977	Dusp1	3CH134|CL100|MKP-1|Mkp1|Ptpn16	dual specificity phosphatase 1	protein-coding
9017	chr7	104598717	104607732	+	4320	NA	intron (NM_001126267, intron 1 of 12)	intron (NM_001126267, intron 1 of 12)	38571	NM_001126267	299909	Rn.105890	NM_001126267	ENSRNOG00000061246	Fam49b	RGD1307697	family with sequence similarity 49, member B	protein-coding
Feb-81	chr20	46273408	46281887	+	4320	NA	Intergenic	Intergenic	27229	NM_031812	83689	Rn.3733	NM_031812	ENSRNOG00000000304	Cd164	MGC-24v	CD164 molecule	protein-coding
18281	chr18	79370786	79389065	+	4319	NA	intron (NM_001025289, intron 3 of 3)	intron (NM_001025289, intron 3 of 3)	-26456	NM_001025294	24547	Rn.63285	NM_017026	ENSRNOG00000016516	Mbp	Mbps	myelin basic protein	protein-coding
13333	chr1	221011003	221024334	+	4314	NA	Intergenic	Intergenic	-1868	NM_001004089	361710	Rn.24935	NM_001004089	ENSRNOG00000020726	Sipa1	Spa1	signal-induced proliferation-associated 1	protein-coding
Feb-66	chr13	90369369	90373933	+	4314	NA	Intergenic	PB1D7|SINE|Alu	33940	NM_001105969	289229	Rn.198958	NM_001105969	ENSRNOG00000004889	Vangl2	Ltap	VANGL planar cell polarity protein 2	protein-coding
5207	chr10	90369063	90374268	+	4310	NA	Intergenic	Intergenic	-5438	NM_001145842	29143	Rn.5820	NM_017113	ENSRNOG00000021031	Grn	PEPI|PGRN	granulin precursor	protein-coding
10085	chr6	107656445	107666528	+	4309	NA	intron (NM_001169116, intron 1 of 12)	intron (NM_001169116, intron 1 of 12)	16670	NM_001169116	314306		NM_001169116	ENSRNOG00000010653	Elmsan1	RGD1306119	ELM2 and Myb/SANT domain containing 1	protein-coding
Feb-17	chr18	56276244	56282559	+	4308	NA	intron (NM_012920, intron 18 of 22)	intron (NM_012920, intron 18 of 22)	45778	NM_053996	117100	Rn.9663	NM_053996	ENSRNOG00000018644	Slc6a7	Prot	solute carrier family 6 member 7	protein-coding
Feb-90	chr8	45202545	45211833	+	4307	NA	intron (NM_001106813, intron 1 of 8)	intron (NM_001106813, intron 1 of 8)	8788	NM_001106813	300649	Rn.153173	NM_001106813	ENSRNOG00000008153	Crtam	-	cytotoxic and regulatory T cell molecule	protein-coding
6166	chr6	28098692	28104856	+	4306	NA	intron (NM_001012191, intron 9 of 18)	intron (NM_001012191, intron 9 of 18)	125925	NM_001012191	362715	Rn.61275	NM_001012191	ENSRNOG00000011914	Dtnb	-	dystrobrevin, beta	protein-coding
12605	chr5	152354956	152367559	+	4306	NA	intron (NM_001080151, intron 12 of 12)	intron (NM_001080151, intron 12 of 12)	-2614	NM_001106688	298544	Rn.18564	NM_001106688	ENSRNOG00000015967	Sh3bgrl3	-	SH3 domain binding glutamate-rich protein like 3	protein-coding
8129	chr6	107405075	107413202	+	4303	NA	Intergenic	(CCCT)n|Simple_repeat|Simple_repeat	-19370	NM_001108040	314300	Rn.66167	NM_001108040	ENSRNOG00000010126	Riox1	No66|RGD1307704	ribosomal oxygenase 1	protein-coding
9087	chr4	8265479	8274564	+	4296	NA	Intergenic	Intergenic	-14443	NM_001100851	311968	Rn.106040	NM_001100851	ENSRNOG00000021614	Kmt2e	Mll5	lysine methyltransferase 2E	protein-coding
7300	chr6	110834456	110841754	+	4295	NA	Intergenic	Intergenic	66183	NM_001012470	314329	Rn.15682	NM_001012470	ENSRNOG00000011026	Irf2bpl	Eap1|Pqcp|RGD1310994	interferon regulatory factor 2 binding protein-like	protein-coding
6244	chr20	18473021	18479263	+	4293	NA	intron (NM_134417, intron 1 of 5)	intron (NM_134417, intron 1 of 5)	13686	NM_134417	171458	Rn.15187	NM_134417	ENSRNOG00000000609	Ipmk	Impk|Ipk2	inositol polyphosphate multikinase	protein-coding
5723	chr10	107017373	107023094	+	4293	NA	Intergenic	Intergenic	-44193	NM_053565	89829	Rn.127801	NM_053565	ENSRNOG00000002946	Socs3	Cish3|Socs-3|Ssi-3	suppressor of cytokine signaling 3	protein-coding
4665	chr1	89515932	89520595	+	4293	NA	Intergenic	(TTG)n|Simple_repeat|Simple_repeat	-8920	NM_172317	116831	Rn.3896	NM_172317	ENSRNOG00000021095	Fxyd3	MAT8	FXYD domain-containing ion transport regulator 3	protein-coding
9311	chr1	1410475	1419784	+	4286	NA	intron (NM_001013063, intron 5 of 6)	URR1A|DNA|hAT-Charlie	27310	NM_001013063	292461	Rn.108852	NM_001013063		Raet1l	-	retinoic acid early transcript 1L	protein-coding
17626	chr5	151212125	151229749	+	4285	NA	intron (NM_001134956, intron 1 of 5)	intron (NM_001134956, intron 1 of 5)	9595	NM_001134956	362617	Rn.112088	NM_001134956	ENSRNOG00000042855	Ahdc1	RGD1310031	AT hook, DNA binding motif, containing 1	protein-coding
Feb-54	chr11	79634613	79641865	+	4282	NA	intron (NM_001013864, intron 2 of 11)	intron (NM_001013864, intron 2 of 11)	65497	NM_001013864	288010	Rn.206503	NM_001013864	ENSRNOG00000031669	Lpp	-	LIM domain containing preferred translocation partner in lipoma	protein-coding
Feb-00	chr3	9151524	9157522	+	4281	NA	Intergenic	Intergenic	108105	NM_001108578	362107	Rn.17100	NM_001108578	ENSRNOG00000009951	Aif1l	RGD1305081	allograft inflammatory factor 1-like	protein-coding
14439	chr10	106029351	106043788	+	4275	NA	Intergenic	ID_Rn2|SINE|ID	-29143	NM_001108309	360668	Rn.101656	NM_001108309	ENSRNOG00000002722	Sec14l1	RGD1563123	SEC14-like lipid binding 1	protein-coding
4692	chr7	41596278	41600968	+	4272	NA	Intergenic	Intergenic	123460	NM_053883	116663	Rn.4313	NM_053883	ENSRNOG00000023896	Dusp6	Mkp3	dual specificity phosphatase 6	protein-coding
8005	chr17	23796969	23804972	+	4270	NA	Intergenic	L1_Rn2|LINE|L1	-8617	NM_001108411	361227	Rn.13671	NM_001108411	ENSRNOG00000014019	Tbc1d7	-	TBC1 domain family, member 7	protein-coding
Feb-48	chr6	10666650	10671496	+	4268	NA	Intergenic	Intergenic	-5298	NM_001109274	500616	Rn.47568	NM_001109274	ENSRNOG00000028504	Socs5	RGD1564914	suppressor of cytokine signaling 5	protein-coding
5117	chr13	50880754	50885869	+	4267	NA	intron (NM_080698, intron 2 of 2)	intron (NM_080698, intron 2 of 2)	8425	NM_080698	64507	Rn.8778	NM_080698	ENSRNOG00000003183	Fmod	-	fibromodulin	protein-coding
11250	chr14	91869607	91880855	+	4266	NA	Intergenic	Intergenic	29202	NM_001011913	289777	Rn.211783	NM_001011913	ENSRNOG00000004440	Fignl1	-	fidgetin-like 1	protein-coding
11536	chr10	43093364	43104898	+	4266	NA	intron (NM_130742, intron 1 of 11)	MTC|LTR|ERVL-MaLR	31815	NM_130742	170501	Rn.60224	NM_130742	ENSRNOG00000002488	Galnt10	Galnt9	polypeptide N-acetylgalactosaminyltransferase 10	protein-coding
5989	chr5	155401477	155407464	+	4264	NA	intron (NM_001191871, intron 1 of 19)	intron (NM_001191871, intron 1 of 19)	6579	NM_001191871	362635	Rn.160688	NM_001191871	ENSRNOG00000022039	Zbtb40	RGD1309866	zinc finger and BTB domain containing 40	protein-coding
4570	chr10	106851384	106855952	+	4264	NA	Intergenic	MTC|LTR|ERVL-MaLR	-2429	NM_022274	64041	Rn.54471	NM_022274	ENSRNOG00000050819	Birc5	AP14	baculoviral IAP repeat-containing 5	protein-coding
Mar-26	chr3	66189308	66195132	+	4263	NA	promoter-TSS (NM_001107737)	promoter-TSS (NM_001107737)	-757	NM_001107737	311144	Rn.12704	NM_001107737	ENSRNOG00000004861	Itga4	-	integrin subunit alpha 4	protein-coding
7146	chr10	56597299	56604443	+	4263	NA	promoter-TSS (NM_172036)	promoter-TSS (NM_172036)	-417	NM_172036	58974	Rn.8411	NM_172036	ENSRNOG00000017417	Gabarap	-	GABA type A receptor-associated protein	protein-coding
11746	chr2	236280139	236291883	+	4262	NA	intron (NM_130429, intron 3 of 10)	intron (NM_130429, intron 3 of 10)	52573	NM_130429	161452	Rn.228611	NM_130429	ENSRNOG00000010121	Lef1	-	lymphoid enhancer binding factor 1	protein-coding
Feb-09	chr7	120140447	120145854	+	4260	NA	intron (NM_001135819, intron 1 of 1)	intron (NM_001135819, intron 1 of 1)	2690	NM_001135819	727679	Rn.222285	NM_001135819	ENSRNOG00000009570	Pdxp	Rbp1	pyridoxal phosphatase	protein-coding
4759	chr5	153531669	153536426	+	4258	NA	Intergenic	Intergenic	26958	NM_130425	156726	Rn.34220	NM_130425	ENSRNOG00000054217	Runx3	-	runt-related transcription factor 3	protein-coding
5488	chr3	164443390	164448876	+	4258	NA	Intergenic	(GAG)n|Simple_repeat|Simple_repeat	21631	NM_001301715	24253	Rn.6479	NM_024125	ENSRNOG00000057347	Cebpb	Il6dbp|NF-IL6|TCF5	CCAAT/enhancer binding protein beta	protein-coding
6663	chr13	71336680	71343341	+	4256	NA	3' UTR (NM_017073, exon 7 of 7)	3' UTR (NM_017073, exon 7 of 7)	8958	NM_017073	24957	Rn.2204	NM_017073	ENSRNOG00000049560	Glul	Glns	glutamate-ammonia ligase	protein-coding
4829	chr7	122328791	122333618	+	4254	NA	Intergenic	Intergenic	-125642	NM_031758	83567	Rn.10822	NM_031758	ENSRNOG00000018895	Mchr1	Gpr24|Mch-1r|Slc1	melanin-concentrating hormone receptor 1	protein-coding
Mar-76	chr14	45445934	45450908	+	4253	NA	Intergenic	Intergenic	117275	NR_037399	100526626		NR_037399	ENSRNOG00000048183	Mir328b	rno-mir-328b	microRNA 328b	ncRNA
8030	chr8	124379985	124388013	+	4250	NA	intron (NM_031132, intron 1 of 8)	(AATT)n|Simple_repeat|Simple_repeat	14865	NM_031132	81810	Rn.9954	NM_031132	ENSRNOG00000013265	Tgfbr2	TGF-beta 2|Tgfbr2T	transforming growth factor, beta receptor 2	protein-coding
6122	chr11	71890025	71896145	+	4250	NA	Intergenic	Intergenic	20255	NM_001024995	303875	Rn.138732	NM_001024995	ENSRNOG00000001752	Nrros	Garpl1|Lrrc33|RGD1310771	negative regulator of reactive oxygen species	protein-coding
Feb-56	chr3	22023594	22029648	+	4248	NA	Intergenic	Intergenic	-11736	NM_001135761	366031	Rn.195474	NM_001135761	ENSRNOG00000025498	Crb2	RGD1309368	crumbs cell polarity complex component 2	protein-coding
8469	chr1	240806293	240814760	+	4247	NA	Intergenic	Intergenic	-97957	NM_057211	117560	Rn.19481	NM_057211	ENSRNOG00000014215	Klf9	Bteb|Bteb1	Kruppel-like factor 9	protein-coding
8817	chr7	124291582	124300397	+	4246	NA	Intergenic	B4A|SINE|B4	-9511	NM_130740	124461	Rn.17106	NM_130740	ENSRNOG00000009756	Pacsin2	SdpII	protein kinase C and casein kinase substrate in neurons 2	protein-coding
7348	chr1	239044851	239052197	+	4244	NA	intron (NM_031776, intron 1 of 13)	intron (NM_031776, intron 1 of 13)	9139	NM_031776	83585	Rn.24783	NM_031776	ENSRNOG00000018282	Gda	Cypin	guanine deaminase	protein-coding
Feb-48	chr7	104821815	104829961	+	4243	NA	intron (NM_001044245, intron 1 of 27)	intron (NM_001044245, intron 1 of 27)	125202	NM_001044245	314961	Rn.63466	NM_001044245	ENSRNOG00000058733	Asap1	Ddef1	ArfGAP with SH3 domain, ankyrin repeat and PH domain 1	protein-coding
Feb-02	chr3	45261565	45266365	+	4243	NA	Intergenic	(GAGGCA)n|Simple_repeat|Simple_repeat	-53491	NM_001107732	311051	Rn.145045	NM_001107732	ENSRNOG00000057740	Ccdc148	RGD1561169	coiled-coil domain containing 148	protein-coding
5366	chr3	148260810	148266174	+	4241	NA	intron (NM_001033671, intron 1 of 1)	intron (NM_001033671, intron 1 of 1)	28946	NM_053472	84683	Rn.7214	NM_053472	ENSRNOG00000007827	Cox4i2	Cox4b|CoxIV-2	cytochrome c oxidase subunit 4i2	protein-coding
5336	chr1	209235817	209241151	+	4240	NA	intron (NM_012861, intron 1 of 4)	intron (NM_012861, intron 1 of 4)	1229	NM_012861	25332	Rn.9836	NM_012861	ENSRNOG00000016038	Mgmt	-	O-6-methylguanine-DNA methyltransferase	protein-coding
5655	chr8	117276773	117282426	+	4240	NA	intron (NM_012974, intron 30 of 32)	intron (NM_012974, intron 30 of 32)	-2791	NM_001001516	361190	Rn.13484	NM_001001516	ENSRNOG00000049531	Usp19	-	ubiquitin specific peptidase 19	protein-coding
6147	chr10	4765624	4771769	+	4240	NA	Intergenic	PB1D7|SINE|Alu	15149	NM_001105735	65161	Rn.6940	NM_001105735	ENSRNOG00000002520	Litaf	EET-1|Pig7	lipopolysaccharide-induced TNF factor	protein-coding
Feb-72	chr4	170961855	170967425	+	4238	NA	Intergenic	Intergenic	6444	NM_053688	114248	Rn.21249	NM_053688	ENSRNOG00000005947	Pde6h	Pde6g	phosphodiesterase 6H	protein-coding
7482	chr10	95957238	95964718	+	4238	NA	intron (NM_080692, intron 2 of 3)	ID_B1|SINE|B4	-26808	NM_019255	29658	Rn.24079	NM_019255	ENSRNOG00000003245	Cacng1	Cacng	calcium voltage-gated channel auxiliary subunit gamma 1	protein-coding
8834	chr20	5159278	5168110	+	4237	NA	promoter-TSS (NM_017196)	promoter-TSS (NM_017196)	-445	NM_017196	29427	Rn.32080	NM_017196	ENSRNOG00000000853	Aif1	BART-1|Bart1|iba1|mrf-1	allograft inflammatory factor 1	protein-coding
Feb-65	chr20	35401960	35407523	+	4237	NA	intron (NM_001033656, intron 2 of 12)	PB1D10|SINE|Alu	44539	NM_001033656	294410	Rn.3576	NM_001033656	ENSRNOG00000000800	Man1a1	Aa2-166|Man1a	mannosidase, alpha, class 1A, member 1	protein-coding
5700	chr11	73481709	73487407	+	4232	NA	Intergenic	Intergenic	194445	NM_001039002	288031	Rn.23416	NM_001039002	ENSRNOG00000001728	Fam43a	RGD1304790	family with sequence similarity 43, member A	protein-coding
6508	chr3	11523673	11530179	+	4231	NA	Intergenic	B4|SINE|B4	-61014	NM_019252	29640	Rn.167749	NM_019252	ENSRNOG00000049110	Dpm2	-	dolichyl-phosphate mannosyltransferase subunit 2, regulatory	protein-coding
5607	chr10	88438482	88444087	+	4229	NA	intron (NM_001111095, intron 1 of 27)	intron (NM_001111095, intron 1 of 27)	1561	NM_001111095	24159	Rn.29771	NM_016987	ENSRNOG00000016924	Acly	ACL|Clatp	ATP citrate lyase	protein-coding
Feb-88	chr10	14004500	14010486	+	4226	NA	intron (NM_053811, intron 2 of 6)	intron (NM_053811, intron 2 of 6)	6351	NM_053811	116501	Rn.39351	NM_053811	ENSRNOG00000002997	Slc9a3r2	E3karp	SLC9A3 regulator 2	protein-coding
Feb-19	chr4	66272813	66277930	+	4222	NA	Intergenic	Intergenic	-1464	NM_001037795	500087	Rn.65180	NM_001037795	ENSRNOG00000005618	Fmc1	-	formation of mitochondrial complex V assembly factor 1	protein-coding
Apr-54	chr4	177386533	177391285	+	4220	NA	Intergenic	Intergenic	-13995	NM_001107894	312828	Rn.7630	NM_001107894	ENSRNOG00000014856	Etnk1	-	ethanolamine kinase 1	protein-coding
Feb-06	chr2	141905377	141913381	+	4220	NA	Intergenic	Intergenic	325675	NM_001004262	310411	Rn.105874	NM_001004262	ENSRNOG00000013660	Cog6	-	component of oligomeric golgi complex 6	protein-coding
15143	chr2	187724662	187739803	+	4219	NA	Intergenic	Intergenic	-5535	NM_001191077	681021	Rn.204669	NM_001191077	ENSRNOG00000026059	Paqr6	-	progestin and adipoQ receptor family member 6	protein-coding
4929	chr2	198674820	198679747	+	4218	NA	Intergenic	Intergenic	-5885	NM_001008767	117514	Rn.2758	NM_001008767	ENSRNOG00000021201	Txnip	Vdup1	thioredoxin interacting protein	protein-coding
5697	chr14	81771559	81777254	+	4217	NA	exon (NM_001107227, exon 4 of 13)	exon (NM_001107227, exon 4 of 13)	-45009	NM_001108364	360961	Rn.228624	NM_001108364	ENSRNOG00000015033	Mxd4	-	Max dimerization protein 4	protein-coding
8996	chr6	137153374	137162368	+	4216	NA	Intergenic	Intergenic	-52250	NM_001100982	362791	Rn.23843	NM_001100982	ENSRNOG00000028640	Siva1	Siva	SIVA1, apoptosis-inducing factor	protein-coding
7220	chr2	187126814	187134032	+	4215	NA	intron (NM_001134959, intron 1 of 24)	intron (NM_001134959, intron 1 of 24)	3570	NM_001134959	295293	Rn.44763	NM_001134959	ENSRNOG00000014243	Pear1	RGD1305653	platelet endothelial aggregation receptor 1	protein-coding
Feb-87	chr19	37596669	37602754	+	4213	NA	promoter-TSS (NM_031824)	promoter-TSS (NM_031824)	-666	NM_031824	83726	Rn.18612	NM_031824	ENSRNOG00000017674	Ctcf	-	CCCTC-binding factor	protein-coding
7017	chr2	188485363	188492378	+	4213	NA	promoter-TSS (NM_031724)	promoter-TSS (NM_031724)	-492	NM_031724	65169	Rn.98518	NM_031724	ENSRNOG00000020500	Scamp3	-	secretory carrier membrane protein 3	protein-coding
9106	chr14	14308964	14318068	+	4212	NA	Intergenic	Intergenic	112921	NM_012823	25291	Rn.6589	NM_012823	ENSRNOG00000002045	Anxa3	Anx3|LC3|LRRGT00047	annexin A3	protein-coding
5687	chr14	91727613	91733298	+	4212	NA	Intergenic	RatSatRep2|Unknown|Unknown	-51899	NM_001107237	305501	Rn.218270	NM_001107237	ENSRNOG00000004444	Ikzf1	RGD1562979	IKAROS family zinc finger 1	protein-coding
6158	chr13	103157853	103164009	+	4209	NA	intron (NM_001040154, intron 7 of 40)	intron (NM_001040154, intron 7 of 40)	3097	NM_001040154	289350	Rn.101730	NM_001008294	ENSRNOG00000002353	Rab3gap2	RGD1311518	RAB3 GTPase activating non-catalytic protein subunit 2	protein-coding
9487	chr20	3391562	3401047	+	4208	NA	intron (NM_001126287, intron 1 of 3)	intron (NM_001126287, intron 1 of 3)	735	NM_001126287	361790	Rn.16324	NM_001126287	ENSRNOG00000000816	Ppp1r18	Kiaa1949|RGD1309543	protein phosphatase 1, regulatory subunit 18	protein-coding
7449	chr5	173508290	173515737	+	4208	NA	Intergenic	Intergenic	-17511	NR_132445	106182250	Rn.43453	NR_132445		LOC106182250	-	uncharacterized LOC106182250	ncRNA
7260	chr1	247606489	247613747	+	4206	NA	intron (NM_001107582, intron 4 of 5)	intron (NM_001107582, intron 4 of 5)	47916	NM_001107582	309304	Rn.130112	NM_001107582	ENSRNOG00000016136	Pdcd1lg2	-	programmed cell death 1 ligand 2	protein-coding
Feb-69	chr20	4017263	4022030	+	4205	NA	promoter-TSS (NM_001008846)	promoter-TSS (NM_001008846)	-739	NM_001008846	365542	Rn.215279	NM_001008846	ENSRNOG00000000454	RT1-DOb	DOb|H2-Ob|RT1-Bb2	RT1 class II, locus DOb	protein-coding
12978	chr6	127324904	127337880	+	4205	NA	intron (NM_203410, intron 3 of 5)	intron (NM_203410, intron 3 of 5)	3433	NM_203410	170512	Rn.3867	NM_203410	ENSRNOG00000009263	Ifi27	IRG1|Ifi27l|Ifi27l1|isg12(a)	interferon, alpha-inducible protein 27	protein-coding
Mar-78	chr20	5462278	5468154	+	4201	NA	intron (NM_212547, intron 2 of 17)	intron (NM_212547, intron 2 of 17)	1049	NM_212547	294283	Rn.216644	NM_212547	ENSRNOG00000000474	Rgl2	Ke1.5|Rab2l	ral guanine nucleotide dissociation stimulator-like 2	protein-coding
6094	chr7	75449771	75455863	+	4200	NA	Intergenic	Intergenic	-30943	NM_134353	171350	Rn.127813	NM_134353	ENSRNOG00000008639	Pabpc1	PABP 1|Pabp|Pabp1	poly(A) binding protein, cytoplasmic 1	protein-coding
5742	chr1	94599077	94604817	+	4200	NA	Intergenic	ZP3AR|Satellite|Satellite	8897	NM_001013148	308543	Rn.9380	NM_001013148	ENSRNOG00000027724	Plekhf1	-	pleckstrin homology and FYVE domain containing 1	protein-coding
6043	chr16	6665131	6671172	+	4197	NA	intron (NM_133307, intron 2 of 18)	intron (NM_133307, intron 2 of 18)	7595	NM_133307	170538	Rn.98279	NM_133307	ENSRNOG00000016346	Prkcd	Pkcd	protein kinase C, delta	protein-coding
8859	chr2	41336160	41345017	+	4195	NA	intron (NM_017032, intron 5 of 14)	intron (NM_017032, intron 5 of 14)	182606	NM_001113334	24627	Rn.95959	NM_017032	ENSRNOG00000042536	Pde4d	DPDE3|PDE3/IVd	phosphodiesterase 4D	protein-coding
Feb-67	chr6	103162867	103168632	+	4191	NA	Intergenic	Intergenic	147325	NM_017172	29344	Rn.6142	NM_017172	ENSRNOG00000058646	Zfp36l1	Berg36|Brf1|ERF1|TIS11b|cMG1	zinc finger protein 36, C3H type-like 1	protein-coding
20542	chr5	120112942	120133482	+	4191	NA	Intergenic	MIRb|SINE|MIR	-39308	NM_053466	84598	Rn.90191	NM_053466	ENSRNOG00000011157	Jak1	-	Janus kinase 1	protein-coding
Apr-71	chr7	104801038	104807107	+	4189	NA	intron (NM_001044245, intron 1 of 27)	intron (NM_001044245, intron 1 of 27)	147018	NM_001044245	314961	Rn.63466	NM_001044245	ENSRNOG00000058733	Asap1	Ddef1	ArfGAP with SH3 domain, ankyrin repeat and PH domain 1	protein-coding
12785	chr4	100371938	100384721	+	4189	NA	Intergenic	MARNA|DNA|TcMar-Mariner	-29329	NM_001013086	297339	Rn.8945	NM_001013086	ENSRNOG00000013668	Capg	-	capping actin protein, gelsolin like	protein-coding
5122	chr5	146911147	146916267	+	4188	NA	intron (NM_001013169, intron 8 of 13)	intron (NM_001013169, intron 8 of 13)	-19885	NM_138524	171553	Rn.37737	NM_138524	ENSRNOG00000005935	A3galt2	-	alpha 1,3-galactosyltransferase 2	protein-coding
8845	chr4	10324796	10333639	+	4186	NA	promoter-TSS (NM_053455)	promoter-TSS (NM_053455)	24	NM_053455	84586	Rn.64635	NM_053455	ENSRNOG00000012881	Fgl2	-	fibrinogen-like 2	protein-coding
5295	chr9	61511532	61516825	+	4184	NA	intron (NM_001191807, intron 1 of 27)	intron (NM_001191807, intron 1 of 27)	15302	NM_001191807	301415	Rn.136174	NM_001191807	ENSRNOG00000021384	Ankrd44	RGD1561893	ankyrin repeat domain 44	protein-coding
9253	chr15	55076587	55085838	+	4184	NA	TTS (NM_017045)	TTS (NM_017045)	-45741	NM_001045843	691774	Rn.203876	NM_001045843	ENSRNOG00000015577	Lpar6	P2ry5	lysophosphatidic acid receptor 6	protein-coding
5082	chr6	99612247	99617327	+	4182	NA	Intergenic	Intergenic	168282	NM_212522	314251	Rn.63940	NM_212522	ENSRNOG00000006911	Sptb	Spnb1	spectrin, beta, erythrocytic	protein-coding
5237	chr11	31843041	31848276	+	4181	NA	intron (NM_001008287, intron 2 of 8)	intron (NM_001008287, intron 2 of 8)	1832	NM_001008287	288257	Rn.17226	NM_001008287	ENSRNOG00000002012	Donson	-	downstream neighbor of SON	protein-coding
Mar-81	chr8	124536765	124545044	+	4181	NA	Intergenic	MTD|LTR|ERVL-MaLR	-142040	NM_031132	81810	Rn.9954	NM_031132	ENSRNOG00000013265	Tgfbr2	TGF-beta 2|Tgfbr2T	transforming growth factor, beta receptor 2	protein-coding
8173	chr4	131693784	131701955	+	4181	NA	Intergenic	Intergenic	-99565	NM_001034131	297480	Rn.33321	NM_001034131	ENSRNOG00000009184	Foxp1	-	forkhead box P1	protein-coding
19926	chr20	21330422	21350346	+	4181	NA	intron (NM_001134576, intron 3 of 7)	RLTR33|LTR|ERVK	23558	NM_001134576	361834	Rn.137452	NM_001134576	ENSRNOG00000000634	Cabcoco1	RGD1306739	ciliary associated calcium binding coiled-coil 1	protein-coding
17894	chr18	77202845	77220737	+	4180	NA	intron (NM_001244933, intron 10 of 10)	intron (NM_001244933, intron 10 of 10)	110899	NM_001244933	100361818	Rn.229098	NM_001244933	ENSRNOG00000017146	Nfatc1	-	nuclear factor of activated T-cells 1	protein-coding
5911	chr6	25208008	25213917	+	4179	NA	intron (NM_017154, intron 1 of 35)	intron (NM_017154, intron 1 of 35)	311	NM_017154	497811	Rn.202951	NM_017154	ENSRNOG00000007081	Xdh	XOR	xanthine dehydrogenase	protein-coding
5490	chr4	180795655	180801143	+	4179	NA	intron (NM_031046, intron 1 of 65)	intron (NM_031046, intron 1 of 65)	1689	NM_031046	81678	Rn.89152	NM_031046		Itpr2	-	inositol 1,4,5-trisphosphate receptor, type 2	protein-coding
Feb-11	chr7	12505983	12513792	+	4177	NA	intron (NM_001108068, intron 18 of 32)	intron (NM_001108068, intron 18 of 32)	8797	NM_001039849	29328	Rn.3647	NM_017165	ENSRNOG00000013604	Gpx4	Gshpx-4|Phgpx|gpx-4|snGpx	glutathione peroxidase 4	protein-coding
Feb-64	chr11	79681486	79686748	+	4175	NA	intron (NM_001013864, intron 1 of 11)	intron (NM_001013864, intron 1 of 11)	19619	NM_001013864	288010	Rn.206503	NM_001013864	ENSRNOG00000031669	Lpp	-	LIM domain containing preferred translocation partner in lipoma	protein-coding
Mar-26	chr6	107698921	107704345	+	4172	NA	Intergenic	Intergenic	-23477	NM_001169116	314306		NM_001169116	ENSRNOG00000010653	Elmsan1	RGD1306119	ELM2 and Myb/SANT domain containing 1	protein-coding
Feb-71	chr7	142766317	142771486	+	4170	NA	Intergenic	Intergenic	-7351	NM_022441	25237	Rn.10631	NM_022441	ENSRNOG00000028713	Acvrl1	Alk1|R-3|R3|SETHKIR	activin A receptor like type 1	protein-coding
6606	chr2	218745888	218752492	+	4166	NA	Intergenic	Intergenic	-84844	NM_001017449	295394	Rn.12336	NM_001017449	ENSRNOG00000013719	Dph5	CGI-30|RGD1307867	diphthamide biosynthesis 5	protein-coding
6631	chr7	12778045	12784674	+	4166	NA	intron (NM_130829, intron 1 of 8)	intron (NM_130829, intron 1 of 8)	-3458	NM_001100886	299608	Rn.37168	NM_001100886	ENSRNOG00000012808	Tmem259	Mbrl|RGD1311136	transmembrane protein 259	protein-coding
Feb-41	chr7	92692340	92698179	+	4164	NA	intron (NM_001130540, intron 1 of 10)	intron (NM_001130540, intron 1 of 10)	186133	NM_001130540	299907	Rn.106323	NM_001130540	ENSRNOG00000024886	Ext1	-	exostosin glycosyltransferase 1	protein-coding
Feb-48	chr6	28171577	28177523	+	4161	NA	intron (NM_001012191, intron 17 of 18)	intron (NM_001012191, intron 17 of 18)	-61145	NM_001003958	444984	Rn.92659	NM_001003957	ENSRNOG00000026649	Dnmt3a	-	DNA methyltransferase 3 alpha	protein-coding
10482	chr14	91630930	91641410	+	4161	NA	Intergenic	Intergenic	47230	NM_001106018	289778	Rn.57983	NM_001106018	ENSRNOG00000037621	Spata48	RGD1309870	spermatogenesis associated 48	protein-coding
5790	chr20	6644403	6650191	+	4157	NA	intron (NM_001034188, intron 2 of 3)	(CA)n|Simple_repeat|Simple_repeat	-75506	NM_001110056	100126231	Rn.218365	NM_001110056		Mln	-	motilin	protein-coding
Feb-96	chr18	28678512	28686306	+	4157	NA	Intergenic	CpG	28756	NM_001007628	291670	Rn.105695	NM_001007628	ENSRNOG00000032878	Cxxc5	-	CXXC finger protein 5	protein-coding
5169	chr10	64122991	64128158	+	4155	NA	Intergenic	PB1D10|SINE|Alu	-17020	NM_133591	171123	Rn.10986	NM_133591	ENSRNOG00000061429	Rph3al	Noc2	rabphilin 3A-like (without C2 domains)	protein-coding
17679	chr3	110299193	110316870	+	4149	NA	intron (NM_139258, intron 4 of 4)	intron (NM_139258, intron 4 of 4)	16053	NM_139258	246142	Rn.213264	NM_139258	ENSRNOG00000007529	Bmf	-	Bcl2 modifying factor	protein-coding
13585	chr10	11114092	11127675	+	4149	NA	TTS (NM_001109382)	TTS (NM_001109382)	10665	NM_001109382	679921	Rn.198255	NM_001109382	ENSRNOG00000004141	Vasn	-	vasorin	protein-coding
May-27	chr17	6905787	6911212	+	4148	NA	Intergenic	Intergenic	-16041	NM_001037362	498695	Rn.207173	NM_001037362	ENSRNOG00000019519	Idnk	-	Idnk, gluconokinase	protein-coding
4723	chr7	12773139	12777860	+	4148	NA	intron (NM_001100886, intron 1 of 10)	intron (NM_001100886, intron 1 of 10)	2402	NM_001100886	299608	Rn.37168	NM_001100886	ENSRNOG00000012808	Tmem259	Mbrl|RGD1311136	transmembrane protein 259	protein-coding
5400	chr3	152343817	152349215	+	4148	NA	exon (NM_001107795, exon 9 of 18)	exon (NM_001107795, exon 9 of 18)	-35729	NM_001304368	296311	Rn.204756	NM_001177681		Cnbd2	Cnmpd1|LRRGT00127	cyclic nucleotide binding domain containing 2	protein-coding
11603	chr19	52466084	52477685	+	4147	NA	intron (NM_001108452, intron 3 of 3)	intron (NM_001108452, intron 3 of 3)	27549	NM_001108452	361422	Rn.98506	NM_001108452	ENSRNOG00000016257	Cotl1	Clp	coactosin-like F-actin binding protein 1	protein-coding
8641	chr8	132939446	132948085	+	4146	NA	Intergenic	RMER1B|Other|Other	-24655	NM_001106871	301086	Rn.127077	NM_001106871	ENSRNOG00000006620	Xcr1	-	X-C motif chemokine receptor 1	protein-coding
Feb-88	chr13	55634971	55640357	+	4146	NA	Intergenic	Intergenic	-75938	NM_001108346	360850	Rn.211490	NM_001108346	ENSRNOG00000000657	Nek7	-	NIMA-related kinase 7	protein-coding
Feb-79	chr18	56154461	56158938	+	4146	NA	Intergenic	Intergenic	-23390	NM_001047881	307404	Rn.202490	NM_001047881	ENSRNOG00000026060	Arsi	RGD1310242	arylsulfatase family, member I	protein-coding
13667	chr12	23539969	23553634	+	4145	NA	intron (NM_001170403, intron 1 of 2)	B3A|SINE|B2	2318	NM_001170403	304592	Rn.18207	NM_001170403	ENSRNOG00000001427	Orai2	RGD1310213	ORAI calcium release-activated calcium modulator 2	protein-coding
5225	chr1	89485669	89490892	+	4144	NA	promoter-TSS (NM_031648)	promoter-TSS (NM_031648)	-57	NM_031648	58971	Rn.3828	NM_031648	ENSRNOG00000021079	Fxyd1	Plm	FXYD domain-containing ion transport regulator 1	protein-coding
5675	chr2	2786305	2791978	+	4143	NA	Intergenic	Intergenic	-10032	NM_001108540	361871	Rn.38227	NM_001108540	ENSRNOG00000012810	Rfesd	RGD1308284	Rieske (Fe-S) domain containing	protein-coding
5346	chr5	157755530	157760874	+	4142	NA	Intergenic	Intergenic	-1246	NM_134407	171445	Rn.8548	NM_134407	ENSRNOG00000017780	Akr7a2	Aiar	aldo-keto reductase family 7, member A2	protein-coding
10129	chr6	99397205	99407332	+	4141	NA	Intergenic	CpG	-12164	NM_001004444	314246	Rn.210488	NM_001004444	ENSRNOG00000058593	Zbtb1	-	zinc finger and BTB domain containing 1	protein-coding
Feb-83	chr5	157693188	157699069	+	4140	NA	intron (NM_001005903, intron 2 of 8)	intron (NM_001005903, intron 2 of 8)	53351	NM_001005903	298584	Rn.105999	NM_001005903	ENSRNOG00000007330	Capzb	-	capping actin protein of muscle Z-line subunit beta	protein-coding
6807	chr2	196116590	196123395	+	4140	NA	promoter-TSS (NM_001107694)	promoter-TSS (NM_001107694)	-588	NM_001107694	310659	Rn.19941	NM_001107694	ENSRNOG00000021012	Rfx5	-	regulatory factor X5	protein-coding
Feb-27	chr9	10111369	10117194	+	4139	NA	intron (NM_001106876, intron 1 of 11)	intron (NM_001106876, intron 1 of 11)	3892	NM_001106876	301119	Rn.33401	NM_001106876	ENSRNOG00000048736	Mllt1	-	MLLT1, super elongation complex subunit	protein-coding
11976	chr7	141012195	141024169	+	4139	NA	Intergenic	MIRb|SINE|MIR	-35694	NM_019381	24822	Rn.107678	NM_019381	ENSRNOG00000055579	Tmbim6	Ab1-011|Ac1-149|Cc1-27|Tegt	transmembrane BAX inhibitor motif containing 6	protein-coding
Mar-54	chr2	240881157	240885909	+	4137	NA	intron (NM_001276711, intron 1 of 24)	intron (NM_001276711, intron 1 of 24)	6520	NM_001276711	81736	Rn.2411	NM_001276711	ENSRNOG00000023258	Nfkb1	EBP-1|NF-kB	nuclear factor kappa B subunit 1	protein-coding
9240	chr7	142899380	142908618	+	4136	NA	Intergenic	Intergenic	-8310	NM_024388	79240	Rn.10000	NM_024388	ENSRNOG00000007607	Nr4a1	HMR|Ngfi-b|Nur77	nuclear receptor subfamily 4, group A, member 1	protein-coding
Feb-96	chr5	154477027	154482021	+	4134	NA	Intergenic	MIRb|SINE|MIR	-10079	NM_013058	25585	Rn.2760	NM_013058	ENSRNOG00000026124	Id3	-	inhibitor of DNA binding 3, HLH protein	protein-coding
6415	chr17	71068421	71074834	+	4133	NA	intron (NM_001276721, intron 1 of 17)	intron (NM_001276721, intron 1 of 17)	33659	NM_001276721	85420	Rn.8227	NM_001276721	ENSRNOG00000019057	Prkcq	Pkcq	protein kinase C, theta	protein-coding
Feb-92	chr8	79731175	79737765	+	4133	NA	intron (NM_017317, intron 1 of 5)	B3|SINE|B2	12136	NM_017317	50645	Rn.37360	NM_017317	ENSRNOG00000052499	Rab27a	ram	RAB27A, member RAS oncogene family	protein-coding
Feb-45	chr3	8330856	8337599	+	4130	NA	Intergenic	B3A|SINE|B2	14519	NM_001014257	366012	Rn.105581	NM_001014257	ENSRNOG00000043189	Trub2	-	TruB pseudouridine synthase family member 2	protein-coding
24154	chr14	2789641	2813793	+	4130	NA	intron (NM_001170456, intron 1 of 4)	intron (NM_001170456, intron 1 of 4)	12019	NM_001170456	360906	Rn.219993	NM_001170456	ENSRNOG00000023533	Dipk1a	Fam69a|RGD1308581	divergent protein kinase domain 1A	protein-coding
4748	chr7	61892118	61896864	+	4130	NA	Intergenic	LTR33B|LTR|ERVL	-95762	NM_001108100	314862	Rn.23189	NM_001108100	ENSRNOG00000007821	Dyrk2	-	dual specificity tyrosine phosphorylation regulated kinase 2	protein-coding
5265	chr1	80137662	80142925	+	4128	NA	Intergenic	Intergenic	-1337	NM_001107486	308409	Rn.224693	NM_001107486	ENSRNOG00000025890	Opa3	-	OPA3, outer mitochondrial membrane lipid metabolism regulator	protein-coding
5384	chr3	164428104	164433486	+	4128	NA	Intergenic	MLT1J|LTR|ERVL-MaLR	6293	NM_001301715	24253	Rn.6479	NM_024125	ENSRNOG00000057347	Cebpb	Il6dbp|NF-IL6|TCF5	CCAAT/enhancer binding protein beta	protein-coding
Feb-25	chr9	2875341	2882664	+	4127	NA	Intergenic	Intergenic	676491	NM_001012129	316164	Rn.233782	NM_001012129	ENSRNOG00000012942	Satb1	-	SATB homeobox 1	protein-coding
Mar-54	chr4	85447453	85453405	+	4127	NA	Intergenic	Intergenic	-64226	NM_001109022	368066	Rn.19133	NM_001109022	ENSRNOG00000011250	Inmt	-	indolethylamine N-methyltransferase	protein-coding
Mar-30	chr8	36360323	36365251	+	4127	NA	intron (NM_153302, intron 2 of 5)	intron (NM_153302, intron 2 of 5)	11878	NM_153302	266605	Rn.162991	NM_153302	ENSRNOG00000009993	Dcps	Hint-5	decapping enzyme, scavenger	protein-coding
4491	chr2	107213782	107218271	+	4127	NA	Intergenic	B4|SINE|B4	-17028	NM_001108941	365755	Rn.140831	NM_001108941	ENSRNOG00000011216	Tbl1xr1	RGD1560053	transducin (beta)-like 1 X-linked receptor 1	protein-coding
5817	chr2	165571720	165577535	+	4121	NA	intron (NM_001013911, intron 5 of 19)	intron (NM_001013911, intron 5 of 19)	26121	NM_001013911	295106	Rn.6742	NM_001013911	ENSRNOG00000009808	Ift80	RGD1312006|Wdr56	intraflagellar transport 80	protein-coding
9465	chr14	45556986	45566449	+	4121	NA	Intergenic	Intergenic	230571	NR_037399	100526626		NR_037399	ENSRNOG00000048183	Mir328b	rno-mir-328b	microRNA 328b	ncRNA
14222	chr1	124873480	124887700	+	4120	NA	Intergenic	L1MD1|LINE|L1	-77227	NM_001109147	499171	Rn.22229	NM_001109147	ENSRNOG00000015822	Klf13	RGD1565099	Kruppel-like factor 13	protein-coding
4728	chr10	109806827	109811553	+	4120	NA	intron (NM_022386, intron 1 of 2)	intron (NM_022386, intron 1 of 2)	2133	NM_022386	64188	Rn.17361	NM_022386	ENSRNOG00000036697	Mafg	-	MAF bZIP transcription factor G	protein-coding
7345	chr1	198657925	198665268	+	4118	NA	intron (NM_001012460, intron 4 of 10)	B1F|SINE|Alu	1014	NM_001012460	293507	Rn.68675	NM_001012460	ENSRNOG00000017804	Sept1	-	septin 1	protein-coding
5726	chr12	48403174	48408898	+	4116	NA	Intergenic	B3|SINE|B2	-32389	NM_053626	114027	Rn.81058	NM_053626	ENSRNOG00000054962	Dao	Dao1	D-amino-acid oxidase	protein-coding
Feb-67	chr4	157185419	157190184	+	4115	NA	intron (NM_001012189, intron 1 of 12)	intron (NM_001012189, intron 1 of 12)	6006	NM_001012189	362434	Rn.19543	NM_001012189	ENSRNOG00000012269	Lpcat3	Grcc3f|Mboat5|Oact5	lysophosphatidylcholine acyltransferase 3	protein-coding
4873	chr20	11717526	11722397	+	4112	NA	intron (NM_001106380, intron 1 of 6)	B4A|SINE|B4	1862	NM_001106380	294331	Rn.139603	NM_001106380	ENSRNOG00000001222	Ube2g2	-	ubiquitin-conjugating enzyme E2G 2	protein-coding
4566	chr10	10972129	10976693	+	4110	NA	intron (NM_001008360, intron 2 of 6)	intron (NM_001008360, intron 2 of 6)	6753	NM_001008360	360480	Rn.101805	NM_001008360	ENSRNOG00000003328	Cdip1	RGD1310686	cell death-inducing p53 target 1	protein-coding
10714	chr10	4742315	4753027	+	4110	NA	Intergenic	Intergenic	-5876	NM_001105735	65161	Rn.6940	NM_001105735	ENSRNOG00000002520	Litaf	EET-1|Pig7	lipopolysaccharide-induced TNF factor	protein-coding
Feb-05	chr12	39663501	39668204	+	4109	NA	intron (NM_001105933, intron 1 of 6)	B2_Rat4|SINE|B2	1965	NM_001105933	288669	Rn.4233	NM_001105933	ENSRNOG00000008673	Arpc3	-	actin related protein 2/3 complex, subunit 3	protein-coding
9995	chr12	36630105	36640098	+	4108	NA	Intergenic	Intergenic	-3356	NM_017314	50522	Rn.3761	NM_017314	ENSRNOG00000057823	Ubc	-	ubiquitin C	protein-coding
4637	chr1	222586178	222590813	+	4108	NA	intron (NM_021699, intron 1 of 16)	intron (NM_021699, intron 1 of 16)	1617	NM_021699	60328	Rn.42926	NM_021699	ENSRNOG00000021184	Mark2	-	microtubule affinity regulating kinase 2	protein-coding
Feb-31	chr5	167628484	167633113	+	4107	NA	intron (NM_053885, intron 12 of 22)	MTEa|LTR|ERVL-MaLR	65533	NM_144747	246258	Rn.203315	NM_144747	ENSRNOG00000018229	Slc45a1	Dnb5|Past-A|Pasta	solute carrier family 45, member 1	protein-coding
Mar-26	chr2	141617056	141622080	+	4107	NA	Intergenic	Intergenic	168334	NM_001191846	84482	Rn.116108	NM_001191846	ENSRNOG00000013397	Foxo1	Fkhr|Foxo1a	forkhead box O1	protein-coding
Feb-75	chr2	210869754	210875427	+	4106	NA	intron (NM_001101681, intron 1 of 17)	intron (NM_001101681, intron 1 of 17)	434	NM_001101681	362015	Rn.104557	NM_001101681	ENSRNOG00000019240	Ampd2	Ampd	adenosine monophosphate deaminase 2	protein-coding
9552	chr2	141754479	141764029	+	4105	NA	Intergenic	Intergenic	308020	NM_001191846	84482	Rn.116108	NM_001191846	ENSRNOG00000013397	Foxo1	Fkhr|Foxo1a	forkhead box O1	protein-coding
6207	chr12	25496227	25502432	+	4104	NA	intron (NM_053734, intron 4 of 10)	intron (NM_053734, intron 4 of 10)	2225	NM_053734	114553	Rn.38575	NM_053734	ENSRNOG00000001480	Ncf1	Ncf-1|p47phox	neutrophil cytosolic factor 1	protein-coding
8021	chr10	48892801	48900820	+	4104	NA	Intergenic	Intergenic	-6730	NM_001270797	29465	Rn.206528	NM_017207	ENSRNOG00000003104	Trpv2	Vrl1	transient receptor potential cation channel, subfamily V, member 2	protein-coding
7372	chr10	76362192	76369562	+	4100	NA	Intergenic	B3|SINE|B2	22030	NM_001009536	494338	Rn.34382	NM_001009536	ENSRNOG00000002341	Trim25	Efp|Znf147	tripartite motif-containing 25	protein-coding
23616	chr7	119817118	119840732	+	4099	NA	intron (NM_001130577, intron 2 of 11)	intron (NM_001130577, intron 2 of 11)	8385	NM_001130577	500906	Rn.154985	NM_001130577	ENSRNOG00000007679	Cyth4	Pscd4|RGD1564842	cytohesin 4	protein-coding
5760	chr7	38032585	38038343	+	4098	NA	Intergenic	Intergenic	222633	NM_017258	29618	Rn.1000	NM_017258	ENSRNOG00000004284	Btg1	-	BTG anti-proliferation factor 1	protein-coding
5372	chr17	27645047	27650417	+	4098	NA	intron (NM_001107348, intron 2 of 12)	intron (NM_001107348, intron 2 of 12)	17534	NM_001107348	306873	Rn.37	NM_001107348	ENSRNOG00000015701	Rreb1	-	ras responsive element binding protein 1	protein-coding
Feb-52	chr3	148307003	148312553	+	4092	NA	TTS (NM_001033672)	TTS (NM_001033672)	2507	NM_001033671	24888	Rn.10323	NM_031535	ENSRNOG00000007946	Bcl2l1	Bcl-xl|Bcl2l|Bclx|bcl-X	Bcl2-like 1	protein-coding
15978	chr3	14466024	14482000	+	4092	NA	Intergenic	Intergenic	-8376	NM_001004080	296654	Rn.103770	NM_001004080	ENSRNOG00000018991	Gsn	-	gelsolin	protein-coding
9064	chr5	76416172	76425234	+	4091	NA	Intergenic	Intergenic	33865	NM_031795	83626	Rn.24091	NM_031795	ENSRNOG00000015644	Ugcg	-	UDP-glucose ceramide glucosyltransferase	protein-coding
8733	chr20	21739976	21748707	+	4090	NA	intron (NM_001107624, intron 3 of 14)	intron (NM_001107624, intron 3 of 14)	-54686	NM_001107623	309724	Rn.50686	NM_001107623	ENSRNOG00000027859	Tmem26	-	transmembrane protein 26	protein-coding
4664	chr15	39679115	39683777	+	4089	NA	Intergenic	Lx8|LINE|L1	58874	NM_001108380	361050	Rn.229110	NM_001108380	ENSRNOG00000021712	Rcbtb1	-	RCC1 and BTB domain containing protein 1	protein-coding
8315	chr1	197995873	198004186	+	4087	NA	exon (NM_001109154, exon 2 of 5)	exon (NM_001109154, exon 2 of 5)	693	NM_001109154	499264	Rn.107719	NM_001109154	ENSRNOG00000017403	Apobr	Apob48r|RGD1565169	apolipoprotein B receptor	protein-coding
7702	chr1	163286351	163294051	+	4087	NA	Intergenic	MER5A1|DNA|hAT-Charlie	38390	NM_001009965	308843	Rn.8672	NM_001009965	ENSRNOG00000027784	Tsku	Eiih	tsukushi, small leucine rich proteoglycan	protein-coding
8492	chr5	79378111	79386601	+	4087	NA	Intergenic	MIR3|SINE|MIR	-1155	NM_001106661	298104	Rn.15144	NM_001106661	ENSRNOG00000008712	Tmem268	RGD1304595	transmembrane protein 268	protein-coding
Mar-66	chr3	167000387	167004951	+	4085	NA	Intergenic	Intergenic	-8729	NM_001107813	311764	Rn.214135	NM_001107813	ENSRNOG00000021787	Zfp217	Znf217	zinc finger protein 217	protein-coding
Feb-97	chr20	48698235	48707930	+	4084	NA	intron (NM_001025038, intron 1 of 4)	(CT)n|Simple_repeat|Simple_repeat	3711	NM_001025038	499465	Rn.160970	NM_001025038	ENSRNOG00000024221	Mettl24	-	methyltransferase like 24	protein-coding
Apr-52	chr4	153482196	153489446	+	4084	NA	intron (NM_001191085, intron 31 of 33)	intron (NM_001191085, intron 31 of 33)	-20574	NM_022684	64625	Rn.31142	NM_022684	ENSRNOG00000012439	Bid	-	BH3 interacting domain death agonist	protein-coding
Apr-65	chr7	127085801	127091564	+	4082	NA	Intergenic	Intergenic	-30626	NM_001134861	300129	Rn.99537	NM_001134861	ENSRNOG00000017022	Cerk	-	ceramide kinase	protein-coding
5458	chr4	130178223	130183679	+	4081	NA	intron (NM_001191089, intron 1 of 9)	intron (NM_001191089, intron 1 of 9)	8095	NM_001191089	25094	Rn.31427	NM_001191089	ENSRNOG00000008658	Mitf	-	melanocyte inducing transcription factor	protein-coding
Feb-19	chr18	43954348	43959565	+	4080	NA	Intergenic	ORR1D2|LTR|ERVL-MaLR	-11683	NM_001108431	361326	Rn.229130	NM_001108431	ENSRNOG00000059142	Dtwd2	RGD1306423	DTW domain containing 2	protein-coding
5376	chr12	47068623	47073997	+	4079	NA	Intergenic	Intergenic	-2890	NM_053319	58945	Rn.35769	NM_053319	ENSRNOG00000011222	Dynll1	8kDLC|Dlc8|Dnclc1|Pin	dynein light chain LC8-type 1	protein-coding
6235	chr6	43031260	43037493	+	4079	NA	intron (NM_017356, intron 1 of 4)	B1_Rn|SINE|Alu	32428	NM_017356	50871	Rn.102820	NM_017356	ENSRNOG00000005492	Hpcal1	NVP-3|Nvp3|VILIP-3	hippocalcin-like 1	protein-coding
6887	chr14	37963918	37970803	+	4078	NA	intron (NM_053432, intron 3 of 18)	intron (NM_053432, intron 3 of 18)	48127	NM_053432	84492	Rn.11797	NM_053432	ENSRNOG00000002278	Tec	-	tec protein tyrosine kinase	protein-coding
Feb-26	chr19	43781921	43787945	+	4075	NA	Intergenic	Intergenic	64004	NM_001008893	307858	Rn.204989	NM_001008893	ENSRNOG00000019036	Ldhd	Ac2-202	lactate dehydrogenase D	protein-coding
10945	chr14	91660791	91671734	+	4072	NA	Intergenic	Intergenic	77322	NM_001106018	289778	Rn.57983	NM_001106018	ENSRNOG00000037621	Spata48	RGD1309870	spermatogenesis associated 48	protein-coding
Apr-76	chr5	166956782	166961456	+	4072	NA	Intergenic	Intergenic	-32483	NM_001107994	313722	Rn.219023	NM_001107994	ENSRNOG00000017212	Spsb1	RGD1309319	splA/ryanodine receptor domain and SOCS box containing 1	protein-coding
10568	chr5	76434008	76444574	+	4066	NA	Intergenic	Intergenic	52453	NM_031795	83626	Rn.24091	NM_031795	ENSRNOG00000015644	Ugcg	-	UDP-glucose ceramide glucosyltransferase	protein-coding
Mar-67	chr9	93486664	93496529	+	4065	NA	Intergenic	(CTCT)n|Simple_repeat|Simple_repeat	46594	NM_001024364	501180	Rn.123397	NM_001024364	ENSRNOG00000018559	Tex44	-	testis expressed 44	protein-coding
9444	chr12	11462900	11472342	+	4065	NA	intron (NM_001109598, intron 1 of 17)	(TG)n|Simple_repeat|Simple_repeat	33806	NM_001109598	690516	Rn.13503	NM_001109598	ENSRNOG00000000999	Smurf1	RGD1309707	SMAD specific E3 ubiquitin protein ligase 1	protein-coding
Feb-09	chr7	61002752	61010659	+	4065	NA	Intergenic	Intergenic	-145715	NM_134346	171337	Rn.95071	NM_134346	ENSRNOG00000007048	Rap1b	-	RAP1B, member of RAS oncogene family	protein-coding
Feb-57	chr20	20702565	20707320	+	4063	NA	intron (NM_001107622, intron 3 of 12)	intron (NM_001107622, intron 3 of 12)	8186	NM_001107622	309722	Rn.3782	NM_001107622	ENSRNOG00000000633	Rhobtb1	-	Rho-related BTB domain containing 1	protein-coding
5137	chr19	55845217	55850352	+	4062	NA	Intergenic	Intergenic	-32777	NM_181388	353231	Rn.16437	NM_181388	ENSRNOG00000015150	Spg7	-	SPG7 matrix AAA peptidase subunit, paraplegin	protein-coding
4596	chr1	163456290	163460884	+	4061	NA	Intergenic	Intergenic	13019	NM_001170434	293135	Rn.66859	NM_001170434	ENSRNOG00000015310	Lrrc32	Garp	leucine rich repeat containing 32	protein-coding
6204	chr16	2872976	2879178	+	4060	NA	Intergenic	Intergenic	-82206	NM_001106061	290541	Rn.11687	NM_001106061	ENSRNOG00000014363	Arhgef3	-	Rho guanine nucleotide exchange factor 3	protein-coding
4363	chr1	207959460	207963821	+	4060	NA	intron (NM_053767, intron 4 of 18)	intron (NM_053767, intron 4 of 18)	14568	NM_053767	114767	Rn.107819	NM_053767	ENSRNOG00000015717	Ptpre	PTPepsilon	protein tyrosine phosphatase, receptor type, E	protein-coding
Feb-27	chr2	219731533	219737458	+	4059	NA	intron (NM_001012082, intron 1 of 7)	intron (NM_001012082, intron 1 of 7)	7391	NM_001012082	310808	Rn.162630	NM_001012082	ENSRNOG00000061832	Slc35a3	-	solute carrier family 35 member A3	protein-coding
Feb-31	chr8	117450422	117454851	+	4057	NA	Intergenic	ID_Rn2|SINE|ID	-2672	NM_053965	117035	Rn.3289	NM_053965	ENSRNOG00000020288	Slc25a20	-	solute carrier family 25 member 20	protein-coding
7290	chr19	10999984	11007272	+	4055	NA	Intergenic	CpG	53626	NM_053523	85430	Rn.4028	NM_053523	ENSRNOG00000018796	Herpud1	Sup	homocysteine inducible ER protein with ubiquitin like domain 1	protein-coding
10139	chr2	203397183	203407320	+	4053	NA	exon (NM_001271217, exon 3 of 9)	exon (NM_001271217, exon 3 of 9)	10874	NM_001271217	310727	Rn.229951	NM_001271217	ENSRNOG00000037190	Cd101	Igsf2	CD101 molecule	protein-coding
Mar-34	chr6	102946030	102951762	+	4052	NA	Intergenic	Intergenic	364178	NM_017172	29344	Rn.6142	NM_017172	ENSRNOG00000058646	Zfp36l1	Berg36|Brf1|ERF1|TIS11b|cMG1	zinc finger protein 36, C3H type-like 1	protein-coding
Feb-78	chr20	44576522	44581298	+	4051	NA	intron (NM_012755, intron 4 of 13)	intron (NM_012755, intron 4 of 13)	-101539	NM_001044248	361857	Rn.9031	NM_001044248	ENSRNOG00000000595	Traf3ip2	RGD1304768	Traf3 interacting protein 2	protein-coding
13407	chr13	26756010	26769415	+	4050	NA	intron (NM_016993, intron 1 of 1)	intron (NM_016993, intron 1 of 1)	6662	NM_016993	24224	Rn.9996	NM_016993	ENSRNOG00000002791	Bcl2	Bcl-2	BCL2, apoptosis regulator	protein-coding
5203	chr17	85740653	85745854	+	4048	NA	intron (NM_053926, intron 1 of 8)	intron (NM_053926, intron 1 of 8)	5590	NM_053926	116723	Rn.24177	NM_053926		Pip4k2a	Pip5k2a	phosphatidylinositol-5-phosphate 4-kinase type 2 alpha	protein-coding
17634	chr9	65530753	65548385	+	4046	NA	intron (NM_001033864, intron 2 of 10)	intron (NM_001033864, intron 2 of 10)	4941	NM_057138	117279	Rn.204752	NM_057138	ENSRNOG00000012473	Cflar	Flip	CASP8 and FADD-like apoptosis regulator	protein-coding
9035	chr15	32799758	32808791	+	4043	NA	Intergenic	Intergenic	83659	NM_138910	192275	Rn.7262	NM_138910	ENSRNOG00000009090	Dad1	-	defender against cell death 1	protein-coding
5631	chr1	265642898	265648527	+	4042	NA	Intergenic	Intergenic	-72373	NM_001033961	56817	Rn.98384	NM_020094	ENSRNOG00000050450	Kcnip2	Kchip2	potassium voltage-gated channel interacting protein 2	protein-coding
7026	chr7	142333858	142340882	+	4042	NA	intron (NM_001172063, intron 2 of 10)	intron (NM_001172063, intron 2 of 10)	10862	NM_001172063	100361647	Rn.104292	NM_001172063	ENSRNOG00000033059	Galnt6	-	polypeptide N-acetylgalactosaminyltransferase 6	protein-coding
7667	chr20	6216159	6223824	+	4041	NA	Intergenic	Intergenic	11205	NM_001015025	361813	Rn.13142	NM_001015025	ENSRNOG00000000519	Stk38	-	serine/threonine kinase 38	protein-coding
8797	chr5	152069744	152078539	+	4040	NA	Intergenic	B1_Mur4|SINE|Alu	48543	NM_031107	81771	Rn.34915	NM_031107	ENSRNOG00000042411	Rps6ka1	S6K-alpha 1	ribosomal protein S6 kinase A1	protein-coding
9802	chr1	101510789	101520589	+	4040	NA	promoter-TSS (NM_133546)	promoter-TSS (NM_133546)	-715	NM_133546	171071	Rn.2232	NM_133546	ENSRNOG00000020938	Ppp1r15a	Gadd34|Myd116|Peg-3|RGD1624209	protein phosphatase 1, regulatory subunit 15A	protein-coding
4781	chr17	35028662	35033441	+	4038	NA	intron (NM_001108412, intron 1 of 7)	intron (NM_001108412, intron 1 of 7)	6025	NM_001108412	361242	Rn.162221	NM_001108412	ENSRNOG00000056376	Dusp22	-	dual specificity phosphatase 22	protein-coding
Feb-03	chr14	106066937	106071238	+	4037	NA	Intergenic	Intergenic	61001	NM_001100565	305549	Rn.22814	NM_001100565	ENSRNOG00000006329	Peli1	-	pellino E3 ubiquitin protein ligase 1	protein-coding
8988	chr10	18958704	18967690	+	4035	NA	Intergenic	Intergenic	-20520	NM_001261387	65023	Rn.20530	NM_022929	ENSRNOG00000005365	Kcnip1	Kchip1	potassium voltage-gated channel interacting protein 1	protein-coding
8123	chr10	40192809	40200930	+	4035	NA	intron (NM_001134729, intron 2 of 4)	B1_Mur3|SINE|Alu	5123	NM_001134729	686506	Rn.34277	NM_001134729	ENSRNOG00000045961	Lyrm7	-	LYR motif containing 7	protein-coding
Mar-62	chr6	91782412	91788672	+	4030	NA	Intergenic	B4A|SINE|B4	88433	NM_024152	79121	Rn.6993	NM_024152	ENSRNOG00000004791	Arf6	-	ADP-ribosylation factor 6	protein-coding
Feb-25	chr7	119156265	119161788	+	4030	NA	promoter-TSS (NM_053331)	promoter-TSS (NM_053331)	-853	NM_053331	79462	Rn.55043	NM_053331	ENSRNOG00000005614	Txn2	-	thioredoxin 2	protein-coding
14131	chr5	76389759	76403888	+	4029	NA	intron (NM_031795, intron 1 of 8)	intron (NM_031795, intron 1 of 8)	9985	NM_031795	83626	Rn.24091	NM_031795	ENSRNOG00000015644	Ugcg	-	UDP-glucose ceramide glucosyltransferase	protein-coding
4694	chr10	43070834	43075526	+	4028	NA	intron (NM_130742, intron 1 of 11)	intron (NM_130742, intron 1 of 11)	5864	NM_130742	170501	Rn.60224	NM_130742	ENSRNOG00000002488	Galnt10	Galnt9	polypeptide N-acetylgalactosaminyltransferase 10	protein-coding
6610	chr5	59226151	59232759	+	4026	NA	Intergenic	Intergenic	-21397	NM_001000407	298396	Rn.143214	NM_001000407	ENSRNOG00000015646	Olr834	-	olfactory receptor 834	protein-coding
Feb-16	chr6	7050456	7054970	+	4023	NA	intron (NM_020076, intron 2 of 9)	intron (NM_020076, intron 2 of 9)	5601	NM_020076	56823	Rn.48675	NM_020076	ENSRNOG00000031263	Haao	-	3-hydroxyanthranilate 3,4-dioxygenase	protein-coding
5110	chr2	219442724	219447832	+	4020	NA	intron (NM_001134856, intron 2 of 15)	intron (NM_001134856, intron 2 of 15)	12993	NM_001134856	310806	Rn.147123	NM_001107718	ENSRNOG00000014515	Cdc14a	-	cell division cycle 14A	protein-coding
9732	chr10	34517163	34526893	+	4017	NA	intron (NM_030861, intron 1 of 1)	intron (NM_030861, intron 1 of 1)	2238	NM_030861	81519	Rn.2712	NM_030861	ENSRNOG00000031208	Mgat1	-	mannosyl (alpha-1,3-)-glycoprotein beta-1,2-N-acetylglucosaminyltransferase	protein-coding
5627	chr10	108523815	108529440	+	4017	NA	Intergenic	Intergenic	-101432	NM_001100158	688288	Rn.202617	NM_001100158	ENSRNOG00000045791	Eif4a3	eIF4A-III	eukaryotic translation initiation factor 4A3	protein-coding
5761	chr10	70860257	70866016	+	4016	NA	Intergenic	Intergenic	7930	NM_013025	25542	Rn.10139	NM_013025	ENSRNOG00000011205	Ccl3	MIP-1a|Scya3	C-C motif chemokine ligand 3	protein-coding
Feb-59	chr7	37952320	37959177	+	4015	NA	Intergenic	Intergenic	142917	NM_017258	29618	Rn.1000	NM_017258	ENSRNOG00000004284	Btg1	-	BTG anti-proliferation factor 1	protein-coding
8637	chr7	36347151	36355786	+	4014	NA	Intergenic	Intergenic	57120	NM_001108085	314756	Rn.162947	NM_001108085	ENSRNOG00000008507	Cradd	RAIDD	CASP2 and RIPK1 domain containing adaptor with death domain	protein-coding
8776	chr4	177347356	177356130	+	4014	NA	Intergenic	RMER17C|LTR|ERVK	-19869	NM_001134581	362461	Rn.62095	NM_001134581	ENSRNOG00000014382	C2cd5	RGD1304592	C2 calcium-dependent domain containing 5	protein-coding
4524	chr10	89370308	89374830	+	4013	NA	intron (NM_001033683, intron 1 of 6)	intron (NM_001033683, intron 1 of 6)	1947	NM_001033683	287721	Rn.9118	NM_001033683	ENSRNOG00000020684	Vat1	-	vesicle amine transport 1	protein-coding
4523	chr5	100677398	100681919	+	4010	NA	intron (NR_110680, intron 1 of 1)	intron (NR_110680, intron 1 of 1)	29146	NR_110678	100910558	Rn.7615	NR_110678		LOC100910558	RGD1564859	uncharacterized LOC100910558	ncRNA
13280	chr2	43537010	43550288	+	4007	NA	Intergenic	L2c|LINE|L2	-150445	NM_053887	116667	Rn.11081	NM_053887	ENSRNOG00000013177	Map3k1	Mekk1	mitogen-activated protein kinase kinase kinase 1	protein-coding
Feb-03	chr7	37901870	37907371	+	4006	NA	Intergenic	B3A|SINE|B2	91789	NM_017258	29618	Rn.1000	NM_017258	ENSRNOG00000004284	Btg1	-	BTG anti-proliferation factor 1	protein-coding
Feb-49	chr7	144926998	144931445	+	4004	NA	Intergenic	Intergenic	7582	NM_001109509	688730	Rn.171137	NM_001109509	ENSRNOG00000036834	Gpr84	-	G protein-coupled receptor 84	protein-coding
5497	chr3	11420507	11426002	+	4002	NA	promoter-TSS (NM_001107832)	promoter-TSS (NM_001107832)	-941	NM_001107832	311865	Rn.39290	NM_001107832	ENSRNOG00000014050	Ptges2	-	prostaglandin E synthase 2	protein-coding
4564	chr14	11901835	11906397	+	4002	NA	Intergenic	Intergenic	-313005	NM_013012	25523	Rn.87721	NM_013012	ENSRNOG00000002361	Prkg2	GDPKII|cGKII	protein kinase cGMP-dependent 2	protein-coding
4619	chr18	61056530	61061147	+	4001	NA	Intergenic	Intergenic	-202580	NM_001107382	307362	Rn.55564	NM_001107382	ENSRNOG00000017116	Zfp532	Znf532	zinc finger protein 532	protein-coding
6916	chr10	4965609	4972523	+	4000	NA	Intergenic	Intergenic	12273	NM_145879	252971	Rn.82754	NM_145879	ENSRNOG00000002568	Socs1	Cish1|Socs-1	suppressor of cytokine signaling 1	protein-coding
Mar-89	chr4	8285214	8290501	+	3997	NA	Intergenic	RMER1B|Other|Other	-32279	NM_001100851	311968	Rn.106040	NM_001100851	ENSRNOG00000021614	Kmt2e	Mll5	lysine methyltransferase 2E	protein-coding
5596	chr13	52513195	52518789	+	3997	NA	Intergenic	Intergenic	-37851	NM_017148	29276	Rn.108075	NM_017148	ENSRNOG00000008937	Csrp1	Csrp	cysteine and glycine-rich protein 1	protein-coding
4805	chr18	61105219	61110022	+	3997	NA	Intergenic	Intergenic	-153798	NM_001107382	307362	Rn.55564	NM_001107382	ENSRNOG00000017116	Zfp532	Znf532	zinc finger protein 532	protein-coding
5272	chr1	136048669	136053939	+	3997	NA	intron (NM_177481, intron 1 of 9)	intron (NM_177481, intron 1 of 9)	22179	NM_177481	140915	Rn.229665	NM_177481	ENSRNOG00000032798	Slco3a1	Slc21a11	solute carrier organic anion transporter family, member 3a1	protein-coding
17014	chr10	7041316	7058328	+	3994	NA	intron (NM_152790, intron 2 of 3)	intron (NM_152790, intron 2 of 3)	8312	NM_152790	260416	Rn.14584	NM_152790	ENSRNOG00000002610	Carhsp1	Crhsp-24|Crhsp24	calcium regulated heat stable protein 1	protein-coding
5266	chr12	30132285	30137549	+	3994	NA	intron (NM_053670, intron 5 of 5)	MLT2B3|LTR|ERVL	25940	NM_053670	114205	Rn.9449	NM_053670	ENSRNOG00000000901	Crcp	Cgrp-rcp	CGRP receptor component	protein-coding
5688	chr1	198439018	198444704	+	3992	NA	intron (NM_022715, intron 1 of 14)	MTEa|LTR|ERVL-MaLR	6557	NM_022715	64681	Rn.10028	NM_022715	ENSRNOG00000020182	Mvp	-	major vault protein	protein-coding
7845	chr8	70709201	70717044	+	3992	NA	5' UTR (NM_001014093, exon 2 of 7)	5' UTR (NM_001014093, exon 2 of 7)	342	NM_001014093	315760	Rn.23423	NM_001014093	ENSRNOG00000029127	Parp16	ARTD15|LRRGT00109|RGD1306243	poly (ADP-ribose) polymerase family, member 16	protein-coding
16083	chr19	11113309	11129390	+	3992	NA	exon (NM_019345, exon 20 of 28)	exon (NM_019345, exon 20 of 28)	23292	NM_019345	54300	Rn.10467	NM_019345	ENSRNOG00000057072	Slc12a3	NCC|TSC	solute carrier family 12 member 3	protein-coding
Feb-17	chr2	188583313	188590128	+	3992	NA	intron (NM_001106445, intron 3 of 5)	intron (NM_001106445, intron 3 of 5)	778	NM_001106445	295245	Rn.823	NM_001106445	ENSRNOG00000020554	Slc50a1	RGD1308478|Rag1ap1	solute carrier family 50 member 1	protein-coding
4593	chr11	71855877	71860468	+	3991	NA	Intergenic	Intergenic	-14658	NM_001024995	303875	Rn.138732	NM_001024995	ENSRNOG00000001752	Nrros	Garpl1|Lrrc33|RGD1310771	negative regulator of reactive oxygen species	protein-coding
5921	chr11	80997406	81003325	+	3991	NA	Intergenic	RLTR31M3D_Rn|LTR|ERVK	-18943	NM_001113344	25197	Rn.54567	NM_147205	ENSRNOG00000001823	St6gal1	Siat1	ST6 beta-galactoside alpha-2,6-sialyltransferase 1	protein-coding
13112	chr5	154315358	154328468	+	3990	NA	Intergenic	Intergenic	-2284	NM_031342	83510	Rn.8586	NM_031342	ENSRNOG00000010067	Lypla2	-	lysophospholipase 2	protein-coding
9932	chr10	14438536	14448466	+	3988	NA	promoter-TSS (NM_001009620)	promoter-TSS (NM_001009620)	-491	NM_001009620	287129	Rn.16780	NM_001009620	ENSRNOG00000016494	Tmem204	-	transmembrane protein 204	protein-coding
5686	chr1	164640544	164646228	+	3988	NA	intron (NM_080786, intron 7 of 13)	intron (NM_080786, intron 7 of 13)	16606	NM_080786	140860	Rn.44538	NM_080786	ENSRNOG00000017976	Slco2b1	Slc21a9|moat1	solute carrier organic anion transporter family, member 2b1	protein-coding
7118	chr6	52616040	52623156	+	3987	NA	Intergenic	Intergenic	-82706	NM_001108706	362727	Rn.47920	NM_001108706	ENSRNOG00000010730	Efcab10	RGD1307943	EF-hand calcium binding domain 10	protein-coding
Feb-57	chr3	81397107	81405362	+	3987	NA	Intergenic	MER103C|DNA|hAT-Charlie	-33604	NM_001107748	311204	Rn.3950	NM_001107748	ENSRNOG00000007732	Slc35c1	-	solute carrier family 35 member C1	protein-coding
8571	chr10	17446566	17455135	+	3984	NA	intron (NM_019206, intron 2 of 20)	intron (NM_019206, intron 2 of 20)	29881	NM_019206	29398	Rn.4190	NM_019206	ENSRNOG00000004217	Stk10	-	serine/threonine kinase 10	protein-coding
6021	chr14	3662740	3668759	+	3981	NA	intron (NM_017256, intron 14 of 16)	MTE2a|LTR|ERVL-MaLR	159333	NM_017256	29610	Rn.9953	NM_017256	ENSRNOG00000002093	Tgfbr3	betaglycan	transforming growth factor beta receptor 3	protein-coding
7422	chr4	100404917	100412337	+	3981	NA	intron (NM_001013086, intron 1 of 8)	intron (NM_001013086, intron 1 of 8)	969	NM_001013086	297339	Rn.8945	NM_001013086	ENSRNOG00000013668	Capg	-	capping actin protein, gelsolin like	protein-coding
6052	chr13	26608807	26614857	+	3981	NA	intron (NM_016993, intron 1 of 1)	intron (NM_016993, intron 1 of 1)	157542	NM_016993	24224	Rn.9996	NM_016993	ENSRNOG00000002791	Bcl2	Bcl-2	BCL2, apoptosis regulator	protein-coding
4371	chr5	61064001	61068370	+	3980	NA	Intergenic	Intergenic	63841	NM_001024785	313241	Rn.18405	NM_001024785	ENSRNOG00000050061	Mcart1	Slc25a51	mitochondrial carrier triple repeat 1	protein-coding
5525	chr5	154464403	154469926	+	3979	NA	Intergenic	Intergenic	-22439	NM_013058	25585	Rn.2760	NM_013058	ENSRNOG00000026124	Id3	-	inhibitor of DNA binding 3, HLH protein	protein-coding
Feb-95	chr5	153619949	153624542	+	3979	NA	intron (NM_031818, intron 1 of 5)	B3A|SINE|B2	3424	NM_031818	83718	Rn.104756	NM_031818	ENSRNOG00000018109	Clic4	-	chloride intracellular channel 4	protein-coding
5729	chr10	16775079	16780806	+	3979	NA	intron (NM_053578, intron 2 of 3)	intron (NM_053578, intron 2 of 3)	14988	NM_053578	94170	Rn.789	NM_053578	ENSRNOG00000003269	Atp6v0e1	Atp6k|Atp6v0e|Dsr-1A|dsr-1	ATPase H+ transporting V0 subunit e1	protein-coding
Feb-47	chr8	45354600	45359145	+	3977	NA	intron (NM_001191792, intron 1 of 13)	L2b|LINE|L2	18262	NM_001191792	315579	Rn.11924	NM_001191792	ENSRNOG00000008187	Ubash3b	RGD1310357|Sts-1|Sts1	ubiquitin associated and SH3 domain containing, B	protein-coding
4451	chr12	48486291	48490740	+	3977	NA	Intergenic	Intergenic	-21227	NM_001109327	501841	Rn.45957	NM_001109327	ENSRNOG00000000697	Coro1c	RGD1564490	coronin 1C	protein-coding
Apr-40	chr20	21909818	21915556	+	3977	NA	Intergenic	Intergenic	91592	NM_001107625	309729	Rn.218374	NM_001107625	ENSRNOG00000000636	Rtkn2	Plekhk1	rhotekin 2	protein-coding
14150	chr1	247587090	247601238	+	3976	NA	intron (NM_001107582, intron 3 of 5)	intron (NM_001107582, intron 3 of 5)	31962	NM_001107582	309304	Rn.130112	NM_001107582	ENSRNOG00000016136	Pdcd1lg2	-	programmed cell death 1 ligand 2	protein-coding
8361	chr17	13277171	13285530	+	3976	NA	Intergenic	Intergenic	111869	NM_001077640	291005	Rn.16950	NM_001077640	ENSRNOG00000013090	Gadd45g	-	growth arrest and DNA-damage-inducible, gamma	protein-coding
Feb-91	chr12	1233952	1239641	+	3975	NA	Intergenic	(GT)n|Simple_repeat|Simple_repeat	-41217	NM_001109060	498130	Rn.26672	NM_001109060	ENSRNOG00000001090	Stard13	RGD1564816	StAR-related lipid transfer domain containing 13	protein-coding
6888	chr2	189991919	189998805	+	3974	NA	intron (NM_053681, intron 2 of 2)	intron (NM_053681, intron 2 of 2)	-1916	NM_012618	24615	Rn.504	NM_012618	ENSRNOG00000011821	S100a4	18A2|42A|CAPL|MTS1|P9ka|PEL98|RNP9KA	S100 calcium-binding protein A4	protein-coding
9382	chr14	45586112	45595492	+	3972	NA	Intergenic	Intergenic	259656	NR_037399	100526626		NR_037399	ENSRNOG00000048183	Mir328b	rno-mir-328b	microRNA 328b	ncRNA
6619	chr1	214154742	214161359	+	3970	NA	intron (NM_139105, intron 1 of 9)	intron (NM_139105, intron 1 of 9)	1107	NM_001270762	100360501	Rn.3756	NM_139105	ENSRNOG00000016416	Rnh1	Rnh	ribonuclease/angiogenin inhibitor 1	protein-coding
Mar-41	chr9	81520378	81526217	+	3968	NA	intron (NM_001106919, intron 2 of 10)	ID_Rn2|SINE|ID	5102	NM_001106919	301511	Rn.93317	NM_001106919	ENSRNOG00000014289	Arpc2	p34Arc	actin related protein 2/3 complex, subunit 2	protein-coding
4563	chr1	267640852	267645413	+	3968	NA	Intergenic	Intergenic	24884	NM_001012071	309465	Rn.206114	NM_001012071	ENSRNOG00000012801	Gsto2	GSTO 2-2	glutathione S-transferase omega 2	protein-coding
33170	chr16	20481848	20515016	+	3967	NA	Intergenic	Intergenic	-11725	NM_138875	24518	Rn.46225	NM_138875	ENSRNOG00000019568	Jund	-	JunD proto-oncogene, AP-1 transcription factor subunit	protein-coding
Feb-94	chr4	155655267	155660559	+	3963	NA	intron (NM_001109352, intron 1 of 10)	intron (NM_001109352, intron 1 of 10)	4195	NM_001109352	502886	Rn.63642	NM_001109352	ENSRNOG00000009000	Foxj2	RGD1565101	forkhead box J2	protein-coding
15499	chr5	154219413	154234910	+	3960	NA	Intergenic	Intergenic	-3625	NM_001103360	100125373	Rn.118788	NM_001103360	ENSRNOG00000009248	Pnrc2	-	proline-rich nuclear receptor coactivator 2	protein-coding
8814	chr1	221755186	221763998	+	3959	NA	intron (NM_012638, intron 5 of 19)	intron (NM_012638, intron 5 of 19)	3267	NM_012638	24701	Rn.11238	NM_012638	ENSRNOG00000021090	Pygm	Muscpho	glycogen phosphorylase, muscle associated	protein-coding
4996	chr18	63943351	63948345	+	3959	NA	intron (NM_001271365, intron 5 of 7)	intron (NM_001271365, intron 5 of 7)	101849	NM_001271365	679578	Rn.206948	NM_001271365	ENSRNOG00000016879	Ldlrad4	-	low density lipoprotein receptor class A domain containing 4	protein-coding
11343	chr3	9494601	9505942	+	3955	NA	Intergenic	ID_Rn2|SINE|ID	96431	NM_198200	379044	Rn.105612	NM_198200	ENSRNOG00000050781	Qrfp	26RFa|P518	pyroglutamylated RFamide peptide	protein-coding
9554	chr7	101832523	101842075	+	3955	NA	Intergenic	ORR1E|LTR|ERVL-MaLR	461223	NM_022258	140656	Rn.53990	NM_022258	ENSRNOG00000004692	A1bg	C44	alpha-1-B glycoprotein	protein-coding
11123	chr12	12950871	12961992	+	3954	NA	Intergenic	Intergenic	-48659	NM_053912	116693	Rn.10673	NM_053912	ENSRNOG00000001065	Cyth3	Pscd3|Sec7|Sec7C	cytohesin 3	protein-coding
4579	chr12	37004548	37009125	+	3953	NA	exon (NM_001108334, exon 22 of 47)	exon (NM_001108334, exon 22 of 47)	40792	NM_001109547	689711	Rn.15321	NM_001109547	ENSRNOG00000001011	Rflna	Fam101a	refilin A	protein-coding
Mar-27	chr6	99969907	99975532	+	3952	NA	Intergenic	B1_Mur1|SINE|Alu	38507	NM_022210	60661	Rn.4210	NM_022210	ENSRNOG00000008049	Max	-	MYC associated factor X	protein-coding
5115	chr13	98567004	98572117	+	3950	NA	Intergenic	B2_Rat2|SINE|B2	-38836	NM_031087	81751	Rn.11045	NM_031087	ENSRNOG00000002879	Psen2	-	presenilin 2	protein-coding
10595	chr13	74615438	74626031	+	3949	NA	Intergenic	Intergenic	-56550	NM_001100680	304887	Rn.224486	NM_001100680	ENSRNOG00000004736	Ralgps2	-	Ral GEF with PH domain and SH3 binding motif 2	protein-coding
Feb-76	chr3	167951715	167957389	+	3948	NA	Intergenic	Intergenic	78905	NM_145670	246755	Rn.154429	NM_145670	ENSRNOG00000012906	Bcas1	Band83|Pmes-2	breast carcinoma amplified sequence 1	protein-coding
18473	chr19	49895920	49914391	+	3948	NA	intron (NM_001163273, intron 1 of 20)	ID_B1|SINE|B4	112882	NM_001163273	292051	Rn.144180	NM_001163273	ENSRNOG00000013178	Cmip	RGD1306101|c-Mip	c-Maf-inducing protein	protein-coding
6534	chr4	162877640	162884172	+	3947	NA	Intergenic	Intergenic	-24475	NM_001177689	689853	Rn.222006	NM_001177689	ENSRNOG00000052128	Clec2e	Clec2d10	C-type lectin domain family 2, member E	protein-coding
10622	chr3	148736920	148747540	+	3947	NA	intron (NM_001002278, intron 6 of 6)	intron (NM_001002278, intron 6 of 6)	19274	NM_001002278	311551	Rn.214685	NM_001002278	ENSRNOG00000010104	Pofut1	Fut12	protein O-fucosyltransferase 1	protein-coding
4741	chr16	74032854	74037593	+	3944	NA	Intergenic	B3A|SINE|B2	-14473	NM_001100570	306571	Rn.33802	NM_001100570	ENSRNOG00000025174	Kat6a	Moz|Myst3|Runxbp2|Znf220	lysine acetyltransferase 6A	protein-coding
4879	chr1	86978833	86983710	+	3943	NA	exon (NM_001106241, exon 9 of 12)	exon (NM_001106241, exon 9 of 12)	9027	NM_001106241	292760	Rn.12575	NM_001106241	ENSRNOG00000025354	Rinl	RGD1310133	Ras and Rab interactor-like	protein-coding
Feb-81	chr4	140253845	140259724	+	3943	NA	intron (NM_001007235, intron 2 of 61)	(TG)n|Simple_repeat|Simple_repeat	9449	NM_001007235	25262	Rn.2135	NM_001007235	ENSRNOG00000007104	Itpr1	I145TR|IP3R1|InsP3R|InsP3R1|P400	inositol 1,4,5-trisphosphate receptor, type 1	protein-coding
Mar-88	chr7	107768738	107773124	+	3942	NA	intron (NM_001011991, intron 1 of 15)	intron (NM_001011991, intron 1 of 15)	4770	NM_001011991	299923	Rn.153992	NM_001011991	ENSRNOG00000007393	Ndrg1	Ndr1	N-myc downstream regulated 1	protein-coding
4430	chr9	9910047	9914475	+	3940	NA	promoter-TSS (NM_181384)	promoter-TSS (NM_181384)	15	NM_181384	353218	Rn.185237	NM_181384	ENSRNOG00000045595	Tnfsf9	Tnlg5a	TNF superfamily member 9	protein-coding
15731	chr8	34035172	34050901	+	3940	NA	Intergenic	Intergenic	226650	NM_012555	24356	Rn.88756	NM_012555	ENSRNOG00000008941	Ets1	Ets-1|Etsoncb|Tpl1	ETS proto-oncogene 1, transcription factor	protein-coding
Feb-32	chr10	109753447	109758077	+	3938	NA	intron (NM_001007005, intron 3 of 5)	intron (NM_001007005, intron 3 of 5)	1744	NM_001007005	360678	Rn.1801	NM_001007005	ENSRNOG00000036688	Arhgdia	Bles01	Rho GDP dissociation inhibitor alpha	protein-coding
6284	chr1	47308842	47315124	+	3937	NA	intron (NM_019357, intron 1 of 12)	intron (NM_019357, intron 1 of 12)	19429	NM_019357	54319	Rn.773	NM_019357	ENSRNOG00000018524	Ezr	Vil2	ezrin	protein-coding
6403	chr8	22748408	22754809	+	3933	NA	intron (NM_175762, intron 1 of 17)	ID_B1|SINE|B4	1183	NM_175762	300438	Rn.10483	NM_175762	ENSRNOG00000009946	Ldlr	LDLRA	low density lipoprotein receptor	protein-coding
4542	chr12	10013330	10017870	+	3932	NA	Intergenic	Intergenic	-15602	NM_053330	79449	Rn.83200	NM_053330	ENSRNOG00000000957	Rpl21	-	ribosomal protein L21	protein-coding
5625	chr3	164118038	164123661	+	3931	NA	Intergenic	Intergenic	-53508	NM_001025281	311651	Rn.153853	NM_001025281	ENSRNOG00000008354	Slc9a8	-	solute carrier family 9 member A8	protein-coding
[truncated: 27,696 more rows]
